# Supplementary material for: Proteome and phosphoproteome analysis of 2,4-epibrassinolide-mediated cold stress response in cucumber seedlings
Source: Front Plant Sci. 2023 Feb 21;14:1104036. doi: 10.3389/fpls.2023.1104036 (PMC9989176; doi:10.3389/fpls.2023.1104036)
Supplement: Supplementary file 8 [file Table_1.xls]

## Sheet: Statistical Table of The Chilli
Supplementary Table 1. Statistical of the chilling injury index
EBR concentration (mg/mL)	Chilling injury index
0	0.12
0.005	0.14
0.01	0.11
0.05	0.09
0.1	0.07
0.2	0.11
