# Supplementary material for: Proteome and phosphoproteome analysis of 2,4-epibrassinolide-mediated cold stress response in cucumber seedlings
Source: Front Plant Sci. 2023 Feb 21;14:1104036. doi: 10.3389/fpls.2023.1104036 (PMC9989176; doi:10.3389/fpls.2023.1104036)
Supplement: Supplementary file 9 [file Table_2.xls]

## Sheet: (A)Identified sites
Supplementary Table 2. Summary of the differential phosphopeptides data
(A) Identified sites of the differential phosphopeptides
No.	Protein accession	Position	Amino acid	Protein description	Gene name	Localization probability	PEP	Score	Charge	Modified sequence	Mass error [ppm]	BR-cold-average	Cold-average	CK-average
AGA3	H6WX41	702	S	Alkaline alpha galactosidase 3 OS=Cucumis sativus OX=3659 GN=AGA3 PE=2 SV=1	AGA3	1	4.00293e-08	118.19	3	LVEVDGAS(1)EGIETASER	-1.4922	0.947	0.9765	1.1615
AGA3.1	H6WX41	709	S	Alkaline alpha galactosidase 3 OS=Cucumis sativus OX=3659 GN=AGA3 PE=2 SV=1	AGA3	0.912932	0.034757	40.132	3	LVEVDGAS(0.001)EGIET(0.086)AS(0.913)ER	-1.7826
bri1	A0A0A0KHY5	920	S	Brassinosteroid insensitive 1 protein OS=Cucumis sativus OX=3659 GN=bri1 PE=2 SV=1	bri1	1	5.37938e-05	113.61	2	LIHVS(1)GQGDR	0.056439	1.108	0.994	0.951
BS1	A0A0A0LIN2	303	S	BIG SEEDS 1 OS=Cucumis sativus OX=3659 GN=BS1 PE=2 SV=1	BS1	0.997359	5.20365e-18	165.06	3	NLGQIVTSSLS(0.997)PT(0.003)GVAK	-0.05485
BS1.1	A0A0A0LIN2	131	S	BIG SEEDS 1 OS=Cucumis sativus OX=3659 GN=BS1 PE=2 SV=1	BS1	0.836792	3.00719e-11	137.07	3	STPEDPPVEPENNVT(0.163)S(0.837)PR	-0.05663
CAX2	C8CBQ5	12	S	Vacuolar cation/proton exchanger OS=Cucumis sativus OX=3659 GN=CAX2 PE=2 SV=1	CAX2	1	6.91664e-23	193.6	2	TNYLS(1)DEEIPLK	-0.69557
CAX2.1	C8CBQ5	21	S	Vacuolar cation/proton exchanger OS=Cucumis sativus OX=3659 GN=CAX2 PE=2 SV=1	CAX2	0.816785	6.91664e-23	193.6	4	T(0.008)NYLS(0.992)DEEIPLKS(0.183)S(0.817)PVAK	0.6418
CAX8	D3JV40	288	S	Cation exchanger 8 OS=Cucumis sativus OX=3659 GN=CAX8 PE=2 SV=1	CAX8	1	1.43063e-86	319.35	3	NEPQDNS(1)DDDDDVR	2.0386
ClCa	I1Z8C8	45	S	Chloride channel protein OS=Cucumis sativus OX=3659 GN=ClCa PE=2 SV=1	ClCa	0.890102	9.9731e-17	189.74	3	T(0.996)LS(0.89)S(0.111)S(0.003)PLAIVGAK	0.42689
ClCa.1	I1Z8C8	46	S	Chloride channel protein OS=Cucumis sativus OX=3659 GN=ClCa PE=2 SV=1	ClCa	0.789603	7.05384e-21	205.96	4	NRT(0.947)LS(0.109)S(0.79)S(0.155)PLAIVGAK	-0.5119
ClCa.2	I1Z8C8	43	T	Chloride channel protein OS=Cucumis sativus OX=3659 GN=ClCa PE=2 SV=1	ClCa	0.999593	1.91322e-32	230.22	2	T(1)LS(0.623)S(0.37)S(0.008)PLAIVGAK	1.9142
CR9	Q39636	110	S	CR9 protein OS=Cucumis sativus OX=3659 GN=CR9 PE=2 SV=1	CR9	0.999972	0.000500515	89.382	3	EYLQYDS(1)PK	0.10404	1.0265	1.027	0.942
Csa_1G000010	A0A0A0LTV1	98	S	60S acidic ribosomal protein family(predicted) OS=Cucumis sativus OX=3659 GN=Csa_1G000010 PE=3 SV=1	Csa_1G000010	1	3.81206e-23	202.46	3	REEPKEES(1)DDDMGFSLFD	-1.8567
Csa_1G000010.1	A0A0A0LTV1	105	S	60S acidic ribosomal protein family(predicted) OS=Cucumis sativus OX=3659 GN=Csa_1G000010 PE=3 SV=1	Csa_1G000010	0.999863	2.52554e-11	136.96	3	EEPKEESDDDMGFS(1)LFD	0.3048
Csa_1G000020	A0A0A0LRJ8	34	S	Ribonuclease OS=Cucumis sativus OX=3659 GN=Csa_1G000020 PE=4 SV=1	Csa_1G000020	0.801272	6.32798e-30	187.45	4	AVPSGDCLVITAMAS(0.199)S(0.801)KPGPPPEK	-0.45557	1.0015	0.991	1.064
Csa_1G000020.1	A0A0A0LRJ8	314	S	Ribonuclease OS=Cucumis sativus OX=3659 GN=Csa_1G000020 PE=4 SV=1	Csa_1G000020	0.985599	5.83179e-05	82.267	3	FSNLIGSVYY(0.001)S(0.986)DGET(0.013)AK	-2.4198	0.9865	1.002	1.079
Csa_1G000020.2	A0A0A0LRJ8	973	S	Ribonuclease OS=Cucumis sativus OX=3659 GN=Csa_1G000020 PE=4 SV=1	Csa_1G000020	1	2.52955e-73	305.67	3	RGMWQYGDIQS(1)DEEDAGPVR	-2.8233	1.019	1.028	0.993
Csa_1G000020.3	A0A0A0LRJ8	464	S	Ribonuclease OS=Cucumis sativus OX=3659 GN=Csa_1G000020 PE=4 SV=1	Csa_1G000020	0.999568	4.80146e-09	120.33	3	KVS(1)MVDGPATAPPDSR	2.3853	1.048	0.9225	1.09
Csa_1G000020.4	A0A0A0LRJ8	805	T	Ribonuclease OS=Cucumis sativus OX=3659 GN=Csa_1G000020 PE=4 SV=1	Csa_1G000020	1	0.0043489	90.827	2	AMIINT(1)PR	-0.012686	1.0205	1.0205	1.003
Csa_1G000600	A0A0A0LTW3	627	S	UVR domain-containing protein OS=Cucumis sativus OX=3659 GN=Csa_1G000600 PE=3 SV=1	Csa_1G000600	0.999707	8.12999e-07	113.71	3	LIGS(1)PPGYVGYTEGGQLTEAVR	0.27305	1.0825	0.9405	1.0105
Csa_1G000600.1	A0A0A0LTW3	375	S	UVR domain-containing protein OS=Cucumis sativus OX=3659 GN=Csa_1G000600 PE=3 SV=1	Csa_1G000600	0.99997	1.9424e-07	123.02	3	VPEPS(1)VDETIQILK	0.1216	0.986	0.9985	1.0445
Csa_1G000600.2	A0A0A0LTW3	111	T	UVR domain-containing protein OS=Cucumis sativus OX=3659 GN=Csa_1G000600 PE=3 SV=1	Csa_1G000600	1	6.03403e-07	114.69	3	GSGFVAVEIPFT(1)PR	-0.0059238	1.1175	1.0015	0.908
Csa_1G000600.3	A0A0A0LTW3	731	T	UVR domain-containing protein OS=Cucumis sativus OX=3659 GN=Csa_1G000600 PE=3 SV=1	Csa_1G000600	0.866307	8.31213e-05	113.25	3	IKS(0.134)LVT(0.866)EELK	-0.25788	0.911	0.9895	1.115
Csa_1G000610	A0A0A0LRL2	586	S	dual specificity protein phosphatase PHS1 isoform X1(predicted) OS=Cucumis sativus OX=3659 GN=Csa_1G000610 PE=4 SV=1	Csa_1G000610	0.991375	1.54479e-05	132.21	2	ESSDLS(0.009)S(0.991)PLSR	0.24746
Csa_1G000610.1	A0A0A0LRL2	551	S	dual specificity protein phosphatase PHS1 isoform X1(predicted) OS=Cucumis sativus OX=3659 GN=Csa_1G000610 PE=4 SV=1	Csa_1G000610	0.983624	1.4364e-16	153.77	4	FPLGESDKEDTGIPESHLQGS(0.001)T(0.001)T(0.014)LHCLS(0.984)PR	-0.021353
Csa_1G000610.2	A0A0A0LRL2	905	S	dual specificity protein phosphatase PHS1 isoform X1(predicted) OS=Cucumis sativus OX=3659 GN=Csa_1G000610 PE=4 SV=1	Csa_1G000610	0.99197	0.00199246	78.324	2	GGS(0.992)VS(0.84)PT(0.168)QR	-0.2071
Csa_1G000610.3	A0A0A0LRL2	907	S	dual specificity protein phosphatase PHS1 isoform X1(predicted) OS=Cucumis sativus OX=3659 GN=Csa_1G000610 PE=4 SV=1	Csa_1G000610	0.83964	0.00199246	78.324	2	GGS(0.992)VS(0.84)PT(0.168)QR	-0.2071
Csa_1G000610.4	A0A0A0LRL2	882	S	dual specificity protein phosphatase PHS1 isoform X1(predicted) OS=Cucumis sativus OX=3659 GN=Csa_1G000610 PE=4 SV=1	Csa_1G000610	0.945048	1.09781e-11	150.27	3	LS(0.01)S(0.044)GS(0.945)VDS(0.002)AMTMEIQK	0.19549
Csa_1G000610.5	A0A0A0LRL2	864	S	dual specificity protein phosphatase PHS1 isoform X1(predicted) OS=Cucumis sativus OX=3659 GN=Csa_1G000610 PE=4 SV=1	Csa_1G000610	0.964736	7.72091e-08	157.86	2	NAGLS(0.027)S(0.965)S(0.007)S(0.001)LK	-0.097532
Csa_1G000610.6	A0A0A0LRL2	139	S	dual specificity protein phosphatase PHS1 isoform X1(predicted) OS=Cucumis sativus OX=3659 GN=Csa_1G000610 PE=4 SV=1	Csa_1G000610	0.799609	1.55214e-45	265.22	3	TEHS(0.016)S(0.182)S(0.8)T(0.002)EHSEDEMNK	-0.79119
Csa_1G000640	A0A0A0LNF5	122	T	Rubredoxin-like domain-containing protein OS=Cucumis sativus OX=3659 GN=Csa_1G000640 PE=4 SV=1	Csa_1G000640	0.997317	0.00345303	70.889	3	FRPYEQT(0.997)VS(0.003)K	-1.3529	1.227	0.787	1.037
Csa_1G000710	A0A0A0LRM8	212	S	SAM domain-containing protein OS=Cucumis sativus OX=3659 GN=Csa_1G000710 PE=4 SV=1	Csa_1G000710	0.999968	3.1993e-58	271.87	3	DHQEGLEFS(1)GPS(0.911)DT(0.089)DAR	0.27
Csa_1G000710.1	A0A0A0LRM8	215	S	SAM domain-containing protein OS=Cucumis sativus OX=3659 GN=Csa_1G000710 PE=4 SV=1	Csa_1G000710	0.937336	3.1993e-58	271.87	3	DHQEGLEFSGPS(0.937)DT(0.062)DAR	0.11293
Csa_1G000710.2	A0A0A0LRM8	142	S	SAM domain-containing protein OS=Cucumis sativus OX=3659 GN=Csa_1G000710 PE=4 SV=1	Csa_1G000710	1	2.8573e-57	264.55	4	HDEGGGGGEADDKYS(1)AGEDVDEGYR	0.26667
Csa_1G001310	A0A0A0LR57	323	S	Pseudouridine synthase OS=Cucumis sativus OX=3659 GN=Csa_1G001310 PE=3 SV=1	Csa_1G001310	0.97394	0.00416649	59.77	3	AAAIS(0.026)FCS(0.974)PAR	-0.20716	1.3595	0.806	0.815
Csa_1G001330	A0A0A0LTZ4	420	S	Morc6_S5 domain-containing protein OS=Cucumis sativus OX=3659 GN=Csa_1G001330 PE=4 SV=1	Csa_1G001330	0.777262	4.65749e-15	155.8	4	GGDT(0.023)NDS(0.086)ERS(0.777)PS(0.038)S(0.038)S(0.038)DLHMLQQLK	0.20581
Csa_1G001330.1	A0A0A0LTZ4	281	S	Morc6_S5 domain-containing protein OS=Cucumis sativus OX=3659 GN=Csa_1G001330 PE=4 SV=1	Csa_1G001330	0.91614	1.26345e-27	185.96	4	T(0.108)PDRES(0.916)S(0.976)PDDYSSQPPPQSK	-0.16965
Csa_1G001330.2	A0A0A0LTZ4	282	S	Morc6_S5 domain-containing protein OS=Cucumis sativus OX=3659 GN=Csa_1G001330 PE=4 SV=1	Csa_1G001330	0.97592	5.27215e-07	112.8	4	T(0.108)PDRES(0.916)S(0.976)PDDYSSQPPPQSK	-0.16965
Csa_1G001330.3	A0A0A0LTZ4	352	S	Morc6_S5 domain-containing protein OS=Cucumis sativus OX=3659 GN=Csa_1G001330 PE=4 SV=1	Csa_1G001330	0.933667	2.62343e-11	131.64	3	T(0.003)RPS(0.053)S(0.934)S(0.01)EPPSPSGLEVR	0.037013
Csa_1G001330.4	A0A0A0LTZ4	357	S	Morc6_S5 domain-containing protein OS=Cucumis sativus OX=3659 GN=Csa_1G001330 PE=4 SV=1	Csa_1G001330	0.988221	1.20096e-05	96.085	3	T(0.12)RPS(0.268)S(0.597)S(0.015)EPPS(0.988)PS(0.011)GLEVR	1.3761
Csa_1G001380	A0A0A0LTZ9	182	S	DEK_C domain-containing protein OS=Cucumis sativus OX=3659 GN=Csa_1G001380 PE=4 SV=1	Csa_1G001380	0.999878	0.00887079	68.335	2	YSVPS(1)PGR	0.16523
Csa_1G001460	A0A0A0LR76	36	S	gamma carbonic anhydrase-like 2, mitochondrial(predicted) OS=Cucumis sativus OX=3659 GN=Csa_1G001460 PE=4 SV=1	Csa_1G001460	0.993358	0.0101716	66.19	2	TIT(0.007)PS(0.993)PDR	0.71073	0.9775	1.008	1.0525
Csa_1G001480	A0A0A0LU12	370	S	CBS domain-containing protein CBSCBSPB5(predicted) OS=Cucumis sativus OX=3659 GN=Csa_1G001480 PE=4 SV=1	Csa_1G001480	1	6.20622e-12	141.08	4	FWDSAMALS(1)PNDDDDELRS(0.599)EGS(0.401)MK	-1.428	0.9815	1.049	0.9715
Csa_1G001480.1	A0A0A0LU12	380	S	CBS domain-containing protein CBSCBSPB5(predicted) OS=Cucumis sativus OX=3659 GN=Csa_1G001480 PE=4 SV=1	Csa_1G001480	1	1.51335e-80	304.44	3	FWDSAMALSPNDDDDELRS(1)EGS(1)MK	-0.36481	0.9895	0.9425	1.0735
Csa_1G001480.10	A0A0A0LU12	407	T	CBS domain-containing protein CBSCBSPB5(predicted) OS=Cucumis sativus OX=3659 GN=Csa_1G001480 PE=4 SV=1	Csa_1G001480	0.752267	8.49736e-12	154.56	3	TLPFPSPGMS(0.001)NT(0.752)FS(0.247)FK	-0.22992	0.838	0.8735	1.317
Csa_1G001480.2	A0A0A0LU12	383	S	CBS domain-containing protein CBSCBSPB5(predicted) OS=Cucumis sativus OX=3659 GN=Csa_1G001480 PE=4 SV=1	Csa_1G001480	1	1.51335e-80	304.44	3	FWDSAMALSPNDDDDELRS(1)EGS(1)MK	-0.36481	0.9875	0.9435	1.071
Csa_1G001480.3	A0A0A0LU12	388	S	CBS domain-containing protein CBSCBSPB5(predicted) OS=Cucumis sativus OX=3659 GN=Csa_1G001480 PE=4 SV=1	Csa_1G001480	0.998928	8.55837e-06	136.93	2	LAS(0.999)EET(0.001)DTLR	-0.24378	1.054	0.828	1.1195
Csa_1G001480.4	A0A0A0LU12	494	S	CBS domain-containing protein CBSCBSPB5(predicted) OS=Cucumis sativus OX=3659 GN=Csa_1G001480 PE=4 SV=1	Csa_1G001480	0.998712	0.0136946	52.191	3	LHLEY(0.001)PGS(0.999)HGR	-0.50669
Csa_1G001480.5	A0A0A0LU12	11	S	CBS domain-containing protein CBSCBSPB5(predicted) OS=Cucumis sativus OX=3659 GN=Csa_1G001480 PE=4 SV=1	Csa_1G001480	0.823001	0.0222506	48.006	3	RS(0.823)LS(0.12)LT(0.055)NMS(0.001)SQGK	-1.3459	1.091	1.041	0.857
Csa_1G001480.6	A0A0A0LU12	13	S	CBS domain-containing protein CBSCBSPB5(predicted) OS=Cucumis sativus OX=3659 GN=Csa_1G001480 PE=4 SV=1	Csa_1G001480	0.95955	9.70988e-33	228.49	3	S(0.017)LS(0.96)LT(0.023)NMSSQGK	-0.21561	1.041	1.019	0.9455
Csa_1G001480.7	A0A0A0LU12	43	S	CBS domain-containing protein CBSCBSPB5(predicted) OS=Cucumis sativus OX=3659 GN=Csa_1G001480 PE=4 SV=1	Csa_1G001480	0.999632	0.00312471	77.813	2	S(1)LQLTGER	0.14104	1.156	0.862	0.9875
Csa_1G001480.8	A0A0A0LU12	401	S	CBS domain-containing protein CBSCBSPB5(predicted) OS=Cucumis sativus OX=3659 GN=Csa_1G001480 PE=4 SV=1	Csa_1G001480	0.999848	1.23419e-10	136.43	3	TLPFPS(1)PGMSNTFSFK	-1.2844	0.9935	0.907	1.1065
Csa_1G001480.9	A0A0A0LU12	15	T	CBS domain-containing protein CBSCBSPB5(predicted) OS=Cucumis sativus OX=3659 GN=Csa_1G001480 PE=4 SV=1	Csa_1G001480	0.802289	6.29495e-06	127.91	3	S(0.003)LS(0.194)LT(0.802)NMSSQGK	-0.13691	0.9425	1.0305	1.0515
Csa_1G001500	A0A0A0LNW4	147	S	mediator of RNA polymerase II transcription subunit 30(predicted) OS=Cucumis sativus OX=3659 GN=Csa_1G001500 PE=4 SV=1	Csa_1G001500	0.999272	1.76934e-10	134	3	AYESGTSGHAS(0.999)PADQSEIDK	0.26805
Csa_1G002060	A0A0A0LU23	298	S	SNF1-related protein kinase regulatory subunit gamma-1(predicted) OS=Cucumis sativus OX=3659 GN=Csa_1G002060 PE=4 SV=1	Csa_1G002060	1	0.0117272	63.624	2	AVGNIS(1)LR	-1.4458
Csa_1G002060.1	A0A0A0LU23	31	S	SNF1-related protein kinase regulatory subunit gamma-1(predicted) OS=Cucumis sativus OX=3659 GN=Csa_1G002060 PE=4 SV=1	Csa_1G002060	0.962509	3.13531e-15	153.53	4	VGMQVEDLWDIQEPQLS(0.963)PT(0.037)EK	-0.077657
Csa_1G002060.2	A0A0A0LU23	7	S	SNF1-related protein kinase regulatory subunit gamma-1(predicted) OS=Cucumis sativus OX=3659 GN=Csa_1G002060 PE=4 SV=1	Csa_1G002060	1	2.45553e-06	107.97	4	VMGEES(1)PRS(1)PEAK	-0.21656
Csa_1G002060.3	A0A0A0LU23	10	S	SNF1-related protein kinase regulatory subunit gamma-1(predicted) OS=Cucumis sativus OX=3659 GN=Csa_1G002060 PE=4 SV=1	Csa_1G002060	1	1.64414e-08	146.2	4	VMGEES(1)PRS(1)PEAK	-0.21656
Csa_1G002140	A0A0A0LRA6	446	S	Nop domain-containing protein OS=Cucumis sativus OX=3659 GN=Csa_1G002140 PE=4 SV=1	Csa_1G002140	1	7.28599e-27	225.08	3	ATDMDVEEVPS(1)EAS(1)GKK	0.69098	0.9785	0.994	1.0715
Csa_1G002140.1	A0A0A0LRA6	449	S	Nop domain-containing protein OS=Cucumis sativus OX=3659 GN=Csa_1G002140 PE=4 SV=1	Csa_1G002140	1	4.73073e-18	166.27	3	ATDMDVEEVPS(1)EAS(1)GKK	0.69098	0.916	1.035	1.021
Csa_1G002140.2	A0A0A0LRA6	506	S	Nop domain-containing protein OS=Cucumis sativus OX=3659 GN=Csa_1G002140 PE=4 SV=1	Csa_1G002140	1	4.20533e-15	149.74	3	ETEEQQQAS(1)EIINGEEEAGK	0.53863	0.95	0.9615	1.1475
Csa_1G002680	A0A0A0LRB1	724	S	transcription factor GTE10 isoform X2(predicted) OS=Cucumis sativus OX=3659 GN=Csa_1G002680 PE=4 SV=1	Csa_1G002680	0.972098	1.33864e-39	206.25	3	ASNDELLPNFTEES(0.972)S(0.052)PEHS(0.976)QNGFGSFK	-0.59879
Csa_1G002680.1	A0A0A0LRB1	729	S	transcription factor GTE10 isoform X2(predicted) OS=Cucumis sativus OX=3659 GN=Csa_1G002680 PE=4 SV=1	Csa_1G002680	0.97565	1.33864e-39	206.25	3	ASNDELLPNFTEES(0.972)S(0.052)PEHS(0.976)QNGFGSFK	-0.59879
Csa_1G002690	A0A0A0LNR3	438	S	S1 motif domain-containing protein OS=Cucumis sativus OX=3659 GN=Csa_1G002690 PE=4 SV=1	Csa_1G002690	0.993927	1.05327e-75	299.05	3	KLS(0.006)ELS(0.994)DEEDFDEENSIEYTK	-0.0025722	1.0005	1.0695	0.925
Csa_1G002710	A0A0A0LRX4	33	S	FKS1_dom1 domain-containing protein OS=Cucumis sativus OX=3659 GN=Csa_1G002710 PE=4 SV=1	Csa_1G002710	0.802506	2.16468e-05	91.065	3	T(0.197)PS(0.803)GIVGAVPPSLGK	0.21499	0.9525	1.037	1.073
Csa_1G002830	A0A0A0LRC2	264	S	Hydrolase_4 domain-containing protein OS=Cucumis sativus OX=3659 GN=Csa_1G002830 PE=4 SV=1	Csa_1G002830	0.99466	4.42349e-05	77.192	3	FVTTVERS(0.995)PS(0.005)R	-0.29932
Csa_1G002830.1	A0A0A0LRC2	350	S	Hydrolase_4 domain-containing protein OS=Cucumis sativus OX=3659 GN=Csa_1G002830 PE=4 SV=1	Csa_1G002830	1	0.000219153	112.13	3	S(1)IDQQFEK	-0.083231
Csa_1G002830.2	A0A0A0LRC2	304	S	Hydrolase_4 domain-containing protein OS=Cucumis sativus OX=3659 GN=Csa_1G002830 PE=4 SV=1	Csa_1G002830	1	0.00407703	82.261	3	S(1)VDRLDK	-0.2614
Csa_1G002830.3	A0A0A0LRC2	361	S	Hydrolase_4 domain-containing protein OS=Cucumis sativus OX=3659 GN=Csa_1G002830 PE=4 SV=1	Csa_1G002830	1	0.00242056	96.618	2	S(1)VDWLDR	-2.2675
Csa_1G002830.4	A0A0A0LRC2	340	S	Hydrolase_4 domain-containing protein OS=Cucumis sativus OX=3659 GN=Csa_1G002830 PE=4 SV=1	Csa_1G002830	0.999995	1.37685e-05	131.17	3	S(1)VEFYEKPR	-0.12086
Csa_1G002880	A0A0A0LRC6	87	S	Protein-L-isoaspartate O-methyltransferase OS=Cucumis sativus OX=3659 GN=Csa_1G002880 PE=3 SV=1	Csa_1G002880	0.987748	5.22358e-11	164.56	3	FWS(0.988)GS(0.012)GIGTNK	-0.2511	1.1065	0.967	0.9405
Csa_1G002890	A0A0A0LNS8	181	S	Ribonucleoprotein OS=Cucumis sativus OX=3659 GN=Csa_1G002890 PE=4 SV=1	Csa_1G002890	0.999576	1.15887e-96	328.66	3	LDNDENGGEEGGPHWENEELS(1)ETESR	-0.53359	1.1225	1.263	0.649
Csa_1G002900	A0A0A0LU62	660	S	probable galactinol--sucrose galactosyltransferase 2 isoform X1(predicted) OS=Cucumis sativus OX=3659 GN=Csa_1G002900 PE=4 SV=1	Csa_1G002900	1	0.0103781	55.291	3	KES(1)LQVGLR	0.48911	1.009	0.978	1.069
Csa_1G002920	A0A0A0LP13	394	S	RING-type domain-containing protein OS=Cucumis sativus OX=3659 GN=Csa_1G002920 PE=4 SV=1	Csa_1G002920	0.999992	0.000111877	81.656	2	IPLPPPFYGPS(1)VR	0.45651
Csa_1G002920.1	A0A0A0LP13	399	S	RING-type domain-containing protein OS=Cucumis sativus OX=3659 GN=Csa_1G002920 PE=4 SV=1	Csa_1G002920	0.953648	3.66316e-10	134.45	4	KT(0.035)S(0.954)NS(0.008)S(0.002)S(0.001)SRPTPPSFSGGAPGR	0.30387
Csa_1G002940	A0A0A0LNT0	167	S	PB1 domain-containing protein OS=Cucumis sativus OX=3659 GN=Csa_1G002940 PE=4 SV=1	Csa_1G002940	0.99412	0.0181867	53.567	3	RIPS(0.994)PPS(0.006)K	-0.067941
Csa_1G003450	A0A0A0LRY9	22	S	plant intracellular Ras-group-related LRR protein 9-like(predicted) OS=Cucumis sativus OX=3659 GN=Csa_1G003450 PE=4 SV=1	Csa_1G003450	0.949327	1.28706e-63	254.54	4	IPS(0.949)LS(0.049)PRPPPT(0.002)EFDIEQPASPSSGHGR	-0.7759	1.054	0.9	1.0945
Csa_1G003450.1	A0A0A0LRY9	39	S	plant intracellular Ras-group-related LRR protein 9-like(predicted) OS=Cucumis sativus OX=3659 GN=Csa_1G003450 PE=4 SV=1	Csa_1G003450	0.999211	1.28706e-63	254.54	3	IPS(0.601)LS(0.399)PRPPPTEFDIEQPAS(0.999)PS(0.001)SGHGR	-0.50795	1.0265	0.933	1.0855
Csa_1G003450.2	A0A0A0LRY9	449	S	plant intracellular Ras-group-related LRR protein 9-like(predicted) OS=Cucumis sativus OX=3659 GN=Csa_1G003450 PE=4 SV=1	Csa_1G003450	0.999807	3.08836e-18	163.95	3	TYVSGVSETVSGIVGS(1)PK	0.37801	0.7715	0.8035	1.4695
Csa_1G003510	A0A0A0LP20	317	S	Protein kinase domain-containing protein OS=Cucumis sativus OX=3659 GN=Csa_1G003510 PE=3 SV=1	Csa_1G003510	0.917302	6.79998e-10	129.5	3	IFTSENTVFPPES(0.917)PGT(0.051)S(0.016)S(0.016)LMAVR	1.9406
Csa_1G003540	A0A0A0LRZ6	330	S	Elongation factor Tu OS=Cucumis sativus OX=3659 GN=Csa_1G003540 PE=4 SV=1	Csa_1G003540	0.954428	0.000514329	73.76	4	KEEGGRHS(0.954)PFFAGY(0.046)R	1.2313	0.9595	1.0405	1.024
Csa_1G003540.1	A0A0A0LRZ6	405	S	Elongation factor Tu OS=Cucumis sativus OX=3659 GN=Csa_1G003540 PE=4 SV=1	Csa_1G003540	0.999992	0.00264121	68.751	2	TVGAGVIQS(1)IIE	-0.51261	1.3595	0.7855	0.9135
Csa_1G003540.2	A0A0A0LRZ6	309	T	Elongation factor Tu OS=Cucumis sativus OX=3659 GN=Csa_1G003540 PE=4 SV=1	Csa_1G003540	0.982905	0.000697835	88.596	3	PGT(0.017)IT(0.983)PHTK	-0.095481	1.121	0.94	0.971
Csa_1G004060	A0A0A0LNU1	23	S	U-box domain-containing protein 33-like(predicted) OS=Cucumis sativus OX=3659 GN=Csa_1G004060 PE=4 SV=1	Csa_1G004060	1	2.11112e-07	121.32	3	IMS(1)PEIVEIGDESK	0.21141	1.025	1.1455	0.8675
Csa_1G004130	A0A0A0LS04	426	S	Histone deacetylase OS=Cucumis sativus OX=3659 GN=Csa_1G004130 PE=3 SV=1	Csa_1G004130	0.999729	3.51144e-87	329.64	3	IWNGEDYDS(1)DSEENRK	-0.25379
Csa_1G004130.1	A0A0A0LS04	438	S	Histone deacetylase OS=Cucumis sativus OX=3659 GN=Csa_1G004130 PE=3 SV=1	Csa_1G004130	0.996654	5.74533e-09	120.15	4	KRPNIS(0.997)EGT(0.003)GVNNLTR	1.2919
Csa_1G004160	A0A0A0LNU8	47	S	VARLMGL domain-containing protein OS=Cucumis sativus OX=3659 GN=Csa_1G004160 PE=4 SV=1	Csa_1G004160	0.991748	0.0312317	42.052	3	T(0.008)NQDQFPIS(0.992)PDLHCR	1.7907
Csa_1G004180	A0A0A0LS07	10	S	golgin subfamily A member 6-like protein 2(predicted) OS=Cucumis sativus OX=3659 GN=Csa_1G004180 PE=4 SV=1	Csa_1G004180	1	3.15348e-05	117.7	3	DGS(1)EIFYDDVK	-0.24215
Csa_1G004310	A0A0A0LRF9	210	S	BAT2_N domain-containing protein OS=Cucumis sativus OX=3659 GN=Csa_1G004310 PE=4 SV=1	Csa_1G004310	1	3.31997e-07	103.2	3	DAES(1)QDNGFNGGATVK	-3.4463	1.092	1.1585	0.793
Csa_1G004310.1	A0A0A0LRF9	1389	S	BAT2_N domain-containing protein OS=Cucumis sativus OX=3659 GN=Csa_1G004310 PE=4 SV=1	Csa_1G004310	0.999999	2.84576e-57	263.07	4	KERPYS(1)PNQGSIHTVEAAPVNTDVR	-0.17443	0.9975	1.0475	0.974
Csa_1G004310.2	A0A0A0LRF9	869	S	BAT2_N domain-containing protein OS=Cucumis sativus OX=3659 GN=Csa_1G004310 PE=4 SV=1	Csa_1G004310	1	5.78001e-05	94.973	3	NAYEVNGGGAS(1)LK	-0.53642	1.0825	0.9775	0.9745
Csa_1G004310.3	A0A0A0LRF9	95	S	BAT2_N domain-containing protein OS=Cucumis sativus OX=3659 GN=Csa_1G004310 PE=4 SV=1	Csa_1G004310	0.890528	0.0346888	42.123	3	PS(0.077)S(0.891)AGGGT(0.024)RPS(0.004)T(0.004)AGS(0.001)DR	0.39871	1.079	0.9125	1.0375
Csa_1G004930	A0A0A0LNW9	131	S	1-deoxy-D-xylulose 5-phosphate reductoisomerase, chloroplastic(predicted) OS=Cucumis sativus OX=3659 GN=Csa_1G004930 PE=3 SV=1	Csa_1G004930	1	0.000107952	113.25	3	NES(1)LIDELK	0.092191	1.0275	0.98	1.0155
Csa_1G004960	A0A0A0LRH1	131	S	LOW QUALITY PROTEIN: kinesin light chain 1(predicted) OS=Cucumis sativus OX=3659 GN=Csa_1G004960 PE=4 SV=1	Csa_1G004960	0.995266	2.04341e-23	189.09	4	HEHDFPVDSMNHS(0.995)PS(0.005)ADKK	-0.97603	0.972	0.936	1.1435
Csa_1G004960.1	A0A0A0LRH1	33	S	LOW QUALITY PROTEIN: kinesin light chain 1(predicted) OS=Cucumis sativus OX=3659 GN=Csa_1G004960 PE=4 SV=1	Csa_1G004960	0.890389	4.81959e-16	160.12	4	HNGSSIHIEES(0.11)YGNKS(0.89)PR	-0.45985	1.0555	0.9725	1.017
Csa_1G004960.10	A0A0A0LRH1	81	S	LOW QUALITY PROTEIN: kinesin light chain 1(predicted) OS=Cucumis sativus OX=3659 GN=Csa_1G004960 PE=4 SV=1	Csa_1G004960	0.999867	6.94373e-06	137.95	2	S(1)FGS(0.991)DGEES(0.009)R	-0.25326	1.1055	0.942	0.9725
Csa_1G004960.11	A0A0A0LRH1	84	S	LOW QUALITY PROTEIN: kinesin light chain 1(predicted) OS=Cucumis sativus OX=3659 GN=Csa_1G004960 PE=4 SV=1	Csa_1G004960	0.991261	2.68014e-05	132.21	2	S(1)FGS(0.991)DGEES(0.009)R	-0.25326	1.12	0.9465	0.947
Csa_1G004960.2	A0A0A0LRH1	194	S	LOW QUALITY PROTEIN: kinesin light chain 1(predicted) OS=Cucumis sativus OX=3659 GN=Csa_1G004960 PE=4 SV=1	Csa_1G004960	1	0.000269665	90.707	3	KNS(1)PGAAQLK	-0.18656	0.8935	0.766	1.3515
Csa_1G004960.3	A0A0A0LRH1	156	S	LOW QUALITY PROTEIN: kinesin light chain 1(predicted) OS=Cucumis sativus OX=3659 GN=Csa_1G004960 PE=4 SV=1	Csa_1G004960	0.997461	6.49514e-08	136.77	5	KS(0.997)PHLQLEHET(0.58)S(0.423)PKS(0.893)S(0.107)PR	-0.44655	0.904	0.9165	1.2215
Csa_1G004960.4	A0A0A0LRH1	166	S	LOW QUALITY PROTEIN: kinesin light chain 1(predicted) OS=Cucumis sativus OX=3659 GN=Csa_1G004960 PE=4 SV=1	Csa_1G004960	0.95975	6.49514e-08	136.77	4	KSPHLQLEHET(0.04)S(0.96)PK	-0.17849	0.8805	0.9205	1.2375
Csa_1G004960.5	A0A0A0LRH1	169	S	LOW QUALITY PROTEIN: kinesin light chain 1(predicted) OS=Cucumis sativus OX=3659 GN=Csa_1G004960 PE=4 SV=1	Csa_1G004960	0.892619	2.82121e-07	110.47	5	KS(0.997)PHLQLEHET(0.58)S(0.423)PKS(0.893)S(0.107)PR	-0.44655	0.892	0.8915	1.2655
Csa_1G004960.6	A0A0A0LRH1	170	S	LOW QUALITY PROTEIN: kinesin light chain 1(predicted) OS=Cucumis sativus OX=3659 GN=Csa_1G004960 PE=4 SV=1	Csa_1G004960	0.861172	0.00848067	53.987	4	KS(0.929)PHLQLEHET(0.53)S(0.53)PKS(0.149)S(0.861)PR	-0.61219	0.8575	0.928	1.2505
Csa_1G004960.7	A0A0A0LRH1	72	S	LOW QUALITY PROTEIN: kinesin light chain 1(predicted) OS=Cucumis sativus OX=3659 GN=Csa_1G004960 PE=4 SV=1	Csa_1G004960	0.77281	2.71527e-07	112.74	3	LYENVCDMQS(0.773)S(0.229)DQS(0.941)PS(0.057)RR	0.44979	1.158	0.9515	0.9305
Csa_1G004960.8	A0A0A0LRH1	76	S	LOW QUALITY PROTEIN: kinesin light chain 1(predicted) OS=Cucumis sativus OX=3659 GN=Csa_1G004960 PE=4 SV=1	Csa_1G004960	0.99628	5.24877e-24	205.63	3	LYENVCDMQSSDQS(0.996)PS(0.004)R	-0.22292	1.0425	1.0595	0.933
Csa_1G004960.9	A0A0A0LRH1	206	S	LOW QUALITY PROTEIN: kinesin light chain 1(predicted) OS=Cucumis sativus OX=3659 GN=Csa_1G004960 PE=4 SV=1	Csa_1G004960	1	0.0475374	42.21	3	QKDS(1)PLR	0.31222	0.835	0.7665	1.4125
Csa_1G004970	A0A0A0LNX3	39	S	CASP-like protein OS=Cucumis sativus OX=3659 GN=Csa_1G004970 PE=3 SV=1	Csa_1G004970	0.997316	6.30478e-23	192.99	4	NSDSSVHSHMES(0.003)PHS(0.997)PLR	0.06936
Csa_1G004970.1	A0A0A0LNX3	62	S	CASP-like protein OS=Cucumis sativus OX=3659 GN=Csa_1G004970 PE=3 SV=1	Csa_1G004970	0.999673	1.5133e-11	139.31	4	SDAGDPMET(1)PPYAS(1)PDT(0.23)S(0.77)PEKLPDNSK	0.65485
Csa_1G004970.2	A0A0A0LNX3	66	S	CASP-like protein OS=Cucumis sativus OX=3659 GN=Csa_1G004970 PE=3 SV=1	Csa_1G004970	0.797415	1.5133e-11	139.31	4	SDAGDPMET(0.001)PPY(0.015)AS(0.93)PDT(0.255)S(0.797)PEKLPDNS(0.002)K	-0.012383
Csa_1G004970.3	A0A0A0LNX3	90	S	CASP-like protein OS=Cucumis sativus OX=3659 GN=Csa_1G004970 PE=3 SV=1	Csa_1G004970	0.99919	5.69881e-19	196.87	2	STQFS(0.999)PLPS(1)PYAASR	-0.40243
Csa_1G004970.4	A0A0A0LNX3	94	S	CASP-like protein OS=Cucumis sativus OX=3659 GN=Csa_1G004970 PE=3 SV=1	Csa_1G004970	1	5.69881e-19	196.87	2	STQFS(0.999)PLPS(1)PYAASR	-0.40243
Csa_1G004970.5	A0A0A0LNX3	165	S	CASP-like protein OS=Cucumis sativus OX=3659 GN=Csa_1G004970 PE=3 SV=1	Csa_1G004970	1	1.93216e-41	215.96	5	VGPVGVGGEENGGGGGGGGGAGAGGGGGGRS(1)PVK	-0.058082
Csa_1G004970.6	A0A0A0LNX3	57	T	CASP-like protein OS=Cucumis sativus OX=3659 GN=Csa_1G004970 PE=3 SV=1	Csa_1G004970	0.999897	1.5133e-11	139.31	4	SDAGDPMET(1)PPYAS(1)PDT(0.23)S(0.77)PEKLPDNSK	0.65485
Csa_1G004980	A0A0A0LUA5	350	S	protein EXECUTER 2, chloroplastic isoform X1(predicted) OS=Cucumis sativus OX=3659 GN=Csa_1G004980 PE=4 SV=1	Csa_1G004980	0.999667	9.37772e-07	124.91	2	TGTSGNS(1)DDEMDR	-0.95254	1.1515	0.964	0.8955
Csa_1G005520	A0A0A0LUA8	293	S	Aldedh domain-containing protein OS=Cucumis sativus OX=3659 GN=Csa_1G005520 PE=3 SV=1	Csa_1G005520	0.902077	0.000447475	79.614	2	LAFT(0.052)GS(0.902)T(0.041)S(0.004)T(0.001)GK	0.19714	1.021	1.0405	0.975
Csa_1G005560	A0A0A0LNY1	565	S	Glyco_transf_20 domain-containing protein OS=Cucumis sativus OX=3659 GN=Csa_1G005560 PE=4 SV=1	Csa_1G005560	0.936639	0.00346029	72.887	2	ILS(0.018)LS(0.937)PS(0.045)FR	0.061881	0.825	1.177	1.0085
Csa_1G005560.1	A0A0A0LNY1	567	S	Glyco_transf_20 domain-containing protein OS=Cucumis sativus OX=3659 GN=Csa_1G005560 PE=4 SV=1	Csa_1G005560	0.999864	2.92551e-11	177.44	2	ILSLSPS(1)FR	-1.059	1.005	1.282	0.7505
Csa_1G005560.2	A0A0A0LNY1	464	S	Glyco_transf_20 domain-containing protein OS=Cucumis sativus OX=3659 GN=Csa_1G005560 PE=4 SV=1	Csa_1G005560	0.972885	0.00164363	68.41	3	MDEVLEVS(0.027)PDS(0.973)PR	-2.2274	0.9595	1.0055	1.047
Csa_1G005570	A0A0A0LUB2	37	S	Serine/arginine repetitive matrix protein 2, putative(predicted) OS=Cucumis sativus OX=3659 GN=Csa_1G005570 PE=4 SV=1	Csa_1G005570	1	0.00152487	85.807	3	LSCFGS(1)RR	0.37202
Csa_1G005620	A0A0A0LUB5	629	S	BAH domain,TFIIS helical bundle-like domain isoform 1(predicted) OS=Cucumis sativus OX=3659 GN=Csa_1G005620 PE=4 SV=1	Csa_1G005620	1	3.36244e-06	99.747	3	ASDGLIGEGNS(1)PK	-0.074983	0.922	1.013	1.0885
Csa_1G005620.1	A0A0A0LUB5	664	S	BAH domain,TFIIS helical bundle-like domain isoform 1(predicted) OS=Cucumis sativus OX=3659 GN=Csa_1G005620 PE=4 SV=1	Csa_1G005620	0.955478	1.70321e-22	186.96	2	AS(0.045)S(0.955)PPLSEK	0.13588	0.934	0.972	1.108
Csa_1G005620.10	A0A0A0LUB5	930	S	BAH domain,TFIIS helical bundle-like domain isoform 1(predicted) OS=Cucumis sativus OX=3659 GN=Csa_1G005620 PE=4 SV=1	Csa_1G005620	0.999357	2.68088e-26	216.32	4	TADVVDGDS(1)S(0.999)PES(0.001)KPK	-0.099443	0.9115	1.076	1.0365
Csa_1G005620.11	A0A0A0LUB5	940	S	BAH domain,TFIIS helical bundle-like domain isoform 1(predicted) OS=Cucumis sativus OX=3659 GN=Csa_1G005620 PE=4 SV=1	Csa_1G005620	0.897968	9.304e-59	274.58	3	PKPS(0.027)S(0.075)S(0.898)FPDGGMVGDGISNR	2.6937	1.0315	1.0895	0.912
Csa_1G005620.12	A0A0A0LUB5	195	S	BAH domain,TFIIS helical bundle-like domain isoform 1(predicted) OS=Cucumis sativus OX=3659 GN=Csa_1G005620 PE=4 SV=1	Csa_1G005620	0.999999	3.65642e-34	229.68	3	S(1)PKPTSGPTSTSQLK	-0.39306	0.782	1.083	1.148
Csa_1G005620.2	A0A0A0LUB5	668	S	BAH domain,TFIIS helical bundle-like domain isoform 1(predicted) OS=Cucumis sativus OX=3659 GN=Csa_1G005620 PE=4 SV=1	Csa_1G005620	0.999999	1.70321e-22	186.96	4	AS(0.047)S(0.953)PPLS(1)EKHDQLDHSK	-0.5179	0.884	0.993	1.158
Csa_1G005620.3	A0A0A0LUB5	713	S	BAH domain,TFIIS helical bundle-like domain isoform 1(predicted) OS=Cucumis sativus OX=3659 GN=Csa_1G005620 PE=4 SV=1	Csa_1G005620	0.999907	5.3289e-126	372.04	3	DMVIGADGDDGS(1)PTAVNGEER	-0.024781	0.9655	1.0435	1.01
Csa_1G005620.4	A0A0A0LUB5	232	S	BAH domain,TFIIS helical bundle-like domain isoform 1(predicted) OS=Cucumis sativus OX=3659 GN=Csa_1G005620 PE=4 SV=1	Csa_1G005620	1	5.62384e-05	110.56	3	ERS(1)DQGLESVK	0.25991	0.9065	1.0845	1.043
Csa_1G005620.5	A0A0A0LUB5	642	S	BAH domain,TFIIS helical bundle-like domain isoform 1(predicted) OS=Cucumis sativus OX=3659 GN=Csa_1G005620 PE=4 SV=1	Csa_1G005620	0.99999	1.06787e-28	196.43	3	GRS(1)PAQSASGGS(1)FEDPSTINSR	-0.68734	0.9735	0.99	1.062
Csa_1G005620.6	A0A0A0LUB5	648	S	BAH domain,TFIIS helical bundle-like domain isoform 1(predicted) OS=Cucumis sativus OX=3659 GN=Csa_1G005620 PE=4 SV=1	Csa_1G005620	0.999183	1.36235e-15	160.95	3	GRS(1)PAQS(0.001)AS(0.999)GGS(1)FEDPSTINSR	-0.67864	1.045	0.888	1.094
Csa_1G005620.7	A0A0A0LUB5	651	S	BAH domain,TFIIS helical bundle-like domain isoform 1(predicted) OS=Cucumis sativus OX=3659 GN=Csa_1G005620 PE=4 SV=1	Csa_1G005620	0.999977	1.06787e-28	196.43	3	GRS(1)PAQS(0.001)AS(0.999)GGS(1)FEDPSTINSR	-0.67864	1.03	0.9785	1.0205
Csa_1G005620.8	A0A0A0LUB5	899	S	BAH domain,TFIIS helical bundle-like domain isoform 1(predicted) OS=Cucumis sativus OX=3659 GN=Csa_1G005620 PE=4 SV=1	Csa_1G005620	1	7.36476e-08	150.11	3	INDPGGPAS(1)PAR	0.30057	0.9135	1.014	1.079
Csa_1G005620.9	A0A0A0LUB5	929	S	BAH domain,TFIIS helical bundle-like domain isoform 1(predicted) OS=Cucumis sativus OX=3659 GN=Csa_1G005620 PE=4 SV=1	Csa_1G005620	0.999979	5.99202e-18	172.8	3	TADVVDGDS(1)S(0.997)PES(0.003)KPK	-0.15521	0.913	1.0755	1.032
Csa_1G005630	A0A0A0LS48	46	S	39S ribosomal protein L47, mitochondrial(predicted) OS=Cucumis sativus OX=3659 GN=Csa_1G005630 PE=4 SV=1	Csa_1G005630	1	1.56827e-40	222.42	4	TGYNPLEEFFEADRS(1)PDDGKPVVYGR	0.65534	1.022	1.0405	0.944
Csa_1G006280	A0A0A0LP89	217	S	NTP_transferase domain-containing protein OS=Cucumis sativus OX=3659 GN=Csa_1G006280 PE=4 SV=1	Csa_1G006280	0.971821	4.94405e-24	208.82	2	LS(0.028)S(0.972)FEALQSATTR	-0.67555	1.069	1.046	0.981
Csa_1G006330	A0A0A0LP94	308	S	RING-type domain-containing protein OS=Cucumis sativus OX=3659 GN=Csa_1G006330 PE=4 SV=1	Csa_1G006330	0.96211	1.01816e-07	117.9	4	KPYDRDPADNETNVLAGS(0.962)PT(0.038)LPLAR	-0.1664
Csa_1G007850	A0A0A0LUD4	82	S	HTH myb-type domain-containing protein OS=Cucumis sativus OX=3659 GN=Csa_1G007850 PE=4 SV=1	Csa_1G007850	1	4.30457e-48	269.06	2	DDVAAGYAS(1)ADDAVPNAR	-0.28909
Csa_1G007850.1	A0A0A0LUD4	41	S	HTH myb-type domain-containing protein OS=Cucumis sativus OX=3659 GN=Csa_1G007850 PE=4 SV=1	Csa_1G007850	0.995995	7.8299e-131	357.31	3	S(0.004)VS(0.996)LNNLSQYEQPHDATDVIVNDNNK	0.18311
Csa_1G007860	A0A0A0LS70	101	S	Non-specific serine/threonine protein kinase OS=Cucumis sativus OX=3659 GN=Csa_1G007860 PE=3 SV=1	Csa_1G007860	0.94084	2.3756e-22	181.97	3	EVDS(0.941)QS(0.059)EGEEEEEEENDLEISTR	1.0994
Csa_1G007860.1	A0A0A0LS70	314	S	Non-specific serine/threonine protein kinase OS=Cucumis sativus OX=3659 GN=Csa_1G007860 PE=3 SV=1	Csa_1G007860	0.994771	1.89364e-73	307.5	2	SNS(0.995)LCGT(0.005)TEYMAPEILLSR	-1.249
Csa_1G007860.2	A0A0A0LS70	88	T	Non-specific serine/threonine protein kinase OS=Cucumis sativus OX=3659 GN=Csa_1G007860 PE=3 SV=1	Csa_1G007860	0.999278	0.00467645	73.877	2	LT(0.999)PPAS(0.001)LPFFR	-0.89202
Csa_1G008410	A0A0A0LPA2	62	S	Dynein light chain type 1 family protein, putative isoform 2(predicted) OS=Cucumis sativus OX=3659 GN=Csa_1G008410 PE=4 SV=1	Csa_1G008410	0.999983	6.00827e-05	113.69	3	SRPPS(1)PVGPR	0.11143
Csa_1G008420	A0A0A0LRK8	84	S	tRNA (Ile)-lysidine synthase(predicted) OS=Cucumis sativus OX=3659 GN=Csa_1G008420 PE=4 SV=1	Csa_1G008420	0.890128	1.4328e-45	266.92	2	LST(0.11)S(0.89)PNPNPITNSLVK	-0.43169
Csa_1G008420.1	A0A0A0LRK8	303	S	tRNA (Ile)-lysidine synthase(predicted) OS=Cucumis sativus OX=3659 GN=Csa_1G008420 PE=4 SV=1	Csa_1G008420	0.993091	1.11397e-06	130	2	NS(0.007)S(0.993)MS(0.972)PS(0.025)S(0.003)ESPLR	-0.52518
Csa_1G008420.2	A0A0A0LRK8	305	S	tRNA (Ile)-lysidine synthase(predicted) OS=Cucumis sativus OX=3659 GN=Csa_1G008420 PE=4 SV=1	Csa_1G008420	0.975399	1.11397e-06	130	3	NS(0.182)S(0.829)MS(0.975)PS(0.012)S(0.002)ESPLR	0.03895
Csa_1G008440	A0A0A0LUE3	115	S	DDT domain-containing protein DDR4 isoform X1(predicted) OS=Cucumis sativus OX=3659 GN=Csa_1G008440 PE=4 SV=1	Csa_1G008440	0.995472	6.53956e-08	114.25	3	IVTPLVEEPS(0.995)PS(0.005)QLPR	-0.095566
Csa_1G008440.1	A0A0A0LUE3	97	S	DDT domain-containing protein DDR4 isoform X1(predicted) OS=Cucumis sativus OX=3659 GN=Csa_1G008440 PE=4 SV=1	Csa_1G008440	1	5.16579e-11	140.2	3	KEQQEEES(1)PQQQQCSK	0.14794
Csa_1G008440.2	A0A0A0LUE3	424	S	DDT domain-containing protein DDR4 isoform X1(predicted) OS=Cucumis sativus OX=3659 GN=Csa_1G008440 PE=4 SV=1	Csa_1G008440	1	0.0214223	46.88	4	KPPS(1)PEPNHR	0.064872
Csa_1G008490	A0A0A0LPB2	510	S	USP domain-containing protein OS=Cucumis sativus OX=3659 GN=Csa_1G008490 PE=4 SV=1	Csa_1G008490	1	0.000568553	92.247	2	DAWDFS(1)PEK	0.64823	0.958	1.027	0.999
Csa_1G008520	A0A0A0LUF4	794	T	Cation_ATPase_N domain-containing protein OS=Cucumis sativus OX=3659 GN=Csa_1G008520 PE=3 SV=1	Csa_1G008520	1	1.67144e-05	99.044	2	GLDIDT(1)IQQAYT(1)V	-0.97066	0.8795	1.015	1.1965
Csa_1G008520.1	A0A0A0LUF4	800	T	Cation_ATPase_N domain-containing protein OS=Cucumis sativus OX=3659 GN=Csa_1G008520 PE=3 SV=1	Csa_1G008520	1	2.40151e-08	152	2	GLDIDTIQQAYT(1)V	-1.3023	0.9205	0.924	1.252
Csa_1G008520.2	A0A0A0LUF4	734	T	Cation_ATPase_N domain-containing protein OS=Cucumis sativus OX=3659 GN=Csa_1G008520 PE=3 SV=1	Csa_1G008520	1	0.000163069	104.66	2	T(1)LHGLQAPDAK	0.34136	0.911	0.8965	1.2825
Csa_1G009590	A0A0A0LP27	84	S	microtubule-associated protein futsch-like isoform X2(predicted) OS=Cucumis sativus OX=3659 GN=Csa_1G009590 PE=4 SV=1	Csa_1G009590	0.998389	0.00484727	76.619	3	RLS(0.998)IPT(0.002)K	-0.22691
Csa_1G009590.1	A0A0A0LP27	101	T	microtubule-associated protein futsch-like isoform X2(predicted) OS=Cucumis sativus OX=3659 GN=Csa_1G009590 PE=4 SV=1	Csa_1G009590	0.997558	0.00368927	73.948	2	LVGNIT(0.998)PIS(0.002)EVR	-0.30768
Csa_1G009680	A0A0A0LRN4	129	S	Transcription factor OS=Cucumis sativus OX=3659 GN=Csa_1G009680 PE=4 SV=1	Csa_1G009680	0.828177	1.85892e-10	122.47	3	DT(0.032)PS(0.14)S(0.828)LDLSDAAEEISIGR	0.55238	1.035	0.836	1.186
Csa_1G009730	A0A0A0LRN9	31	S	protein DCL, chloroplastic(predicted) OS=Cucumis sativus OX=3659 GN=Csa_1G009730 PE=4 SV=1	Csa_1G009730	0.958143	1.2566e-21	175.76	3	AS(0.958)T(0.042)DASEANEAAPVINGDATSK	0.23467	1.108	1.0345	0.9075
Csa_1G009730.1	A0A0A0LRN9	57	S	protein DCL, chloroplastic(predicted) OS=Cucumis sativus OX=3659 GN=Csa_1G009730 PE=4 SV=1	Csa_1G009730	1	1.46501e-12	171.59	4	EREES(1)ADDGVADGK	-0.40099	1.0805	0.967	0.978
Csa_1G009800	A0A0A0LUI5	64	S	HNH domain-containing protein(predicted) OS=Cucumis sativus OX=3659 GN=Csa_1G009800 PE=4 SV=1	Csa_1G009800	0.999823	5.04345e-13	183.76	3	FS(1)PDDSVSNYNPR	0.50975	0.988	0.9775	1.063
Csa_1G009800.1	A0A0A0LUI5	40	S	HNH domain-containing protein(predicted) OS=Cucumis sativus OX=3659 GN=Csa_1G009800 PE=4 SV=1	Csa_1G009800	0.818684	3.35274e-29	215.06	3	PYGSHPSS(0.172)LS(0.819)PS(0.009)ASLLDR	-0.37065	0.8995	1.0695	1.051
Csa_1G009810	A0A0A0LSB4	35	S	Chlorophyll a-b binding protein, chloroplastic OS=Cucumis sativus OX=3659 GN=Csa_1G009810 PE=3 SV=1	Csa_1G009810	0.999428	8.93105e-12	153.6	3	VLS(0.999)VKPVS(0.001)ASSSSSFK	-0.29438	1.1895	1.1765	0.646
Csa_1G011470	A0A0A0LP71	599	S	Formin-like protein OS=Cucumis sativus OX=3659 GN=Csa_1G011470 PE=3 SV=1	Csa_1G011470	0.931865	0.0278915	43.768	3	Y(0.067)NS(0.932)APAALAS(0.001)IASSK	-0.94212
Csa_1G011480	A0A0A0LUK3	209	S	HNHc domain-containing protein OS=Cucumis sativus OX=3659 GN=Csa_1G011480 PE=4 SV=1	Csa_1G011480	1	0.00543209	68.355	2	LPYNEEGS(1)L	-1.0171
Csa_1G011560	A0A0A0LRS2	1370	S	SCAPER_N domain-containing protein OS=Cucumis sativus OX=3659 GN=Csa_1G011560 PE=4 SV=1	Csa_1G011560	1	1.12889e-05	115.56	3	QHVDVVS(1)DEGIK	-0.71035
Csa_1G012090	A0A0A0LPH2	47	S	LYR motif-containing protein 4(predicted) OS=Cucumis sativus OX=3659 GN=Csa_1G012090 PE=3 SV=1	Csa_1G012090	0.948742	0.000883554	70.994	3	NLS(0.949)DPPS(0.047)ISS(0.004)AYADGK	0.19554
Csa_1G012150	A0A0A0LRT1	393	S	UDP-glucose 6-dehydrogenase OS=Cucumis sativus OX=3659 GN=Csa_1G012150 PE=3 SV=1	Csa_1G012150	0.999974	6.96852e-23	192.11	4	FDWDHPIHLQPVS(1)PTAAK	0.3268
Csa_1G013220	A0A0A0LPI7	399	S	Hist_deacetyl domain-containing protein OS=Cucumis sativus OX=3659 GN=Csa_1G013220 PE=4 SV=1	Csa_1G013220	0.801587	7.74604e-05	86.722	3	KVPLPEVLLS(0.025)S(0.802)S(0.434)DS(0.737)DDEAS(0.002)NGR	0.16524	1.006	0.99	1.0365
Csa_1G013220.1	A0A0A0LPI7	402	S	Hist_deacetyl domain-containing protein OS=Cucumis sativus OX=3659 GN=Csa_1G013220 PE=4 SV=1	Csa_1G013220	0.996975	2.66781e-52	267.39	3	KVPLPEVLLSSS(0.003)DS(0.997)DDEASNGR	-0.078362	1.0105	0.989	1.028
Csa_1G013760	A0A0A0LPJ2	455	S	Formate hydrogenlyase subunit 5(predicted) OS=Cucumis sativus OX=3659 GN=Csa_1G013760 PE=4 SV=1	Csa_1G013760	1	4.11524e-05	116.71	3	ADMISELS(1)PK	0.1116
Csa_1G013760.1	A0A0A0LPJ2	383	S	Formate hydrogenlyase subunit 5(predicted) OS=Cucumis sativus OX=3659 GN=Csa_1G013760 PE=4 SV=1	Csa_1G013760	1	9.54789e-11	137.11	4	S(1)DDKELFKPNPEEDSDSLSK	1.3767
Csa_1G013770	A0A0A0LPA9	259	S	RRM domain-containing protein OS=Cucumis sativus OX=3659 GN=Csa_1G013770 PE=4 SV=1	Csa_1G013770	1	9.7976e-05	94.339	2	AS(1)GEDHFEENAR	0.59036	1.0595	0.994	0.967
Csa_1G013770.1	A0A0A0LPA9	274	S	RRM domain-containing protein OS=Cucumis sativus OX=3659 GN=Csa_1G013770 PE=4 SV=1	Csa_1G013770	1	1.05899e-42	246.34	4	ASGEDHFEENARDEDDS(1)NDFAK	-0.13228	0.996	1.0405	0.97
Csa_1G013770.2	A0A0A0LPA9	243	S	RRM domain-containing protein OS=Cucumis sativus OX=3659 GN=Csa_1G013770 PE=4 SV=1	Csa_1G013770	1	1.23591e-44	258.83	2	S(1)EGEQFGSNETNTMK	-0.13811	1.1515	1.1685	0.733
Csa_1G013800	A0A0A0LSG2	434	S	Replication protein A subunit OS=Cucumis sativus OX=3659 GN=Csa_1G013800 PE=3 SV=1	Csa_1G013800	0.990645	1.30607e-15	183.06	3	AVSMSSVSSGLS(0.991)PS(0.008)T(0.001)K	-0.29163	1.0275	1.0105	1.0995
Csa_1G013810	A0A0A0LPJ6	143	S	ras GTPase-activating protein-binding protein 2(predicted) OS=Cucumis sativus OX=3659 GN=Csa_1G013810 PE=4 SV=1	Csa_1G013810	0.976053	8.82746e-07	103.57	3	YVEET(0.001)ES(0.005)IRS(0.976)NS(0.22)S(0.592)S(0.206)GDAIK	0.13125	0.9455	1.022	1.03
Csa_1G013810.1	A0A0A0LPJ6	249	T	ras GTPase-activating protein-binding protein 2(predicted) OS=Cucumis sativus OX=3659 GN=Csa_1G013810 PE=4 SV=1	Csa_1G013810	0.849124	6.11285e-05	86.005	3	T(0.849)VS(0.151)GPVYVPTTTVR	0.29359	1.2615	0.873	0.9075
Csa_1G014320	A0A0A0LPB5	254	S	protein LONGIFOLIA 2(predicted) OS=Cucumis sativus OX=3659 GN=Csa_1G014320 PE=4 SV=1	Csa_1G014320	0.999942	0.0091859	67.207	3	RLS(1)YDGR	-0.4781
Csa_1G014340	A0A0A0LSG7	179	S	FCP1 homology domain-containing protein OS=Cucumis sativus OX=3659 GN=Csa_1G014340 PE=4 SV=1	Csa_1G014340	0.942433	0.0242935	51.445	3	S(0.058)LES(0.942)PKK	-0.036839
Csa_1G014360	A0A0A0LRV0	802	S	C3H1-type domain-containing protein(predicted) OS=Cucumis sativus OX=3659 GN=Csa_1G014360 PE=4 SV=1	Csa_1G014360	0.999528	0.0103194	59.225	2	DRS(1)RS(0.997)PVS(0.004)R	-0.078651
Csa_1G014360.1	A0A0A0LRV0	804	S	C3H1-type domain-containing protein(predicted) OS=Cucumis sativus OX=3659 GN=Csa_1G014360 PE=4 SV=1	Csa_1G014360	0.996633	0.0103194	59.225	2	DRS(1)RS(0.997)PVS(0.004)R	-0.078651
Csa_1G014360.10	A0A0A0LRV0	618	S	C3H1-type domain-containing protein(predicted) OS=Cucumis sativus OX=3659 GN=Csa_1G014360 PE=4 SV=1	Csa_1G014360	0.767297	3.32773e-34	231.41	3	T(0.233)S(0.767)DKDTGDLTTLGSK	-2.9178
Csa_1G014360.11	A0A0A0LRV0	904	S	C3H1-type domain-containing protein(predicted) OS=Cucumis sativus OX=3659 GN=Csa_1G014360 PE=4 SV=1	Csa_1G014360	1	1.50471e-12	167.99	3	VEIQESILHNVS(1)PK	0.34009
Csa_1G014360.2	A0A0A0LRV0	577	S	C3H1-type domain-containing protein(predicted) OS=Cucumis sativus OX=3659 GN=Csa_1G014360 PE=4 SV=1	Csa_1G014360	0.993115	4.60893e-30	187.11	4	GQAGEVASSAGTISSQSTALIT(0.006)GGS(0.993)PFR	0.078368
Csa_1G014360.3	A0A0A0LRV0	727	S	C3H1-type domain-containing protein(predicted) OS=Cucumis sativus OX=3659 GN=Csa_1G014360 PE=4 SV=1	Csa_1G014360	1	0.0144399	64.654	2	LGPS(1)PVK	0.22426
Csa_1G014360.4	A0A0A0LRV0	587	S	C3H1-type domain-containing protein(predicted) OS=Cucumis sativus OX=3659 GN=Csa_1G014360 PE=4 SV=1	Csa_1G014360	1	7.54406e-16	149.04	3	LIQDYAS(1)DENS(0.999)ES(0.001)DEDSHR	1.1298
Csa_1G014360.5	A0A0A0LRV0	591	S	C3H1-type domain-containing protein(predicted) OS=Cucumis sativus OX=3659 GN=Csa_1G014360 PE=4 SV=1	Csa_1G014360	0.999962	7.54406e-16	149.04	3	LIQDYASDENS(1)ES(0.998)DEDS(0.002)HR	0.042124
Csa_1G014360.6	A0A0A0LRV0	593	S	C3H1-type domain-containing protein(predicted) OS=Cucumis sativus OX=3659 GN=Csa_1G014360 PE=4 SV=1	Csa_1G014360	0.99833	2.02784e-08	120.38	3	LIQDYASDENS(1)ES(0.998)DEDS(0.002)HR	0.042124
Csa_1G014360.7	A0A0A0LRV0	1458	S	C3H1-type domain-containing protein(predicted) OS=Cucumis sativus OX=3659 GN=Csa_1G014360 PE=4 SV=1	Csa_1G014360	0.943345	3.97792e-40	217.37	4	LLSGTDDDQYDPLFDS(0.003)IEPS(0.049)S(0.943)PIT(0.005)K	0.25736
Csa_1G014360.8	A0A0A0LRV0	1428	S	C3H1-type domain-containing protein(predicted) OS=Cucumis sativus OX=3659 GN=Csa_1G014360 PE=4 SV=1	Csa_1G014360	0.990591	2.56512e-09	153.36	4	QTVAS(0.991)PNS(0.009)TKPLGK	0.3776
Csa_1G014360.9	A0A0A0LRV0	608	S	C3H1-type domain-containing protein(predicted) OS=Cucumis sativus OX=3659 GN=Csa_1G014360 PE=4 SV=1	Csa_1G014360	0.791664	1.14978e-11	136.96	3	TDVHFVAIS(0.792)PS(0.206)T(0.002)PAYSK	-0.36018
Csa_1G014370	A0A0A0LPC0	596	S	nitrile-specifier protein 1(predicted) OS=Cucumis sativus OX=3659 GN=Csa_1G014370 PE=4 SV=1	Csa_1G014370	0.999918	2.62171e-06	105.9	4	RPTTIEEVTQVS(1)K	0.14647	1.128	0.895	1.0205
Csa_1G014400	A0A0A0LPK6	488	S	enolase 1, chloroplastic(predicted) OS=Cucumis sativus OX=3659 GN=Csa_1G014400 PE=3 SV=1	Csa_1G014400	0.999997	0.0104561	70.856	2	YAGAS(1)FR	0.48961	1.0495	1.0415	0.954
Csa_1G014480	A0A0A0LUQ0	491	S	CYTH domain-containing protein OS=Cucumis sativus OX=3659 GN=Csa_1G014480 PE=4 SV=1	Csa_1G014480	0.999995	4.0663e-52	238.43	4	APDS(1)PAVVSNQGAITQLSEQISTLSER	0.30837	0.9215	0.9845	1.189
Csa_1G014480.1	A0A0A0LUQ0	11	S	CYTH domain-containing protein OS=Cucumis sativus OX=3659 GN=Csa_1G014480 PE=4 SV=1	Csa_1G014480	0.852372	0.00425928	62.304	2	AQDT(0.018)S(0.065)PS(0.065)IES(0.852)PR	-3.0436
Csa_1G014480.2	A0A0A0LUQ0	462	S	CYTH domain-containing protein OS=Cucumis sativus OX=3659 GN=Csa_1G014480 PE=4 SV=1	Csa_1G014480	0.951041	0.000177651	106.26	3	GLS(0.016)QS(0.951)FS(0.033)NR	-0.40109	1.0975	1.026	0.9285
Csa_1G014480.3	A0A0A0LUQ0	438	S	CYTH domain-containing protein OS=Cucumis sativus OX=3659 GN=Csa_1G014480 PE=4 SV=1	Csa_1G014480	0.967079	9.39018e-17	187.37	3	LSIDDESLS(0.033)S(0.967)PK	0.010156	0.914	0.9245	1.269
Csa_1G014500	A0A0A0LPL6	345	S	Serine/threonine protein kinase OS=Cucumis sativus OX=3659 GN=Csa_1G014500 PE=4 SV=1	Csa_1G014500	0.999349	0.00587652	76.843	2	LIS(0.001)KFS(0.999)N	-0.1713	1.026	1.019	0.9935
Csa_1G015050	A0A0A0LRW5	10	S	Low-affinity inorganic phosphate transporter(predicted) OS=Cucumis sativus OX=3659 GN=Csa_1G015050 PE=4 SV=1	Csa_1G015050	0.952508	1.27786e-22	183.07	3	PSS(0.001)AS(0.046)APAS(0.953)PPS(0.019)AS(0.013)LS(0.943)QNS(0.02)AT(0.004)QPSPR	-0.47393
Csa_1G015050.1	A0A0A0LRW5	17	S	Low-affinity inorganic phosphate transporter(predicted) OS=Cucumis sativus OX=3659 GN=Csa_1G015050 PE=4 SV=1	Csa_1G015050	0.94322	1.27786e-22	183.07	3	PSS(0.001)AS(0.046)APAS(0.953)PPS(0.019)AS(0.013)LS(0.943)QNS(0.02)AT(0.004)QPSPR	-0.47393
Csa_1G015060	A0A0A0LPE2	849	S	WD_REPEATS_REGION domain-containing protein OS=Cucumis sativus OX=3659 GN=Csa_1G015060 PE=4 SV=1	Csa_1G015060	1	2.1221e-21	167.34	5	GIVETTLSRPNCNGSVLPNAPIS(1)PK	-0.79492
Csa_1G015080	A0A0A0LSI8	522	S	BHLH domain-containing protein OS=Cucumis sativus OX=3659 GN=Csa_1G015080 PE=4 SV=1	Csa_1G015080	0.998198	2.26756e-05	127.52	2	AIS(0.998)PAS(0.002)IVK	0.75379
Csa_1G015080.1	A0A0A0LSI8	217	S	BHLH domain-containing protein OS=Cucumis sativus OX=3659 GN=Csa_1G015080 PE=4 SV=1	Csa_1G015080	0.987359	1.81833e-72	305.19	2	ST(0.013)S(0.987)QDEELDDDGDFVIK	0.12094
Csa_1G015590	A0A0A0LPE8	93	S	BSD domain-containing protein OS=Cucumis sativus OX=3659 GN=Csa_1G015590 PE=4 SV=1	Csa_1G015590	0.999978	2.05581e-05	94.281	3	NAS(1)DEETREENLQR	-0.66365
Csa_1G015790	A0A0A0LSK9	742	S	SURP motif domain-containing protein OS=Cucumis sativus OX=3659 GN=Csa_1G015790 PE=4 SV=1	Csa_1G015790	1	9.07822e-47	261.82	3	AIFS(1)DES(1)EDEESTSTLK	0.18173
Csa_1G015790.1	A0A0A0LSK9	745	S	SURP motif domain-containing protein OS=Cucumis sativus OX=3659 GN=Csa_1G015790 PE=4 SV=1	Csa_1G015790	0.999999	9.07822e-47	261.82	3	AIFS(1)DES(1)EDEESTSTLK	0.18173
Csa_1G015800	A0A0A0LPP9	153	S	CBFD_NFYB_HMF domain-containing protein OS=Cucumis sativus OX=3659 GN=Csa_1G015800 PE=4 SV=1	Csa_1G015800	0.998001	0.000143629	101.53	2	QSEPEQS(0.998)LES(0.002)	0.14184
Csa_1G015840	A0A0A0LSL4	104	S	translation initiation factor eIF-2B subunit delta-like isoform X2(predicted) OS=Cucumis sativus OX=3659 GN=Csa_1G015840 PE=3 SV=1	Csa_1G015840	0.988873	1.02374e-30	203.21	4	DSADHIHVGSYNPSEMLLAT(0.003)S(0.989)PS(0.009)GR	0.092464
Csa_1G015850	A0A0A0LPQ4	64	S	translation initiation factor eIF-2B subunit delta-like isoform X1(predicted) OS=Cucumis sativus OX=3659 GN=Csa_1G015850 PE=3 SV=1	Csa_1G015850	1	0.000145347	103.76	3	HLS(1)DNLASR	-0.20296	1.701	0.886	0.7255
Csa_1G015850.1	A0A0A0LPQ4	141	S	translation initiation factor eIF-2B subunit delta-like isoform X1(predicted) OS=Cucumis sativus OX=3659 GN=Csa_1G015850 PE=3 SV=1	Csa_1G015850	0.974386	7.87928e-26	212.95	3	IAS(0.026)S(0.974)FPGVGIHVGAK	-0.55693	1.1525	1.3395	0.74
Csa_1G015850.2	A0A0A0LPQ4	104	S	translation initiation factor eIF-2B subunit delta-like isoform X1(predicted) OS=Cucumis sativus OX=3659 GN=Csa_1G015850 PE=3 SV=1	Csa_1G015850	0.966955	3.07914e-22	171.03	3	NSTDQIPVGSYNPSETLLAT(0.03)S(0.967)PMAS(0.003)PSSR	-0.57172	1.1455	1.076	0.997
Csa_1G015850.3	A0A0A0LPQ4	108	S	translation initiation factor eIF-2B subunit delta-like isoform X1(predicted) OS=Cucumis sativus OX=3659 GN=Csa_1G015850 PE=3 SV=1	Csa_1G015850	0.909781	3.07914e-22	171.03	3	NSTDQIPVGSYNPSETLLAT(0.258)S(0.743)PMAS(0.91)PS(0.073)S(0.017)R	-0.41445	1.1655	1.055	1.013
Csa_1G015850.4	A0A0A0LPQ4	27	S	translation initiation factor eIF-2B subunit delta-like isoform X1(predicted) OS=Cucumis sativus OX=3659 GN=Csa_1G015850 PE=3 SV=1	Csa_1G015850	1	2.76574e-34	237.18	2	QVGFFTLDAPNS(1)PDR	-0.38432	0.9915	0.9225	1.2915
Csa_1G015850.5	A0A0A0LPQ4	153	S	translation initiation factor eIF-2B subunit delta-like isoform X1(predicted) OS=Cucumis sativus OX=3659 GN=Csa_1G015850 PE=3 SV=1	Csa_1G015850	0.99986	1.42572e-56	255.83	3	S(1)LENSQAVPLQTLETNKPAGVGEK	1.1167	1.252	1.3395	0.673
Csa_1G015850.6	A0A0A0LPQ4	46	S	translation initiation factor eIF-2B subunit delta-like isoform X1(predicted) OS=Cucumis sativus OX=3659 GN=Csa_1G015850 PE=3 SV=1	Csa_1G015850	0.999156	5.27064e-18	158.2	3	SLSGPPNCLPSQQSLS(0.999)PPTNSLSPVMIPPPR	-0.72348	1.154	1.0305	1.0415
Csa_1G021910	A0A0A0LUU3	663	S	UDENN domain-containing protein OS=Cucumis sativus OX=3659 GN=Csa_1G021910 PE=4 SV=1	Csa_1G021910	1	7.70181e-08	114.28	3	PLVQVGVVS(1)PR	0.035369
Csa_1G021910.1	A0A0A0LUU3	4	S	UDENN domain-containing protein OS=Cucumis sativus OX=3659 GN=Csa_1G021910 PE=4 SV=1	Csa_1G021910	0.993701	0.000656043	112.41	2	S(0.994)PS(0.006)FSVK	0.41199
Csa_1G021940	A0A0A0LS09	100	S	transcription factor DIVARICATA(predicted) OS=Cucumis sativus OX=3659 GN=Csa_1G021940 PE=4 SV=1	Csa_1G021940	0.932052	1.35206e-05	94.632	4	EKDHHLHPHGS(0.932)S(0.062)DS(0.006)NK	0.36472
Csa_1G021970	A0A0A0LSM7	50	S	actin-related protein 4(predicted) OS=Cucumis sativus OX=3659 GN=Csa_1G021970 PE=3 SV=1	Csa_1G021970	0.858734	6.99834e-40	212.9	3	AVFPSVVGCTDEMDVDDT(0.011)T(0.033)S(0.859)T(0.098)EK	-1.1343	1.018	1.026	0.9905
Csa_1G022500	A0A0A0LUV3	496	S	aluminum-activated malate transporter 9(predicted) OS=Cucumis sativus OX=3659 GN=Csa_1G022500 PE=4 SV=1	Csa_1G022500	0.999999	0.000245014	85.837	3	LGS(1)WPAQVSVK	0.11211
Csa_1G022500.1	A0A0A0LUV3	454	S	aluminum-activated malate transporter 9(predicted) OS=Cucumis sativus OX=3659 GN=Csa_1G022500 PE=4 SV=1	Csa_1G022500	0.988039	3.14899e-05	122.52	2	S(0.012)LS(0.988)EAVLDLR	-0.20161
Csa_1G023030	A0A0A0LPJ7	7	S	Uncharacterized protein OS=Cucumis sativus OX=3659 GN=Csa_1G023030 PE=4 SV=1	Csa_1G023030	1	0.0448947	40.882	3	ILS(1)PAFK	-3.7745
Csa_1G023600	A0A0A0LPS9	777	S	LOW QUALITY PROTEIN: CRM-domain containing factor CFM3, chloroplastic/mitochondrial(predicted) OS=Cucumis sativus OX=3659 GN=Csa_1G023600 PE=4 SV=1	Csa_1G023600	0.999254	1.12427e-08	116.59	4	EIGVTEDS(0.999)DDENKLSSQDRPVSESFQDK	0.44746	0.895	1.687	0.527
Csa_1G023600.1	A0A0A0LPS9	744	S	LOW QUALITY PROTEIN: CRM-domain containing factor CFM3, chloroplastic/mitochondrial(predicted) OS=Cucumis sativus OX=3659 GN=Csa_1G023600 PE=4 SV=1	Csa_1G023600	1	0.0253482	54.982	3	RS(1)VAMQR	-3.3293	1.2015	0.808	1.144
Csa_1G023610	A0A0A0LS29	745	S	synaptotagmin-5 isoform X1(predicted) OS=Cucumis sativus OX=3659 GN=Csa_1G023610 PE=4 SV=1	Csa_1G023610	0.999994	6.08536e-45	250.52	3	RLS(1)LEPSSDSESSVTK	0.0061634
Csa_1G023610.1	A0A0A0LS29	749	S	synaptotagmin-5 isoform X1(predicted) OS=Cucumis sativus OX=3659 GN=Csa_1G023610 PE=4 SV=1	Csa_1G023610	0.819593	3.09223e-34	235.79	2	LSLEPS(0.82)S(0.18)DSESSVTK	0.39102
Csa_1G023610.2	A0A0A0LS29	750	S	synaptotagmin-5 isoform X1(predicted) OS=Cucumis sativus OX=3659 GN=Csa_1G023610 PE=4 SV=1	Csa_1G023610	0.853051	4.37395e-05	82.449	3	LSLEPS(0.146)S(0.853)DSESSVTK	-0.13964
Csa_1G024190	A0A0A0LPT8	129	S	Membrane-associated kinase regulator(predicted) OS=Cucumis sativus OX=3659 GN=Csa_1G024190 PE=4 SV=1	Csa_1G024190	0.888108	0.00423119	63.257	3	RS(0.105)NS(0.888)VT(0.007)YDSR	-1.3716
Csa_1G024210	A0A0A0LPL5	35	S	Uncharacterized RING finger protein(predicted) OS=Cucumis sativus OX=3659 GN=Csa_1G024210 PE=4 SV=1	Csa_1G024210	0.943206	1.73175e-11	160.09	2	MDSASSPS(0.057)S(0.943)PNDCLR	-1.1738
Csa_1G024240	A0A0A0LS49	225	S	Kinesin-like protein NACK1(predicted) OS=Cucumis sativus OX=3659 GN=Csa_1G024240 PE=4 SV=1	Csa_1G024240	1	2.25421e-15	145.54	2	MVQEGFLS(1)DDGDAGYPR	-1.4281
Csa_1G024260	A0A0A0LSR2	148	S	MRP-S28 domain-containing protein OS=Cucumis sativus OX=3659 GN=Csa_1G024260 PE=4 SV=1	Csa_1G024260	1	2.41227e-11	141.23	3	DREFES(1)DFEELHDT(1)DEEIDDLYYAK	0.8458	0.999	0.944	1.1085
Csa_1G024260.1	A0A0A0LSR2	156	T	MRP-S28 domain-containing protein OS=Cucumis sativus OX=3659 GN=Csa_1G024260 PE=4 SV=1	Csa_1G024260	1	2.41227e-11	141.23	3	DREFES(1)DFEELHDT(1)DEEIDDLYYAK	0.8458	0.999	0.944	1.1085
Csa_1G024260.2	A0A0A0LSR2	125	T	MRP-S28 domain-containing protein OS=Cucumis sativus OX=3659 GN=Csa_1G024260 PE=4 SV=1	Csa_1G024260	1	3.67735e-12	168.3	2	KHEDT(1)DDELVEELR	-0.09957	1.0205	1.007	1.0365
Csa_1G024270	A0A0A0LPU6	377	S	PB1 domain-containing protein OS=Cucumis sativus OX=3659 GN=Csa_1G024270 PE=4 SV=1	Csa_1G024270	0.972442	1.62097e-13	123.07	4	GVASPVVSGGFGLPS(0.972)PDS(0.027)VAS(0.001)DSSIASANSQSK	0.74802
Csa_1G024270.1	A0A0A0LPU6	40	S	PB1 domain-containing protein OS=Cucumis sativus OX=3659 GN=Csa_1G024270 PE=4 SV=1	Csa_1G024270	1	6.84838e-08	116.35	3	S(1)HNADWDDPLPPVPGAK	0.88525
Csa_1G024830	A0A0A0LV04	158	S	WD_REPEATS_REGION domain-containing protein OS=Cucumis sativus OX=3659 GN=Csa_1G024830 PE=4 SV=1	Csa_1G024830	0.988081	2.38672e-18	175.77	3	FS(0.988)PNT(0.012)LQPTIVSASWDK	0.030984	0.98	1.0675	0.9775
Csa_1G024830.1	A0A0A0LV04	134	T	WD_REPEATS_REGION domain-containing protein OS=Cucumis sativus OX=3659 GN=Csa_1G024830 PE=4 SV=1	Csa_1G024830	1	0.00103662	80.69	3	LWNT(1)LGECK	3.2694	1.077	1.0035	0.967
Csa_1G024850	A0A0A0LPV7	143	S	Microbial collagenase(predicted) OS=Cucumis sativus OX=3659 GN=Csa_1G024850 PE=4 SV=1	Csa_1G024850	0.982018	8.44356e-07	126.67	2	FFNTLGGTS(0.018)S(0.982)PGR	-0.18655	1.008	1.091	0.9535
Csa_1G024870	A0A0A0LPN4	163	S	Protein kinase domain-containing protein OS=Cucumis sativus OX=3659 GN=Csa_1G024870 PE=3 SV=1	Csa_1G024870	1	4.3936e-05	125.97	2	IFGS(1)PDRR	-0.077033
Csa_1G024870.1	A0A0A0LPN4	327	S	Protein kinase domain-containing protein OS=Cucumis sativus OX=3659 GN=Csa_1G024870 PE=3 SV=1	Csa_1G024870	1	5.63282e-09	120.42	3	VLDLNS(1)NDGPT(0.001)VLS(0.999)PPR	-1.1026
Csa_1G024870.2	A0A0A0LPN4	335	S	Protein kinase domain-containing protein OS=Cucumis sativus OX=3659 GN=Csa_1G024870 PE=3 SV=1	Csa_1G024870	0.999997	5.78464e-59	276.85	3	VLDLNSNDGPTVLS(1)PPR	-0.60205
Csa_1G024870.3	A0A0A0LPN4	169	T	Protein kinase domain-containing protein OS=Cucumis sativus OX=3659 GN=Csa_1G024870 PE=3 SV=1	Csa_1G024870	1	1.86397e-05	135.5	3	RFT(1)HQVFAR	1.8404
Csa_1G024990	A0A0A0LSU7	572	S	Mitogen-activated protein kinase OS=Cucumis sativus OX=3659 GN=Csa_1G024990 PE=4 SV=1	Csa_1G024990	0.999451	1.78357e-07	152.34	3	NVATSLQS(0.999)PPK	0.1283	0.936	0.9905	1.111
Csa_1G025000	A0A0A0LPX4	172	S	golgin candidate 2(predicted) OS=Cucumis sativus OX=3659 GN=Csa_1G025000 PE=4 SV=1	Csa_1G025000	0.999881	6.03948e-30	218.98	4	KAS(1)DVDESNASVLLGTSSR	-0.096074
Csa_1G025000.1	A0A0A0LPX4	92	S	golgin candidate 2(predicted) OS=Cucumis sativus OX=3659 GN=Csa_1G025000 PE=4 SV=1	Csa_1G025000	0.989102	2.95583e-15	156.7	4	SQDNVISASSKPS(0.989)PS(0.013)S(0.053)KS(0.918)PT(0.026)LT(0.001)DR	-0.025753
Csa_1G025000.2	A0A0A0LPX4	97	S	golgin candidate 2(predicted) OS=Cucumis sativus OX=3659 GN=Csa_1G025000 PE=4 SV=1	Csa_1G025000	0.917563	2.95583e-15	156.7	4	SQDNVISASSKPS(0.989)PS(0.013)S(0.053)KS(0.918)PT(0.026)LT(0.001)DR	-0.025753
Csa_1G025020	A0A0A0LPP8	154	S	probable calcium-binding protein CML27(predicted) OS=Cucumis sativus OX=3659 GN=Csa_1G025020 PE=4 SV=1	Csa_1G025020	0.999931	5.18554e-23	191.2	3	MINSVDS(1)DGDGNVNFEEFR	-0.26065	1.0385	0.9365	1.077
Csa_1G025020.1	A0A0A0LPP8	64	S	probable calcium-binding protein CML27(predicted) OS=Cucumis sativus OX=3659 GN=Csa_1G025020 PE=4 SV=1	Csa_1G025020	1	0.0312664	49.269	2	S(1)AIPLEELR	0.18397	1.5295	0.8895	0.6755
Csa_1G025070	A0A0A0LPQ3	392	S	Auxin efflux carrier component OS=Cucumis sativus OX=3659 GN=Csa_1G025070 PE=3 SV=1	Csa_1G025070	1	0.000114768	83.252	3	LNVS(1)PGKVEVGAR	-0.47507
Csa_1G025090	A0A0A0LSW2	279	S	Nuclear localized protein(predicted) OS=Cucumis sativus OX=3659 GN=Csa_1G025090 PE=4 SV=1	Csa_1G025090	0.999937	0.000398007	102.55	3	HNS(1)PTAIR	-0.094619
Csa_1G025120	A0A0A0LPQ6	422	S	zinc finger protein VAR3, chloroplastic(predicted) OS=Cucumis sativus OX=3659 GN=Csa_1G025120 PE=4 SV=1	Csa_1G025120	1	1.59985e-81	312.41	4	KCNAERPEQEIS(1)DEYEEQLWESPR	-0.44369	0.9715	1.04	1.013
Csa_1G025120.1	A0A0A0LPQ6	134	S	zinc finger protein VAR3, chloroplastic(predicted) OS=Cucumis sativus OX=3659 GN=Csa_1G025120 PE=4 SV=1	Csa_1G025120	0.764405	1.41393e-05	112.02	3	S(0.099)LS(0.764)T(0.137)DDIQTIVK	3.7225
Csa_1G025140	A0A0A0LPZ3	183	S	DEAD-box ATP-dependent RNA helicase 42(predicted) OS=Cucumis sativus OX=3659 GN=Csa_1G025140 PE=4 SV=1	Csa_1G025140	1	4.7273e-23	197.54	4	DHVDES(1)PREKS(1)EEDAFDK	-0.079906
Csa_1G025140.1	A0A0A0LPZ3	188	S	DEAD-box ATP-dependent RNA helicase 42(predicted) OS=Cucumis sativus OX=3659 GN=Csa_1G025140 PE=4 SV=1	Csa_1G025140	1	4.7273e-23	197.54	3	EKS(1)EEDAFDK	0.31287
Csa_1G025140.2	A0A0A0LPZ3	47	S	DEAD-box ATP-dependent RNA helicase 42(predicted) OS=Cucumis sativus OX=3659 GN=Csa_1G025140 PE=4 SV=1	Csa_1G025140	1	5.53771e-44	255.83	2	ERS(1)YDS(1)EELVQHER	0.58057
Csa_1G025140.3	A0A0A0LPZ3	50	S	DEAD-box ATP-dependent RNA helicase 42(predicted) OS=Cucumis sativus OX=3659 GN=Csa_1G025140 PE=4 SV=1	Csa_1G025140	1	5.53771e-44	255.83	2	ERS(1)YDS(1)EELVQHER	0.58057
Csa_1G025140.4	A0A0A0LPZ3	142	S	DEAD-box ATP-dependent RNA helicase 42(predicted) OS=Cucumis sativus OX=3659 GN=Csa_1G025140 PE=4 SV=1	Csa_1G025140	0.999998	1.73531e-26	224.03	3	EVVS(1)EYS(1)DEDSTEHGR	0.085559
Csa_1G025140.5	A0A0A0LPZ3	145	S	DEAD-box ATP-dependent RNA helicase 42(predicted) OS=Cucumis sativus OX=3659 GN=Csa_1G025140 PE=4 SV=1	Csa_1G025140	1	2.7517e-71	307.25	3	EVVSEYS(1)DEDSTEHGR	0.28048
Csa_1G025140.6	A0A0A0LPZ3	149	S	DEAD-box ATP-dependent RNA helicase 42(predicted) OS=Cucumis sativus OX=3659 GN=Csa_1G025140 PE=4 SV=1	Csa_1G025140	0.989567	2.7517e-71	307.25	2	EVVSEYS(1)DEDS(0.99)T(0.01)EHGR	-0.086322
Csa_1G025140.7	A0A0A0LPZ3	905	S	DEAD-box ATP-dependent RNA helicase 42(predicted) OS=Cucumis sativus OX=3659 GN=Csa_1G025140 PE=4 SV=1	Csa_1G025140	1	7.59536e-34	217.93	4	EYGFEEDKS(1)DS(1)EDEDDGVRK	0.60544
Csa_1G025140.8	A0A0A0LPZ3	907	S	DEAD-box ATP-dependent RNA helicase 42(predicted) OS=Cucumis sativus OX=3659 GN=Csa_1G025140 PE=4 SV=1	Csa_1G025140	1	7.59536e-34	217.93	4	EYGFEEDKS(1)DS(1)EDEDDGVRK	0.60544
Csa_1G025140.9	A0A0A0LPZ3	262	S	DEAD-box ATP-dependent RNA helicase 42(predicted) OS=Cucumis sativus OX=3659 GN=Csa_1G025140 PE=4 SV=1	Csa_1G025140	0.999984	1.56301e-11	149.53	2	TWTLEGES(1)DDEYENAR	0.72797
Csa_1G025250	A0A0A0LSX9	31	S	Kinesin motor domain-containing protein OS=Cucumis sativus OX=3659 GN=Csa_1G025250 PE=3 SV=1	Csa_1G025250	1	0.00381009	89.047	2	GS(1)PDFLK	0.012936
Csa_1G025270	A0A0A0LSB8	367	S	zinc finger CCHC domain-containing protein 7 isoform X4(predicted) OS=Cucumis sativus OX=3659 GN=Csa_1G025270 PE=4 SV=1	Csa_1G025270	0.999835	6.99015e-18	197	2	EEASGAAS(1)PNPCYK	0.43309	0.9665	1.044	1.022
Csa_1G025270.1	A0A0A0LSB8	403	S	zinc finger CCHC domain-containing protein 7 isoform X4(predicted) OS=Cucumis sativus OX=3659 GN=Csa_1G025270 PE=4 SV=1	Csa_1G025270	0.99964	1.35116e-34	234.38	2	ILEETSGAAS(1)PSSCYR	0.9329	0.9435	1.0485	1.06
Csa_1G025270.2	A0A0A0LSB8	34	S	zinc finger CCHC domain-containing protein 7 isoform X4(predicted) OS=Cucumis sativus OX=3659 GN=Csa_1G025270 PE=4 SV=1	Csa_1G025270	0.984061	2.4495e-105	334.37	3	STNS(0.018)PS(0.984)S(0.997)DDDEANEDLTLK	-0.089153	0.991	0.99	1.0425
Csa_1G025270.3	A0A0A0LSB8	35	S	zinc finger CCHC domain-containing protein 7 isoform X4(predicted) OS=Cucumis sativus OX=3659 GN=Csa_1G025270 PE=4 SV=1	Csa_1G025270	0.999931	2.4495e-105	334.37	2	STNS(0.286)PS(0.714)S(1)DDDEANEDLTLK	0.028886	0.993	0.9745	1.0675
Csa_1G025890	A0A0A0LQ27	456	S	Ornithine aminotransferase OS=Cucumis sativus OX=3659 GN=Csa_1G025890 PE=3 SV=1	Csa_1G025890	0.964844	1.42304e-14	167.59	3	EKPHTAS(0.004)S(0.03)S(0.965)DS(0.001)NICDR	-0.051197	1.0955	0.986	0.99
Csa_1G025890.1	A0A0A0LQ27	423	S	Ornithine aminotransferase OS=Cucumis sativus OX=3659 GN=Csa_1G025890 PE=3 SV=1	Csa_1G025890	0.986085	1.73424e-07	138.05	3	LTPPLS(0.014)IS(0.986)LDELK	-2.0012	1.089	1.0405	0.934
Csa_1G025920	A0A0A0LV70	187	S	transcription factor TCP2-like(predicted) OS=Cucumis sativus OX=3659 GN=Csa_1G025920 PE=4 SV=1	Csa_1G025920	1	7.58835e-15	149.16	3	MGS(1)DGADQGFDSPEMELDGDPK	-2.7278
Csa_1G029580	A0A0A0LV93	819	S	Protein kinase domain-containing protein OS=Cucumis sativus OX=3659 GN=Csa_1G029580 PE=4 SV=1	Csa_1G029580	1	4.15445e-28	193.42	3	EEDPVAS(1)LEDEEAAAVQEQVR	-0.72964	1.176	1.088	0.8115
Csa_1G029580.1	A0A0A0LV93	487	S	Protein kinase domain-containing protein OS=Cucumis sativus OX=3659 GN=Csa_1G029580 PE=4 SV=1	Csa_1G029580	0.999976	1.61545e-08	150.01	2	GTGHGS(1)VPDMQDR	1.8361	0.937	1.0265	1.0415
Csa_1G029580.2	A0A0A0LV93	809	S	Protein kinase domain-containing protein OS=Cucumis sativus OX=3659 GN=Csa_1G029580 PE=4 SV=1	Csa_1G029580	0.925245	0.0132299	53.168	3	IENDDKIS(0.925)S(0.075)VR	-0.66134	0.9985	0.9965	1.022
Csa_1G029580.3	A0A0A0LV93	723	S	Protein kinase domain-containing protein OS=Cucumis sativus OX=3659 GN=Csa_1G029580 PE=4 SV=1	Csa_1G029580	0.852884	0.00612279	61.233	3	QLVQACS(0.853)S(0.147)K	-0.27471	1.127	1.048	0.8735
Csa_1G029580.4	A0A0A0LV93	477	S	Protein kinase domain-containing protein OS=Cucumis sativus OX=3659 GN=Csa_1G029580 PE=4 SV=1	Csa_1G029580	1	3.09767e-52	266.57	3	QPIEDETWFLAHEIDYPS(1)DNEK	-0.22853	1.016	1.0255	0.9805
Csa_1G029580.5	A0A0A0LV93	360	S	Protein kinase domain-containing protein OS=Cucumis sativus OX=3659 GN=Csa_1G029580 PE=4 SV=1	Csa_1G029580	0.993061	0.00024031	88.385	3	SEDKPLS(0.007)LS(0.993)WK	-0.21959	0.8095	0.758	1.3895
Csa_1G029580.6	A0A0A0LV93	729	S	Protein kinase domain-containing protein OS=Cucumis sativus OX=3659 GN=Csa_1G029580 PE=4 SV=1	Csa_1G029580	0.995588	0.00179472	80.96	2	S(0.004)LWS(0.996)NNS(1)NR	-0.21602	0.9545	0.9825	1.077
Csa_1G029580.7	A0A0A0LV93	732	S	Protein kinase domain-containing protein OS=Cucumis sativus OX=3659 GN=Csa_1G029580 PE=4 SV=1	Csa_1G029580	0.999999	0.00179472	80.96	2	S(0.004)LWS(0.996)NNS(1)NR	-0.21602	0.9455	0.988	1.08
Csa_1G029580.8	A0A0A0LV93	1040	Y	Protein kinase domain-containing protein OS=Cucumis sativus OX=3659 GN=Csa_1G029580 PE=4 SV=1	Csa_1G029580	0.989728	8.82279e-51	252.44	3	VIDLGSSCFETDHLCS(0.01)Y(0.99)VQSR	1.6246	1.0985	1.137	0.826
Csa_1G029600	A0A0A0LQ58	266	S	Transmembrane 9 superfamily member OS=Cucumis sativus OX=3659 GN=Csa_1G029600 PE=3 SV=1	Csa_1G029600	1	4.22771e-37	236.96	3	YAHDEES(1)AEDQEETGWK	-0.19059	1.1465	1.1365	0.7475
Csa_1G030680	A0A0A0LT43	166	S	PH domain-containing protein OS=Cucumis sativus OX=3659 GN=Csa_1G030680 PE=4 SV=1	Csa_1G030680	0.999553	5.44671e-40	215.15	3	LANTVTFVTPRDS(1)EDDEEDVFSSPR	-0.38967
Csa_1G030690	A0A0A0LQ72	31	S	probable serine/threonine protein kinase IREH1(predicted) OS=Cucumis sativus OX=3659 GN=Csa_1G030690 PE=4 SV=1	Csa_1G030690	0.987514	0.00746188	63.691	2	FLGS(0.012)NS(0.988)PNR	1.0742	0.813	0.967	1.207
Csa_1G030690.1	A0A0A0LQ72	218	S	probable serine/threonine protein kinase IREH1(predicted) OS=Cucumis sativus OX=3659 GN=Csa_1G030690 PE=4 SV=1	Csa_1G030690	0.989186	0.0021312	75.941	2	S(0.989)PS(0.011)LLGQPR	0.56859	1.0765	1.189	0.7855
Csa_1G031730	A0A0A0LSI3	24	S	Glutamate decarboxylase OS=Cucumis sativus OX=3659 GN=Csa_1G031730 PE=3 SV=1	Csa_1G031730	0.995169	0.0322065	48.698	3	Y(0.005)LRS(0.995)PPPK	-0.0086169	1.129	1.001	0.897
Csa_1G031740	A0A0A0LPX0	101	S	Aldo_ket_red domain-containing protein OS=Cucumis sativus OX=3659 GN=Csa_1G031740 PE=4 SV=1	Csa_1G031740	0.974784	0.000783464	76.358	3	NKS(0.975)NAS(0.024)S(0.002)LQYR	0.43444	0.997	1.1425	0.8765
Csa_1G031780	A0A0A0LT66	7	S	SHSP domain-containing protein OS=Cucumis sativus OX=3659 GN=Csa_1G031780 PE=3 SV=1	Csa_1G031780	0.999955	0.00548016	58.172	3	GEPS(1)DVLYVK	0.42811	0.9225	1.0045	1.13
Csa_1G031890	A0A0A0LQA9	13	T	Sucrose synthase OS=Cucumis sativus OX=3659 GN=Csa_1G031890 PE=3 SV=1	Csa_1G031890	0.982787	2.06534e-07	126.91	3	LDT(0.983)PIS(0.017)DSLNDALR	0.28864	1.144	1.1635	0.738
Csa_1G031900	A0A0A0LSK4	1011	S	Eukaryotic translation initiation factor 2c OS=Cucumis sativus OX=3659 GN=Csa_1G031900 PE=3 SV=1	Csa_1G031900	0.985357	4.23943e-62	277.81	3	FYMEPET(0.015)S(0.985)DS(0.203)GS(0.777)IS(0.016)S(0.003)EVAGR	0.35694	0.9995	1.004	1.0125
Csa_1G031900.1	A0A0A0LSK4	1013	S	Eukaryotic translation initiation factor 2c OS=Cucumis sativus OX=3659 GN=Csa_1G031900 PE=3 SV=1	Csa_1G031900	0.992622	9.54907e-34	217.65	2	FYMEPET(0.177)S(0.823)DS(0.993)GS(0.007)ISSEVAGR	0.29316	1.017	1.109	0.883
Csa_1G031900.2	A0A0A0LSK4	1015	S	Eukaryotic translation initiation factor 2c OS=Cucumis sativus OX=3659 GN=Csa_1G031900 PE=3 SV=1	Csa_1G031900	0.917729	2.1039e-50	254.83	2	FYMEPET(0.704)S(0.296)DS(0.016)GS(0.918)IS(0.065)S(0.002)EVAGR	-0.2349	1.0315	1.117	0.8605
Csa_1G031900.3	A0A0A0LSK4	287	S	Eukaryotic translation initiation factor 2c OS=Cucumis sativus OX=3659 GN=Csa_1G031900 PE=3 SV=1	Csa_1G031900	1	6.46794e-05	80.459	3	ITLFDEEDGS(1)GGQR	-0.14908	1.008	1.104	0.9215
Csa_1G031900.4	A0A0A0LSK4	626	S	Eukaryotic translation initiation factor 2c OS=Cucumis sativus OX=3659 GN=Csa_1G031900 PE=3 SV=1	Csa_1G031900	0.988	0.000410073	108.1	2	YVQDS(0.988)VT(0.012)R	-0.11058	1.056	0.8655	1.0975
Csa_1G031900.5	A0A0A0LSK4	1010	T	Eukaryotic translation initiation factor 2c OS=Cucumis sativus OX=3659 GN=Csa_1G031900 PE=3 SV=1	Csa_1G031900	0.877515	2.1039e-50	254.83	3	FYMEPET(0.878)S(0.122)DSGSISSEVAGR	-0.43694	0.966	1.1915	0.8435
Csa_1G032430	A0A0A0LQB8	86	T	RRM domain-containing protein OS=Cucumis sativus OX=3659 GN=Csa_1G032430 PE=4 SV=1	Csa_1G032430	0.999982	0.00215734	108.57	3	RYT(1)PSTR	0.11748	1.2265	0.887	0.9285
Csa_1G032440	A0A0A0LSL2	487	S	HTH myb-type domain-containing protein OS=Cucumis sativus OX=3659 GN=Csa_1G032440 PE=4 SV=1	Csa_1G032440	0.989794	8.54495e-10	124.4	3	ES(0.01)ERS(0.99)PS(1)PNLSLAEK	0.30441
Csa_1G032440.1	A0A0A0LSL2	489	S	HTH myb-type domain-containing protein OS=Cucumis sativus OX=3659 GN=Csa_1G032440 PE=4 SV=1	Csa_1G032440	0.999805	8.54495e-10	124.4	3	ES(0.01)ERS(0.99)PS(1)PNLSLAEK	0.30441
Csa_1G032480	A0A0A0LQC3	188	S	Ankyrin repeat protein(predicted) OS=Cucumis sativus OX=3659 GN=Csa_1G032480 PE=4 SV=1	Csa_1G032480	0.851367	0.000895773	70.889	3	SLLGLAY(0.004)AS(0.144)S(0.851)DDDEDE	0.45117
Csa_1G033010	A0A0A0LT98	250	S	microtubule-associated protein RP/EB family member 1B isoform X1(predicted) OS=Cucumis sativus OX=3659 GN=Csa_1G033010 PE=4 SV=1	Csa_1G033010	0.987746	4.17438e-58	261.81	3	ESALTEAQEYIYQS(0.012)QNRS(0.988)DVENENEE	-0.45658
Csa_1G033250	A0A0A0LVJ4	49	S	DOF domain class transcription factor OS=Cucumis sativus OX=3659 GN=Csa_1G033250 PE=4 SV=1	Csa_1G033250	1	2.27077e-30	196.99	4	KDAAIDEPEKPVDDS(1)DDS(1)GNIER	-0.38335
Csa_1G033250.1	A0A0A0LVJ4	52	S	DOF domain class transcription factor OS=Cucumis sativus OX=3659 GN=Csa_1G033250 PE=4 SV=1	Csa_1G033250	1	2.27077e-30	196.99	4	KDAAIDEPEKPVDDS(1)DDS(1)GNIER	-0.38335
Csa_1G038990	A0A0A0LTG1	11	S	Remorin_C domain-containing protein OS=Cucumis sativus OX=3659 GN=Csa_1G038990 PE=4 SV=1	Csa_1G038990	0.999768	3.44992e-24	214.32	2	RVS(1)FSDSGQQK	-1.0496
Csa_1G039020	A0A0A0LQ81	41	S	t-SNARE coiled-coil homology domain-containing protein OS=Cucumis sativus OX=3659 GN=Csa_1G039020 PE=4 SV=1	Csa_1G039020	0.792278	3.46261e-05	116.51	3	T(0.103)S(0.103)S(0.792)DPS(0.002)LLTEK	0.21015	1.175	0.702	1.3725
Csa_1G039070	A0A0A0LQ83	981	S	Dentin sialophosphoprotein-related, putative(predicted) OS=Cucumis sativus OX=3659 GN=Csa_1G039070 PE=4 SV=1	Csa_1G039070	0.767598	7.39513e-15	143.04	3	NHS(0.768)S(0.232)EMGEAET(0.289)S(0.704)EGS(0.007)VGQTPR	-1.0895	0.829	0.7865	1.28
Csa_1G039070.1	A0A0A0LQ83	993	S	Dentin sialophosphoprotein-related, putative(predicted) OS=Cucumis sativus OX=3659 GN=Csa_1G039070 PE=4 SV=1	Csa_1G039070	0.955807	9.60484e-05	81.803	3	NHSSEMGEAET(0.514)S(0.514)EGS(0.956)VGQT(0.016)PR	-1.0873	1.135	0.85	1.0105
Csa_1G039090	A0A0A0LTG7	599	S	protein LEO1 homolog(predicted) OS=Cucumis sativus OX=3659 GN=Csa_1G039090 PE=4 SV=1	Csa_1G039090	1	0.00231108	66.022	3	GIES(1)DEES(1)PPRK	0.57202
Csa_1G039090.1	A0A0A0LTG7	603	S	protein LEO1 homolog(predicted) OS=Cucumis sativus OX=3659 GN=Csa_1G039090 PE=4 SV=1	Csa_1G039090	1	0.00231108	66.022	3	GIES(1)DEES(1)PPRK	0.57202
Csa_1G039090.2	A0A0A0LTG7	620	S	protein LEO1 homolog(predicted) OS=Cucumis sativus OX=3659 GN=Csa_1G039090 PE=4 SV=1	Csa_1G039090	0.999999	0.000392358	90.05	2	MAVVYDS(1)DDE	-1.0627
Csa_1G039090.3	A0A0A0LTG7	192	S	protein LEO1 homolog(predicted) OS=Cucumis sativus OX=3659 GN=Csa_1G039090 PE=4 SV=1	Csa_1G039090	1	6.82538e-07	101.34	4	S(1)PMEEEGS(1)FEKS(1)PRPDDIIPDEDAR	0.82033
Csa_1G039090.4	A0A0A0LTG7	199	S	protein LEO1 homolog(predicted) OS=Cucumis sativus OX=3659 GN=Csa_1G039090 PE=4 SV=1	Csa_1G039090	1	6.82538e-07	101.34	4	S(1)PMEEEGS(1)FEKS(1)PRPDDIIPDEDAR	0.82033
Csa_1G039090.5	A0A0A0LTG7	203	S	protein LEO1 homolog(predicted) OS=Cucumis sativus OX=3659 GN=Csa_1G039090 PE=4 SV=1	Csa_1G039090	1	6.82538e-07	101.34	4	S(1)PMEEEGS(1)FEKS(1)PRPDDIIPDEDAR	0.82033
Csa_1G039090.6	A0A0A0LTG7	219	S	protein LEO1 homolog(predicted) OS=Cucumis sativus OX=3659 GN=Csa_1G039090 PE=4 SV=1	Csa_1G039090	1	4.51567e-18	168.26	3	YES(1)DARYES(1)EEENFEVK	-0.44072
Csa_1G039090.7	A0A0A0LTG7	225	S	protein LEO1 homolog(predicted) OS=Cucumis sativus OX=3659 GN=Csa_1G039090 PE=4 SV=1	Csa_1G039090	1	4.51567e-18	168.26	3	YES(1)EEENFEVK	0.058238
Csa_1G039100	A0A0A0LQL1	157	S	chaperone protein ClpB1(predicted) OS=Cucumis sativus OX=3659 GN=Csa_1G039100 PE=3 SV=1	Csa_1G039100	0.965838	1.95405e-10	133.15	3	KLPS(0.034)QS(0.966)PAPDEVPASTTLIK	0.37428	0.986	1.004	1.0655
Csa_1G039100.1	A0A0A0LQL1	981	T	chaperone protein ClpB1(predicted) OS=Cucumis sativus OX=3659 GN=Csa_1G039100 PE=3 SV=1	Csa_1G039100	1	4.40754e-08	162.49	3	MKIEET(1)DEDEMEE	-0.56552	0.9725	1.0335	1.09
Csa_1G039120	A0A0A0LQ86	499	S	PUA domain-containing protein OS=Cucumis sativus OX=3659 GN=Csa_1G039120 PE=4 SV=1	Csa_1G039120	1	2.40507e-16	143.91	5	DKESGNDDSQLPAADVQNGEAHDHDDGS(1)EK	-0.11336	1.067	0.959	0.9835
Csa_1G039120.1	A0A0A0LQ86	12	S	PUA domain-containing protein OS=Cucumis sativus OX=3659 GN=Csa_1G039120 PE=4 SV=1	Csa_1G039120	0.983772	7.71204e-06	125.5	3	S(0.011)S(0.011)AVS(0.984)S(0.995)DEQPPK	0.60019	1.159	0.9215	0.9205
Csa_1G039120.2	A0A0A0LQ86	13	S	PUA domain-containing protein OS=Cucumis sativus OX=3659 GN=Csa_1G039120 PE=4 SV=1	Csa_1G039120	0.994716	7.71204e-06	125.5	3	S(0.011)S(0.011)AVS(0.984)S(0.995)DEQPPK	0.60019	1.159	0.9215	0.9205
Csa_1G039160	A0A0A0LQ90	230	S	ATP synthase subunit gamma OS=Cucumis sativus OX=3659 GN=Csa_1G039160 PE=3 SV=1	Csa_1G039160	0.995594	1.03744e-21	170.65	3	EAES(0.004)GGS(0.996)LCDLDSYEIEGGETK	3.8527	0.982	1.086	0.964
Csa_1G039250	A0A0A0LQ98	109	S	Wiskott-Aldrich syndrome protein family member 2(predicted) OS=Cucumis sativus OX=3659 GN=Csa_1G039250 PE=4 SV=1	Csa_1G039250	0.977649	0.00027136	90.614	3	AGLS(0.978)LS(0.022)SIEK	0.32456	1.237	1.2705	0.5165
Csa_1G039250.1	A0A0A0LQ98	112	S	Wiskott-Aldrich syndrome protein family member 2(predicted) OS=Cucumis sativus OX=3659 GN=Csa_1G039250 PE=4 SV=1	Csa_1G039250	0.892824	6.51236e-05	115.34	2	AGLS(0.054)LS(0.054)S(0.893)IEK	0.53215	1.1745	1.222	0.622
Csa_1G039280	A0A0A0LQM6	137	S	protein LONGIFOLIA 1-like(predicted) OS=Cucumis sativus OX=3659 GN=Csa_1G039280 PE=4 SV=1	Csa_1G039280	0.794249	2.36531e-05	100.22	3	DSIVNQSNT(0.206)S(0.794)PR	0.23027
Csa_1G039280.1	A0A0A0LQM6	850	S	protein LONGIFOLIA 1-like(predicted) OS=Cucumis sativus OX=3659 GN=Csa_1G039280 PE=4 SV=1	Csa_1G039280	0.999996	0.000170643	100.22	3	LNS(1)HYDEAK	0.057054
Csa_1G039280.2	A0A0A0LQM6	699	S	protein LONGIFOLIA 1-like(predicted) OS=Cucumis sativus OX=3659 GN=Csa_1G039280 PE=4 SV=1	Csa_1G039280	0.999604	4.58251e-42	243.75	3	VKPSHVSQMDDQLSEVS(1)NESR	-0.79136
Csa_1G039290	A0A0A0LSV7	56	S	FCP1 homology domain-containing protein OS=Cucumis sativus OX=3659 GN=Csa_1G039290 PE=4 SV=1	Csa_1G039290	0.999907	3.50419e-18	163.74	4	ILFEKDPS(1)PDATLVMCSK	-0.73194
Csa_1G039840	A0A0A0LQA4	262	T	DNA polymerase alpha subunit B OS=Cucumis sativus OX=3659 GN=Csa_1G039840 PE=3 SV=1	Csa_1G039840	1	0.00125211	90.696	2	HET(1)PFGQR	0.62986	1.033	1.0085	0.969
Csa_1G041530	A0A0A0LVP3	3	S	Ribonucloprotein OS=Cucumis sativus OX=3659 GN=Csa_1G041530 PE=3 SV=1	Csa_1G041530	1	0.00154601	96.756	2	GS(1)DS(1)EAEK	-0.72103	1.1375	1.0295	0.9915
Csa_1G041530.1	A0A0A0LVP3	5	S	Ribonucloprotein OS=Cucumis sativus OX=3659 GN=Csa_1G041530 PE=3 SV=1	Csa_1G041530	1	0.00154601	96.756	2	GS(1)DS(1)EAEK	-0.72103	1.1375	1.0295	0.9915
Csa_1G041560	A0A0A0LSX7	383	S	Rhodanese domain-containing protein OS=Cucumis sativus OX=3659 GN=Csa_1G041560 PE=4 SV=1	Csa_1G041560	0.973385	2.63051e-24	217.58	3	FGTTSLT(0.008)S(0.973)T(0.018)SSQK	0.48391	1.078	1.0155	0.961
Csa_1G041560.1	A0A0A0LSX7	385	S	Rhodanese domain-containing protein OS=Cucumis sativus OX=3659 GN=Csa_1G041560 PE=4 SV=1	Csa_1G041560	0.798979	5.9817e-33	232.78	3	FGTTSLTS(0.005)T(0.189)S(0.799)S(0.007)QK	0.043506	1.006	0.9925	1.075
Csa_1G041560.2	A0A0A0LSX7	364	S	Rhodanese domain-containing protein OS=Cucumis sativus OX=3659 GN=Csa_1G041560 PE=4 SV=1	Csa_1G041560	0.992372	4.37472e-05	117.76	2	FSFAEILS(0.992)PS(0.008)R	-0.64663	0.857	1.0475	1.15
Csa_1G041560.3	A0A0A0LSX7	379	T	Rhodanese domain-containing protein OS=Cucumis sativus OX=3659 GN=Csa_1G041560 PE=4 SV=1	Csa_1G041560	0.805363	5.4954e-17	199.04	3	FGT(0.097)T(0.805)S(0.097)LTSTSSQK	-0.33254	0.997	0.8115	1.246
Csa_1G042120	A0A0A0LQC5	723	S	C3HC-type domain-containing protein OS=Cucumis sativus OX=3659 GN=Csa_1G042120 PE=4 SV=1	Csa_1G042120	0.996196	7.53132e-16	157.12	3	GSS(0.003)PHS(0.996)PKNS(0.232)PS(0.691)AS(0.077)LIK	0.28553	0.9425	0.934	1.1435
Csa_1G042120.1	A0A0A0LQC5	727	S	C3HC-type domain-containing protein OS=Cucumis sativus OX=3659 GN=Csa_1G042120 PE=4 SV=1	Csa_1G042120	0.973835	7.53132e-16	157.12	4	GS(0.005)S(0.025)PHS(0.97)PKNS(0.974)PS(0.026)ASLIK	-0.28383	0.949	0.909	1.155
Csa_1G042130	A0A0A0LVP9	81	S	PPIase cyclophilin-type domain-containing protein OS=Cucumis sativus OX=3659 GN=Csa_1G042130 PE=4 SV=1	Csa_1G042130	1	4.71211e-08	151.56	3	AEVEEEELQS(1)PK	0.19536	0.927	1.0825	0.9915
Csa_1G042160	A0A0A0LSY3	144	S	Transmembrane protein, putative(predicted) OS=Cucumis sativus OX=3659 GN=Csa_1G042160 PE=4 SV=1	Csa_1G042160	1	7.53344e-05	104	2	QLNEVPLRS(1)PR	0.5303
Csa_1G042170	A0A0A0LQC8	608	S	Peptidase_M1 domain-containing protein OS=Cucumis sativus OX=3659 GN=Csa_1G042170 PE=4 SV=1	Csa_1G042170	0.998872	2.06815e-22	173.36	3	GS(0.001)KPDGS(0.999)DDNADIPALDIR	-0.60796	1.23	1.173	0.735
Csa_1G042170.1	A0A0A0LQC8	1176	S	Peptidase_M1 domain-containing protein OS=Cucumis sativus OX=3659 GN=Csa_1G042170 PE=4 SV=1	Csa_1G042170	0.999952	0.000230303	96.464	2	LAS(1)YGDELGK	-0.21899	1.23	1.0845	0.8205
Csa_1G042170.2	A0A0A0LQC8	1148	S	Peptidase_M1 domain-containing protein OS=Cucumis sativus OX=3659 GN=Csa_1G042170 PE=4 SV=1	Csa_1G042170	0.889842	0.029682	48.323	2	NTAEAT(0.013)S(0.097)IS(0.89)NR	-3.5855	1.3045	1.042	0.7825
Csa_1G042170.3	A0A0A0LQC8	1057	S	Peptidase_M1 domain-containing protein OS=Cucumis sativus OX=3659 GN=Csa_1G042170 PE=4 SV=1	Csa_1G042170	1	0.00947922	53.758	4	PDNLAVPELS(1)KEEGAIAEDPK	-1.2176	1.239	1.0935	0.7995
Csa_1G042170.4	A0A0A0LQC8	1002	S	Peptidase_M1 domain-containing protein OS=Cucumis sativus OX=3659 GN=Csa_1G042170 PE=4 SV=1	Csa_1G042170	0.829302	4.71091e-07	114.28	3	TLHMGDT(0.022)GT(0.148)FS(0.829)EQKR	0.29505	1.238	1.136	0.779
Csa_1G042200	A0A0A0LQR4	186	S	Abhydro_lipase domain-containing protein OS=Cucumis sativus OX=3659 GN=Csa_1G042200 PE=4 SV=1	Csa_1G042200	0.999655	0.0330456	41.257	5	VHS(1)HKDHVVHTTDR	-0.20483
Csa_1G042330	A0A0A0LVR3	827	S	synaptotagmin-5-like(predicted) OS=Cucumis sativus OX=3659 GN=Csa_1G042330 PE=4 SV=1	Csa_1G042330	0.857465	8.47502e-11	141.74	2	ELGQEFLNS(0.142)S(0.857)PS(0.001)LSR	0.53453
Csa_1G042330.1	A0A0A0LVR3	315	S	synaptotagmin-5-like(predicted) OS=Cucumis sativus OX=3659 GN=Csa_1G042330 PE=4 SV=1	Csa_1G042330	0.852765	0.035228	44.82	3	S(0.013)S(0.047)LKGS(0.853)PT(0.087)R	0.1158
Csa_1G042410	A0A0A0LT00	60	S	Uncharacterized protein OS=Cucumis sativus OX=3659 GN=Csa_1G042410 PE=4 SV=1	Csa_1G042410	0.899091	1.20666e-05	89.973	4	FPPSQFLHPYPTPVS(0.006)T(0.094)AS(0.899)PPESLEQR	-0.71988
Csa_1G042420	A0A0A0LQE4	851	S	AP-3 complex subunit delta OS=Cucumis sativus OX=3659 GN=Csa_1G042420 PE=3 SV=1	Csa_1G042420	1	5.7412e-08	114.55	4	KKPQLNDEQLS(1)DAVR	2.0317
Csa_1G042550	A0A0A0LQF2	384	T	Kinesin-like protein OS=Cucumis sativus OX=3659 GN=Csa_1G042550 PE=3 SV=1	Csa_1G042550	1	0.021839	51.771	3	LEAELRT(1)PDPK	0.36967
Csa_1G042570	A0A0A0LTQ2	5	S	Reticulon-like protein OS=Cucumis sativus OX=3659 GN=Csa_1G042570 PE=4 SV=1	Csa_1G042570	0.999523	5.70369e-09	160.64	2	SSYS(1)DS(0.997)DDDS(0.003)VPR	-1.7802	0.9805	1.065	0.9875
Csa_1G042570.1	A0A0A0LTQ2	7	S	Reticulon-like protein OS=Cucumis sativus OX=3659 GN=Csa_1G042570 PE=4 SV=1	Csa_1G042570	0.997317	5.70369e-09	160.64	2	SSYS(1)DS(0.997)DDDS(0.003)VPR	-1.7802	0.962	1.031	1.0535
Csa_1G042640	A0A0A0LQF9	520	S	nuclear poly(A) polymerase 1 isoform X1(predicted) OS=Cucumis sativus OX=3659 GN=Csa_1G042640 PE=4 SV=1	Csa_1G042640	0.999312	3.9663e-194	433.05	2	ASDSTQVDS(0.999)PS(0.001)EATESLDGDDR	0.17302
Csa_1G042640.1	A0A0A0LQF9	610	S	nuclear poly(A) polymerase 1 isoform X1(predicted) OS=Cucumis sativus OX=3659 GN=Csa_1G042640 PE=4 SV=1	Csa_1G042640	0.910012	9.91413e-05	80.853	4	VS(0.91)PS(0.078)T(0.012)NNVSDAAADTSNCK	0.43066
Csa_1G042660	A0A0A0LQV5	35	S	Tr-type G domain-containing protein OS=Cucumis sativus OX=3659 GN=Csa_1G042660 PE=4 SV=1	Csa_1G042660	1	9.27653e-87	322.37	2	S(1)LEEDVQTEETVK	0.16089	0.9765	1.076	0.9815
Csa_1G042730	A0A0A0LVV1	694	S	Protein kinase domain-containing protein OS=Cucumis sativus OX=3659 GN=Csa_1G042730 PE=4 SV=1	Csa_1G042730	0.999992	1.55708e-05	96.793	4	GSGDREHDACGDNSEGERIS(1)DR	-0.5524
Csa_1G042730.1	A0A0A0LVV1	71	S	Protein kinase domain-containing protein OS=Cucumis sativus OX=3659 GN=Csa_1G042730 PE=4 SV=1	Csa_1G042730	0.998601	1.77166e-30	201.92	3	RS(0.999)PS(0.995)PPS(0.006)SADPTAGEIMEPSDSVSSR	-0.42082
Csa_1G042730.2	A0A0A0LVV1	73	S	Protein kinase domain-containing protein OS=Cucumis sativus OX=3659 GN=Csa_1G042730 PE=4 SV=1	Csa_1G042730	0.99499	1.77166e-30	201.92	3	RS(0.999)PS(0.995)PPS(0.006)SADPTAGEIMEPSDSVSSR	-0.42082
Csa_1G042730.3	A0A0A0LVV1	879	S	Protein kinase domain-containing protein OS=Cucumis sativus OX=3659 GN=Csa_1G042730 PE=4 SV=1	Csa_1G042730	0.985048	1.59455e-25	215.65	2	S(0.985)T(0.015)AGTAEWMAPEVLR	0.38316
Csa_1G042730.4	A0A0A0LVV1	36	S	Protein kinase domain-containing protein OS=Cucumis sativus OX=3659 GN=Csa_1G042730 PE=4 SV=1	Csa_1G042730	0.971003	1.42176e-05	97.904	3	VMEVS(0.029)S(0.971)PDKLPSR	-0.64806
Csa_1G042730.5	A0A0A0LVV1	435	S	Protein kinase domain-containing protein OS=Cucumis sativus OX=3659 GN=Csa_1G042730 PE=4 SV=1	Csa_1G042730	0.999261	0.0248121	49.448	3	VPS(0.999)RDFAS(0.001)K	0.43246
Csa_1G042730.6	A0A0A0LVV1	873	T	Protein kinase domain-containing protein OS=Cucumis sativus OX=3659 GN=Csa_1G042730 PE=4 SV=1	Csa_1G042730	0.983239	0.000849124	112.04	2	HS(0.017)T(0.983)FLSSR	-0.12638
Csa_1G042930	A0A0A0LTT5	287	S	Protein kinase domain-containing protein OS=Cucumis sativus OX=3659 GN=Csa_1G042930 PE=4 SV=1	Csa_1G042930	0.98082	1.07462e-07	155.66	2	T(0.002)S(0.017)S(0.981)VDVATVK	0.53065	1.0305	1.1055	0.9025
Csa_1G042930.1	A0A0A0LTT5	657	S	Protein kinase domain-containing protein OS=Cucumis sativus OX=3659 GN=Csa_1G042930 PE=4 SV=1	Csa_1G042930	1	2.36516e-40	222.09	3	QSSLHEAVNPQPDAAHDS(1)DDAS(1)S(1)R	0.35786	0.965	1.0475	1.0235
Csa_1G042930.2	A0A0A0LTT5	661	S	Protein kinase domain-containing protein OS=Cucumis sativus OX=3659 GN=Csa_1G042930 PE=4 SV=1	Csa_1G042930	1	6.25842e-30	186.21	3	QSSLHEAVNPQPDAAHDS(1)DDAS(1)S(1)R	0.35786	0.9155	1.0345	1.079
Csa_1G042930.3	A0A0A0LTT5	662	S	Protein kinase domain-containing protein OS=Cucumis sativus OX=3659 GN=Csa_1G042930 PE=4 SV=1	Csa_1G042930	1	1.19736e-10	139.68	3	QSSLHEAVNPQPDAAHDS(1)DDAS(1)S(1)R	0.35786	0.952	1.0275	1.056
Csa_1G042930.4	A0A0A0LTT5	462	T	Protein kinase domain-containing protein OS=Cucumis sativus OX=3659 GN=Csa_1G042930 PE=4 SV=1	Csa_1G042930	1	0.000154981	90.725	3	GAGRT(1)PLNWEIR	0.85928	1.042	1.065	0.9545
Csa_1G042960	A0A0A0LVX4	63	S	NF-X1-type zinc finger protein NFXL1(predicted) OS=Cucumis sativus OX=3659 GN=Csa_1G042960 PE=4 SV=1	Csa_1G042960	0.890988	3.92657e-19	195.48	2	NEQEPNS(0.109)S(0.891)PPHPVYR	0.70087	1.073	1.2505	0.761
Csa_1G042960.1	A0A0A0LVX4	1052	S	NF-X1-type zinc finger protein NFXL1(predicted) OS=Cucumis sativus OX=3659 GN=Csa_1G042960 PE=4 SV=1	Csa_1G042960	0.866497	9.29201e-43	248.21	4	WHALDTEPSVSS(0.004)S(0.095)T(0.035)QS(0.866)PEHK	0.049155	0.932	1.0385	1.041
Csa_1G043040	A0A0A0LQK4	168	S	Zinc finger homeodomain protein SZF-HD1 OS=Cucumis sativus OX=3659 GN=Csa_1G043040 PE=4 SV=1	Csa_1G043040	0.898123	3.16074e-37	237.5	2	NSFSSNS(0.01)AS(0.898)T(0.092)GNASSLTQ	-0.25472
Csa_1G043040.1	A0A0A0LQK4	174	S	Zinc finger homeodomain protein SZF-HD1 OS=Cucumis sativus OX=3659 GN=Csa_1G043040 PE=4 SV=1	Csa_1G043040	0.999543	1.1068e-22	191.22	2	NSFSSNSASTGNASS(1)LTQ	-0.18727
Csa_1G043040.2	A0A0A0LQK4	68	S	Zinc finger homeodomain protein SZF-HD1 OS=Cucumis sativus OX=3659 GN=Csa_1G043040 PE=4 SV=1	Csa_1G043040	0.975033	4.43167e-26	207.37	2	S(0.975)S(0.025)AATATDDDLMDYDR	-0.58346
Csa_1G043040.3	A0A0A0LQK4	69	S	Zinc finger homeodomain protein SZF-HD1 OS=Cucumis sativus OX=3659 GN=Csa_1G043040 PE=4 SV=1	Csa_1G043040	0.876602	7.24425e-72	310.45	2	S(0.123)S(0.877)AAT(0.001)ATDDDLMDYDR	-2.068
Csa_1G043040.4	A0A0A0LQK4	176	T	Zinc finger homeodomain protein SZF-HD1 OS=Cucumis sativus OX=3659 GN=Csa_1G043040 PE=4 SV=1	Csa_1G043040	0.969061	8.13493e-07	102.19	3	NSFSSNSASTGNAS(0.008)S(0.023)LT(0.969)Q	-0.22635
Csa_1G043040.5	A0A0A0LQK4	72	T	Zinc finger homeodomain protein SZF-HD1 OS=Cucumis sativus OX=3659 GN=Csa_1G043040 PE=4 SV=1	Csa_1G043040	0.999979	2.26895e-15	181.32	2	SSAAT(1)AT(1)DDDLMDYDR	-0.87032
Csa_1G043040.6	A0A0A0LQK4	74	T	Zinc finger homeodomain protein SZF-HD1 OS=Cucumis sativus OX=3659 GN=Csa_1G043040 PE=4 SV=1	Csa_1G043040	1	1.5825e-71	310.98	2	SSAAT(1)AT(1)DDDLMDYDR	-0.87032
Csa_1G043100	A0A0A0LTV3	366	S	RING-type domain-containing protein OS=Cucumis sativus OX=3659 GN=Csa_1G043100 PE=4 SV=1	Csa_1G043100	0.989811	2.30851e-05	92.034	3	NRGS(0.99)QGS(0.008)S(0.002)EPMQEDLD	-0.96289	1.055	0.905	1.1005
Csa_1G043100.1	A0A0A0LTV3	370	S	RING-type domain-containing protein OS=Cucumis sativus OX=3659 GN=Csa_1G043100 PE=4 SV=1	Csa_1G043100	0.886823	6.02783e-09	144.3	2	GS(0.007)QGS(0.106)S(0.887)EPMQEDLD	0.31713	1.153	1.039	0.905
Csa_1G043130	A0A0A0LQL7	323	S	Succinate--CoA ligase [ADP-forming] subunit alpha, mitochondrial OS=Cucumis sativus OX=3659 GN=Csa_1G043130 PE=3 SV=1	Csa_1G043130	0.999998	9.32047e-05	91.812	3	EAGVTVVES(1)PAK	0.33488	1.12	0.9745	0.946
Csa_1G043140	A0A0A0LVZ6	299	S	DNA-binding protein RHL1 isoform X2(predicted) OS=Cucumis sativus OX=3659 GN=Csa_1G043140 PE=4 SV=1	Csa_1G043140	0.981012	0.00106285	69.935	3	T(0.001)EDIS(0.018)VES(0.981)IDEDAVK	-2.5602
Csa_1G043160	A0A0A0LQZ8	16	S	LOW QUALITY PROTEIN: probable metal-nicotianamine transporter YSL5(predicted) OS=Cucumis sativus OX=3659 GN=Csa_1G043160 PE=4 SV=1	Csa_1G043160	1	3.50286e-06	138.68	4	RLDS(1)ERDPNQK	0.18554
Csa_1G043190	A0A0A0LW01	8	T	GRAM domain-containing protein OS=Cucumis sativus OX=3659 GN=Csa_1G043190 PE=4 SV=1	Csa_1G043190	0.997531	0.0530382	54.772	2	S(0.002)FDKT(0.998)PDR	0.22585
Csa_1G043260	A0A0A0LR08	73	S	coiled-coil domain-containing protein 12(predicted) OS=Cucumis sativus OX=3659 GN=Csa_1G043260 PE=4 SV=1	Csa_1G043260	1	1.33734e-05	117.65	3	AAQELLNNS(1)DEK	-0.39859	0.943	1.0565	1.0015
Csa_1G043260.1	A0A0A0LR08	91	S	coiled-coil domain-containing protein 12(predicted) OS=Cucumis sativus OX=3659 GN=Csa_1G043260 PE=4 SV=1	Csa_1G043260	0.998519	3.66278e-30	196.8	4	NSGGEDKENGAT(0.001)EDS(0.999)DETNLNMK	0.15081	0.927	1.0205	1.0535
Csa_1G043320	A0A0A0LQN7	728	S	SMP-LTD domain-containing protein OS=Cucumis sativus OX=3659 GN=Csa_1G043320 PE=4 SV=1	Csa_1G043320	0.980381	1.55645e-24	223.26	2	EYAQENHS(0.98)PS(0.02)R	0.95711
Csa_1G043320.1	A0A0A0LQN7	734	S	SMP-LTD domain-containing protein OS=Cucumis sativus OX=3659 GN=Csa_1G043320 PE=4 SV=1	Csa_1G043320	0.941439	9.24695e-34	209.17	3	S(0.027)T(0.027)S(0.941)S(0.004)LSSGQESYNAEEDEKPK	1.0218
Csa_1G044820	A0A0A0LTX5	531	S	ABC transporter G family member 11(predicted) OS=Cucumis sativus OX=3659 GN=Csa_1G044820 PE=4 SV=1	Csa_1G044820	0.880484	2.52329e-10	140.26	3	NGIVNTTVAPDGLTQS(0.119)PS(0.88)LR	0.47926
Csa_1G044880	A0A0A0LTA0	202	T	zerumbone synthase(predicted) OS=Cucumis sativus OX=3659 GN=Csa_1G044880 PE=4 SV=1	Csa_1G044880	0.999043	3.54775e-18	166.75	3	VNAISPYAT(0.001)VT(0.999)PMLVPSR	1.3318	1.1535	0.9395	0.957
Csa_1G045440	A0A0A0LW28	40	S	Protein kinase domain-containing protein OS=Cucumis sativus OX=3659 GN=Csa_1G045440 PE=3 SV=1	Csa_1G045440	0.999569	0.000208282	93.649	2	S(1)PSLGGNTPSR	-0.084184
Csa_1G045450	A0A0A0LTY8	130	S	Protein kinase domain-containing protein OS=Cucumis sativus OX=3659 GN=Csa_1G045450 PE=4 SV=1	Csa_1G045450	0.999952	0.000274339	85.909	2	ANSPGPKS(1)PLR	-0.42364
Csa_1G045450.1	A0A0A0LTY8	138	S	Protein kinase domain-containing protein OS=Cucumis sativus OX=3659 GN=Csa_1G045450 PE=4 SV=1	Csa_1G045450	0.996833	3.56862e-07	113.29	4	YPS(0.997)PLNS(0.003)MTPKPS(0.249)S(0.751)PLPSK	0.060464
Csa_1G045450.2	A0A0A0LTY8	149	S	Protein kinase domain-containing protein OS=Cucumis sativus OX=3659 GN=Csa_1G045450 PE=4 SV=1	Csa_1G045450	0.750902	3.56862e-07	113.29	4	YPS(0.997)PLNS(0.003)MTPKPS(0.249)S(0.751)PLPSK	0.060464
Csa_1G045470	A0A0A0LTA9	433	S	ABC transporter domain-containing protein OS=Cucumis sativus OX=3659 GN=Csa_1G045470 PE=4 SV=1	Csa_1G045470	1	6.65994e-40	210.51	3	EIINVPNTDPVVDS(1)PPLIESSNIDK	-0.2525	0.9285	1.0375	1.056
Csa_1G045470.1	A0A0A0LTA9	548	S	ABC transporter domain-containing protein OS=Cucumis sativus OX=3659 GN=Csa_1G045470 PE=4 SV=1	Csa_1G045470	0.999996	1.8575e-05	125.36	3	RHS(1)LPSPTNAK	0.8743	1.293	0.8165	0.914
Csa_1G045470.2	A0A0A0LTA9	551	S	ABC transporter domain-containing protein OS=Cucumis sativus OX=3659 GN=Csa_1G045470 PE=4 SV=1	Csa_1G045470	0.999334	7.19743e-05	109.16	3	HSLPS(0.999)PT(0.001)NAK	0.30432	0.862	1.007	1.1555
Csa_1G045470.3	A0A0A0LTA9	325	S	ABC transporter domain-containing protein OS=Cucumis sativus OX=3659 GN=Csa_1G045470 PE=4 SV=1	Csa_1G045470	0.763774	1.57482e-62	279.38	3	KVS(0.189)S(0.764)HS(0.047)AAEQVQENPQMELEK	-0.14496	0.972	0.809	1.2395
Csa_1G045470.4	A0A0A0LTA9	276	S	ABC transporter domain-containing protein OS=Cucumis sativus OX=3659 GN=Csa_1G045470 PE=4 SV=1	Csa_1G045470	0.994219	2.82378e-13	181.15	3	RLS(0.994)T(0.006)GQTGEAHTVR	-0.10617	0.9775	0.848	1.177
Csa_1G045470.5	A0A0A0LTA9	296	S	ABC transporter domain-containing protein OS=Cucumis sativus OX=3659 GN=Csa_1G045470 PE=4 SV=1	Csa_1G045470	0.965302	2.75148e-95	319.4	3	VS(0.035)S(0.965)ANNANNDSTAVQSSSEFEKPK	-0.0013522	0.985	0.796	1.2255
Csa_1G045470.6	A0A0A0LTA9	86	S	ABC transporter domain-containing protein OS=Cucumis sativus OX=3659 GN=Csa_1G045470 PE=4 SV=1	Csa_1G045470	0.830597	5.52541e-40	203.82	3	S(0.169)IS(0.831)IPGNQDAEVQGSTCQDAPSDPER	0.0037318	0.9995	1.03	0.9815
Csa_1G045470.7	A0A0A0LTA9	509	S	ABC transporter domain-containing protein OS=Cucumis sativus OX=3659 GN=Csa_1G045470 PE=4 SV=1	Csa_1G045470	0.986875	8.82087e-22	175.59	4	VENGLQHS(0.987)PT(0.013)LPSYMAATESAK	0.45964	0.927	1.0575	1.035
Csa_1G045470.8	A0A0A0LTA9	352	S	ABC transporter domain-containing protein OS=Cucumis sativus OX=3659 GN=Csa_1G045470 PE=4 SV=1	Csa_1G045470	1	1.99128e-22	176.1	4	VHS(1)PVVENPAQTEVDAEKPK	0.87438	0.8465	0.9535	1.2115
Csa_1G045500	A0A0A0LTZ2	151	S	YLP motif-containing protein(predicted) OS=Cucumis sativus OX=3659 GN=Csa_1G045500 PE=4 SV=1	Csa_1G045500	0.992414	0.000276842	112.8	2	S(0.008)S(0.992)FEDERR	0.32114
Csa_1G045520	A0A0A0LTB2	1027	S	protein QUIRKY(predicted) OS=Cucumis sativus OX=3659 GN=Csa_1G045520 PE=4 SV=1	Csa_1G045520	0.956419	0.00162911	84.479	3	RLPS(0.956)LS(0.044)DR	-0.15229
Csa_1G045520.1	A0A0A0LTB2	277	S	protein QUIRKY(predicted) OS=Cucumis sativus OX=3659 GN=Csa_1G045520 PE=4 SV=1	Csa_1G045520	0.999989	0.000663209	89.663	2	RPNGDYS(1)PR	-0.4724
Csa_1G045540	A0A0A0LW40	116	S	DUF1118 domain-containing protein(predicted) OS=Cucumis sativus OX=3659 GN=Csa_1G045540 PE=4 SV=1	Csa_1G045540	0.980686	2.84515e-24	216.77	3	AEELGFT(0.011)LS(0.981)S(0.008)IEK	0.23607	1.3625	1.246	0.4725
Csa_1G045540.1	A0A0A0LW40	114	T	DUF1118 domain-containing protein(predicted) OS=Cucumis sativus OX=3659 GN=Csa_1G045540 PE=4 SV=1	Csa_1G045540	0.999249	1.93014e-08	146.58	3	AEELGFT(0.999)LS(0.001)SIEK	0.65812	1.2835	1.267	0.5185
Csa_1G045600	A0A0A0LU01	755	T	Cation_ATPase_N domain-containing protein OS=Cucumis sativus OX=3659 GN=Csa_1G045600 PE=3 SV=1	Csa_1G045600	1	0.000231147	87.088	2	GLDIET(1)IQQAYT(1)V	-1.0166	1.091	0.8785	1.051
Csa_1G045600.1	A0A0A0LU01	761	T	Cation_ATPase_N domain-containing protein OS=Cucumis sativus OX=3659 GN=Csa_1G045600 PE=3 SV=1	Csa_1G045600	1	1.18711e-08	153.09	2	GLDIETIQQAYT(1)V	-1.0272	1.066	0.974	0.9875
Csa_1G045600.2	A0A0A0LU01	695	T	Cation_ATPase_N domain-containing protein OS=Cucumis sativus OX=3659 GN=Csa_1G045600 PE=3 SV=1	Csa_1G045600	1	8.97739e-05	103.76	3	T(1)LHGLQPPDTK	0.018864	0.9035	0.9735	1.1635
Csa_1G045620	A0A0A0LTC0	524	S	calcium-dependent protein kinase 10(predicted) OS=Cucumis sativus OX=3659 GN=Csa_1G045620 PE=4 SV=1	Csa_1G045620	0.9927	0.000585805	101.35	2	S(0.007)LS(0.993)LNLMK	-0.10312
Csa_1G045730	A0A0A0LQS9	75	S	HTH myb-type domain-containing protein OS=Cucumis sativus OX=3659 GN=Csa_1G045730 PE=4 SV=1	Csa_1G045730	0.999994	7.87586e-15	148.12	3	KEDS(1)PAGYAS(1)ADDAVPNSGGNR	-0.66224
Csa_1G045730.1	A0A0A0LQS9	81	S	HTH myb-type domain-containing protein OS=Cucumis sativus OX=3659 GN=Csa_1G045730 PE=4 SV=1	Csa_1G045730	1	2.9861e-126	364.56	2	EDSPAGYAS(1)ADDAVPNSGGNR	0.1706
Csa_1G045730.2	A0A0A0LQS9	40	S	HTH myb-type domain-containing protein OS=Cucumis sativus OX=3659 GN=Csa_1G045730 PE=4 SV=1	Csa_1G045730	0.783038	1.89143e-11	139.71	4	S(0.217)VS(0.783)MNNLSQYEHPLEASIDDNSSNCK	-0.81459
Csa_1G045770	A0A0A0LTD9	62	S	serine/threonine-protein kinase fray2(predicted) OS=Cucumis sativus OX=3659 GN=Csa_1G045770 PE=4 SV=1	Csa_1G045770	0.996621	6.79368e-24	207.55	2	ASS(0.997)PS(0.003)KPSEFEK	0.35835
Csa_1G045770.1	A0A0A0LTD9	179	S	serine/threonine-protein kinase fray2(predicted) OS=Cucumis sativus OX=3659 GN=Csa_1G045770 PE=4 SV=1	Csa_1G045770	1	0.00841837	67.997	3	S(1)RS(1)LS(1)VER	0.76248
Csa_1G045770.2	A0A0A0LTD9	181	S	serine/threonine-protein kinase fray2(predicted) OS=Cucumis sativus OX=3659 GN=Csa_1G045770 PE=4 SV=1	Csa_1G045770	1	0.00841837	67.997	3	S(1)RS(1)LS(1)VER	0.76248
Csa_1G045770.3	A0A0A0LTD9	183	S	serine/threonine-protein kinase fray2(predicted) OS=Cucumis sativus OX=3659 GN=Csa_1G045770 PE=4 SV=1	Csa_1G045770	1	0.00841837	67.997	3	S(1)RS(1)LS(1)VER	0.76248
Csa_1G045770.4	A0A0A0LTD9	321	T	serine/threonine-protein kinase fray2(predicted) OS=Cucumis sativus OX=3659 GN=Csa_1G045770 PE=4 SV=1	Csa_1G045770	0.972318	2.50891e-18	173.55	3	QLLS(0.005)T(0.023)T(0.972)DDEDKVEAENER	0.37504
Csa_1G045910	A0A0A0LR67	96	S	protease Do-like 9(predicted) OS=Cucumis sativus OX=3659 GN=Csa_1G045910 PE=4 SV=1	Csa_1G045910	1	1.30268e-06	114.79	3	AVENGEFAAS(1)GDALPSSIVSER	0.89893	0.9695	1.008	1.034
Csa_1G045910.1	A0A0A0LR67	79	S	protease Do-like 9(predicted) OS=Cucumis sativus OX=3659 GN=Csa_1G045910 PE=4 SV=1	Csa_1G045910	0.999404	8.52121e-10	125.92	2	FPQLS(0.999)PS(0.001)R	0.0017588	0.9565	1.1515	0.905
Csa_1G045940	A0A0A0LW86	96	S	RING-type domain-containing protein OS=Cucumis sativus OX=3659 GN=Csa_1G045940 PE=4 SV=1	Csa_1G045940	0.857197	0.00235323	67.648	3	YAERPGS(0.857)HT(0.143)LQR	-0.97679
Csa_1G046040	A0A0A0LW99	21	S	Protein kinase domain-containing protein OS=Cucumis sativus OX=3659 GN=Csa_1G046040 PE=4 SV=1	Csa_1G046040	1	5.19744e-05	116.82	3	RLS(1)LGEYQR	0.0035987
Csa_1G046040.1	A0A0A0LW99	213	S	Protein kinase domain-containing protein OS=Cucumis sativus OX=3659 GN=Csa_1G046040 PE=4 SV=1	Csa_1G046040	1	8.75554e-29	209.23	3	VADFGISCLESQCGS(1)AK	-0.31404
Csa_1G046050	A0A0A0LU37	230	S	DUF1645 domain-containing protein(predicted) OS=Cucumis sativus OX=3659 GN=Csa_1G046050 PE=4 SV=1	Csa_1G046050	0.990006	2.31812e-45	263.56	3	S(0.003)S(0.007)S(0.99)DGKETFVFLSSSK	0.68569
Csa_1G046090	A0A0A0LU41	233	S	PWWP domain-containing protein(predicted) OS=Cucumis sativus OX=3659 GN=Csa_1G046090 PE=4 SV=1	Csa_1G046090	0.962644	1.45296e-67	270.57	3	AET(0.037)S(0.963)PAGDADEESPPSSNVESDKDR	-0.24026	0.9515	1.1385	0.9025
Csa_1G046090.1	A0A0A0LU41	250	S	PWWP domain-containing protein(predicted) OS=Cucumis sativus OX=3659 GN=Csa_1G046090 PE=4 SV=1	Csa_1G046090	0.81857	7.57381e-48	237.79	3	AETSPAGDADEES(0.002)PPS(0.045)S(0.135)NVES(0.819)DKDR	-0.22039	1.0465	1.122	0.8535
Csa_1G046090.10	A0A0A0LU41	782	S	PWWP domain-containing protein(predicted) OS=Cucumis sativus OX=3659 GN=Csa_1G046090 PE=4 SV=1	Csa_1G046090	0.999855	9.85254e-05	109.47	2	SGDNLS(1)PDMR	-0.54967	0.9975	1.004	0.9945
Csa_1G046090.11	A0A0A0LU41	366	S	PWWP domain-containing protein(predicted) OS=Cucumis sativus OX=3659 GN=Csa_1G046090 PE=4 SV=1	Csa_1G046090	1	1.74815e-56	252.28	5	SKPVSGDVDLTGNAEIS(1)PAGDAQK	-0.070847	0.903	1.198	0.875
Csa_1G046090.2	A0A0A0LU41	418	S	PWWP domain-containing protein(predicted) OS=Cucumis sativus OX=3659 GN=Csa_1G046090 PE=4 SV=1	Csa_1G046090	1	5.65037e-11	151.22	3	DS(1)PEAGPLS(1)PNGLPK	1.5274	1.023	0.941	1.043
Csa_1G046090.3	A0A0A0LU41	425	S	PWWP domain-containing protein(predicted) OS=Cucumis sativus OX=3659 GN=Csa_1G046090 PE=4 SV=1	Csa_1G046090	1	3.57519e-25	216.9	3	DS(1)PEAGPLS(1)PNGLPK	1.5274	1.069	1.0205	0.946
Csa_1G046090.4	A0A0A0LU41	580	S	PWWP domain-containing protein(predicted) OS=Cucumis sativus OX=3659 GN=Csa_1G046090 PE=4 SV=1	Csa_1G046090	0.862362	1.19765e-10	130.5	4	EKPPLADPDAVLS(0.137)YS(0.862)NGVGT(0.001)DT(0.132)S(0.867)QGK	1.0949	0.991	1.1225	0.896
Csa_1G046090.5	A0A0A0LU41	588	S	PWWP domain-containing protein(predicted) OS=Cucumis sativus OX=3659 GN=Csa_1G046090 PE=4 SV=1	Csa_1G046090	0.932144	9.73431e-49	237.62	4	EKPPLADPDAVLSYSNGVGTDT(0.068)S(0.932)QGK	-0.36242	1.004	1.0655	0.9405
Csa_1G046090.6	A0A0A0LU41	3	S	PWWP domain-containing protein(predicted) OS=Cucumis sativus OX=3659 GN=Csa_1G046090 PE=4 SV=1	Csa_1G046090	1	5.69709e-38	247.74	4	GS(1)PVEEEAINPLTDEIK	0.48925	1.058	1.0325	0.917
Csa_1G046090.7	A0A0A0LU41	808	S	PWWP domain-containing protein(predicted) OS=Cucumis sativus OX=3659 GN=Csa_1G046090 PE=4 SV=1	Csa_1G046090	0.953091	1.04228e-05	134.04	2	VSSMAGPS(0.029)S(0.953)T(0.018)	-0.040513	1.191	0.9405	0.897
Csa_1G046090.8	A0A0A0LU41	221	S	PWWP domain-containing protein(predicted) OS=Cucumis sativus OX=3659 GN=Csa_1G046090 PE=4 SV=1	Csa_1G046090	0.999937	7.13113e-05	110.12	3	QVS(1)GDVDLTGK	-0.025127	1.083	1.0735	0.8595
Csa_1G046090.9	A0A0A0LU41	747	S	PWWP domain-containing protein(predicted) OS=Cucumis sativus OX=3659 GN=Csa_1G046090 PE=4 SV=1	Csa_1G046090	0.999955	5.1427e-59	282.19	2	S(1)AESGNQAGDAPPIEFIR	-0.55381	1.005	1.0885	0.916
Csa_1G046095	A0A0A0LR85	297	S	Pantothenate kinase 2 OS=Cucumis sativus OX=3659 GN=Csa_1G046095 PE=3 SV=1	Csa_1G046095	1	2.45512e-09	160.64	3	CNS(1)FDELLELSQK	0.64143	1.0175	1.0725	0.997
Csa_1G046095.1	A0A0A0LR85	36	S	Pantothenate kinase 2 OS=Cucumis sativus OX=3659 GN=Csa_1G046095 PE=3 SV=1	Csa_1G046095	1	0.000324713	75.343	4	GLNQEPDDKNQLVDKEAGLS(1)GGER	0.43039	1.068	1.157	0.8395
Csa_1G046095.2	A0A0A0LR85	55	S	Pantothenate kinase 2 OS=Cucumis sativus OX=3659 GN=Csa_1G046095 PE=3 SV=1	Csa_1G046095	0.959123	2.45929e-05	122.33	2	S(0.041)GS(0.959)RPQLDLSK	0.14396	1.0245	1.088	0.974
Csa_1G046130	A0A0A0LWB4	74	S	UVR domain-containing protein/DUF525 domain-containing protein(predicted) OS=Cucumis sativus OX=3659 GN=Csa_1G046130 PE=4 SV=1	Csa_1G046130	0.93983	0.0237621	54.066	2	S(0.034)RS(0.94)FLS(0.026)R	0.12544	1.0505	0.7295	1.228
Csa_1G046190	A0A0A0LU47	806	S	Transmembrane protein, putative(predicted) OS=Cucumis sativus OX=3659 GN=Csa_1G046190 PE=4 SV=1	Csa_1G046190	0.999998	8.50668e-73	306.49	3	IIAS(1)DDETEDAEAPFIQK	-0.054095	1.054	1.1025	0.8815
Csa_1G046190.1	A0A0A0LU47	1003	S	Transmembrane protein, putative(predicted) OS=Cucumis sativus OX=3659 GN=Csa_1G046190 PE=4 SV=1	Csa_1G046190	0.769539	1.65827e-07	104.52	3	NMS(0.201)GS(0.77)RS(0.222)S(0.768)S(0.04)NEKPWLK	0.28204	1.2455	1.3305	0.523
Csa_1G046190.2	A0A0A0LU47	1005	S	Transmembrane protein, putative(predicted) OS=Cucumis sativus OX=3659 GN=Csa_1G046190 PE=4 SV=1	Csa_1G046190	0.96187	2.9509e-05	121.45	2	S(0.962)S(0.031)S(0.007)NEKPWLK	-0.32279	1.164	1.0515	0.848
Csa_1G046190.3	A0A0A0LU47	1006	S	Transmembrane protein, putative(predicted) OS=Cucumis sativus OX=3659 GN=Csa_1G046190 PE=4 SV=1	Csa_1G046190	0.975524	1.65827e-07	104.52	4	NMS(0.493)GS(0.493)RS(0.026)S(0.976)S(0.012)NEKPWLK	-0.89265	1.2265	1.32	0.544
Csa_1G046190.4	A0A0A0LU47	1007	S	Transmembrane protein, putative(predicted) OS=Cucumis sativus OX=3659 GN=Csa_1G046190 PE=4 SV=1	Csa_1G046190	0.953099	1.3662e-05	131.66	3	S(0.001)S(0.046)S(0.953)NEKPWLK	-0.15648	1.118	1.0895	0.8605
Csa_1G046190.5	A0A0A0LU47	1059	S	Transmembrane protein, putative(predicted) OS=Cucumis sativus OX=3659 GN=Csa_1G046190 PE=4 SV=1	Csa_1G046190	0.988161	7.49744e-06	137.6	2	S(0.003)S(0.004)S(0.988)IS(0.001)S(0.004)SDFR	-0.34574	1.122	1.0295	0.9105
Csa_1G046190.6	A0A0A0LU47	1062	S	Transmembrane protein, putative(predicted) OS=Cucumis sativus OX=3659 GN=Csa_1G046190 PE=4 SV=1	Csa_1G046190	0.810552	7.26597e-05	114.02	2	SSS(0.001)IS(0.181)S(0.811)S(0.007)DFR	-0.071956	0.999	1.063	0.965
Csa_1G046870	A0A0A0LRB2	675	S	protein NBR1 homolog(predicted) OS=Cucumis sativus OX=3659 GN=Csa_1G046870 PE=4 SV=1	Csa_1G046870	0.777178	0.00141932	66.925	3	SCPFIDFPAPT(0.001)PPANPFPT(0.222)PS(0.777)PK	0.62583
Csa_1G048950	A0A0A0LTN5	75	S	Protein kinase domain-containing protein OS=Cucumis sativus OX=3659 GN=Csa_1G048950 PE=4 SV=1	Csa_1G048950	1	0.0399535	73.196	2	NGS(1)PPWR	0.32111
Csa_1G050020	A0A0A0LRD9	392	S	programmed cell death protein 4-like(predicted) OS=Cucumis sativus OX=3659 GN=Csa_1G050020 PE=4 SV=1	Csa_1G050020	1	5.1964e-12	169.4	3	AIS(1)EGWLDGSFVK	0.28051	1.0405	1.0065	1.012
Csa_1G050020.1	A0A0A0LRD9	29	S	programmed cell death protein 4-like(predicted) OS=Cucumis sativus OX=3659 GN=Csa_1G050020 PE=4 SV=1	Csa_1G050020	0.990031	7.67435e-47	260.18	3	IASQNVDVLSS(0.01)S(0.99)PKS(1)PK	-0.8115	1.0055	0.9635	1.079
Csa_1G050020.2	A0A0A0LRD9	32	S	programmed cell death protein 4-like(predicted) OS=Cucumis sativus OX=3659 GN=Csa_1G050020 PE=4 SV=1	Csa_1G050020	0.999992	7.67435e-47	260.18	3	IASQNVDVLSS(0.01)S(0.99)PKS(1)PK	-0.8115	1.009	0.955	1.0865
Csa_1G050020.3	A0A0A0LRD9	103	S	programmed cell death protein 4-like(predicted) OS=Cucumis sativus OX=3659 GN=Csa_1G050020 PE=4 SV=1	Csa_1G050020	1	7.51759e-87	302.34	3	NDPNYDS(1)GEEPYQLVGSTVSDPLDDYKK	0.21828	0.91	0.9995	1.1295
Csa_1G050040	A0A0A0LR25	20	S	DNA-(apurinic or apyrimidinic site) lyase OS=Cucumis sativus OX=3659 GN=Csa_1G050040 PE=3 SV=1	Csa_1G050040	0.956322	0.002064	84.06	3	VALS(0.956)PS(0.044)LK	0.41939
Csa_1G050050	A0A0A0LWI2	604	S	lysine-specific demethylase REF6(predicted) OS=Cucumis sativus OX=3659 GN=Csa_1G050050 PE=4 SV=1	Csa_1G050050	0.955071	3.50234e-05	87.352	3	DRHPVS(0.002)S(0.038)QQIS(0.955)NS(0.006)GK	0.29537
Csa_1G050050.1	A0A0A0LWI2	472	S	lysine-specific demethylase REF6(predicted) OS=Cucumis sativus OX=3659 GN=Csa_1G050050 PE=4 SV=1	Csa_1G050050	0.945655	2.79653e-67	270.74	3	EET(0.046)KS(0.946)PQS(0.008)FDYDNLALENSPVINR	-0.35457
Csa_1G050050.10	A0A0A0LWI2	1098	T	lysine-specific demethylase REF6(predicted) OS=Cucumis sativus OX=3659 GN=Csa_1G050050 PE=4 SV=1	Csa_1G050050	0.999725	7.31617e-07	107.47	3	GAPYFGTDDT(1)GS(0.989)DDS(0.011)LGDR	0.056713
Csa_1G050050.2	A0A0A0LWI2	1279	S	lysine-specific demethylase REF6(predicted) OS=Cucumis sativus OX=3659 GN=Csa_1G050050 PE=4 SV=1	Csa_1G050050	0.881294	4.74248e-72	292.68	3	EIT(0.119)S(0.881)DDQLDDGANQYSR	-0.048536
Csa_1G050050.3	A0A0A0LWI2	1222	S	lysine-specific demethylase REF6(predicted) OS=Cucumis sativus OX=3659 GN=Csa_1G050050 PE=4 SV=1	Csa_1G050050	0.999999	1.27881e-33	207.73	4	FIETEDAVS(1)EHS(1)LENSSHQHR	0.2137
Csa_1G050050.4	A0A0A0LWI2	1225	S	lysine-specific demethylase REF6(predicted) OS=Cucumis sativus OX=3659 GN=Csa_1G050050 PE=4 SV=1	Csa_1G050050	0.999991	1.27881e-33	207.73	4	FIETEDAVS(1)EHS(1)LENSSHQHR	0.2137
Csa_1G050050.5	A0A0A0LWI2	1100	S	lysine-specific demethylase REF6(predicted) OS=Cucumis sativus OX=3659 GN=Csa_1G050050 PE=4 SV=1	Csa_1G050050	0.989343	7.31617e-07	107.47	3	GAPYFGTDDT(1)GS(0.989)DDS(0.011)LGDR	0.056713
Csa_1G050050.6	A0A0A0LWI2	58	S	lysine-specific demethylase REF6(predicted) OS=Cucumis sativus OX=3659 GN=Csa_1G050050 PE=4 SV=1	Csa_1G050050	1	0.0299514	44.318	3	IVPPVPPS(1)PK	-0.35218
Csa_1G050050.7	A0A0A0LWI2	1368	S	lysine-specific demethylase REF6(predicted) OS=Cucumis sativus OX=3659 GN=Csa_1G050050 PE=4 SV=1	Csa_1G050050	1	4.66456e-59	286.81	2	LTDLES(1)EDEQPGGPSTR	0.53497
Csa_1G050050.8	A0A0A0LWI2	1161	S	lysine-specific demethylase REF6(predicted) OS=Cucumis sativus OX=3659 GN=Csa_1G050050 PE=4 SV=1	Csa_1G050050	1	6.32124e-19	188.95	3	QDALS(1)DECLESGSLK	0.038847
Csa_1G050050.9	A0A0A0LWI2	775	S	lysine-specific demethylase REF6(predicted) OS=Cucumis sativus OX=3659 GN=Csa_1G050050 PE=4 SV=1	Csa_1G050050	0.820099	4.70131e-44	252.33	3	S(0.82)S(0.18)LDADTEKPVFDK	0.40651
Csa_1G050060	A0A0A0LU93	97	S	zinc finger CCCH domain-containing protein 43(predicted) OS=Cucumis sativus OX=3659 GN=Csa_1G050060 PE=4 SV=1	Csa_1G050060	1	2.81427e-07	150.76	2	IDENDRDRS(1)VR	0.38177	1.0785	1.028	0.8805
Csa_1G050190	A0A0A0LR39	10	S	Protein kinase domain-containing protein(predicted) OS=Cucumis sativus OX=3659 GN=Csa_1G050190 PE=4 SV=1	Csa_1G050190	0.778896	4.64632e-05	87.411	3	S(0.003)S(0.011)S(0.2)S(0.779)PDS(0.006)LERPPSK	-0.016024
Csa_1G050200	A0A0A0LWK3	195	S	Nucleoside diphosphate kinase OS=Cucumis sativus OX=3659 GN=Csa_1G050200 PE=3 SV=1	Csa_1G050200	0.998466	1.52003e-08	145.82	4	NVIHGS(0.998)DS(0.002)PESGKR	-0.27254	1.049	0.9635	1.0035
Csa_1G050200.1	A0A0A0LWK3	197	S	Nucleoside diphosphate kinase OS=Cucumis sativus OX=3659 GN=Csa_1G050200 PE=3 SV=1	Csa_1G050200	0.99301	1.28803e-08	148.52	3	NVIHGS(0.003)DS(0.993)PES(0.004)GK	-0.066919	1.0185	0.9785	1.0115
Csa_1G050200.2	A0A0A0LWK3	200	S	Nucleoside diphosphate kinase OS=Cucumis sativus OX=3659 GN=Csa_1G050200 PE=3 SV=1	Csa_1G050200	0.999332	8.60781e-08	133.93	3	NVIHGS(0.017)DS(0.983)PES(0.999)GKR	-2.7536	1.0295	0.9685	1.013
Csa_1G050250	A0A0A0LWK9	205	S	Glyceraldehyde-3-phosphate dehydrogenase OS=Cucumis sativus OX=3659 GN=Csa_1G050250 PE=3 SV=1	Csa_1G050250	0.999908	2.20515e-14	176.36	4	AAS(1)FNIIPSSTGAAK	-0.37417	0.8055	1.4555	0.747
Csa_1G050250.1	A0A0A0LWK9	211	S	Glyceraldehyde-3-phosphate dehydrogenase OS=Cucumis sativus OX=3659 GN=Csa_1G050250 PE=3 SV=1	Csa_1G050250	0.921994	1.23932e-05	94.673	3	AAS(0.036)FNIIPS(0.922)S(0.041)T(0.001)GAAK	-0.10423	0.851	1.3655	0.793
Csa_1G050250.2	A0A0A0LWK9	212	S	Glyceraldehyde-3-phosphate dehydrogenase OS=Cucumis sativus OX=3659 GN=Csa_1G050250 PE=3 SV=1	Csa_1G050250	0.84528	4.01439e-12	162.09	3	AASFNIIPS(0.038)S(0.845)T(0.116)GAAK	-1.1079	1.0575	0.973	0.993
Csa_1G050250.3	A0A0A0LWK9	256	S	Glyceraldehyde-3-phosphate dehydrogenase OS=Cucumis sativus OX=3659 GN=Csa_1G050250 PE=3 SV=1	Csa_1G050250	1	4.11006e-05	117.07	2	LEKPAS(1)YEDIK	-0.097711	1.0065	1.0765	0.94
Csa_1G050250.4	A0A0A0LWK9	155	T	Glyceraldehyde-3-phosphate dehydrogenase OS=Cucumis sativus OX=3659 GN=Csa_1G050250 PE=3 SV=1	Csa_1G050250	0.837649	1.18257e-10	139.19	4	EYKPDLDVIS(0.001)NAS(0.131)CT(0.838)T(0.031)NCLAPLAK	1.6015	1.0385	1.042	0.945
Csa_1G050250.5	A0A0A0LWK9	186	T	Glyceraldehyde-3-phosphate dehydrogenase OS=Cucumis sativus OX=3659 GN=Csa_1G050250 PE=3 SV=1	Csa_1G050250	0.751708	2.99355e-05	102.66	4	FGIVEGLMTTVHS(0.004)MT(0.244)AT(0.752)QK	0.068775	1.086	0.9835	0.9605
Csa_1G050260	A0A0A0LUB4	216	S	Amino acid transporter, transmembrane(predicted) OS=Cucumis sativus OX=3659 GN=Csa_1G050260 PE=4 SV=1	Csa_1G050260	0.990621	0.00167758	83.862	3	S(0.009)LS(0.991)QNDFK	-0.66693
Csa_1G050370	A0A0A0LRI2	447	S	Protein kinase domain-containing protein OS=Cucumis sativus OX=3659 GN=Csa_1G050370 PE=4 SV=1	Csa_1G050370	0.792015	1.76531e-08	120.42	3	SVQDSSAAGFS(0.792)S(0.206)ELLT(0.002)SAR	0.11821
Csa_1G050370.1	A0A0A0LRI2	475	S	Protein kinase domain-containing protein OS=Cucumis sativus OX=3659 GN=Csa_1G050370 PE=4 SV=1	Csa_1G050370	0.994719	0.000448736	106.62	2	T(0.005)FS(0.995)LEEIR	-1.3012
Csa_1G050420	A0A0A0LRI8	95	S	EF1_GNE domain-containing protein OS=Cucumis sativus OX=3659 GN=Csa_1G050420 PE=3 SV=1	Csa_1G050420	1	5.8485e-221	442.88	3	AS(1)ADDEDDDDDMDLFGEETEEEKK	0.023142	0.92	1.1115	0.9925
Csa_1G050420.1	A0A0A0LRI8	68	S	EF1_GNE domain-containing protein OS=Cucumis sativus OX=3659 GN=Csa_1G050420 PE=3 SV=1	Csa_1G050420	0.996558	5.13741e-17	191.84	3	AS(0.997)AS(0.003)FGEGSGVK	0.32286	1.063	1.0235	0.978
Csa_1G050420.2	A0A0A0LRI8	70	S	EF1_GNE domain-containing protein OS=Cucumis sativus OX=3659 GN=Csa_1G050420 PE=3 SV=1	Csa_1G050420	0.978296	2.27828e-05	101.3	3	AS(0.022)AS(0.978)FGEGSGVK	-0.039284	1.038	1.0025	1.0125
Csa_1G050420.3	A0A0A0LRI8	75	S	EF1_GNE domain-containing protein OS=Cucumis sativus OX=3659 GN=Csa_1G050420 PE=3 SV=1	Csa_1G050420	0.999993	0.000201231	79.885	3	ASASFGEGS(1)GVK	0.17968	1.024	0.9795	1.0295
Csa_1G050420.4	A0A0A0LRI8	81	S	EF1_GNE domain-containing protein OS=Cucumis sativus OX=3659 GN=Csa_1G050420 PE=3 SV=1	Csa_1G050420	1	2.47561e-14	175.33	3	FDS(1)DAIAT(1)PPAADAK	1.1277	1.06	0.9645	1.0135
Csa_1G050420.5	A0A0A0LRI8	86	T	EF1_GNE domain-containing protein OS=Cucumis sativus OX=3659 GN=Csa_1G050420 PE=3 SV=1	Csa_1G050420	1	1.72082e-15	184.6	3	FDS(1)DAIAT(1)PPAADAK	1.1277	0.9435	1.023	1.0575
Csa_1G050430	A0A0A0LTU2	28	S	AAA domain-containing protein OS=Cucumis sativus OX=3659 GN=Csa_1G050430 PE=4 SV=1	Csa_1G050430	1	8.80626e-07	112.34	4	SSSSEDNKPAS(1)PKR	0.30484	1.047	0.85	1.0955
Csa_1G050460	A0A0A0LUD5	214	S	CHANNEL_COLICIN domain-containing protein(predicted) OS=Cucumis sativus OX=3659 GN=Csa_1G050460 PE=4 SV=1	Csa_1G050460	0.999271	1.13806e-06	100.45	3	PALPPRDS(0.999)FS(0.001)DLPK	-0.0954
Csa_1G050460.1	A0A0A0LUD5	216	S	CHANNEL_COLICIN domain-containing protein(predicted) OS=Cucumis sativus OX=3659 GN=Csa_1G050460 PE=4 SV=1	Csa_1G050460	0.999081	0.000584655	101.39	2	DS(0.001)FS(0.999)DLPK	0.44375
Csa_1G050470	A0A0A0LRJ4	202	S	Exocyst subunit Exo70 family protein OS=Cucumis sativus OX=3659 GN=Csa_1G050470 PE=3 SV=1	Csa_1G050470	0.999925	0.00685725	67.207	2	GS(1)GIYHER	-1.8064
Csa_1G050470.1	A0A0A0LRJ4	211	S	Exocyst subunit Exo70 family protein OS=Cucumis sativus OX=3659 GN=Csa_1G050470 PE=3 SV=1	Csa_1G050470	1	0.000216084	102.4	2	GVS(1)LGDDLR	0.26441
Csa_1G050470.2	A0A0A0LRJ4	132	S	Exocyst subunit Exo70 family protein OS=Cucumis sativus OX=3659 GN=Csa_1G050470 PE=3 SV=1	Csa_1G050470	0.9704	0.000536032	92.969	2	S(0.03)DS(0.97)AEIVDR	-0.23961
Csa_1G050470.3	A0A0A0LRJ4	91	S	Exocyst subunit Exo70 family protein OS=Cucumis sativus OX=3659 GN=Csa_1G050470 PE=3 SV=1	Csa_1G050470	0.999995	0.00344243	69.815	3	WDS(1)GHGASR	-0.079271
Csa_1G051730	A0A0A0LR93	62	S	Protein kinase domain-containing protein OS=Cucumis sativus OX=3659 GN=Csa_1G051730 PE=4 SV=1	Csa_1G051730	1	0.000762255	81.278	4	RRPS(1)PGLCHR	-1.2862
Csa_1G051730.1	A0A0A0LR93	230	T	Protein kinase domain-containing protein OS=Cucumis sativus OX=3659 GN=Csa_1G051730 PE=4 SV=1	Csa_1G051730	0.859026	3.69539e-05	94.49	3	IADFGLATFFDPEQNQHMT(0.859)S(0.141)R	-0.10708
Csa_1G051750	A0A0A0LRN8	543	S	coiled-coil domain-containing protein SCD2(predicted) OS=Cucumis sativus OX=3659 GN=Csa_1G051750 PE=4 SV=1	Csa_1G051750	0.998778	2.19551e-12	164.99	2	EIDQS(0.001)S(0.999)AKDLDTLS	0.3337	0.99	1.0635	0.9715
Csa_1G051750.1	A0A0A0LRN8	117	S	coiled-coil domain-containing protein SCD2(predicted) OS=Cucumis sativus OX=3659 GN=Csa_1G051750 PE=4 SV=1	Csa_1G051750	0.996389	0.00015444	94.633	3	INRS(0.996)PS(0.004)PALGR	0.37245	1.0045	1.1235	0.9025
Csa_1G051750.2	A0A0A0LRN8	8	S	coiled-coil domain-containing protein SCD2(predicted) OS=Cucumis sativus OX=3659 GN=Csa_1G051750 PE=4 SV=1	Csa_1G051750	0.999952	0.000396421	92.606	3	RPAS(1)PVYAR	0.10499	0.908	0.8125	1.2865
Csa_1G051750.3	A0A0A0LRN8	137	S	coiled-coil domain-containing protein SCD2(predicted) OS=Cucumis sativus OX=3659 GN=Csa_1G051750 PE=4 SV=1	Csa_1G051750	0.871862	4.22667e-05	97.949	2	S(0.002)T(0.013)S(0.872)T(0.087)GRPS(0.022)MS(0.004)VR	-0.40909	0.9015	1.0615	1.061
Csa_1G051760	A0A0A0LTY1	320	S	BHLH domain-containing protein OS=Cucumis sativus OX=3659 GN=Csa_1G051760 PE=4 SV=1	Csa_1G051760	0.999998	2.33453e-34	239	3	FNYDS(1)DDFTENTNTK	-0.61507
Csa_1G051760.1	A0A0A0LTY1	271	S	BHLH domain-containing protein OS=Cucumis sativus OX=3659 GN=Csa_1G051760 PE=4 SV=1	Csa_1G051760	0.999846	0.00043112	74.773	3	GSSLGVLS(1)PDGGWFSNR	0.066524
Csa_1G051780	A0A0A0LWS7	134	S	WD_REPEATS_REGION domain-containing protein OS=Cucumis sativus OX=3659 GN=Csa_1G051780 PE=4 SV=1	Csa_1G051780	0.826008	0.00489027	65.179	3	AQS(0.165)S(0.826)PS(0.009)HIK	0.64359
Csa_1G051780.1	A0A0A0LWS7	136	S	WD_REPEATS_REGION domain-containing protein OS=Cucumis sativus OX=3659 GN=Csa_1G051780 PE=4 SV=1	Csa_1G051780	0.78959	0.0495499	42.718	2	AQS(0.124)S(0.086)PS(0.79)HIK	-0.38819
Csa_1G051790	A0A0A0LUI3	253	S	chromophore lyase CRL, chloroplastic(predicted) OS=Cucumis sativus OX=3659 GN=Csa_1G051790 PE=4 SV=1	Csa_1G051790	0.99998	9.74708e-10	121.01	3	DMFSPLNFSQPS(1)MEK	-0.46365
Csa_1G051790.1	A0A0A0LUI3	100	T	chromophore lyase CRL, chloroplastic(predicted) OS=Cucumis sativus OX=3659 GN=Csa_1G051790 PE=4 SV=1	Csa_1G051790	1	0.0165327	63.287	3	T(1)PQKPFR	0.51314
Csa_1G051810	A0A0A0LTY6	510	S	Calnexin OS=Cucumis sativus OX=3659 GN=Csa_1G051810 PE=3 SV=1	Csa_1G051810	0.796244	1.09449e-17	146.76	4	STVAAES(0.007)S(0.036)S(0.008)DQS(0.796)S(0.143)S(0.009)GEKEGEEKEDGGAAAPPR	-0.16026	1.17	1.139	0.687
Csa_1G051810.1	A0A0A0LTY6	511	S	Calnexin OS=Cucumis sativus OX=3659 GN=Csa_1G051810 PE=3 SV=1	Csa_1G051810	0.907035	5.94351e-91	313.16	4	STVAAESSSDQS(0.014)S(0.907)S(0.079)GEKEGEEK	0.44486	1.1145	1.0085	0.8775
Csa_1G051910	A0A0A0LTZ8	264	T	SET domain-containing protein OS=Cucumis sativus OX=3659 GN=Csa_1G051910 PE=4 SV=1	Csa_1G051910	1	0.0367071	48.036	2	CINMET(1)R	3.8362	0.937	0.8905	1.189
Csa_1G057040	A0A0A0LRS9	1018	S	Protein kinase domain-containing protein OS=Cucumis sativus OX=3659 GN=Csa_1G057040 PE=4 SV=1	Csa_1G057040	0.966112	5.93213e-08	136.63	3	ELGS(0.966)GT(0.034)FGTVYHGK	0.64314	1.698	0.9425	0.5045
Csa_1G057040.1	A0A0A0LRS9	591	S	Protein kinase domain-containing protein OS=Cucumis sativus OX=3659 GN=Csa_1G057040 PE=4 SV=1	Csa_1G057040	0.894278	4.39634e-19	181.96	4	GT(0.132)KEDKFS(0.894)S(0.971)DELPT(0.003)SGFGASK	1.3592	1.0285	0.9915	1.038
Csa_1G057040.10	A0A0A0LRS9	640	S	Protein kinase domain-containing protein OS=Cucumis sativus OX=3659 GN=Csa_1G057040 PE=4 SV=1	Csa_1G057040	0.999423	1.03251e-24	212.34	2	S(0.999)DDS(0.001)FGSQFLR	-0.49296	1.081	1.015	0.977
Csa_1G057040.11	A0A0A0LRS9	643	S	Protein kinase domain-containing protein OS=Cucumis sativus OX=3659 GN=Csa_1G057040 PE=4 SV=1	Csa_1G057040	0.999907	5.88298e-25	218.88	3	LS(0.003)KS(0.997)DDS(1)FGSQFLR	0.066695	1.0705	1.0135	0.9865
Csa_1G057040.12	A0A0A0LRS9	718	S	Protein kinase domain-containing protein OS=Cucumis sativus OX=3659 GN=Csa_1G057040 PE=4 SV=1	Csa_1G057040	0.916106	1.23032e-22	178.2	3	T(0.084)MNIS(0.916)GEHDGSEVSDMSNIK	-0.3646	0.9525	1.115	0.993
Csa_1G057040.13	A0A0A0LRS9	693	T	Protein kinase domain-containing protein OS=Cucumis sativus OX=3659 GN=Csa_1G057040 PE=4 SV=1	Csa_1G057040	1	7.07594e-20	184.47	4	LPCGNHQT(1)IEDGLEPFEK	-1.3655	1.1865	1.2065	0.7125
Csa_1G057040.14	A0A0A0LRS9	1171	T	Protein kinase domain-containing protein OS=Cucumis sativus OX=3659 GN=Csa_1G057040 PE=4 SV=1	Csa_1G057040	1	8.69459e-05	118.24	3	RNT(1)LVT(1)GGVR	-0.20164	1.5065	0.993	0.6255
Csa_1G057040.15	A0A0A0LRS9	1174	T	Protein kinase domain-containing protein OS=Cucumis sativus OX=3659 GN=Csa_1G057040 PE=4 SV=1	Csa_1G057040	1	0.00012507	98.582	3	RNT(1)LVT(1)GGVR	-0.20164	1.6525	0.9065	0.574
Csa_1G057040.2	A0A0A0LRS9	592	S	Protein kinase domain-containing protein OS=Cucumis sativus OX=3659 GN=Csa_1G057040 PE=4 SV=1	Csa_1G057040	0.970622	2.20061e-29	220.13	4	GT(0.132)KEDKFS(0.894)S(0.971)DELPT(0.003)SGFGASK	1.3592	1.122	0.971	0.9785
Csa_1G057040.3	A0A0A0LRS9	497	S	Protein kinase domain-containing protein OS=Cucumis sativus OX=3659 GN=Csa_1G057040 PE=4 SV=1	Csa_1G057040	1	7.37715e-05	111.12	3	EVS(1)FNDAQMK	-0.92841	1.2885	1.0085	0.811
Csa_1G057040.4	A0A0A0LRS9	916	S	Protein kinase domain-containing protein OS=Cucumis sativus OX=3659 GN=Csa_1G057040 PE=4 SV=1	Csa_1G057040	0.999994	1.67865e-05	96.143	2	FPLLNS(1)DVGAIYEK	0.92849	1.5885	1.007	0.536
Csa_1G057040.5	A0A0A0LRS9	970	S	Protein kinase domain-containing protein OS=Cucumis sativus OX=3659 GN=Csa_1G057040 PE=4 SV=1	Csa_1G057040	0.977539	9.67067e-22	166.42	4	GNETMHEPSS(0.022)KS(0.978)PQDENVDAK	-0.24529	1.023	1.093	0.9435
Csa_1G057040.6	A0A0A0LRS9	484	S	Protein kinase domain-containing protein OS=Cucumis sativus OX=3659 GN=Csa_1G057040 PE=4 SV=1	Csa_1G057040	1	1.0505e-27	189.09	3	LS(1)EPDEIQSLEK	0.28147	1.165	0.886	1.013
Csa_1G057040.7	A0A0A0LRS9	173	S	Protein kinase domain-containing protein OS=Cucumis sativus OX=3659 GN=Csa_1G057040 PE=4 SV=1	Csa_1G057040	0.99405	4.26595e-11	148.51	3	LHS(0.994)FT(0.005)S(0.001)SGASDSTSR	-0.84324	1.034	1.1225	0.9175
Csa_1G057040.8	A0A0A0LRS9	176	S	Protein kinase domain-containing protein OS=Cucumis sativus OX=3659 GN=Csa_1G057040 PE=4 SV=1	Csa_1G057040	0.937135	1.73076e-10	140.3	3	LHSFT(0.056)S(0.937)S(0.007)GASDSTSR	-0.14312	1.2025	1.076	0.8135
Csa_1G057040.9	A0A0A0LRS9	954	S	Protein kinase domain-containing protein OS=Cucumis sativus OX=3659 GN=Csa_1G057040 PE=4 SV=1	Csa_1G057040	0.801727	2.79824e-41	228.29	4	LLTGPSTTNLYT(0.004)EYNS(0.802)S(0.195)QLK	0.21763	1.2125	1.1685	0.7265
Csa_1G057060	A0A0A0LRC4	7	T	Potassium transporter 11(predicted) OS=Cucumis sativus OX=3659 GN=Csa_1G057060 PE=4 SV=1	Csa_1G057060	1	5.06736e-05	130.77	2	VET(1)DDDCETR	-0.75876
Csa_1G062310	A0A0A0LRJ5	90	S	Aminomethyltransferase OS=Cucumis sativus OX=3659 GN=Csa_1G062310 PE=3 SV=1	Csa_1G062310	0.999995	5.98444e-11	127.92	3	QNGGLFDVSHMCGLS(1)LK	-1.8609	1.009	1.0435	0.9725
Csa_1G062310.1	A0A0A0LRJ5	336	S	Aminomethyltransferase OS=Cucumis sativus OX=3659 GN=Csa_1G062310 PE=3 SV=1	Csa_1G062310	0.808103	0.000857986	75.589	3	S(0.808)HS(0.192)EIQNEDGK	2.5129	1.018	0.9135	1.0895
Csa_1G062920	A0A0A0LUS8	212	S	starch synthase 3, chloroplastic/amyloplastic(predicted) OS=Cucumis sativus OX=3659 GN=Csa_1G062920 PE=3 SV=1	Csa_1G062920	0.999997	1.07488e-52	245.8	4	EEENEPDETVSDVLDNS(1)EEDEPLKTEEK	-0.55844	0.9745	1.2545	0.794
Csa_1G062930	A0A0A0LS08	347	S	ATP synthase gamma chain OS=Cucumis sativus OX=3659 GN=Csa_1G062930 PE=3 SV=1	Csa_1G062930	0.999659	3.43342e-07	157.24	2	TLS(1)IVYNR	-0.20603	1.069	1.09	0.8955
Csa_1G062930.1	A0A0A0LS08	340	S	ATP synthase gamma chain OS=Cucumis sativus OX=3659 GN=Csa_1G062930 PE=3 SV=1	Csa_1G062930	0.99997	1.44327e-05	94.384	3	MSAMSNATDNAS(1)ELKR	-1.9049	1.003	0.952	1.08
Csa_1G062930.2	A0A0A0LS08	193	T	ATP synthase gamma chain OS=Cucumis sativus OX=3659 GN=Csa_1G062930 PE=3 SV=1	Csa_1G062930	0.997468	0.0184831	52.071	3	FLEGGT(0.997)LPT(0.003)AK	0.46787	1.024	1.016	1.004
Csa_1G063610	A0A0A0LUU1	1038	S	Patatin OS=Cucumis sativus OX=3659 GN=Csa_1G063610 PE=3 SV=1	Csa_1G063610	0.891941	1.99118e-06	115.8	2	GAAFT(0.031)PES(0.892)PS(0.077)GPR	0.18274
Csa_1G064680	A0A0A0LX49	67	S	CRIB domain-containing protein OS=Cucumis sativus OX=3659 GN=Csa_1G064680 PE=4 SV=1	Csa_1G064680	0.993064	1.23905e-11	136.56	3	TAPEHFS(0.007)AAS(0.993)FGDISDR	0.15084
Csa_1G064680.1	A0A0A0LX49	147	S	CRIB domain-containing protein OS=Cucumis sativus OX=3659 GN=Csa_1G064680 PE=4 SV=1	Csa_1G064680	0.999511	0.000487948	81.632	3	TKPPS(1)FGEIK	-0.12709
Csa_1G064810	A0A0A0LUB0	114	S	Glutamate receptor(predicted) OS=Cucumis sativus OX=3659 GN=Csa_1G064810 PE=4 SV=1	Csa_1G064810	0.999982	0.000836971	78.964	3	RS(1)PISVGNR	-0.05749
Csa_1G065980	A0A0A0LS51	12	S	Kinesin-like protein OS=Cucumis sativus OX=3659 GN=Csa_1G065980 PE=3 SV=1	Csa_1G065980	1	0.0114352	52.5	4	NQNRPPRS(1)PAK	-0.16561
Csa_1G066480	A0A0A0LUC2	126	S	oxygen-evolving enhancer protein 3-2, chloroplastic(predicted) OS=Cucumis sativus OX=3659 GN=Csa_1G066480 PE=4 SV=1	Csa_1G066480	1	1.04672e-24	213.84	2	FFLQPQS(1)PAMAVAR	-0.39124	1.0185	1.0905	0.941
Csa_1G066530	A0A0A0LUC6	537	S	Eukaryotic translation initiation factor-like protein(predicted) OS=Cucumis sativus OX=3659 GN=Csa_1G066530 PE=4 SV=1	Csa_1G066530	0.993764	5.64673e-25	219.23	3	QQQQERPPS(0.994)PET(0.006)WR	-0.10977	0.871	1.1105	1.0505
Csa_1G066530.1	A0A0A0LUC6	253	S	Eukaryotic translation initiation factor-like protein(predicted) OS=Cucumis sativus OX=3659 GN=Csa_1G066530 PE=4 SV=1	Csa_1G066530	1	0.0417559	48.091	2	GY(1)GNS(1)FDR	-1.108	0.843	0.922	1.223
Csa_1G066530.2	A0A0A0LUC6	552	S	Eukaryotic translation initiation factor-like protein(predicted) OS=Cucumis sativus OX=3659 GN=Csa_1G066530 PE=4 SV=1	Csa_1G066530	0.999507	3.00586e-07	105.51	3	KPAEQPKPAS(1)PNTGGMR	-0.353	0.7225	0.8735	1.406
Csa_1G066530.3	A0A0A0LUC6	607	S	Eukaryotic translation initiation factor-like protein(predicted) OS=Cucumis sativus OX=3659 GN=Csa_1G066530 PE=4 SV=1	Csa_1G066530	1	0.0431174	48.036	2	LMGPS(1)PR	-0.57719	1.008	1.1765	0.8665
Csa_1G066530.4	A0A0A0LUC6	64	S	Eukaryotic translation initiation factor-like protein(predicted) OS=Cucumis sativus OX=3659 GN=Csa_1G066530 PE=4 SV=1	Csa_1G066530	0.861615	0.000123609	99.834	3	S(0.001)RPHS(0.862)S(0.133)PAT(0.004)R	0.26768	1.1275	0.698	1.1865
Csa_1G066530.5	A0A0A0LUC6	107	S	Eukaryotic translation initiation factor-like protein(predicted) OS=Cucumis sativus OX=3659 GN=Csa_1G066530 PE=4 SV=1	Csa_1G066530	0.991277	0.000505559	104.43	2	T(0.007)IS(0.991)DES(0.002)IR	0.15665	1.2395	0.778	0.992
Csa_1G066530.6	A0A0A0LUC6	100	T	Eukaryotic translation initiation factor-like protein(predicted) OS=Cucumis sativus OX=3659 GN=Csa_1G066530 PE=4 SV=1	Csa_1G066530	1	0.000748246	80.905	3	KPLGGVT(1)PPRR	-0.0072907	0.8165	0.754	1.432
Csa_1G071900	A0A0A0LS87	461	S	SPRY domain-containing protein OS=Cucumis sativus OX=3659 GN=Csa_1G071900 PE=4 SV=1	Csa_1G071900	0.972879	0.00116663	72.797	3	ASTAPLVS(0.973)PS(0.014)S(0.014)R	0.11584
Csa_1G072490	A0A0A0LS94	367	S	Katanin p80 WD40 repeat-containing subunit B1 homolog OS=Cucumis sativus OX=3659 GN=Csa_1G072490 PE=3 SV=1	Csa_1G072490	0.999958	1.61499e-14	164.94	3	NIYIDTTGGKPVS(1)PQK	-0.23425
Csa_1G072990	A0A0A0LUH2	154	S	sp110 nuclear body protein-like(predicted) OS=Cucumis sativus OX=3659 GN=Csa_1G072990 PE=4 SV=1	Csa_1G072990	1	0.00405149	73.655	2	KFDQS(1)PGR	0.40555	0.95	1.076	1.053
Csa_1G072990.1	A0A0A0LUH2	228	S	sp110 nuclear body protein-like(predicted) OS=Cucumis sativus OX=3659 GN=Csa_1G072990 PE=4 SV=1	Csa_1G072990	0.996279	1.7646e-06	114.63	3	S(0.004)GMS(0.996)PGREPTPGR	0.54075	1.0095	1.068	1.025
Csa_1G073020	A0A0A0LV19	188	S	glucose-induced degradation protein 8 homolog isoform X1(predicted) OS=Cucumis sativus OX=3659 GN=Csa_1G073020 PE=4 SV=1	Csa_1G073020	0.781245	0.000387064	75.177	3	T(0.219)AS(0.781)EVNAAILTSQSHEK	-1.4551
Csa_1G073730	A0A0A0LXD6	286	S	trafficking protein particle complex subunit 13 isoform X1(predicted) OS=Cucumis sativus OX=3659 GN=Csa_1G073730 PE=4 SV=1	Csa_1G073730	0.926735	0.00288543	65.895	3	CSTNGPS(0.073)S(0.927)PLK	-1.6771	1.168	0.9985	0.8695
Csa_1G073730.1	A0A0A0LXD6	321	S	trafficking protein particle complex subunit 13 isoform X1(predicted) OS=Cucumis sativus OX=3659 GN=Csa_1G073730 PE=4 SV=1	Csa_1G073730	0.999978	8.79452e-07	126.01	2	LQTQQILGS(1)PITR	1.4664	0.9595	1.002	1.054
Csa_1G073840	A0A0A0LV46	52	S	probable 2-carboxy-D-arabinitol-1-phosphatase(predicted) OS=Cucumis sativus OX=3659 GN=Csa_1G073840 PE=4 SV=1	Csa_1G073840	0.982087	0.00850204	63.426	3	DLS(0.982)LT(0.018)TEK	0.04287	1.12	0.7275	1.155
Csa_1G073870	A0A0A0LRX1	12	S	F3H9.11 protein isoform 1(predicted) OS=Cucumis sativus OX=3659 GN=Csa_1G073870 PE=4 SV=1	Csa_1G073870	0.994491	0.000269068	98.902	2	S(0.005)GS(0.994)YGALDK	-0.099241
Csa_1G074920	A0A0A0LV54	83	S	VQ domain-containing protein OS=Cucumis sativus OX=3659 GN=Csa_1G074920 PE=4 SV=1	Csa_1G074920	0.887657	0.0293573	43.383	3	QVVQMLT(0.095)GS(0.888)PET(0.018)AK	1.182
Csa_1G074920.1	A0A0A0LV54	220	S	VQ domain-containing protein OS=Cucumis sativus OX=3659 GN=Csa_1G074920 PE=4 SV=1	Csa_1G074920	0.812821	0.0031687	58.658	3	GFY(0.002)LHPS(0.813)PT(0.125)T(0.047)T(0.013)PR	4.1011
Csa_1G074920.2	A0A0A0LV54	153	S	VQ domain-containing protein OS=Cucumis sativus OX=3659 GN=Csa_1G074920 PE=4 SV=1	Csa_1G074920	0.994708	4.00418e-16	155.63	3	INPVFPVFASGAHS(0.005)GFS(0.995)PR	-0.21414
Csa_1G074920.3	A0A0A0LV54	240	S	VQ domain-containing protein OS=Cucumis sativus OX=3659 GN=Csa_1G074920 PE=4 SV=1	Csa_1G074920	0.970836	3.18527e-07	143.58	2	LLPLFPLT(0.029)S(0.971)PR	0.48585
Csa_1G075600	A0A0A0LXG8	672	S	Protein kinase domain-containing protein OS=Cucumis sativus OX=3659 GN=Csa_1G075600 PE=3 SV=1	Csa_1G075600	0.999853	0.00468437	72.2	3	WTLMS(1)FHK	0.30657
Csa_1G077230	A0A0A0LXI7	57	S	Hydrolase, putative(predicted) OS=Cucumis sativus OX=3659 GN=Csa_1G077230 PE=4 SV=1	Csa_1G077230	1	3.94499e-06	104.16	2	GDAPIGGS(1)PQALR	0.54564
Csa_1G077740	A0A0A0LSG4	413	S	Protein kinase domain-containing protein OS=Cucumis sativus OX=3659 GN=Csa_1G077740 PE=3 SV=1	Csa_1G077740	0.753117	3.02986e-05	100.04	3	KET(0.247)S(0.753)DNDESERE	0.16891	1.1915	0.9275	0.914
Csa_1G084300	A0A0A0LXJ8	254	S	4-hydroxy-3-methylbut-2-en-1-yl diphosphate synthase (Ferredoxin), chloroplastic(predicted) OS=Cucumis sativus OX=3659 GN=Csa_1G084300 PE=3 SV=1	Csa_1G084300	0.999838	0.00228735	73.502	2	IMSYFGDS(1)PR	-0.35552	1.037	0.997	0.9995
Csa_1G084320	A0A0A0LSH2	48	S	Histone H4 OS=Cucumis sativus OX=3659 GN=Csa_1G084320 PE=3 SV=1	Csa_1G084320	1	6.34331e-05	105.39	3	RIS(1)GLIYEETR	0.46195	1.1325	0.9605	1.036
Csa_1G084330	A0A0A0LUQ7	85	S	RING-CH-type domain-containing protein OS=Cucumis sativus OX=3659 GN=Csa_1G084330 PE=4 SV=1	Csa_1G084330	0.950683	3.50485e-05	77.357	3	VNFLLT(1)PS(0.951)PS(0.05)EVR	-1.2519
Csa_1G084330.1	A0A0A0LUQ7	219	S	RING-CH-type domain-containing protein OS=Cucumis sativus OX=3659 GN=Csa_1G084330 PE=4 SV=1	Csa_1G084330	1	0.00262034	89.913	3	RMDS(1)FFR	-0.63055
Csa_1G084330.2	A0A0A0LUQ7	204	S	RING-CH-type domain-containing protein OS=Cucumis sativus OX=3659 GN=Csa_1G084330 PE=4 SV=1	Csa_1G084330	0.989807	0.000388011	96.23	2	S(0.01)LS(0.99)VPVNDK	0.40254
Csa_1G084330.3	A0A0A0LUQ7	83	T	RING-CH-type domain-containing protein OS=Cucumis sativus OX=3659 GN=Csa_1G084330 PE=4 SV=1	Csa_1G084330	0.999525	3.50485e-05	77.357	3	VNFLLT(1)PS(0.951)PS(0.05)EVR	-1.2519
Csa_1G084330.4	A0A0A0LUQ7	227	T	RING-CH-type domain-containing protein OS=Cucumis sativus OX=3659 GN=Csa_1G084330 PE=4 SV=1	Csa_1G084330	0.84683	0.0055961	67.334	3	VIPS(0.153)T(0.847)PLVK	-0.56758
Csa_1G085365	A0A0A0LS38	148	S	dystrophia myotonica WD repeat-containing protein-like(predicted) OS=Cucumis sativus OX=3659 GN=Csa_1G085365 PE=4 SV=1	Csa_1G085365	0.78033	1.1539e-14	146.06	3	S(0.195)GS(0.78)LVGS(0.021)NGS(0.005)HSILNPNYDGK	0.013077	1.1115	1.135	0.9345
Csa_1G086910	A0A0A0LSI6	12	S	transmembrane protein 209(predicted) OS=Cucumis sativus OX=3659 GN=Csa_1G086910 PE=4 SV=1	Csa_1G086910	0.996617	3.86895e-05	104.2	3	RPDS(0.997)S(0.926)S(0.077)PPKPFK	1.2469	0.99	1.024	1.074
Csa_1G086910.1	A0A0A0LSI6	13	S	transmembrane protein 209(predicted) OS=Cucumis sativus OX=3659 GN=Csa_1G086910 PE=4 SV=1	Csa_1G086910	0.926183	1.35355e-05	110.35	3	RPDS(0.997)S(0.926)S(0.077)PPKPFK	1.2469	0.99	1.024	1.074
Csa_1G086920	A0A0A0LUR9	182	S	E3 SUMO-protein ligase SIZ1(predicted) OS=Cucumis sativus OX=3659 GN=Csa_1G086920 PE=4 SV=1	Csa_1G086920	0.936381	2.87801e-05	95.263	3	GQGVS(0.936)DS(0.063)S(0.001)NVQVK	0.22124
Csa_1G087430	A0A0A0LXM1	819	S	tRNA_lig_CPD domain-containing protein OS=Cucumis sativus OX=3659 GN=Csa_1G087430 PE=4 SV=1	Csa_1G087430	0.989783	0.000358413	87.989	3	GDYKS(0.99)PIT(0.01)ER	0.55752	0.9275	1.1495	0.9425
Csa_1G088470	A0A0A0LVB3	233	S	PsbP domain-containing protein OS=Cucumis sativus OX=3659 GN=Csa_1G088470 PE=4 SV=1	Csa_1G088470	0.808449	0.00650277	54.931	3	GS(0.808)T(0.192)VVLFVASANDK	-1.6965	1.069	1.016	0.9485
Csa_1G088470.1	A0A0A0LVB3	173	S	PsbP domain-containing protein OS=Cucumis sativus OX=3659 GN=Csa_1G088470 PE=4 SV=1	Csa_1G088470	1	2.13857e-18	177.6	4	LTNKPNATIEDIGS(1)PEK	0.16522	0.9635	1.0775	0.9805
Csa_1G089500	A0A0A0LVB5	569	S	interactor of constitutive active ROPs 3-like(predicted) OS=Cucumis sativus OX=3659 GN=Csa_1G089500 PE=4 SV=1	Csa_1G089500	0.918272	7.60844e-25	217.58	2	S(0.002)GS(0.918)LDS(0.068)S(0.012)YDSAAGK	0.23683	0.9745	1.0195	1.052
Csa_1G095530	A0A0A0LVC0	61	S	Reverse transcriptase domain-containing protein(predicted) OS=Cucumis sativus OX=3659 GN=Csa_1G095530 PE=4 SV=1	Csa_1G095530	1	1.52355e-07	150.22	3	NYDS(1)DDDDFGK	-0.06368
Csa_1G096640	A0A0A0LVD3	60	S	Protein kinase domain-containing protein OS=Cucumis sativus OX=3659 GN=Csa_1G096640 PE=3 SV=1	Csa_1G096640	1	3.13118e-07	134.37	2	ADLEDGGS(1)FENVK	0.91155
Csa_1G096640.1	A0A0A0LVD3	389	S	Protein kinase domain-containing protein OS=Cucumis sativus OX=3659 GN=Csa_1G096640 PE=3 SV=1	Csa_1G096640	0.975714	6.28383e-10	127.44	3	IIGSSS(0.001)S(0.001)S(0.001)S(0.001)AT(0.018)KS(0.976)PAPHDNASSGD	-0.073542
Csa_1G096640.2	A0A0A0LVD3	299	T	Protein kinase domain-containing protein OS=Cucumis sativus OX=3659 GN=Csa_1G096640 PE=3 SV=1	Csa_1G096640	0.999966	2.42892e-07	124.15	3	T(1)PGEASLVSWALPR	0.43969
Csa_1G097655	A0A0A0LXR5	292	S	Nodulin-like domain-containing protein OS=Cucumis sativus OX=3659 GN=Csa_1G097655 PE=4 SV=1	Csa_1G097655	1	1.90026e-05	105.99	3	STSVPIES(1)PQPK	-0.079291
Csa_1G097710	A0A0A0LSM5	75	S	ABC transporter domain-containing protein OS=Cucumis sativus OX=3659 GN=Csa_1G097710 PE=4 SV=1	Csa_1G097710	0.986674	5.44807e-28	188.23	3	IEEGGDSINAATT(0.001)PAS(0.987)PS(0.011)LS(0.001)K	0.13562
Csa_1G097710.1	A0A0A0LSM5	83	S	ABC transporter domain-containing protein OS=Cucumis sativus OX=3659 GN=Csa_1G097710 PE=4 SV=1	Csa_1G097710	0.902755	2.77563e-05	94.834	3	LNS(0.903)CS(0.097)LPS(1)PPLPEGAGVGR	0.32147
Csa_1G097710.2	A0A0A0LSM5	88	S	ABC transporter domain-containing protein OS=Cucumis sativus OX=3659 GN=Csa_1G097710 PE=4 SV=1	Csa_1G097710	0.99989	2.77563e-05	94.834	3	LNS(0.903)CS(0.097)LPS(1)PPLPEGAGVGR	0.32147
Csa_1G097730	A0A0A0LS98	145	S	Plant/MOJ10-14 protein(predicted) OS=Cucumis sativus OX=3659 GN=Csa_1G097730 PE=4 SV=1	Csa_1G097730	0.999956	6.18016e-12	166.47	3	KLHS(1)YDQSAILEK	-0.22329	0.915	0.921	1.1735
Csa_1G108810	A0A0A0LVF5	8	S	Lactoylglutathione lyase OS=Cucumis sativus OX=3659 GN=Csa_1G108810 PE=3 SV=1	Csa_1G108810	1	9.8008e-11	125.64	3	ES(1)PANNPGLQATPDDATK	0.53894	1.058	1.032	0.9655
Csa_1G109350	A0A0A0LVG0	216	S	CID domain-containing protein OS=Cucumis sativus OX=3659 GN=Csa_1G109350 PE=4 SV=1	Csa_1G109350	0.999902	7.05893e-11	139.28	4	AS(1)ES(0.994)PRPT(0.006)HGIHVNPK	0.19477	0.667	0.5375	1.8175
Csa_1G109350.1	A0A0A0LVG0	218	S	CID domain-containing protein OS=Cucumis sativus OX=3659 GN=Csa_1G109350 PE=4 SV=1	Csa_1G109350	0.993858	7.05893e-11	139.28	4	AS(1)ES(0.994)PRPT(0.006)HGIHVNPK	0.19477	0.759	0.686	1.5855
Csa_1G109350.2	A0A0A0LVG0	987	S	CID domain-containing protein OS=Cucumis sativus OX=3659 GN=Csa_1G109350 PE=4 SV=1	Csa_1G109350	0.984449	1.53677e-07	118.68	3	TETNVVPS(0.016)ES(0.984)FDQDEGGVSEEGNR	-0.29519	1.0795	0.9185	1.0285
Csa_1G109350.3	A0A0A0LVG0	996	S	CID domain-containing protein OS=Cucumis sativus OX=3659 GN=Csa_1G109350 PE=4 SV=1	Csa_1G109350	1	4.01428e-30	193.05	3	TETNVVPSESFDQDEGGVS(1)EEGNR	0.048725	1.0065	0.991	1.013
Csa_1G123490	A0A0A0LV29	150	S	helicase protein MOM1(predicted) OS=Cucumis sativus OX=3659 GN=Csa_1G123490 PE=4 SV=1	Csa_1G123490	1	7.66714e-05	104.55	2	S(1)IEQLILDPR	0.1572
Csa_1G123490.1	A0A0A0LV29	72	S	helicase protein MOM1(predicted) OS=Cucumis sativus OX=3659 GN=Csa_1G123490 PE=4 SV=1	Csa_1G123490	1	0.0363795	47.302	3	LDKHS(1)PR	0.70701
Csa_1G123500	A0A0A0LSE1	112	S	helicase protein MOM1(predicted) OS=Cucumis sativus OX=3659 GN=Csa_1G123500 PE=4 SV=1	Csa_1G123500	0.999845	1.54817e-14	169.7	2	GTES(1)PYNVLSDDEFQR	0.81522
Csa_1G124000	A0A0A0LXX5	661	S	Putative chromatin regulator PHD family(predicted) OS=Cucumis sativus OX=3659 GN=Csa_1G124000 PE=4 SV=1	Csa_1G124000	0.8837	0.00039708	75.682	3	AYVLSGLS(0.002)S(0.115)HS(0.884)WQR	2.5386
Csa_1G124000.1	A0A0A0LXX5	695	T	Putative chromatin regulator PHD family(predicted) OS=Cucumis sativus OX=3659 GN=Csa_1G124000 PE=4 SV=1	Csa_1G124000	0.97667	0.000480105	88.319	2	S(0.023)QT(0.977)MLPGNPTPR	-0.054668
Csa_1G124000.2	A0A0A0LXX5	714	T	Putative chromatin regulator PHD family(predicted) OS=Cucumis sativus OX=3659 GN=Csa_1G124000 PE=4 SV=1	Csa_1G124000	0.967939	0.00328199	69.258	3	T(0.003)LRPT(0.029)MT(0.968)FPAR	0.70744
Csa_1G132060	A0A0A0LSF2	215	S	double-stranded RNA-binding protein 2(predicted) OS=Cucumis sativus OX=3659 GN=Csa_1G132060 PE=4 SV=1	Csa_1G132060	0.954531	0.00363316	58.246	3	PT(0.045)S(0.955)PQRPPAPTSK	0.39479
Csa_1G132080	A0A0A0LVI8	172	S	protein SAND(predicted) OS=Cucumis sativus OX=3659 GN=Csa_1G132080 PE=4 SV=1	Csa_1G132080	0.989935	4.24625e-35	224.91	3	TNSEIEVDRPAS(0.99)PS(0.01)SSGYAGER	0.33126
Csa_1G132110	A0A0A0LSF7	64	S	Senescence regulator(predicted) OS=Cucumis sativus OX=3659 GN=Csa_1G132110 PE=4 SV=1	Csa_1G132110	1	2.07225e-05	124.16	2	RIS(1)PVDVGDR	0.19416
Csa_1G135270	A0A0A0LV74	60	S	Uncharacterized protein OS=Cucumis sativus OX=3659 GN=Csa_1G135270 PE=4 SV=1	Csa_1G135270	0.996118	0.00146853	76.586	3	IPIAQS(0.996)CPT(0.003)T(0.001)PR	-0.15919
Csa_1G135270.1	A0A0A0LV74	77	S	Uncharacterized protein OS=Cucumis sativus OX=3659 GN=Csa_1G135270 PE=4 SV=1	Csa_1G135270	0.994833	1.93161e-06	111.63	3	KFS(0.995)DQS(0.005)FFEATGR	-0.39719
Csa_1G135270.2	A0A0A0LV74	47	T	Uncharacterized protein OS=Cucumis sativus OX=3659 GN=Csa_1G135270 PE=4 SV=1	Csa_1G135270	0.998484	1.66899e-15	160.12	3	AAEHDDGES(0.002)CRT(0.998)PT(0.99)S(0.01)PQHR	-0.12625
Csa_1G135270.3	A0A0A0LV74	49	T	Uncharacterized protein OS=Cucumis sativus OX=3659 GN=Csa_1G135270 PE=4 SV=1	Csa_1G135270	0.989927	2.03741e-15	160.12	3	AAEHDDGES(0.002)CRT(0.998)PT(0.99)S(0.01)PQHR	-0.12625
Csa_1G135270.4	A0A0A0LV74	64	T	Uncharacterized protein OS=Cucumis sativus OX=3659 GN=Csa_1G135270 PE=4 SV=1	Csa_1G135270	0.814648	0.00146853	76.586	3	IPIAQS(0.003)CPT(0.183)T(0.815)PR	-0.71407
Csa_1G145930	A0A0A0LY41	76	S	eIF2B_5 domain-containing protein OS=Cucumis sativus OX=3659 GN=Csa_1G145930 PE=4 SV=1	Csa_1G145930	0.843588	1.3632e-135	362.77	4	KKPVEAS(0.156)S(0.844)LNEDGADATEDLEDQAGENEDR	-0.17051	0.967	0.9615	1.0995
Csa_1G145930.1	A0A0A0LY41	53	S	eIF2B_5 domain-containing protein OS=Cucumis sativus OX=3659 GN=Csa_1G145930 PE=4 SV=1	Csa_1G145930	0.982628	1.67678e-23	194.15	3	TESLS(0.017)VS(0.983)DGLEAATFSGLK	-0.50991	1.01	1.0085	1.0275
Csa_1G145930.2	A0A0A0LY41	85	T	eIF2B_5 domain-containing protein OS=Cucumis sativus OX=3659 GN=Csa_1G145930 PE=4 SV=1	Csa_1G145930	0.999999	1.11306e-11	132.99	4	KKPVEASSLNEDGADAT(1)EDLEDQAGENEDR	-0.39991	0.857	0.942	1.222
Csa_1G145960	A0A0A0LVA4	287	S	splicing factor U2af small subunit B-like(predicted) OS=Cucumis sativus OX=3659 GN=Csa_1G145960 PE=4 SV=1	Csa_1G145960	1	0.0239004	48.376	3	EREQGNDNNANS(1)DDNR	2.8601
Csa_1G145960.1	A0A0A0LVA4	207	S	splicing factor U2af small subunit B-like(predicted) OS=Cucumis sativus OX=3659 GN=Csa_1G145960 PE=4 SV=1	Csa_1G145960	0.999985	0.00303264	89.317	3	HRS(1)YEER	-0.3459
Csa_1G145960.2	A0A0A0LVA4	240	S	splicing factor U2af small subunit B-like(predicted) OS=Cucumis sativus OX=3659 GN=Csa_1G145960 PE=4 SV=1	Csa_1G145960	0.917815	0.0169802	48.532	3	HRT(0.974)T(0.108)S(0.918)PGHR	-0.26533
Csa_1G145960.3	A0A0A0LVA4	257	S	splicing factor U2af small subunit B-like(predicted) OS=Cucumis sativus OX=3659 GN=Csa_1G145960 PE=4 SV=1	Csa_1G145960	1	0.0058172	62.203	3	NRS(1)PVREGS(1)EER	-0.061643
Csa_1G145960.4	A0A0A0LVA4	263	S	splicing factor U2af small subunit B-like(predicted) OS=Cucumis sativus OX=3659 GN=Csa_1G145960 PE=4 SV=1	Csa_1G145960	1	0.0058172	62.203	3	NRS(1)PVREGS(1)EER	-0.061643
Csa_1G145960.5	A0A0A0LVA4	238	T	splicing factor U2af small subunit B-like(predicted) OS=Cucumis sativus OX=3659 GN=Csa_1G145960 PE=4 SV=1	Csa_1G145960	0.973927	0.0169802	48.532	3	HRT(0.974)T(0.108)S(0.918)PGHR	-0.26533
Csa_1G153530	A0A0A0LSZ3	20	T	peptidyl-prolyl cis-trans isomerase CYP71(predicted) OS=Cucumis sativus OX=3659 GN=Csa_1G153530 PE=4 SV=1	Csa_1G153530	1	4.00464e-08	117.78	3	AET(1)EEDPAIGPGPAPR	0.82546	1.015	0.9795	1.037
Csa_1G161600	A0A0A0LVR5	598	S	Spectrin beta chain, brain(predicted) OS=Cucumis sativus OX=3659 GN=Csa_1G161600 PE=4 SV=1	Csa_1G161600	0.994729	5.20756e-07	112.85	4	SSDIT(0.005)GES(0.995)DDDQEELFEAAK	-0.99408
Csa_1G165750	A0A0A0LT40	27	S	Senescence regulator(predicted) OS=Cucumis sativus OX=3659 GN=Csa_1G165750 PE=4 SV=1	Csa_1G165750	0.99768	0.00271555	66.708	3	FLAS(0.002)FPS(0.998)PPVR	0.25218
Csa_1G165750.1	A0A0A0LT40	206	S	Senescence regulator(predicted) OS=Cucumis sativus OX=3659 GN=Csa_1G165750 PE=4 SV=1	Csa_1G165750	0.999107	9.08686e-08	118.09	2	SLAQS(0.999)PMLSCSVLEGAGR	-0.86024
Csa_1G165750.2	A0A0A0LT40	212	S	Senescence regulator(predicted) OS=Cucumis sativus OX=3659 GN=Csa_1G165750 PE=4 SV=1	Csa_1G165750	0.999239	9.08686e-08	118.09	3	S(0.012)LAQS(0.988)PMLS(0.001)CS(0.999)VLEGAGR	-0.17278
Csa_1G166780	A0A0A0LVG9	11	S	mitochondrial fission protein ELM1(predicted) OS=Cucumis sativus OX=3659 GN=Csa_1G166780 PE=4 SV=1	Csa_1G166780	0.875637	0.000294793	86.413	3	LREPS(0.114)S(0.876)PT(0.01)MAK	0.49199
Csa_1G166830	A0A0A0LVH3	147	S	OTU domain-containing protein 5-B(predicted) OS=Cucumis sativus OX=3659 GN=Csa_1G166830 PE=4 SV=1	Csa_1G166830	1	1.50392e-06	102.47	4	GNS(1)PPPPPPAPPLKPSSVSSSNTR	0.37022	1.1405	0.968	0.9345
Csa_1G166830.1	A0A0A0LVH3	139	S	OTU domain-containing protein 5-B(predicted) OS=Cucumis sativus OX=3659 GN=Csa_1G166830 PE=4 SV=1	Csa_1G166830	0.999999	1.85411e-15	150.36	3	NVTENECCKGDS(1)PQAIR	-1.1852	0.946	0.8855	1.1865
Csa_1G166830.2	A0A0A0LVH3	205	S	OTU domain-containing protein 5-B(predicted) OS=Cucumis sativus OX=3659 GN=Csa_1G166830 PE=4 SV=1	Csa_1G166830	0.825556	0.000710403	75.764	3	TSLTGS(0.002)RPS(0.173)S(0.826)PR	0.051897	0.9915	0.825	1.2065
Csa_1G168340	A0A0A0LVV4	272	S	protein phosphatase 1 regulatory subunit 7(predicted) OS=Cucumis sativus OX=3659 GN=Csa_1G168340 PE=4 SV=1	Csa_1G168340	0.999999	2.61241e-23	193.39	3	CIQNENDNGS(1)DKEDDTPIR	0.088487
Csa_1G168350	A0A0A0LT61	140	T	photosystem I subunit O(predicted) OS=Cucumis sativus OX=3659 GN=Csa_1G168350 PE=4 SV=1	Csa_1G168350	0.998642	0.0112175	56.956	3	GRT(0.999)EDY(0.001)FSK	0.41166	1.23	0.9845	0.8115
Csa_1G170010	A0A0A0LVY0	255	S	FHA domain-containing protein OS=Cucumis sativus OX=3659 GN=Csa_1G170010 PE=4 SV=1	Csa_1G170010	0.782315	1.27408e-17	189.45	2	LPS(0.007)S(0.21)S(0.782)EDS(0.001)S(0.001)PASAK	0.13401	1.0905	1.006	0.9235
Csa_1G170010.1	A0A0A0LVY0	259	S	FHA domain-containing protein OS=Cucumis sativus OX=3659 GN=Csa_1G170010 PE=4 SV=1	Csa_1G170010	0.993955	1.12462e-17	191.41	3	LPSSSEDS(0.006)S(0.994)PASAK	-0.53367	0.8925	0.746	1.3465
Csa_1G170010.2	A0A0A0LVY0	398	S	FHA domain-containing protein OS=Cucumis sativus OX=3659 GN=Csa_1G170010 PE=4 SV=1	Csa_1G170010	0.845778	0.000173748	93.228	3	LS(0.154)S(0.846)PPKDLIPR	-0.015507	1.0915	0.9735	0.985
Csa_1G170010.3	A0A0A0LVY0	419	S	FHA domain-containing protein OS=Cucumis sativus OX=3659 GN=Csa_1G170010 PE=4 SV=1	Csa_1G170010	0.999912	5.34365e-13	183.7	2	TNTNDS(1)DDDLFGN	0.42177	1.0555	0.9905	0.9815
Csa_1G170510	A0A0A0LT88	160	S	C2 and GRAM domain-containing protein At1g03370 isoform X1(predicted) OS=Cucumis sativus OX=3659 GN=Csa_1G170510 PE=4 SV=1	Csa_1G170510	1	5.9783e-06	129.29	2	TSSDEIMGS(1)PPR	-0.063232
Csa_1G172620	A0A0A0LYH8	131	S	LOW QUALITY PROTEIN: sister chromatid cohesion protein PDS5 homolog A(predicted) OS=Cucumis sativus OX=3659 GN=Csa_1G172620 PE=4 SV=1	Csa_1G172620	0.86099	2.73176e-07	115.45	4	FS(0.001)DAGEKGS(0.861)S(0.425)DIT(0.713)NPGTSK	-0.6623
Csa_1G172620.1	A0A0A0LYH8	132	S	LOW QUALITY PROTEIN: sister chromatid cohesion protein PDS5 homolog A(predicted) OS=Cucumis sativus OX=3659 GN=Csa_1G172620 PE=4 SV=1	Csa_1G172620	0.968912	2.73176e-07	115.45	3	FSDAGEKGS(0.763)S(0.969)DIT(0.268)NPGTSK	-0.89276
Csa_1G172620.2	A0A0A0LYH8	286	S	LOW QUALITY PROTEIN: sister chromatid cohesion protein PDS5 homolog A(predicted) OS=Cucumis sativus OX=3659 GN=Csa_1G172620 PE=4 SV=1	Csa_1G172620	1	9.97356e-22	171.32	3	GEVDELS(1)DDEPLSK	0.21051
Csa_1G172620.3	A0A0A0LYH8	273	S	LOW QUALITY PROTEIN: sister chromatid cohesion protein PDS5 homolog A(predicted) OS=Cucumis sativus OX=3659 GN=Csa_1G172620 PE=4 SV=1	Csa_1G172620	0.753379	9.97356e-22	171.32	4	QQS(0.247)S(0.753)PGEEEKGEVDELS(1)DDEPLSK	1.0482
Csa_1G172620.4	A0A0A0LYH8	60	S	LOW QUALITY PROTEIN: sister chromatid cohesion protein PDS5 homolog A(predicted) OS=Cucumis sativus OX=3659 GN=Csa_1G172620 PE=4 SV=1	Csa_1G172620	1	8.99727e-06	134.13	3	WEVIDS(1)DHK	0.040477
Csa_1G172630	A0A0A0LW18	1259	S	LOW QUALITY PROTEIN: sister chromatid cohesion protein PDS5 homolog A(predicted) OS=Cucumis sativus OX=3659 GN=Csa_1G172630 PE=4 SV=1	Csa_1G172630	0.999999	3.17586e-05	130.53	3	AHS(1)PGSLR	-0.38059	0.938	0.972	1.149
Csa_1G172630.1	A0A0A0LW18	1203	S	LOW QUALITY PROTEIN: sister chromatid cohesion protein PDS5 homolog A(predicted) OS=Cucumis sativus OX=3659 GN=Csa_1G172630 PE=4 SV=1	Csa_1G172630	0.979433	1.77777e-42	245.2	3	EINLSTTSQPES(0.979)T(0.021)NGHEDFPVK	0.42629	0.9825	1.002	1.0635
Csa_1G172630.2	A0A0A0LW18	1268	S	LOW QUALITY PROTEIN: sister chromatid cohesion protein PDS5 homolog A(predicted) OS=Cucumis sativus OX=3659 GN=Csa_1G172630 PE=4 SV=1	Csa_1G172630	0.999997	9.6051e-101	321.6	3	GGVS(1)PLESSEIDVGNNHDS(1)DDDVYEAK	-0.61285	0.9665	1.014	1.037
Csa_1G172630.3	A0A0A0LW18	1283	S	LOW QUALITY PROTEIN: sister chromatid cohesion protein PDS5 homolog A(predicted) OS=Cucumis sativus OX=3659 GN=Csa_1G172630 PE=4 SV=1	Csa_1G172630	1	1.9067e-175	405.31	3	GGVSPLESSEIDVGNNHDS(1)DDDVYEAK	0.81271	0.9045	0.9925	1.151
Csa_1G172630.4	A0A0A0LW18	1334	S	LOW QUALITY PROTEIN: sister chromatid cohesion protein PDS5 homolog A(predicted) OS=Cucumis sativus OX=3659 GN=Csa_1G172630 PE=4 SV=1	Csa_1G172630	0.831554	5.41691e-16	157.3	3	GHNDEQNDLEDS(0.832)S(0.168)DLDIK	1.2601	0.97	0.906	1.209
Csa_1G172630.5	A0A0A0LW18	1335	S	LOW QUALITY PROTEIN: sister chromatid cohesion protein PDS5 homolog A(predicted) OS=Cucumis sativus OX=3659 GN=Csa_1G172630 PE=4 SV=1	Csa_1G172630	0.986834	1.3744e-15	155.17	3	GHNDEQNDLEDS(0.013)S(0.987)DLDIK	-1.8324	0.8675	0.882	1.3455
Csa_1G173200	A0A0A0LSZ8	198	S	Transcriptional adapter OS=Cucumis sativus OX=3659 GN=Csa_1G173200 PE=4 SV=1	Csa_1G173200	0.999998	0.000275061	107.53	2	AES(1)PFS(0.985)PS(0.015)R	0.078116
Csa_1G173200.1	A0A0A0LSZ8	201	S	Transcriptional adapter OS=Cucumis sativus OX=3659 GN=Csa_1G173200 PE=4 SV=1	Csa_1G173200	0.990466	0.000233158	107.53	2	AES(0.001)PFS(0.99)PS(0.008)R	-0.043915
Csa_1G173210	A0A0A0LYJ3	329	S	SAM-dependent MTase TRM10-type domain-containing protein OS=Cucumis sativus OX=3659 GN=Csa_1G173210 PE=4 SV=1	Csa_1G173210	0.850682	0.00137786	71.08	3	TKCDEVS(0.021)S(0.128)S(0.851)DNNL	0.83643	1.076	1.0755	0.96
Csa_1G175730	A0A0A0LT06	577	S	Protein kinase domain-containing protein OS=Cucumis sativus OX=3659 GN=Csa_1G175730 PE=4 SV=1	Csa_1G175730	0.99978	0.0060638	58.885	2	IPS(1)PAPPVSGK	0.18518
Csa_1G175730.1	A0A0A0LT06	36	S	Protein kinase domain-containing protein OS=Cucumis sativus OX=3659 GN=Csa_1G175730 PE=4 SV=1	Csa_1G175730	0.870153	0.000297378	88.421	2	SLPS(0.001)QT(0.129)S(0.87)LGNK	0.93634
Csa_1G181340	A0A0A0LYK2	67	S	AMPKBI domain-containing protein OS=Cucumis sativus OX=3659 GN=Csa_1G181340 PE=4 SV=1	Csa_1G181340	0.999999	4.6751e-07	141.36	3	GQS(1)PPQSPTTTR	-0.45411
Csa_1G181390	A0A0A0LYK7	66	S	Myb-like domain-containing protein OS=Cucumis sativus OX=3659 GN=Csa_1G181390 PE=4 SV=1	Csa_1G181390	0.999013	1.96677e-10	132.12	3	S(0.999)PAGS(0.001)QAENIFDGSLR	0.42112
Csa_1G181500	A0A0A0LTE8	185	S	heterogeneous nuclear ribonucleoprotein 1(predicted) OS=Cucumis sativus OX=3659 GN=Csa_1G181500 PE=4 SV=1	Csa_1G181500	0.994272	0.000794996	97.965	2	ES(0.006)S(0.994)PVPNR	0.13999	0.9935	0.8805	1.125
Csa_1G181500.1	A0A0A0LTE8	231	S	heterogeneous nuclear ribonucleoprotein 1(predicted) OS=Cucumis sativus OX=3659 GN=Csa_1G181500 PE=4 SV=1	Csa_1G181500	0.999995	6.00948e-06	136.52	2	FS(1)PVTVGR	-0.018329	1.0085	1.0935	0.9165
Csa_1G181500.2	A0A0A0LTE8	97	S	heterogeneous nuclear ribonucleoprotein 1(predicted) OS=Cucumis sativus OX=3659 GN=Csa_1G181500 PE=4 SV=1	Csa_1G181500	0.99994	0.000101199	95.429	2	NNTGILGS(1)PGPTR	-1.0718	0.866	0.882	1.2505
Csa_1G181500.3	A0A0A0LTE8	278	S	heterogeneous nuclear ribonucleoprotein 1(predicted) OS=Cucumis sativus OX=3659 GN=Csa_1G181500 PE=4 SV=1	Csa_1G181500	0.992607	8.15627e-07	140.6	2	VMS(0.993)PS(0.006)YS(0.001)GNLNR	0.33489	0.9495	1	1.061
Csa_1G181510	A0A0A0LVS7	186	S	LOW QUALITY PROTEIN: ras-related protein RABA5a(predicted) OS=Cucumis sativus OX=3659 GN=Csa_1G181510 PE=4 SV=1	Csa_1G181510	1	0.00381128	69.03	3	KVMIS(1)QELK	0.18301
Csa_1G181560	A0A0A0LTF2	45	S	AAA domain-containing protein OS=Cucumis sativus OX=3659 GN=Csa_1G181560 PE=4 SV=1	Csa_1G181560	0.999977	1.95252e-22	187.79	3	QLS(1)LDDLTKPVDEENIK	0.25367	1.0105	0.9615	1.0695
Csa_1G185102	A0A0A0LTF9	30	S	U4/U6.U5 tri-snRNP-associated protein 2-like(predicted) OS=Cucumis sativus OX=3659 GN=Csa_1G185102 PE=4 SV=1	Csa_1G185102	0.89277	1.2412e-24	180.44	4	LLGEVS(0.893)PS(0.118)S(0.489)S(0.489)PPAS(0.01)ENPQLPGFNYGDDDEEEDFK	0.24153	0.9935	1.0685	0.952
Csa_1G185102.1	A0A0A0LTF9	33	S	U4/U6.U5 tri-snRNP-associated protein 2-like(predicted) OS=Cucumis sativus OX=3659 GN=Csa_1G185102 PE=4 SV=1	Csa_1G185102	0.812242	5.73424e-10	110.92	3	LLGEVS(0.74)PS(0.293)S(0.812)S(0.154)PPASENPQLPGFNYGDDDEEEDFK	-0.91532	1.005	1.0025	0.9835
Csa_1G185102.2	A0A0A0LTF9	9	S	U4/U6.U5 tri-snRNP-associated protein 2-like(predicted) OS=Cucumis sativus OX=3659 GN=Csa_1G185102 PE=4 SV=1	Csa_1G185102	0.774601	2.21917e-11	152.64	3	S(0.225)NS(0.775)LLDEEELGPDLK	-1.4489	1.093	0.8605	1.06
Csa_1G186610	A0A0A0LYM7	21	S	tonoplast dicarboxylate transporter(predicted) OS=Cucumis sativus OX=3659 GN=Csa_1G186610 PE=4 SV=1	Csa_1G186610	0.999865	0.000128695	78.902	3	APLLS(1)DADSPVHR	-1.5395
Csa_1G186610.1	A0A0A0LYM7	25	S	tonoplast dicarboxylate transporter(predicted) OS=Cucumis sativus OX=3659 GN=Csa_1G186610 PE=4 SV=1	Csa_1G186610	0.999155	2.96565e-06	103.04	3	APLLS(0.001)DADS(0.999)PVHR	0.39921
Csa_1G186660	A0A0A0LYM9	60	S	rho GDP-dissociation inhibitor 1-like(predicted) OS=Cucumis sativus OX=3659 GN=Csa_1G186660 PE=4 SV=1	Csa_1G186660	0.998936	2.06493e-75	294.74	3	KMS(0.999)ES(0.001)SICATEEEDDEDGRK	0.1024
Csa_1G186660.1	A0A0A0LYM9	63	S	rho GDP-dissociation inhibitor 1-like(predicted) OS=Cucumis sativus OX=3659 GN=Csa_1G186660 PE=4 SV=1	Csa_1G186660	0.935541	1.39835e-06	101.34	4	KMS(0.998)ES(0.065)S(0.936)ICAT(0.001)EEEDDEDGRK	-1.0857
Csa_1G194700	A0A0A0LT55	6	S	Phosphatidate cytidylyltransferase OS=Cucumis sativus OX=3659 GN=Csa_1G194700 PE=3 SV=1	Csa_1G194700	0.999979	1.86932e-08	147.9	2	ENS(1)FNYPSSPSAR	1.4839
Csa_1G194700.1	A0A0A0LT55	23	S	Phosphatidate cytidylyltransferase OS=Cucumis sativus OX=3659 GN=Csa_1G194700 PE=3 SV=1	Csa_1G194700	1	1.40988e-07	153.22	2	S(1)NEGIVEDLK	-0.36468
Csa_1G195230	A0A0A0LVV2	66	S	Golgin family A protein(predicted) OS=Cucumis sativus OX=3659 GN=Csa_1G195230 PE=4 SV=1	Csa_1G195230	0.987408	6.8492e-23	182.77	4	GELQDEKPDINDVPMEES(0.013)QS(0.987)QDNDRPVR	-0.29926
Csa_1G195230.1	A0A0A0LVV2	34	S	Golgin family A protein(predicted) OS=Cucumis sativus OX=3659 GN=Csa_1G195230 PE=4 SV=1	Csa_1G195230	0.999933	7.04693e-24	178.5	3	NEAAENEATDNVEDEALES(1)DDVEPSSTVATK	-0.24353
Csa_1G195230.2	A0A0A0LVV2	24	T	Golgin family A protein(predicted) OS=Cucumis sativus OX=3659 GN=Csa_1G195230 PE=4 SV=1	Csa_1G195230	1	2.93286e-09	105.03	4	NEAAENEAT(1)DNVEDEALESDDVEPSSTVATK	2.0007
Csa_1G212840	A0A0A0LTJ8	704	S	Pyrophosphatase(predicted) OS=Cucumis sativus OX=3659 GN=Csa_1G212840 PE=3 SV=1	Csa_1G212840	0.902848	0.00030125	81.239	3	YIEAGT(0.097)S(0.903)EHAR	1.3239	1.032	0.9845	1.0185
Csa_1G224890	A0A0A0LVX0	711	S	Sucrose phosphate synthase 2(predicted) OS=Cucumis sativus OX=3659 GN=Csa_1G224890 PE=3 SV=1	Csa_1G224890	1	0.000102996	101.55	2	DIQDIS(1)LNLK	-0.35365	1.318	1.081	0.6055
Csa_1G224890.1	A0A0A0LVX0	124	S	Sucrose phosphate synthase 2(predicted) OS=Cucumis sativus OX=3659 GN=Csa_1G224890 PE=3 SV=1	Csa_1G224890	0.999936	3.80675e-14	164.97	3	EATADMS(1)EDLS(1)EGEK	0.089016	1.063	0.9795	1.039
Csa_1G224890.2	A0A0A0LVX0	128	S	Sucrose phosphate synthase 2(predicted) OS=Cucumis sativus OX=3659 GN=Csa_1G224890 PE=3 SV=1	Csa_1G224890	1	3.80675e-14	164.97	3	EATADMS(1)EDLS(1)EGEK	0.089016	1.0125	1.065	0.997
Csa_1G224890.3	A0A0A0LVX0	717	S	Sucrose phosphate synthase 2(predicted) OS=Cucumis sativus OX=3659 GN=Csa_1G224890 PE=3 SV=1	Csa_1G224890	1	0.000239347	123.6	2	FS(1)LDGEK	0.48253	1.3195	1.1755	0.531
Csa_1G224890.4	A0A0A0LVX0	42	S	Sucrose phosphate synthase 2(predicted) OS=Cucumis sativus OX=3659 GN=Csa_1G224890 PE=3 SV=1	Csa_1G224890	0.996008	0.00137155	106.42	2	GHFS(0.996)PT(0.004)R	-0.16983	1.0935	0.9785	0.992
Csa_1G224890.5	A0A0A0LVX0	161	S	Sucrose phosphate synthase 2(predicted) OS=Cucumis sativus OX=3659 GN=Csa_1G224890 PE=3 SV=1	Csa_1G224890	0.994486	1.57027e-56	272.23	2	IS(0.006)S(0.994)VDAMEVWASQQK	0.3974	1.0305	1.054	0.989
Csa_1G224890.6	A0A0A0LVX0	695	S	Sucrose phosphate synthase 2(predicted) OS=Cucumis sativus OX=3659 GN=Csa_1G224890 PE=3 SV=1	Csa_1G224890	0.999207	1.6853e-155	333.07	3	NEDEDDNS(0.999)ES(0.001)GSPGDSWR	-0.96419	0.8865	1.043	1.138
Csa_1G224890.7	A0A0A0LVX0	699	S	Sucrose phosphate synthase 2(predicted) OS=Cucumis sativus OX=3659 GN=Csa_1G224890 PE=3 SV=1	Csa_1G224890	0.987872	1.6853e-155	342.84	2	NEDEDDNS(0.998)ES(0.003)GS(0.988)PGDS(0.012)WR	-0.075465	0.9895	0.981	1.121
Csa_1G224890.8	A0A0A0LVX0	427	S	Sucrose phosphate synthase 2(predicted) OS=Cucumis sativus OX=3659 GN=Csa_1G224890 PE=3 SV=1	Csa_1G224890	0.999831	0.0176566	59.645	2	NVS(1)CYGR	0.46863	1.1085	0.9475	0.971
Csa_1G224890.9	A0A0A0LVX0	729	S	Sucrose phosphate synthase 2(predicted) OS=Cucumis sativus OX=3659 GN=Csa_1G224890 PE=3 SV=1	Csa_1G224890	0.997509	6.29302e-07	129.05	3	SGGT(0.002)DRS(0.998)LESDDR	0.20785	1.333	1.0955	0.575
Csa_1G225390	A0A0A0LYR2	196	S	Protein kinase domain-containing protein OS=Cucumis sativus OX=3659 GN=Csa_1G225390 PE=4 SV=1	Csa_1G225390	1	0.00179833	100.84	2	ILAS(1)PLR	-0.042821	1.1225	1.1095	0.7955
Csa_1G226430	A0A0A0LT83	306	S	ENTH domain-containing protein OS=Cucumis sativus OX=3659 GN=Csa_1G226430 PE=4 SV=1	Csa_1G226430	0.868571	0.000617697	89.44	2	EAPRVS(0.869)T(0.131)VR	0.63912
Csa_1G226430.1	A0A0A0LT83	348	S	ENTH domain-containing protein OS=Cucumis sativus OX=3659 GN=Csa_1G226430 PE=4 SV=1	Csa_1G226430	0.999999	8.35214e-06	92.349	4	KEPGAQVEQTVAPPPAPS(1)PPPPEPVK	0.19934
Csa_1G226440	A0A0A0LYR6	343	S	BSD domain-containing protein(predicted) OS=Cucumis sativus OX=3659 GN=Csa_1G226440 PE=4 SV=1	Csa_1G226440	0.999979	1.4689e-45	266.83	2	VEDVSFS(1)DIEEEDDER	1.1341
Csa_1G229510	A0A0A0LYS2	79	S	BED-type domain-containing protein OS=Cucumis sativus OX=3659 GN=Csa_1G229510 PE=4 SV=1	Csa_1G229510	1	8.37648e-34	214.81	4	LGS(1)PDGHNELALVEVQPNKR	-0.15163	1.042	1.032	1.0715
Csa_1G229510.1	A0A0A0LYS2	71	T	BED-type domain-containing protein OS=Cucumis sativus OX=3659 GN=Csa_1G229510 PE=4 SV=1	Csa_1G229510	0.999827	0.00107186	74.789	3	EDELMET(1)PDTGK	0.13094
Csa_1G240580	A0A0A0LYT1	113	S	Kinesin-like protein OS=Cucumis sativus OX=3659 GN=Csa_1G240580 PE=3 SV=1	Csa_1G240580	0.997719	5.6124e-33	237.1	3	KS(0.998)LDDS(0.002)EPLFANK	0.16745
Csa_1G240580.1	A0A0A0LYT1	22	S	Kinesin-like protein OS=Cucumis sativus OX=3659 GN=Csa_1G240580 PE=3 SV=1	Csa_1G240580	0.998396	5.46133e-10	130.73	3	QHS(0.998)DT(0.002)AFDALCSYGR	-1.1948
Csa_1G240580.2	A0A0A0LYT1	56	S	Kinesin-like protein OS=Cucumis sativus OX=3659 GN=Csa_1G240580 PE=3 SV=1	Csa_1G240580	0.999993	2.21133e-19	190.85	2	S(1)FNDLGSADALTPQSR	0.39597
Csa_1G240580.3	A0A0A0LYT1	42	S	Kinesin-like protein OS=Cucumis sativus OX=3659 GN=Csa_1G240580 PE=3 SV=1	Csa_1G240580	0.99365	0.00189126	64.705	3	WAQPS(0.006)NLS(0.994)HDFGSR	-0.94197
Csa_1G240580.4	A0A0A0LYT1	538	T	Kinesin-like protein OS=Cucumis sativus OX=3659 GN=Csa_1G240580 PE=3 SV=1	Csa_1G240580	1	0.0124975	67.079	2	EGT(1)PPLNVER	0.10327
Csa_1G255160	A0A0A0LW04	371	S	T-complex protein 1 subunit gamma OS=Cucumis sativus OX=3659 GN=Csa_1G255160 PE=3 SV=1	Csa_1G255160	1	0.0406047	41.386	3	GAS(1)KDLLNEVER	0.087951	1.0935	1.008	0.937
Csa_1G256200	A0A0A0LTB3	2	S	Eukaryotic translation initiation factor 5A OS=Cucumis sativus OX=3659 GN=Csa_1G256200 PE=3 SV=1	Csa_1G256200	1	9.54035e-08	153.81	3	S(1)DEEHHFDSK	0.38294	0.8215	1.071	1.1185
Csa_1G257340	A0A0A0LWG6	145	S	MI domain-containing protein OS=Cucumis sativus OX=3659 GN=Csa_1G257340 PE=4 SV=1	Csa_1G257340	0.998006	2.48395e-05	126.04	2	SAQFS(0.998)PS(0.002)GEER	0.59058	0.905	0.8855	1.2515
Csa_1G257340.1	A0A0A0LWG6	492	S	MI domain-containing protein OS=Cucumis sativus OX=3659 GN=Csa_1G257340 PE=4 SV=1	Csa_1G257340	0.941241	1.40162e-22	187.24	3	VTSGSAGNT(0.059)S(0.941)PGGFPINR	-1.0437	0.934	0.883	1.2155
Csa_1G257360	A0A0A0LW21	244	S	GTD-binding domain-containing protein OS=Cucumis sativus OX=3659 GN=Csa_1G257360 PE=4 SV=1	Csa_1G257360	1	0.00725773	60.157	3	AVKPDVS(1)PK	0.43744
Csa_1G257940	A0A0A0LTS4	1208	S	protein TSS(predicted) OS=Cucumis sativus OX=3659 GN=Csa_1G257940 PE=4 SV=1	Csa_1G257940	1	7.56437e-12	155.11	3	S(1)QEALLEEQVIEK	-0.41453	0.9205	1.118	0.95
Csa_1G257940.1	A0A0A0LTS4	158	S	protein TSS(predicted) OS=Cucumis sativus OX=3659 GN=Csa_1G257940 PE=4 SV=1	Csa_1G257940	0.999817	5.32432e-23	181.82	3	ESCLTDYEAALPS(1)PETGDK	0.19358	1.173	1.1035	0.726
Csa_1G257940.10	A0A0A0LTS4	1829	S	protein TSS(predicted) OS=Cucumis sativus OX=3659 GN=Csa_1G257940 PE=4 SV=1	Csa_1G257940	1	1.01484e-05	119.62	2	RWGDS(0.5)S(0.5)DNEEVS(1)N	-0.73746	0.99	0.9725	1.079
Csa_1G257940.11	A0A0A0LTS4	1322	S	protein TSS(predicted) OS=Cucumis sativus OX=3659 GN=Csa_1G257940 PE=4 SV=1	Csa_1G257940	0.979506	1.46771e-81	299.52	2	S(0.004)GS(0.98)FS(0.008)S(0.008)K	0.64917	0.9425	1.1095	1.01
Csa_1G257940.12	A0A0A0LTS4	1129	T	protein TSS(predicted) OS=Cucumis sativus OX=3659 GN=Csa_1G257940 PE=4 SV=1	Csa_1G257940	0.999985	6.62496e-07	132.79	3	NGT(1)PKPDASISSK	0.39933	1.1215	0.948	0.9265
Csa_1G257940.13	A0A0A0LTS4	542	T	protein TSS(predicted) OS=Cucumis sativus OX=3659 GN=Csa_1G257940 PE=4 SV=1	Csa_1G257940	0.979631	2.98611e-07	143.83	3	S(0.02)NT(0.98)PQASNTSTR	0.49811	1.4635	0.7785	0.6435
Csa_1G257940.2	A0A0A0LTS4	1295	S	protein TSS(predicted) OS=Cucumis sativus OX=3659 GN=Csa_1G257940 PE=4 SV=1	Csa_1G257940	0.999997	0.000109542	109.95	2	GKPNSFVS(1)PR	0.12504	1.1935	0.934	0.9275
Csa_1G257940.3	A0A0A0LTS4	1408	S	protein TSS(predicted) OS=Cucumis sativus OX=3659 GN=Csa_1G257940 PE=4 SV=1	Csa_1G257940	0.938485	3.67056e-34	233.34	3	GPTLVEVS(0.062)S(0.938)QEIQEK	-0.36361	1.2375	0.722	1.106
Csa_1G257940.4	A0A0A0LTS4	130	S	protein TSS(predicted) OS=Cucumis sativus OX=3659 GN=Csa_1G257940 PE=4 SV=1	Csa_1G257940	0.999638	1.66869e-95	331.7	3	LLDIVACTTSFGGSSNS(1)PKS(1)PPR	-0.24145	1.056	1.0545	0.914
Csa_1G257940.5	A0A0A0LTS4	133	S	protein TSS(predicted) OS=Cucumis sativus OX=3659 GN=Csa_1G257940 PE=4 SV=1	Csa_1G257940	1	1.66869e-95	331.7	3	LLDIVACTTSFGGSSNS(1)PKS(1)PPR	-0.24145	0.9525	1.1195	0.951
Csa_1G257940.6	A0A0A0LTS4	1346	S	protein TSS(predicted) OS=Cucumis sativus OX=3659 GN=Csa_1G257940 PE=4 SV=1	Csa_1G257940	1	2.9655e-32	202.52	3	S(1)APCS(0.999)PAIT(0.001)DQVAK	0.28943	1.324	1.117	0.5775
Csa_1G257940.7	A0A0A0LTS4	1350	S	protein TSS(predicted) OS=Cucumis sativus OX=3659 GN=Csa_1G257940 PE=4 SV=1	Csa_1G257940	0.999972	1.24291e-31	203.89	4	PTSNPFSPGSTEKPS(0.004)DPS(0.073)KS(0.923)APCS(1)PAITDQVAK	0.32025	1.209	1.049	0.794
Csa_1G257940.8	A0A0A0LTS4	1333	S	protein TSS(predicted) OS=Cucumis sativus OX=3659 GN=Csa_1G257940 PE=4 SV=1	Csa_1G257940	0.999998	2.57815e-40	240.2	4	PTSNPFS(1)PGSTEKPSDPSK	0.080023	1.1415	1.097	0.8105
Csa_1G257940.9	A0A0A0LTS4	1823	S	protein TSS(predicted) OS=Cucumis sativus OX=3659 GN=Csa_1G257940 PE=4 SV=1	Csa_1G257940	0.899187	1.34962e-06	136.83	2	WGDS(0.101)S(0.899)DNEEVSN	0.23497	1.019	0.9735	1.048
Csa_1G263990	A0A0A0LYY0	190	S	N-terminal acetyltransferase A, auxiliary subunit(predicted) OS=Cucumis sativus OX=3659 GN=Csa_1G263990 PE=4 SV=1	Csa_1G263990	0.919767	9.10897e-08	111.01	4	LPLDFGELPS(0.085)S(0.92)VS(0.995)PQK	-0.62669	0.8225	1.305	0.9025
Csa_1G263990.1	A0A0A0LYY0	192	S	N-terminal acetyltransferase A, auxiliary subunit(predicted) OS=Cucumis sativus OX=3659 GN=Csa_1G263990 PE=4 SV=1	Csa_1G263990	0.999127	8.36339e-45	250.79	3	LPLDFGELPSS(0.001)VS(0.999)PQK	-0.040583	0.838	1.258	0.984
Csa_1G264010	A0A0A0LTT1	136	S	SAM domain-containing protein(predicted) OS=Cucumis sativus OX=3659 GN=Csa_1G264010 PE=4 SV=1	Csa_1G264010	0.993579	0.00040165	83.428	3	HVS(0.006)LS(0.994)GPLDR	-0.36845
Csa_1G264010.1	A0A0A0LTT1	201	S	SAM domain-containing protein(predicted) OS=Cucumis sativus OX=3659 GN=Csa_1G264010 PE=4 SV=1	Csa_1G264010	0.963331	8.0225e-05	94.09	4	ISDWSLS(0.036)NKS(0.963)PK	-0.18749
Csa_1G264010.2	A0A0A0LTT1	152	S	SAM domain-containing protein(predicted) OS=Cucumis sativus OX=3659 GN=Csa_1G264010 PE=4 SV=1	Csa_1G264010	1	0.0265639	44.252	3	S(1)LKLS(1)GPLDR	0.19721
Csa_1G264010.3	A0A0A0LTT1	156	S	SAM domain-containing protein(predicted) OS=Cucumis sativus OX=3659 GN=Csa_1G264010 PE=4 SV=1	Csa_1G264010	1	0.0265639	44.252	3	S(1)LKLS(1)GPLDR	0.19721
Csa_1G264010.4	A0A0A0LTT1	225	S	SAM domain-containing protein(predicted) OS=Cucumis sativus OX=3659 GN=Csa_1G264010 PE=4 SV=1	Csa_1G264010	1	0.02465	53.798	2	VS(1)GPLDGR	1.4399
Csa_1G266150	A0A0A0LTU7	232	S	Zinc finger protein, putative(predicted) OS=Cucumis sativus OX=3659 GN=Csa_1G266150 PE=4 SV=1	Csa_1G266150	0.945273	0.00942632	61.577	2	YSEDMS(0.055)S(0.945)PR	0.41069
Csa_1G268280	A0A0A0LW70	65	S	Temperature-induced lipocalin OS=Cucumis sativus OX=3659 GN=Csa_1G268280 PE=3 SV=1	Csa_1G268280	0.816601	0.000104418	101.2	3	RS(0.183)S(0.817)IEGVAYK	0.58104	1.0575	0.9995	0.968
Csa_1G268290	A0A0A0LTH9	170	S	VAMP-like protein YKT61(predicted) OS=Cucumis sativus OX=3659 GN=Csa_1G268290 PE=3 SV=1	Csa_1G268290	1	0.00189518	99.568	2	LDS(1)LVEK	0.35396	0.885	0.7025	1.4375
Csa_1G268310	A0A0A0LWL9	529	S	FIP1[V]-like protein isoform X2(predicted) OS=Cucumis sativus OX=3659 GN=Csa_1G268310 PE=4 SV=1	Csa_1G268310	0.999171	0.00046799	103.63	2	GREDS(0.999)YS(0.001)R	0.090626	1.0795	1.454	0.508
Csa_1G268310.1	A0A0A0LWL9	705	S	FIP1[V]-like protein isoform X2(predicted) OS=Cucumis sativus OX=3659 GN=Csa_1G268310 PE=4 SV=1	Csa_1G268310	1	0.000851027	78.529	3	KES(1)GDIEPK	0.75097	1.1635	0.9095	0.9735
Csa_1G268310.2	A0A0A0LWL9	631	S	FIP1[V]-like protein isoform X2(predicted) OS=Cucumis sativus OX=3659 GN=Csa_1G268310 PE=4 SV=1	Csa_1G268310	1	6.23418e-12	168.69	3	KHTDDAS(1)T(1)DDEQR	0.064125	0.9125	0.8835	1.176
Csa_1G268310.3	A0A0A0LWL9	145	S	FIP1[V]-like protein isoform X2(predicted) OS=Cucumis sativus OX=3659 GN=Csa_1G268310 PE=4 SV=1	Csa_1G268310	1	5.79913e-30	207.82	4	KIES(1)DDEEMENNEKLS(1)PIVEALMLK	-0.55213	0.812	1.038	1.103
Csa_1G268310.4	A0A0A0LWL9	157	S	FIP1[V]-like protein isoform X2(predicted) OS=Cucumis sativus OX=3659 GN=Csa_1G268310 PE=4 SV=1	Csa_1G268310	1	5.79913e-30	190.77	4	KIES(1)DDEEMENNEKLS(1)PIVEALMLK	-0.55213	0.8	1.0845	1.068
Csa_1G268310.5	A0A0A0LWL9	68	S	FIP1[V]-like protein isoform X2(predicted) OS=Cucumis sativus OX=3659 GN=Csa_1G268310 PE=4 SV=1	Csa_1G268310	0.955833	0.0165805	48.5	4	KS(0.956)PDS(0.04)QEEGS(0.004)VESMDDKR	-0.7838	0.96	0.9095	1.116
Csa_1G268310.6	A0A0A0LWL9	592	S	FIP1[V]-like protein isoform X2(predicted) OS=Cucumis sativus OX=3659 GN=Csa_1G268310 PE=4 SV=1	Csa_1G268310	1	1.50721e-07	151.66	2	S(1)QENQNSYR	-0.58375	0.9485	1.236	0.811
Csa_1G268310.7	A0A0A0LWL9	55	S	FIP1[V]-like protein isoform X2(predicted) OS=Cucumis sativus OX=3659 GN=Csa_1G268310 PE=4 SV=1	Csa_1G268310	0.99153	0.000428452	80.387	4	T(0.009)YNKS(0.992)PHS(0.999)PR	-0.21682	0.751	0.893	1.27
Csa_1G268310.8	A0A0A0LWL9	58	S	FIP1[V]-like protein isoform X2(predicted) OS=Cucumis sativus OX=3659 GN=Csa_1G268310 PE=4 SV=1	Csa_1G268310	0.999389	0.000428452	80.387	4	T(0.009)YNKS(0.992)PHS(0.999)PR	-0.21682	0.751	0.893	1.27
Csa_1G268310.9	A0A0A0LWL9	632	T	FIP1[V]-like protein isoform X2(predicted) OS=Cucumis sativus OX=3659 GN=Csa_1G268310 PE=4 SV=1	Csa_1G268310	1	9.21052e-13	183.74	2	KHTDDAS(1)T(1)DDEQR	-0.11933	0.894	0.8695	1.2065
Csa_1G268330	A0A0A0LW72	384	S	Fip1 domain-containing protein OS=Cucumis sativus OX=3659 GN=Csa_1G268330 PE=4 SV=1	Csa_1G268330	0.99473	0.000111877	81.656	3	S(0.995)FGGLEFT(0.005)LPSHK	0.48749	0.9685	1.151	0.938
Csa_1G269900	A0A0A0LTX3	92	S	Reticulon-like protein OS=Cucumis sativus OX=3659 GN=Csa_1G269900 PE=4 SV=1	Csa_1G269900	1	0.00246718	79.86	2	MRS(1)EEIER	0.081716	1.092	0.8415	1.093
Csa_1G269900.1	A0A0A0LTX3	60	S	Reticulon-like protein OS=Cucumis sativus OX=3659 GN=Csa_1G269900 PE=4 SV=1	Csa_1G269900	1	0.000438365	91.307	3	RIS(1)LEGSEK	0.025376	1.206	1.084	0.797
Csa_1G269900.2	A0A0A0LTX3	107	S	Reticulon-like protein OS=Cucumis sativus OX=3659 GN=Csa_1G269900 PE=4 SV=1	Csa_1G269900	0.837949	0.00925123	64.045	3	S(0.162)KS(0.838)EMVER	-0.27869	1.0235	0.851	1.127
Csa_1G295150	A0A0A0LZ78	374	S	Diacylglycerol kinase OS=Cucumis sativus OX=3659 GN=Csa_1G295150 PE=3 SV=1	Csa_1G295150	0.999487	2.27152e-11	174.72	3	LDDIEDS(0.999)PT(0.001)K	0.24503	1.0825	0.9515	0.9935
Csa_1G304710	A0A0A0LWS0	13	S	GTP-binding nuclear protein OS=Cucumis sativus OX=3659 GN=Csa_1G304710 PE=3 SV=1	Csa_1G304710	0.999072	0.00854829	63.32	3	TVDY(0.001)PS(0.999)FK	0.25493	1.0735	1.0225	0.931
Csa_1G304710.1	A0A0A0LWS0	106	T	GTP-binding nuclear protein OS=Cucumis sativus OX=3659 GN=Csa_1G304710 PE=3 SV=1	Csa_1G304710	1	0.00421742	85.676	3	NVPT(1)WHR	0.14433	1.0255	1.011	0.9865
Csa_1G305770	A0A0A0LWD7	206	S	DUF862 domain-containing protein OS=Cucumis sativus OX=3659 GN=Csa_1G305770 PE=4 SV=1	Csa_1G305770	0.983003	3.63106e-14	170.89	3	LLT(0.017)LS(0.983)PGATDVAFVK	-0.19248	0.991	1.226	0.8025
Csa_1G305770.1	A0A0A0LWD7	191	S	DUF862 domain-containing protein OS=Cucumis sativus OX=3659 GN=Csa_1G305770 PE=4 SV=1	Csa_1G305770	1	2.0354e-08	142.88	2	QVS(1)AEVDDDEERR	0.43711	1.0575	1.205	0.7605
Csa_1G320340	A0A0A0LZB6	90	S	Alba domain-containing protein OS=Cucumis sativus OX=3659 GN=Csa_1G320340 PE=4 SV=1	Csa_1G320340	1	7.6743e-08	140.81	3	IMTSTVDIKDDS(1)R	2.0764	1.0295	1.0415	0.9515
Csa_1G338930	A0A0A0LTT3	39	S	SPX domain-containing protein OS=Cucumis sativus OX=3659 GN=Csa_1G338930 PE=4 SV=1	Csa_1G338930	1	2.04871e-07	123.92	4	LLQPNS(1)PHINRPSK	0.20124
Csa_1G351950	A0A0A0LWW0	738	S	WD repeat-containing protein 11 isoform X1(predicted) OS=Cucumis sativus OX=3659 GN=Csa_1G351950 PE=4 SV=1	Csa_1G351950	0.992266	2.8686e-17	195.89	3	TTMTSDTVS(0.007)S(0.992)PTK	0.78274
Csa_1G366980	A0A0A0LZG0	712	S	Ist1 domain-containing protein(predicted) OS=Cucumis sativus OX=3659 GN=Csa_1G366980 PE=4 SV=1	Csa_1G366980	1	0.000341526	110.74	2	AAS(1)FQPDR	0.52154
Csa_1G366980.1	A0A0A0LZG0	667	S	Ist1 domain-containing protein(predicted) OS=Cucumis sativus OX=3659 GN=Csa_1G366980 PE=4 SV=1	Csa_1G366980	0.999902	9.7659e-28	187.75	4	NLLAPENGAHAAKS(1)PLNLISR	-0.3887
Csa_1G366980.2	A0A0A0LZG0	584	S	Ist1 domain-containing protein(predicted) OS=Cucumis sativus OX=3659 GN=Csa_1G366980 PE=4 SV=1	Csa_1G366980	0.999978	2.8686e-17	195.89	2	SSHS(1)VDDNAEDIR	-0.098247
Csa_1G369490	A0A0A0LWJ0	57	S	Peroxiredoxins prx-1 prx-2 prx-3(predicted) OS=Cucumis sativus OX=3659 GN=Csa_1G369490 PE=4 SV=1	Csa_1G369490	0.905206	0.00611142	72.887	2	S(0.094)NS(0.905)LPWS(0.001)R	-0.52413
Csa_1G395600	A0A0A0LWL7	382	S	Digeranylgeranylglycerophospholipid reductase(predicted) OS=Cucumis sativus OX=3659 GN=Csa_1G395600 PE=4 SV=1	Csa_1G395600	1	0.000173631	89.624	4	RLS(1)DANDHRPK	-1.5494
Csa_1G395600.1	A0A0A0LWL7	297	S	Digeranylgeranylglycerophospholipid reductase(predicted) OS=Cucumis sativus OX=3659 GN=Csa_1G395600 PE=4 SV=1	Csa_1G395600	1	0.0173966	54.982	3	RLS(1)GGLK	0.043029
Csa_1G399640	A0A0A0LWZ7	53	S	tudor domain-containing protein 3 isoform X2(predicted) OS=Cucumis sativus OX=3659 GN=Csa_1G399640 PE=4 SV=1	Csa_1G399640	1	3.46633e-10	135.26	3	LS(1)QGGDVDGPPPFEK	0.20115	1.0645	0.995	0.991
Csa_1G407160	A0A0A0LX04	331	S	Protein kinase domain-containing protein OS=Cucumis sativus OX=3659 GN=Csa_1G407160 PE=4 SV=1	Csa_1G407160	0.998635	0.000150829	85.45	3	DDIT(0.001)GGS(0.999)VETEK	0.74598
Csa_1G407160.1	A0A0A0LX04	636	S	Protein kinase domain-containing protein OS=Cucumis sativus OX=3659 GN=Csa_1G407160 PE=4 SV=1	Csa_1G407160	0.980852	1.84321e-07	104.35	3	VETDDGLRQS(0.981)S(0.019)DDPSK	-0.1535
Csa_1G407160.2	A0A0A0LX04	648	T	Protein kinase domain-containing protein OS=Cucumis sativus OX=3659 GN=Csa_1G407160 PE=4 SV=1	Csa_1G407160	0.976456	8.35182e-05	89.079	3	GS(0.024)DGQT(0.976)PPQESSTTPPGVGGPP	1.771
Csa_1G418250	A0A0A0LUE5	302	S	WD_REPEATS_REGION domain-containing protein OS=Cucumis sativus OX=3659 GN=Csa_1G418250 PE=4 SV=1	Csa_1G418250	0.958638	4.48324e-11	134.58	3	FAPGGESYAS(0.039)GS(0.959)EDGT(0.002)IR	0.71853	0.9605	1.0785	0.9835
Csa_1G418250.1	A0A0A0LUE5	320	S	WD_REPEATS_REGION domain-containing protein OS=Cucumis sativus OX=3659 GN=Csa_1G418250 PE=4 SV=1	Csa_1G418250	0.999998	3.2303e-112	354.51	3	IWQTGPLTHDDS(1)DESALVNGSIGK	-0.20607	0.9845	1.131	0.9145
Csa_1G418250.2	A0A0A0LUE5	336	S	WD_REPEATS_REGION domain-containing protein OS=Cucumis sativus OX=3659 GN=Csa_1G418250 PE=4 SV=1	Csa_1G418250	0.986811	0.0063715	57.414	3	VKVS(0.987)ADEVS(0.013)R	0.83172	1.2735	0.982	0.784
Csa_1G422430	A0A0A0LWS6	541	S	calmodulin-binding protein 60 B(predicted) OS=Cucumis sativus OX=3659 GN=Csa_1G422430 PE=4 SV=1	Csa_1G422430	1	2.3555e-07	121.47	3	DKGVDDFFS(1)EDEIR	-0.50163	1.066	1.181	0.8265
Csa_1G422430.1	A0A0A0LWS6	63	S	calmodulin-binding protein 60 B(predicted) OS=Cucumis sativus OX=3659 GN=Csa_1G422430 PE=4 SV=1	Csa_1G422430	1	0.00096644	78.809	2	VVS(1)EEVER	0.0034281	1.3885	0.9485	0.7475
Csa_1G423030	A0A0A0LU42	148	S	two-component response regulator ARR10-like(predicted) OS=Cucumis sativus OX=3659 GN=Csa_1G423030 PE=4 SV=1	Csa_1G423030	1	0.0186524	46.209	3	S(1)NPNLLLLEQPAVEEHR	0.084873
Csa_1G423120	A0A0A0LWU8	554	S	MHD domain-containing protein OS=Cucumis sativus OX=3659 GN=Csa_1G423120 PE=4 SV=1	Csa_1G423120	0.999995	9.23159e-05	84.859	3	LPVDPSLLQVS(1)PK	0.19336	1.112	0.997	0.955
Csa_1G423210	A0A0A0LUM5	621	S	PHD_Oberon domain-containing protein OS=Cucumis sativus OX=3659 GN=Csa_1G423210 PE=4 SV=1	Csa_1G423210	1	0.00323753	62.658	3	DRDDKGS(1)GGEELR	-0.38944
Csa_1G423210.1	A0A0A0LUM5	126	S	PHD_Oberon domain-containing protein OS=Cucumis sativus OX=3659 GN=Csa_1G423210 PE=4 SV=1	Csa_1G423210	0.958649	0.00291642	57.173	3	LPVPVNNS(0.959)PIS(0.035)NT(0.006)R	0.066378
Csa_1G423230	A0A0A0LU61	113	S	SNRNP27 domain-containing protein OS=Cucumis sativus OX=3659 GN=Csa_1G423230 PE=4 SV=1	Csa_1G423230	1	2.01859e-05	126.32	2	S(1)PS(1)PDHAR	-0.22635
Csa_1G423230.1	A0A0A0LU61	115	S	SNRNP27 domain-containing protein OS=Cucumis sativus OX=3659 GN=Csa_1G423230 PE=4 SV=1	Csa_1G423230	1	2.29679e-05	101.42	2	S(1)PS(1)PDHAR	-0.22635
Csa_1G423230.2	A0A0A0LU61	74	S	SNRNP27 domain-containing protein OS=Cucumis sativus OX=3659 GN=Csa_1G423230 PE=4 SV=1	Csa_1G423230	1	0.00472797	78.513	2	S(1)LT(1)PDRS(1)R	-0.15236
Csa_1G423230.3	A0A0A0LU61	97	S	SNRNP27 domain-containing protein OS=Cucumis sativus OX=3659 GN=Csa_1G423230 PE=4 SV=1	Csa_1G423230	1	0.0322775	51.939	2	S(1)LS(1)RT(1)PEDR	0.4603
Csa_1G423230.4	A0A0A0LU61	99	S	SNRNP27 domain-containing protein OS=Cucumis sativus OX=3659 GN=Csa_1G423230 PE=4 SV=1	Csa_1G423230	1	0.0322775	51.939	2	S(1)LS(1)RT(1)PEDR	0.4603
Csa_1G423230.5	A0A0A0LU61	80	S	SNRNP27 domain-containing protein OS=Cucumis sativus OX=3659 GN=Csa_1G423230 PE=4 SV=1	Csa_1G423230	1	0.0399336	52.191	2	S(1)LT(1)PDRS(1)R	-0.15236
Csa_1G423230.6	A0A0A0LU61	95	S	SNRNP27 domain-containing protein OS=Cucumis sativus OX=3659 GN=Csa_1G423230 PE=4 SV=1	Csa_1G423230	0.99958	0.0470424	45.083	3	S(1)RS(0.998)LS(0.978)RT(0.024)PEDR	-0.036451
Csa_1G423230.7	A0A0A0LU61	128	T	SNRNP27 domain-containing protein OS=Cucumis sativus OX=3659 GN=Csa_1G423230 PE=4 SV=1	Csa_1G423230	1	6.55948e-05	119.54	3	RDLT(1)ADDEKER	0.48107
Csa_1G423230.8	A0A0A0LU61	76	T	SNRNP27 domain-containing protein OS=Cucumis sativus OX=3659 GN=Csa_1G423230 PE=4 SV=1	Csa_1G423230	1	0.00472797	78.513	2	S(1)LT(1)PDRS(1)R	-0.15236
Csa_1G423230.9	A0A0A0LU61	101	T	SNRNP27 domain-containing protein OS=Cucumis sativus OX=3659 GN=Csa_1G423230 PE=4 SV=1	Csa_1G423230	1	0.0322775	51.939	2	S(1)LS(1)RT(1)PEDR	0.4603
Csa_1G423250	A0A0A0LXB5	258	S	WD_REPEATS_REGION domain-containing protein OS=Cucumis sativus OX=3659 GN=Csa_1G423250 PE=4 SV=1	Csa_1G423250	1	1.45125e-11	171.11	2	SFDS(1)DEDRPGVR	-0.06675	1.04	0.976	0.9425
Csa_1G423250.1	A0A0A0LXB5	734	S	WD_REPEATS_REGION domain-containing protein OS=Cucumis sativus OX=3659 GN=Csa_1G423250 PE=4 SV=1	Csa_1G423250	0.999982	8.25502e-07	120.9	3	QGS(1)YHALEETGGK	0.82941	1.1395	0.972	0.8505
Csa_1G423250.2	A0A0A0LXB5	247	S	WD_REPEATS_REGION domain-containing protein OS=Cucumis sativus OX=3659 GN=Csa_1G423250 PE=4 SV=1	Csa_1G423250	0.999974	0.000320186	87.083	2	TFPVS(1)GEEAGK	2.3638	1.135	0.94	0.903
Csa_1G423280	A0A0A0LU66	256	S	Ras guanine nucleotide exchange factor Q-like protein(predicted) OS=Cucumis sativus OX=3659 GN=Csa_1G423280 PE=4 SV=1	Csa_1G423280	0.978253	0.000558056	78.191	3	S(0.01)KS(0.978)FPPLT(0.012)QK	-0.34842
Csa_1G423300	A0A0A0LXC2	774	S	HP domain-containing protein OS=Cucumis sativus OX=3659 GN=Csa_1G423300 PE=4 SV=1	Csa_1G423300	0.989188	0.0120296	71.066	2	S(0.011)VS(0.989)FS(1)PDR	-0.6086	0.926	0.9355	1.1955
Csa_1G423300.1	A0A0A0LXC2	776	S	HP domain-containing protein OS=Cucumis sativus OX=3659 GN=Csa_1G423300 PE=4 SV=1	Csa_1G423300	0.999617	0.00104911	95.642	2	S(0.011)VS(0.989)FS(1)PDR	-0.6086	0.896	0.912	1.2505
Csa_1G423330	A0A0A0LU72	286	T	mitochondrial outer membrane import complex protein METAXIN isoform X1(predicted) OS=Cucumis sativus OX=3659 GN=Csa_1G423330 PE=4 SV=1	Csa_1G423330	0.999851	0.0275203	48.284	4	TNEEKT(1)FK	1.4328	0.9835	0.834	1.2075
Csa_1G424860	A0A0A0LU80	109	S	Transmembrane protein(predicted) OS=Cucumis sativus OX=3659 GN=Csa_1G424860 PE=4 SV=1	Csa_1G424860	0.942588	5.72894e-10	134.82	3	SDT(0.003)S(0.003)NRT(0.052)S(0.943)PEGGSAVEENGR	0.7618	0.861	1.0075	1.1895
Csa_1G425920	A0A0A0LUQ8	245	S	ubiquitin carboxyl-terminal hydrolase 36(predicted) OS=Cucumis sativus OX=3659 GN=Csa_1G425920 PE=4 SV=1	Csa_1G425920	0.99115	3.12521e-05	87.319	3	NSATLGVAS(0.003)S(0.006)LGS(0.991)GR	-0.3977	1.061	0.93	1.023
Csa_1G433090	A0A0A0LUE0	213	S	extracellular ribonuclease isoform X3(predicted) OS=Cucumis sativus OX=3659 GN=Csa_1G433090 PE=4 SV=1	Csa_1G433090	0.97744	5.36295e-07	115.35	4	RGPS(0.977)LT(0.023)DLHNIHPADTNVNSSR	0.40779
Csa_1G433100	A0A0A0M016	133	S	RING-type domain-containing protein OS=Cucumis sativus OX=3659 GN=Csa_1G433100 PE=4 SV=1	Csa_1G433100	0.998688	2.25268e-18	176.27	3	KNS(0.999)GIDQT(0.001)VIES(0.001)LPIFR	0.85603
Csa_1G435830	A0A0A0LUX1	54	S	Cullin domain-containing protein OS=Cucumis sativus OX=3659 GN=Csa_1G435830 PE=3 SV=1	Csa_1G435830	0.883259	0.00992471	55.176	3	T(0.117)KS(0.883)QPLDPNK	0.99307	1.241	0.8495	0.992
Csa_1G439330	A0A0A0LUF8	26	S	calcyclin-binding protein(predicted) OS=Cucumis sativus OX=3659 GN=Csa_1G439330 PE=4 SV=1	Csa_1G439330	0.994702	0.000128141	104.26	3	VIS(0.995)LIT(0.004)S(0.001)QIR	0.33131	1.181	0.8675	0.9885
Csa_1G439330.1	A0A0A0LUF8	46	T	calcyclin-binding protein(predicted) OS=Cucumis sativus OX=3659 GN=Csa_1G439330 PE=4 SV=1	Csa_1G439330	0.995047	4.5933e-15	149.14	2	T(0.995)PT(0.005)PIPVSTSIAK	-0.0073305	0.9365	0.8745	1.243
Csa_1G447410	A0A0A0LUY7	55	S	cobW domain-containing protein OS=Cucumis sativus OX=3659 GN=Csa_1G447410 PE=3 SV=1	Csa_1G447410	0.999818	1.78811e-22	182.4	5	VYHSHDGLAPHSHEPIYS(1)PGFFTR	0.0086999	1.005	0.917	1.0805
Csa_1G453990	A0A0A0LX35	88	S	Mg2+ transporter protein, Zinc transport protein(predicted) OS=Cucumis sativus OX=3659 GN=Csa_1G453990 PE=4 SV=1	Csa_1G453990	0.994268	8.00003e-05	116.58	2	S(0.994)FEPT(0.291)S(0.715)PEDLR	-0.090306
Csa_1G453990.1	A0A0A0LX35	93	S	Mg2+ transporter protein, Zinc transport protein(predicted) OS=Cucumis sativus OX=3659 GN=Csa_1G453990 PE=4 SV=1	Csa_1G453990	0.968334	5.19186e-11	164.68	2	SFEPT(0.032)S(0.968)PEDLR	-0.034809
Csa_1G453990.2	A0A0A0LX35	11	S	Mg2+ transporter protein, Zinc transport protein(predicted) OS=Cucumis sativus OX=3659 GN=Csa_1G453990 PE=4 SV=1	Csa_1G453990	1	9.48458e-08	131.67	4	NS(1)VEKPEAHKPFNK	-0.023775
Csa_1G453990.3	A0A0A0LX35	105	S	Mg2+ transporter protein, Zinc transport protein(predicted) OS=Cucumis sativus OX=3659 GN=Csa_1G453990 PE=4 SV=1	Csa_1G453990	1	0.000606055	86.114	3	THCGQFS(1)ER	0.17872
Csa_1G462020	A0A0A0LXN1	129	S	60S ribosomal protein L32-1(predicted) OS=Cucumis sativus OX=3659 GN=Csa_1G462020 PE=4 SV=1	Csa_1G462020	1	0.00214423	96.665	2	LRS(1)QEDE	-0.53202	1.011	0.924	1.0645
Csa_1G462040	A0A0A0LX42	241	T	Expressed protein(predicted) OS=Cucumis sativus OX=3659 GN=Csa_1G462040 PE=4 SV=1	Csa_1G462040	0.999782	0.0238718	59.198	3	ENANT(1)LLSK	-0.17009	0.9575	1.0535	1.0365
Csa_1G466560	A0A0A0LUJ2	26	S	Abhydrolase_3 domain-containing protein OS=Cucumis sativus OX=3659 GN=Csa_1G466560 PE=4 SV=1	Csa_1G466560	0.998272	0.00046481	101.71	3	LRS(0.998)FVS(0.002)HK	0.22318
Csa_1G467060	A0A0A0M063	788	S	Glyco_transf_20 domain-containing protein OS=Cucumis sativus OX=3659 GN=Csa_1G467060 PE=4 SV=1	Csa_1G467060	0.999964	2.58286e-06	142.43	2	S(1)LTILEK	-0.25107
Csa_1G467200	A0A0A0M073	113	S	BES1_N domain-containing protein OS=Cucumis sativus OX=3659 GN=Csa_1G467200 PE=4 SV=1	Csa_1G467200	0.990672	4.8124e-09	120.33	3	ASYNPSPASSS(0.009)FPS(0.991)PK	-1.5553
Csa_1G467200.1	A0A0A0M073	209	S	BES1_N domain-containing protein OS=Cucumis sativus OX=3659 GN=Csa_1G467200 PE=4 SV=1	Csa_1G467200	0.999891	2.53093e-12	164.5	3	FSCLPTSTPQS(1)PGR	0.38618
Csa_1G467200.2	A0A0A0M073	233	S	BES1_N domain-containing protein OS=Cucumis sativus OX=3659 GN=Csa_1G467200 PE=4 SV=1	Csa_1G467200	0.787485	1.37439e-11	151.21	3	IPQSGPS(0.21)S(0.787)PT(0.003)FSLVAR	0.22169
Csa_1G467200.3	A0A0A0M073	163	S	BES1_N domain-containing protein OS=Cucumis sativus OX=3659 GN=Csa_1G467200 PE=4 SV=1	Csa_1G467200	0.827402	0.000233433	75.536	4	LPHHLFINCGS(0.173)IS(0.827)APVT(0.988)PPS(0.423)S(0.306)S(0.223)PT(0.06)AR	0.069402
Csa_1G467200.4	A0A0A0M073	167	T	BES1_N domain-containing protein OS=Cucumis sativus OX=3659 GN=Csa_1G467200 PE=4 SV=1	Csa_1G467200	0.987562	1.98616e-05	85.448	4	LPHHLFINCGS(0.173)IS(0.827)APVT(0.988)PPS(0.423)S(0.306)S(0.223)PT(0.06)AR	0.069402
Csa_1G470400	A0A0A0LX73	141	S	Putative SAP30-binding protein(predicted) OS=Cucumis sativus OX=3659 GN=Csa_1G470400 PE=4 SV=1	Csa_1G470400	1	1.8661e-30	193.68	3	GTLAIVDYGHDEAAMS(1)PEAEDGEIEESGR	-0.19069	1.0405	1.013	0.956
Csa_1G470400.1	A0A0A0LX73	79	T	Putative SAP30-binding protein(predicted) OS=Cucumis sativus OX=3659 GN=Csa_1G470400 PE=4 SV=1	Csa_1G470400	0.975207	1.27515e-28	195.8	4	MIISDSANDS(0.025)T(0.975)PPVAGENLT(1)PDKLK	-0.41747	0.794	0.7785	1.351
Csa_1G470400.2	A0A0A0LX73	88	T	Putative SAP30-binding protein(predicted) OS=Cucumis sativus OX=3659 GN=Csa_1G470400 PE=4 SV=1	Csa_1G470400	1	1.27515e-28	195.8	5	MIISDSANDS(0.22)T(0.78)PPVAGENLT(1)PDKLK	0.67851	0.852	0.8645	1.2315
Csa_1G470420	A0A0A0M090	428	T	Non-specific serine/threonine protein kinase OS=Cucumis sativus OX=3659 GN=Csa_1G470420 PE=3 SV=1	Csa_1G470420	0.9878	0.0101114	51.569	2	T(0.011)AGDT(0.988)LEY(0.001)R	-0.47685
Csa_1G470450	A0A0A0LX77	100	S	Transcription initiation factor TFIID subunit 11, putative(predicted) OS=Cucumis sativus OX=3659 GN=Csa_1G470450 PE=4 SV=1	Csa_1G470450	0.766813	2.0868e-07	145.31	3	LS(0.767)FGT(0.233)ALDANK	-0.60122
Csa_1G470450.1	A0A0A0LX77	633	S	Transcription initiation factor TFIID subunit 11, putative(predicted) OS=Cucumis sativus OX=3659 GN=Csa_1G470450 PE=4 SV=1	Csa_1G470450	0.999887	0.0309298	46.73	3	LYQKPQS(1)PR	0.046053
Csa_1G470450.2	A0A0A0LX77	247	S	Transcription initiation factor TFIID subunit 11, putative(predicted) OS=Cucumis sativus OX=3659 GN=Csa_1G470450 PE=4 SV=1	Csa_1G470450	1	0.0469763	44.98	3	RIS(1)PIKR	0.14687
Csa_1G472480	A0A0A0LX81	140	T	LOW QUALITY PROTEIN: trihelix transcription factor ASIL2-like(predicted) OS=Cucumis sativus OX=3659 GN=Csa_1G472480 PE=4 SV=1	Csa_1G472480	0.888512	9.07145e-05	82.216	4	KT(0.889)PPPS(0.11)AAAS(0.001)SAIVAVSQK	-0.099923
Csa_1G472980	A0A0A0LUN0	128	S	LOW QUALITY PROTEIN: trihelix transcription factor ASIL2-like(predicted) OS=Cucumis sativus OX=3659 GN=Csa_1G472980 PE=4 SV=1	Csa_1G472980	0.983666	2.51884e-09	154.72	2	PS(0.016)S(0.984)PPLALPLPFR	0.57989	1.143	0.9485	0.9875
Csa_1G472980.1	A0A0A0LUN0	140	T	LOW QUALITY PROTEIN: trihelix transcription factor ASIL2-like(predicted) OS=Cucumis sativus OX=3659 GN=Csa_1G472980 PE=4 SV=1	Csa_1G472980	0.969363	6.67351e-16	157.74	3	T(0.969)PPPS(0.031)AAASSAVVAVSQK	0.64091	1.1885	0.794	1.122
Csa_1G475980	A0A0A0LXT4	800	S	protein SCAR3(predicted) OS=Cucumis sativus OX=3659 GN=Csa_1G475980 PE=4 SV=1	Csa_1G475980	0.840474	3.58177e-14	165.66	3	IS(0.16)S(0.84)PDCPLVTDLHGK	-0.61532	0.9135	0.96	1.136
Csa_1G476000	A0A0A0LX84	442	S	DUF676 domain-containing protein OS=Cucumis sativus OX=3659 GN=Csa_1G476000 PE=4 SV=1	Csa_1G476000	0.999999	0.0020792	69.379	2	QQEPSSFAPLAS(1)L	-4.1884	1.055	1.1265	0.884
Csa_1G476000.1	A0A0A0LX84	361	S	DUF676 domain-containing protein OS=Cucumis sativus OX=3659 GN=Csa_1G476000 PE=4 SV=1	Csa_1G476000	0.98916	3.15895e-42	246.57	3	S(0.989)PS(0.011)TNNTEDYHEIMEEEMIR	-0.23696	1.0245	0.968	1.03
Csa_1G479610	Q96399	64	S	Cytosolic ascorbate peroxidase OS=Cucumis sativus OX=3659 GN=Csa_1G479610 PE=2 SV=1	Csa_1G479610	1	1.4455e-10	125.53	3	FKS(1)ELAHGANNGLDIAVR	0.92496	1.1405	0.9455	0.9505
Csa_1G479610.1	Q96399	138	S	Cytosolic ascorbate peroxidase OS=Cucumis sativus OX=3659 GN=Csa_1G479610 PE=2 SV=1	Csa_1G479610	0.927803	0.000243375	78.191	3	LPDAT(0.072)KGS(0.928)DHLR	0.47793	1.103	0.943	0.9905
Csa_1G481200	A0A0A0LXW3	139	S	Exocyst subunit Exo70 family protein OS=Cucumis sativus OX=3659 GN=Csa_1G481200 PE=3 SV=1	Csa_1G481200	1	3.336e-168	406.45	3	DSVFTGNS(1)DLEDESEDDLR	0.3516	1.008	1.1285	0.915
Csa_1G481200.1	A0A0A0LXW3	145	S	Exocyst subunit Exo70 family protein OS=Cucumis sativus OX=3659 GN=Csa_1G481200 PE=3 SV=1	Csa_1G481200	1	2.52694e-59	281.06	3	DSVFT(0.002)GNS(0.998)DLEDES(1)EDDLR	-0.37203	0.994	1.1335	0.911
Csa_1G481200.2	A0A0A0LXW3	8	S	Exocyst subunit Exo70 family protein OS=Cucumis sativus OX=3659 GN=Csa_1G481200 PE=3 SV=1	Csa_1G481200	1	0.000108934	110.31	4	NHFFKS(1)PAR	-0.22034	1.037	1.2045	0.8395
Csa_1G481200.3	A0A0A0LXW3	173	S	Exocyst subunit Exo70 family protein OS=Cucumis sativus OX=3659 GN=Csa_1G481200 PE=3 SV=1	Csa_1G481200	0.999924	0.013821	51.939	3	S(1)IAEGMISAGYGK	4.4498	1.0425	1.106	0.9595
Csa_1G481200.4	A0A0A0LXW3	505	S	Exocyst subunit Exo70 family protein OS=Cucumis sativus OX=3659 GN=Csa_1G481200 PE=3 SV=1	Csa_1G481200	1	6.09787e-05	81.48	3	VFLSLPENPMAEIS(1)PER	-0.79409	1.0675	1.062	0.971
Csa_1G497310	A0A0A0M0D8	18	S	Cation_ATPase_N domain-containing protein OS=Cucumis sativus OX=3659 GN=Csa_1G497310 PE=3 SV=1	Csa_1G497310	0.951257	4.48473e-05	113.99	3	EVFAT(0.005)T(0.025)S(0.951)S(0.018)KK	0.12248	1.143	0.74	1.2115
Csa_1G497310.1	A0A0A0M0D8	19	S	Cation_ATPase_N domain-containing protein OS=Cucumis sativus OX=3659 GN=Csa_1G497310 PE=3 SV=1	Csa_1G497310	0.901928	0.00018406	97.138	2	EVFATT(0.001)S(0.097)S(0.902)K	1.3923	1.103	0.811	1.177
Csa_1G502860	A0A0A0LVA2	622	S	Homeobox domain-containing protein OS=Cucumis sativus OX=3659 GN=Csa_1G502860 PE=4 SV=1	Csa_1G502860	0.999831	0.00274593	67.299	3	ELKS(1)KDEDESER	1.154	1.0915	0.9295	0.996
Csa_1G502860.1	A0A0A0LVA2	651	S	Homeobox domain-containing protein OS=Cucumis sativus OX=3659 GN=Csa_1G502860 PE=4 SV=1	Csa_1G502860	0.953038	2.42478e-15	148.49	3	GDEGDMQNVET(0.001)S(0.014)GS(0.953)DT(0.03)NS(0.001)AR	0.28142	1.071	0.94	1.023
Csa_1G502860.2	A0A0A0LVA2	565	S	Homeobox domain-containing protein OS=Cucumis sativus OX=3659 GN=Csa_1G502860 PE=4 SV=1	Csa_1G502860	1	3.82641e-10	122.28	3	VQDAQS(1)VEGGVS(1)PLVK	-0.22676	1.1205	1.029	0.898
Csa_1G502860.3	A0A0A0LVA2	571	S	Homeobox domain-containing protein OS=Cucumis sativus OX=3659 GN=Csa_1G502860 PE=4 SV=1	Csa_1G502860	1	1.6576e-11	142.85	3	VQDAQS(1)VEGGVS(1)PLVK	-0.22676	1.0615	1.0345	0.914
Csa_1G505910	A0A0A0M0F6	429	S	inner membrane protein PPF-1, chloroplastic(predicted) OS=Cucumis sativus OX=3659 GN=Csa_1G505910 PE=3 SV=1	Csa_1G505910	0.983302	4.38258e-35	224.83	3	GEDGLEEAYAS(0.983)S(0.017)ADKDVPAYNR	-0.10348	0.881	1.265	0.8225
Csa_1G505910.1	A0A0A0M0F6	403	S	inner membrane protein PPF-1, chloroplastic(predicted) OS=Cucumis sativus OX=3659 GN=Csa_1G505910 PE=3 SV=1	Csa_1G505910	0.998164	1.82104e-16	163.06	3	SEDIQT(0.001)LAS(0.998)ES(0.998)DT(0.003)EDGYDGETTEK	0.59984	0.966	1.301	0.691
Csa_1G505910.2	A0A0A0M0F6	405	S	inner membrane protein PPF-1, chloroplastic(predicted) OS=Cucumis sativus OX=3659 GN=Csa_1G505910 PE=3 SV=1	Csa_1G505910	0.999117	1.4024e-149	381.49	3	SEDIQTLAS(0.001)ES(0.999)DTEDGYDGETTEK	0.12726	0.994	1.1985	0.7875
Csa_1G505940	A0A0A0LXD2	206	S	Transmembrane protein(predicted) OS=Cucumis sativus OX=3659 GN=Csa_1G505940 PE=4 SV=1	Csa_1G505940	0.904147	0.00784564	66.92	3	LRS(0.096)S(0.904)PPPK	0.29603
Csa_1G505940.1	A0A0A0LXD2	266	S	Transmembrane protein(predicted) OS=Cucumis sativus OX=3659 GN=Csa_1G505940 PE=4 SV=1	Csa_1G505940	0.774112	5.89943e-07	102.89	3	FIYSS(0.001)S(0.001)S(0.001)S(0.001)QVLPLIS(0.221)S(0.774)PP	1.135
Csa_1G522010	A0A0A0LXE4	198	S	MBD domain-containing protein OS=Cucumis sativus OX=3659 GN=Csa_1G522010 PE=4 SV=1	Csa_1G522010	0.999951	1.32113e-24	205.9	4	KKS(1)LDGNPSSTDVSEEPK	0.4359	0.8475	0.8195	1.343
Csa_1G522010.1	A0A0A0LXE4	105	S	MBD domain-containing protein OS=Cucumis sativus OX=3659 GN=Csa_1G522010 PE=4 SV=1	Csa_1G522010	1	2.93423e-41	234.18	3	S(1)PLRPDPLNSFNGDSSPSK	0.35794	0.888	0.9785	1.1505
Csa_1G522010.2	A0A0A0LXE4	119	S	MBD domain-containing protein OS=Cucumis sativus OX=3659 GN=Csa_1G522010 PE=4 SV=1	Csa_1G522010	0.756589	5.35054e-10	125.39	4	SPLRPDPLNSFNGDS(0.757)S(0.233)PS(0.01)KK	1.869	0.9215	0.9795	1.123
Csa_1G522010.3	A0A0A0LXE4	120	S	MBD domain-containing protein OS=Cucumis sativus OX=3659 GN=Csa_1G522010 PE=4 SV=1	Csa_1G522010	0.965668	1.90581e-22	180.23	4	RSPLRPDPLNSFNGDS(0.03)S(0.966)PS(0.005)K	-0.84177	0.892	0.951	1.177
Csa_1G523090	A0A0A0LXE9	437	S	oxysterol-binding protein-related protein 3C(predicted) OS=Cucumis sativus OX=3659 GN=Csa_1G523090 PE=3 SV=1	Csa_1G523090	0.827928	5.81774e-09	120.4	3	AEIDSS(0.001)GS(0.001)S(0.171)S(0.828)NDDVDVK	0.41985	1.0655	1.0105	0.962
Csa_1G523610	A0A0A0LY26	246	S	GRAS domain-containing protein OS=Cucumis sativus OX=3659 GN=Csa_1G523610 PE=3 SV=1	Csa_1G523610	1	2.78277e-11	169.46	3	LREDS(1)DEELR	-0.29445
Csa_1G523610.1	A0A0A0LY26	126	S	GRAS domain-containing protein OS=Cucumis sativus OX=3659 GN=Csa_1G523610 PE=3 SV=1	Csa_1G523610	0.993156	8.6494e-08	136.35	3	YPPS(0.993)PT(0.007)ADSSSCDR	-1.0392
Csa_1G523620	A0A0A0LVD2	233	S	HAD-superfamily hydrolase, subfamily IA, variant 3(predicted) OS=Cucumis sativus OX=3659 GN=Csa_1G523620 PE=4 SV=1	Csa_1G523620	0.999235	0.0146168	50.831	3	LVGLHT(0.001)VLVGNS(0.999)QR	-0.91907
Csa_1G524660	A0A0A0LXF6	225	S	HTH myb-type domain-containing protein OS=Cucumis sativus OX=3659 GN=Csa_1G524660 PE=4 SV=1	Csa_1G524660	0.984186	7.55749e-13	178.76	2	MQGSSNEGPS(0.016)S(0.984)PDR	-0.64412
Csa_1G524660.1	A0A0A0LXF6	146	S	HTH myb-type domain-containing protein OS=Cucumis sativus OX=3659 GN=Csa_1G524660 PE=4 SV=1	Csa_1G524660	0.958119	0.000193237	94.532	2	T(0.042)DNS(0.958)MDDPSAR	-1.8319
Csa_1G524670	A0A0A0LUY6	534	S	Bac_surface_Ag domain-containing protein OS=Cucumis sativus OX=3659 GN=Csa_1G524670 PE=4 SV=1	Csa_1G524670	0.999192	3.82584e-15	156.26	3	KLS(0.999)PVFT(0.001)GGPGADEVPPIWVDR	-0.22137	0.9895	0.998	1.035
Csa_1G524670.1	A0A0A0LUY6	517	S	Bac_surface_Ag domain-containing protein OS=Cucumis sativus OX=3659 GN=Csa_1G524670 PE=4 SV=1	Csa_1G524670	1	6.13933e-10	129.2	3	LEYVHPYLDGIYS(1)PR	-0.060483	1.044	0.9745	1.0165
Csa_1G524700	A0A0A0LVE0	733	S	PWI domain-containing protein OS=Cucumis sativus OX=3659 GN=Csa_1G524700 PE=4 SV=1	Csa_1G524700	0.994353	1.0494e-07	111.44	3	AKEDT(0.006)ELPS(0.994)LENNNNR	-0.012804	0.8245	1.07	1.054
Csa_1G524700.1	A0A0A0LVE0	601	S	PWI domain-containing protein OS=Cucumis sativus OX=3659 GN=Csa_1G524700 PE=4 SV=1	Csa_1G524700	0.94802	1.37889e-06	98.636	4	AS(0.013)S(0.013)S(0.012)S(0.012)LEKS(0.948)PAPANS(0.001)PPVTSSANDDR	1.1409	0.8925	1.0875	1.0415
Csa_1G524700.10	A0A0A0LVE0	320	S	PWI domain-containing protein OS=Cucumis sativus OX=3659 GN=Csa_1G524700 PE=4 SV=1	Csa_1G524700	0.975757	0.0210628	51.829	3	HNRS(0.955)PS(0.976)PT(0.069)R	0.20201	0.6395	0.7925	1.294
Csa_1G524700.11	A0A0A0LVE0	408	S	PWI domain-containing protein OS=Cucumis sativus OX=3659 GN=Csa_1G524700 PE=4 SV=1	Csa_1G524700	0.999978	0.00191158	81.709	3	HRS(1)PS(1)PYR	0.34211	0.746	0.8445	1.221
Csa_1G524700.12	A0A0A0LVE0	410	S	PWI domain-containing protein OS=Cucumis sativus OX=3659 GN=Csa_1G524700 PE=4 SV=1	Csa_1G524700	0.999752	0.00191158	81.709	3	HRS(1)PS(1)PYR	0.34211	0.7785	0.9835	1.1285
Csa_1G524700.13	A0A0A0LVE0	416	S	PWI domain-containing protein OS=Cucumis sativus OX=3659 GN=Csa_1G524700 PE=4 SV=1	Csa_1G524700	0.999849	0.000218506	110.47	3	RKS(1)PSFVR	-0.090673	0.58	0.9045	1.235
Csa_1G524700.14	A0A0A0LVE0	301	S	PWI domain-containing protein OS=Cucumis sativus OX=3659 GN=Csa_1G524700 PE=4 SV=1	Csa_1G524700	1	0.000673117	108.35	2	LS(1)LS(1)PAHR	-0.020992	0.779	0.924	1.117
Csa_1G524700.15	A0A0A0LVE0	303	S	PWI domain-containing protein OS=Cucumis sativus OX=3659 GN=Csa_1G524700 PE=4 SV=1	Csa_1G524700	1	0.00031345	108.35	2	LS(1)LS(1)PAHR	-0.020992	0.8185	0.958	1.098
Csa_1G524700.16	A0A0A0LVE0	621	S	PWI domain-containing protein OS=Cucumis sativus OX=3659 GN=Csa_1G524700 PE=4 SV=1	Csa_1G524700	0.955774	0.033224	46.068	3	RLS(0.956)S(0.97)PQS(0.074)R	0.24541	0.9545	1.0615	1.0445
Csa_1G524700.17	A0A0A0LVE0	622	S	PWI domain-containing protein OS=Cucumis sativus OX=3659 GN=Csa_1G524700 PE=4 SV=1	Csa_1G524700	0.970174	0.00511907	81.915	3	RLS(0.956)S(0.97)PQS(0.074)R	0.24541	0.8235	1.0555	1.106
Csa_1G524700.18	A0A0A0LVE0	829	S	PWI domain-containing protein OS=Cucumis sativus OX=3659 GN=Csa_1G524700 PE=4 SV=1	Csa_1G524700	0.999972	0.000900251	71.428	3	NLS(1)DNYS(1)DDDDQAAK	1.9176
Csa_1G524700.19	A0A0A0LVE0	833	S	PWI domain-containing protein OS=Cucumis sativus OX=3659 GN=Csa_1G524700 PE=4 SV=1	Csa_1G524700	0.999866	0.000900251	71.428	3	NLS(1)DNYS(1)DDDDQAAK	1.9176
Csa_1G524700.2	A0A0A0LVE0	607	S	PWI domain-containing protein OS=Cucumis sativus OX=3659 GN=Csa_1G524700 PE=4 SV=1	Csa_1G524700	0.998313	2.39493e-05	80.646	4	AS(0.036)S(0.033)S(0.036)S(0.036)LEKS(0.859)PAPANS(0.998)PPVT(0.001)SSANDDR	-0.17236	0.929	1.096	0.995
Csa_1G524700.20	A0A0A0LVE0	744	S	PWI domain-containing protein OS=Cucumis sativus OX=3659 GN=Csa_1G524700 PE=4 SV=1	Csa_1G524700	1	2.67139e-16	190.96	2	RDDS(1)DS(1)DLEEGYK	-1.0594	0.7085	1.088	1.095
Csa_1G524700.21	A0A0A0LVE0	746	S	PWI domain-containing protein OS=Cucumis sativus OX=3659 GN=Csa_1G524700 PE=4 SV=1	Csa_1G524700	1	2.67139e-16	190.96	2	RDDS(1)DS(1)DLEEGYK	-1.0594	0.7085	1.088	1.095
Csa_1G524700.22	A0A0A0LVE0	463	S	PWI domain-containing protein OS=Cucumis sativus OX=3659 GN=Csa_1G524700 PE=4 SV=1	Csa_1G524700	0.999881	0.000228902	86.539	3	RPMLPS(1)PS(0.998)PT(0.002)R	-0.55776	0.8105	0.9555	1.1035
Csa_1G524700.23	A0A0A0LVE0	465	S	PWI domain-containing protein OS=Cucumis sativus OX=3659 GN=Csa_1G524700 PE=4 SV=1	Csa_1G524700	0.997965	0.000228902	86.539	3	RPMLPS(1)PS(0.998)PT(0.002)R	-0.55776	0.8375	0.99	1.081
Csa_1G524700.24	A0A0A0LVE0	549	S	PWI domain-containing protein OS=Cucumis sativus OX=3659 GN=Csa_1G524700 PE=4 SV=1	Csa_1G524700	1	0.000684812	89.663	2	S(1)LS(1)QS(1)PMDR	-0.36568	0.839	0.927	1.106
Csa_1G524700.25	A0A0A0LVE0	551	S	PWI domain-containing protein OS=Cucumis sativus OX=3659 GN=Csa_1G524700 PE=4 SV=1	Csa_1G524700	1	0.000841309	88.092	2	S(1)LS(1)QS(1)PMDR	-0.36568	0.8565	0.934	1.091
Csa_1G524700.26	A0A0A0LVE0	553	S	PWI domain-containing protein OS=Cucumis sativus OX=3659 GN=Csa_1G524700 PE=4 SV=1	Csa_1G524700	1	0.000841309	88.092	2	S(1)LS(1)QS(1)PMDR	-0.36568	0.8565	0.934	1.091
Csa_1G524700.27	A0A0A0LVE0	434	S	PWI domain-containing protein OS=Cucumis sativus OX=3659 GN=Csa_1G524700 PE=4 SV=1	Csa_1G524700	1	0.000170105	96.469	3	S(1)PS(1)PAHYR	0.58568	0.639	0.872	1.223
Csa_1G524700.28	A0A0A0LVE0	436	S	PWI domain-containing protein OS=Cucumis sativus OX=3659 GN=Csa_1G524700 PE=4 SV=1	Csa_1G524700	0.999999	0.000170105	96.469	3	S(1)PS(1)PAHYR	0.58568	0.64	0.9055	1.2105
Csa_1G524700.29	A0A0A0LVE0	354	S	PWI domain-containing protein OS=Cucumis sativus OX=3659 GN=Csa_1G524700 PE=4 SV=1	Csa_1G524700	1	0.00106833	83.243	2	S(1)PS(1)PEWR	-0.049438	0.7735	0.9435	1.147
Csa_1G524700.3	A0A0A0LVE0	244	S	PWI domain-containing protein OS=Cucumis sativus OX=3659 GN=Csa_1G524700 PE=4 SV=1	Csa_1G524700	1	3.13466e-05	123.68	3	RDS(1)FS(1)PR	0.015183	0.7605	0.9135	1.157
Csa_1G524700.30	A0A0A0LVE0	356	S	PWI domain-containing protein OS=Cucumis sativus OX=3659 GN=Csa_1G524700 PE=4 SV=1	Csa_1G524700	1	0.00106833	83.243	2	S(1)PS(1)PEWR	-0.049438	0.7735	0.9435	1.147
Csa_1G524700.31	A0A0A0LVE0	399	S	PWI domain-containing protein OS=Cucumis sativus OX=3659 GN=Csa_1G524700 PE=4 SV=1	Csa_1G524700	1	0.0475258	47.57	2	RRS(1)PS(1)PPR	1.0813	0.731	0.7915	1.2685
Csa_1G524700.32	A0A0A0LVE0	401	S	PWI domain-containing protein OS=Cucumis sativus OX=3659 GN=Csa_1G524700 PE=4 SV=1	Csa_1G524700	1	0.0475258	47.57	2	RRS(1)PS(1)PPR	1.0813	0.731	0.7915	1.2685
Csa_1G524700.33	A0A0A0LVE0	425	S	PWI domain-containing protein OS=Cucumis sativus OX=3659 GN=Csa_1G524700 PE=4 SV=1	Csa_1G524700	0.999645	0.00213743	77.22	3	RRS(1)PS(0.984)PS(0.016)HR	0.33577	0.433	0.723	1.3965
Csa_1G524700.34	A0A0A0LVE0	427	S	PWI domain-containing protein OS=Cucumis sativus OX=3659 GN=Csa_1G524700 PE=4 SV=1	Csa_1G524700	0.984386	0.00213743	77.22	3	RRS(1)PS(0.984)PS(0.016)HR	0.33577	0.433	0.723	1.3965
Csa_1G524700.35	A0A0A0LVE0	336	S	PWI domain-containing protein OS=Cucumis sativus OX=3659 GN=Csa_1G524700 PE=4 SV=1	Csa_1G524700	1	0.0377855	50.532	2	RRS(1)PS(1)PVR	0.16169	0.617	0.745	1.2775
Csa_1G524700.36	A0A0A0LVE0	338	S	PWI domain-containing protein OS=Cucumis sativus OX=3659 GN=Csa_1G524700 PE=4 SV=1	Csa_1G524700	1	0.0377855	50.532	2	RRS(1)PS(1)PVR	0.16169	0.617	0.745	1.2775
Csa_1G524700.37	A0A0A0LVE0	327	S	PWI domain-containing protein OS=Cucumis sativus OX=3659 GN=Csa_1G524700 PE=4 SV=1	Csa_1G524700	1	0.00608511	73.499	3	RS(1)LS(1)PIR	0.017902	0.766	0.9665	1.1025
Csa_1G524700.38	A0A0A0LVE0	329	S	PWI domain-containing protein OS=Cucumis sativus OX=3659 GN=Csa_1G524700 PE=4 SV=1	Csa_1G524700	1	0.00331813	84.615	3	RS(1)LS(1)PIR	0.017902	0.7545	0.9205	1.126
Csa_1G524700.39	A0A0A0LVE0	309	S	PWI domain-containing protein OS=Cucumis sativus OX=3659 GN=Csa_1G524700 PE=4 SV=1	Csa_1G524700	1	0.00299529	87.066	2	RS(1)PALDK	-0.26912	0.716	0.827	1.2615
Csa_1G524700.4	A0A0A0LVE0	246	S	PWI domain-containing protein OS=Cucumis sativus OX=3659 GN=Csa_1G524700 PE=4 SV=1	Csa_1G524700	1	3.13466e-05	123.68	3	RDS(1)FS(1)PR	0.015183	0.7605	0.9135	1.157
Csa_1G524700.40	A0A0A0LVE0	443	S	PWI domain-containing protein OS=Cucumis sativus OX=3659 GN=Csa_1G524700 PE=4 SV=1	Csa_1G524700	1	0.00367129	81.017	3	RS(1)PS(1)PIK	0.29059	0.65	0.7235	1.2885
Csa_1G524700.41	A0A0A0LVE0	445	S	PWI domain-containing protein OS=Cucumis sativus OX=3659 GN=Csa_1G524700 PE=4 SV=1	Csa_1G524700	1	0.00367129	81.017	3	RS(1)PS(1)PIK	0.29059	0.65	0.7235	1.2885
Csa_1G524700.42	A0A0A0LVE0	483	S	PWI domain-containing protein OS=Cucumis sativus OX=3659 GN=Csa_1G524700 PE=4 SV=1	Csa_1G524700	1	0.000879644	84.169	3	RT(1)PS(1)PLER	0.074094	0.787	0.9375	1.132
Csa_1G524700.43	A0A0A0LVE0	659	S	PWI domain-containing protein OS=Cucumis sativus OX=3659 GN=Csa_1G524700 PE=4 SV=1	Csa_1G524700	0.871061	0.00201296	74.392	3	S(0.871)LNS(0.092)S(0.037)IVGK	0.17216	0.863	1.066	1.1015
Csa_1G524700.44	A0A0A0LVE0	576	S	PWI domain-containing protein OS=Cucumis sativus OX=3659 GN=Csa_1G524700 PE=4 SV=1	Csa_1G524700	0.999861	0.00426564	80.986	2	SLRS(1)PER	-0.31267	0.6225	0.8805	1.239
Csa_1G524700.45	A0A0A0LVE0	497	S	PWI domain-containing protein OS=Cucumis sativus OX=3659 GN=Csa_1G524700 PE=4 SV=1	Csa_1G524700	1	0.033027	51.749	2	S(1)PPLLQR	0.28571	0.876	0.9475	1.105
Csa_1G524700.46	A0A0A0LVE0	372	S	PWI domain-containing protein OS=Cucumis sativus OX=3659 GN=Csa_1G524700 PE=4 SV=1	Csa_1G524700	1	0.0407199	42.336	3	S(1)PS(1)PIRR	-0.23954	0.7435	0.823	1.227
Csa_1G524700.47	A0A0A0LVE0	374	S	PWI domain-containing protein OS=Cucumis sativus OX=3659 GN=Csa_1G524700 PE=4 SV=1	Csa_1G524700	1	0.0407199	42.336	3	S(1)PS(1)PIRR	-0.23954	0.7435	0.823	1.227
Csa_1G524700.48	A0A0A0LVE0	266	S	PWI domain-containing protein OS=Cucumis sativus OX=3659 GN=Csa_1G524700 PE=4 SV=1	Csa_1G524700	1	0.0321623	47.971	3	S(1)RS(1)PEVR	-0.43042	0.585	0.885	1.3225
Csa_1G524700.49	A0A0A0LVE0	268	S	PWI domain-containing protein OS=Cucumis sativus OX=3659 GN=Csa_1G524700 PE=4 SV=1	Csa_1G524700	1	0.0321623	47.971	3	S(1)RS(1)PEVR	-0.43042	0.585	0.885	1.3225
Csa_1G524700.5	A0A0A0LVE0	684	S	PWI domain-containing protein OS=Cucumis sativus OX=3659 GN=Csa_1G524700 PE=4 SV=1	Csa_1G524700	1	0.000135526	105.13	3	DVPGS(1)PNHKK	2.8481	0.8345	0.953	1.1575
Csa_1G524700.50	A0A0A0LVE0	528	S	PWI domain-containing protein OS=Cucumis sativus OX=3659 GN=Csa_1G524700 PE=4 SV=1	Csa_1G524700	0.892404	1.93851e-07	123.55	3	S(0.128)YS(0.892)S(0.979)EEQENPS(1)PVK	0.23572	0.881	0.9815	1.086
Csa_1G524700.51	A0A0A0LVE0	529	S	PWI domain-containing protein OS=Cucumis sativus OX=3659 GN=Csa_1G524700 PE=4 SV=1	Csa_1G524700	0.98176	1.93851e-07	123.55	3	S(0.128)YS(0.89)S(0.982)EEQENPSPVK	0.73134	0.835	1	1.093
Csa_1G524700.52	A0A0A0LVE0	536	S	PWI domain-containing protein OS=Cucumis sativus OX=3659 GN=Csa_1G524700 PE=4 SV=1	Csa_1G524700	1	7.92882e-07	109.85	3	S(0.128)YS(0.892)S(0.979)EEQENPS(1)PVK	0.23572	0.8235	1.0175	1.093
Csa_1G524700.53	A0A0A0LVE0	670	S	PWI domain-containing protein OS=Cucumis sativus OX=3659 GN=Csa_1G524700 PE=4 SV=1	Csa_1G524700	0.999052	0.000887283	74.89	4	VPS(0.999)PGS(0.001)DKHPQR	-0.085328	0.7005	1.0055	1.1915
Csa_1G524700.54	A0A0A0LVE0	381	S	PWI domain-containing protein OS=Cucumis sativus OX=3659 GN=Csa_1G524700 PE=4 SV=1	Csa_1G524700	1	0.000362583	106.58	4	WRS(1)PS(1)PIRR	-0.24173	0.67	0.8585	1.204
Csa_1G524700.55	A0A0A0LVE0	383	S	PWI domain-containing protein OS=Cucumis sativus OX=3659 GN=Csa_1G524700 PE=4 SV=1	Csa_1G524700	1	0.00585358	69.971	4	WRS(1)PS(1)PIRR	-0.24173	0.6695	0.9445	1.1625
Csa_1G524700.56	A0A0A0LVE0	481	T	PWI domain-containing protein OS=Cucumis sativus OX=3659 GN=Csa_1G524700 PE=4 SV=1	Csa_1G524700	1	0.000879644	89.032	3	RT(1)PS(1)PLER	0.074094	0.798	0.9325	1.125
Csa_1G524700.6	A0A0A0LVE0	844	S	PWI domain-containing protein OS=Cucumis sativus OX=3659 GN=Csa_1G524700 PE=4 SV=1	Csa_1G524700	1	7.54386e-26	213.93	3	EES(1)YHS(1)DDADEAEQK	0.9038	0.747	1.094	1.088
Csa_1G524700.7	A0A0A0LVE0	847	S	PWI domain-containing protein OS=Cucumis sativus OX=3659 GN=Csa_1G524700 PE=4 SV=1	Csa_1G524700	1	7.54386e-26	213.93	3	EES(1)YHS(1)DDADEAEQK	0.9038	0.747	1.094	1.088
Csa_1G524700.8	A0A0A0LVE0	706	S	PWI domain-containing protein OS=Cucumis sativus OX=3659 GN=Csa_1G524700 PE=4 SV=1	Csa_1G524700	0.946188	3.7966e-07	116.61	3	EPSLVEEQQLS(0.946)YS(0.054)R	0.78021	1.0045	1.1465	0.9285
Csa_1G524700.9	A0A0A0LVE0	318	S	PWI domain-containing protein OS=Cucumis sativus OX=3659 GN=Csa_1G524700 PE=4 SV=1	Csa_1G524700	0.954778	0.0210628	51.829	3	HNRS(0.955)PS(0.976)PT(0.069)R	0.20201	0.6395	0.7925	1.294
Csa_1G524760	A0A0A0LXG6	369	S	PPM-type phosphatase domain-containing protein OS=Cucumis sativus OX=3659 GN=Csa_1G524760 PE=3 SV=1	Csa_1G524760	0.999997	3.21357e-91	322.1	4	GKAEERS(1)PVS(0.999)PS(0.001)SEAETAAEGEER	0.43074	0.968	1.1185	0.9375
Csa_1G524760.1	A0A0A0LXG6	372	S	PPM-type phosphatase domain-containing protein OS=Cucumis sativus OX=3659 GN=Csa_1G524760 PE=3 SV=1	Csa_1G524760	0.998613	3.21357e-91	322.1	4	GKAEERS(1)PVS(0.999)PS(0.001)SEAETAAEGEER	0.43074	0.928	1.015	1.0535
Csa_1G524760.2	A0A0A0LXG6	75	S	PPM-type phosphatase domain-containing protein OS=Cucumis sativus OX=3659 GN=Csa_1G524760 PE=3 SV=1	Csa_1G524760	1	8.7662e-106	342.96	2	DCDNAVQNCDS(1)GEEETVGR	0.33391	0.945	0.9465	1.0915
Csa_1G524760.3	A0A0A0LXG6	103	S	PPM-type phosphatase domain-containing protein OS=Cucumis sativus OX=3659 GN=Csa_1G524760 PE=3 SV=1	Csa_1G524760	0.863409	2.92173e-05	123.95	3	ES(0.137)S(0.863)CGVVVPK	-0.0024175	1.4415	1.0175	0.6435
Csa_1G524760.4	A0A0A0LXG6	95	S	PPM-type phosphatase domain-containing protein OS=Cucumis sativus OX=3659 GN=Csa_1G524760 PE=3 SV=1	Csa_1G524760	0.998908	0.0020076	86.879	2	EVS(0.999)IPLS(0.001)R	-2.7133	1.121	1.1065	0.831
Csa_1G527950	A0A0A0LXJ0	1286	S	RING-type domain-containing protein OS=Cucumis sativus OX=3659 GN=Csa_1G527950 PE=4 SV=1	Csa_1G527950	1	2.25959e-07	126.71	4	S(1)PLHEYHGR	0.15538	0.9855	0.862	1.1095
Csa_1G527950.1	A0A0A0LXJ0	860	S	RING-type domain-containing protein OS=Cucumis sativus OX=3659 GN=Csa_1G527950 PE=4 SV=1	Csa_1G527950	0.957462	0.000432344	95.273	2	IS(0.042)S(0.957)QDTELR	-0.55568	0.9195	1.011	1.0285
Csa_1G528490	A0A0A0LXJ6	14	S	RRM domain-containing protein OS=Cucumis sativus OX=3659 GN=Csa_1G528490 PE=4 SV=1	Csa_1G528490	0.758789	0.0480371	40.449	3	Y(0.032)S(0.743)RS(0.466)PS(0.759)FK	-0.65887
Csa_1G528500	A0A0A0LV33	273	S	LOW QUALITY PROTEIN: DExH-box ATP-dependent RNA helicase DExH11(predicted) OS=Cucumis sativus OX=3659 GN=Csa_1G528500 PE=4 SV=1	Csa_1G528500	1	7.78808e-38	244.98	3	KAWEEDAIESVEDGQS(1)PK	0.10189	0.9815	1.0255	1.0185
Csa_1G528500.1	A0A0A0LV33	597	S	LOW QUALITY PROTEIN: DExH-box ATP-dependent RNA helicase DExH11(predicted) OS=Cucumis sativus OX=3659 GN=Csa_1G528500 PE=4 SV=1	Csa_1G528500	1	0.00912728	67.334	3	KVES(1)FNR	0.32232	1.102	0.935	0.9725
Csa_1G528500.2	A0A0A0LV33	76	S	LOW QUALITY PROTEIN: DExH-box ATP-dependent RNA helicase DExH11(predicted) OS=Cucumis sativus OX=3659 GN=Csa_1G528500 PE=4 SV=1	Csa_1G528500	1	0.000232058	92.781	3	LDPDEFS(1)PEK	-0.71572	0.9605	1.0915	0.9445
Csa_1G528510	A0A0A0M0Q2	190	S	Maternal effect embryo arrest(predicted) OS=Cucumis sativus OX=3659 GN=Csa_1G528510 PE=4 SV=1	Csa_1G528510	1	3.56773e-10	123.19	3	LAPDSADAGCCHGS(1)CR	-0.086331	0.905	0.879	1.487
Csa_1G528510.1	A0A0A0M0Q2	65	S	Maternal effect embryo arrest(predicted) OS=Cucumis sativus OX=3659 GN=Csa_1G528510 PE=4 SV=1	Csa_1G528510	1	0.000154443	95.677	2	LS(1)MEEER	0.40591	1.1895	0.7155	1.274
Csa_1G528560	A0A0A0M0Q8	127	S	NifU domain-containing protein(predicted) OS=Cucumis sativus OX=3659 GN=Csa_1G528560 PE=4 SV=1	Csa_1G528560	0.999612	0.00082034	97.734	2	GVTFGS(1)VK	0.45692	0.862	1.0625	1.126
Csa_1G528570	A0A0A0LY78	229	S	Methyl-accepting transducer domain-containing protein(predicted) OS=Cucumis sativus OX=3659 GN=Csa_1G528570 PE=4 SV=1	Csa_1G528570	0.929686	0.0135696	72.531	2	DGNS(0.93)QS(0.069)S(0.002)R	-2.1863
Csa_1G528590	A0A0A0LXK6	165	S	Catalytic OS=Cucumis sativus OX=3659 GN=Csa_1G528590 PE=3 SV=1	Csa_1G528590	1	0.0276695	51.276	2	DKLGS(1)PR	-0.22893	0.939	1.0335	1.05
Csa_1G528590.1	A0A0A0LXK6	529	S	Catalytic OS=Cucumis sativus OX=3659 GN=Csa_1G528590 PE=3 SV=1	Csa_1G528590	1	3.43385e-09	148.26	3	GHPHAQS(1)WDDALSK	-1.9407	1.003	0.93	1.113
Csa_1G530140	A0A0A0LY84	193	S	RING-type domain-containing protein OS=Cucumis sativus OX=3659 GN=Csa_1G530140 PE=4 SV=1	Csa_1G530140	0.999901	0.00378766	58.246	3	VNS(1)GDLWIFTDK	-0.25181
Csa_1G531190	A0A0A0LXL9	414	S	Phosphoinositide phospholipase C OS=Cucumis sativus OX=3659 GN=Csa_1G531190 PE=4 SV=1	Csa_1G531190	0.991802	3.03497e-06	102.47	3	KPEFLLNNPS(0.008)NS(0.992)R	0.19659	1.159	1.0455	0.8225
Csa_1G532320	A0A0A0LXN6	4	S	RanBD1 domain-containing protein OS=Cucumis sativus OX=3659 GN=Csa_1G532320 PE=4 SV=1	Csa_1G532320	0.997291	2.16402e-41	224.51	2	ASS(0.997)DT(0.003)ERR	-0.53944	0.951	1.111	0.945
Csa_1G532330	A0A0A0LV78	3	S	RanBD1 domain-containing protein OS=Cucumis sativus OX=3659 GN=Csa_1G532330 PE=4 SV=1	Csa_1G532330	1	2.97114e-43	227.5	4	AS(1)T(1)DS(1)ERRDDEEAPAGEDEDTGAQVAPIVK	1.5296	1.048	0.9335	1.0215
Csa_1G532330.1	A0A0A0LV78	6	S	RanBD1 domain-containing protein OS=Cucumis sativus OX=3659 GN=Csa_1G532330 PE=4 SV=1	Csa_1G532330	0.999999	6.17093e-06	80.353	4	AS(1)T(1)DS(1)ERRDDEEAPAGEDEDTGAQVAPIVK	1.5296	0.9895	0.9195	1.0965
Csa_1G532330.2	A0A0A0LV78	4	T	RanBD1 domain-containing protein OS=Cucumis sativus OX=3659 GN=Csa_1G532330 PE=4 SV=1	Csa_1G532330	1	2.97114e-43	227.5	4	AS(1)T(1)DS(1)ERRDDEEAPAGEDEDTGAQVAPIVK	1.5296	1.048	0.9335	1.0215
Csa_1G533450	A0A0A0LVL7	631	S	Exocyst subunit Exo70 family protein OS=Cucumis sativus OX=3659 GN=Csa_1G533450 PE=3 SV=1	Csa_1G533450	0.999919	4.31194e-25	221.9	2	ITELFEGGSSGS(1)GR	-0.33662
Csa_1G533450.1	A0A0A0LVL7	536	S	Exocyst subunit Exo70 family protein OS=Cucumis sativus OX=3659 GN=Csa_1G533450 PE=3 SV=1	Csa_1G533450	0.961268	0.000103213	90.707	3	MDS(0.961)GT(0.039)LAPSAMK	0.17992
Csa_1G533460	A0A0A0LXQ0	260	S	PX domain-containing protein OS=Cucumis sativus OX=3659 GN=Csa_1G533460 PE=4 SV=1	Csa_1G533460	0.981839	6.05376e-16	192.35	2	SS(0.009)S(0.982)S(0.009)NSDYIR	-0.12691	1.268	0.951	0.8885
Csa_1G533460.1	A0A0A0LXQ0	256	S	PX domain-containing protein OS=Cucumis sativus OX=3659 GN=Csa_1G533460 PE=4 SV=1	Csa_1G533460	0.999995	0.000140806	102.03	2	SSVSSGGLS(1)R	0.45495	1.35	1.192	0.541
Csa_1G533500	A0A0A0LVM3	82	S	PKS_AT domain-containing protein OS=Cucumis sativus OX=3659 GN=Csa_1G533500 PE=4 SV=1	Csa_1G533500	0.94795	0.0146168	50.831	3	ES(0.052)HS(0.948)VPAAADLFNR	0.95388	0.9955	1.009	1.028
Csa_1G533500.1	A0A0A0LVM3	289	T	PKS_AT domain-containing protein OS=Cucumis sativus OX=3659 GN=Csa_1G533500 PE=4 SV=1	Csa_1G533500	0.999908	1.38519e-06	102.79	3	LEAALAATEIRT(1)PR	0.12915	1.0585	0.9285	1.025
Csa_1G533510	A0A0A0LXQ6	86	S	BnaA08g28800D protein(predicted) OS=Cucumis sativus OX=3659 GN=Csa_1G533510 PE=4 SV=1	Csa_1G533510	1	1.8617e-11	174.77	2	RCS(1)DDEEEER	-0.59055	0.96	0.8685	1.1485
Csa_1G533510.1	A0A0A0LXQ6	122	T	BnaA08g28800D protein(predicted) OS=Cucumis sativus OX=3659 GN=Csa_1G533510 PE=4 SV=1	Csa_1G533510	0.752202	0.00106775	83.169	2	NAPLS(0.242)PENT(0.752)T(0.006)R	-1.5683	0.867	0.884	1.221
Csa_1G534740	A0A0A0LVP5	99	S	Chloroplast, nucleus, chloroplast envelope, putative(predicted) OS=Cucumis sativus OX=3659 GN=Csa_1G534740 PE=4 SV=1	Csa_1G534740	1	0.0154056	55.649	3	VVES(1)FKGR	-0.25409	1.035	0.9545	1.0805
Csa_1G534790	A0A0A0LVQ0	322	S	Non-specific serine/threonine protein kinase OS=Cucumis sativus OX=3659 GN=Csa_1G534790 PE=3 SV=1	Csa_1G534790	0.847878	3.5064e-16	155.61	3	S(0.848)PLT(0.152)MNAFELISK	-0.58816	0.939	1.081	1.0435
Csa_1G534790.1	A0A0A0LVQ0	426	T	Non-specific serine/threonine protein kinase OS=Cucumis sativus OX=3659 GN=Csa_1G534790 PE=3 SV=1	Csa_1G534790	1	0.00231768	73.082	4	KAGGDT(1)LEFHK	-0.3407	1.115	1.081	0.8375
Csa_1G535290	A0A0A0LXU5	646	S	C3HC-type domain-containing protein OS=Cucumis sativus OX=3659 GN=Csa_1G535290 PE=4 SV=1	Csa_1G535290	0.999886	0.00455868	70.028	2	AAS(1)YES(1)R	-0.20417	0.977	0.916	1.1455
Csa_1G535290.1	A0A0A0LXU5	649	S	C3HC-type domain-containing protein OS=Cucumis sativus OX=3659 GN=Csa_1G535290 PE=4 SV=1	Csa_1G535290	0.999993	0.00455868	75.696	2	AAS(1)YES(1)R	-0.20417	0.888	0.9555	1.1715
Csa_1G535290.10	A0A0A0LXU5	726	S	C3HC-type domain-containing protein OS=Cucumis sativus OX=3659 GN=Csa_1G535290 PE=4 SV=1	Csa_1G535290	0.984898	8.54651e-05	83.934	3	DSAGAGPS(0.015)HS(0.985)MGLDLSMDGEK	-0.3172	0.9725	0.9025	1.162
Csa_1G535290.11	A0A0A0LXU5	928	S	C3HC-type domain-containing protein OS=Cucumis sativus OX=3659 GN=Csa_1G535290 PE=4 SV=1	Csa_1G535290	0.999996	2.44583e-07	120.99	4	EDPHGDS(1)QEMFSRPVER	-0.68255	0.849	0.838	1.335
Csa_1G535290.12	A0A0A0LXU5	558	S	C3HC-type domain-containing protein OS=Cucumis sativus OX=3659 GN=Csa_1G535290 PE=4 SV=1	Csa_1G535290	1	9.08594e-42	241.08	3	GVS(1)AAS(1)GINGWVTADDADKER	-0.13091	1.0705	0.977	0.9985
Csa_1G535290.13	A0A0A0LXU5	561	S	C3HC-type domain-containing protein OS=Cucumis sativus OX=3659 GN=Csa_1G535290 PE=4 SV=1	Csa_1G535290	0.999992	1.10012e-15	152.07	3	GVS(1)AAS(1)GINGWVTADDADKER	-0.13091	1.0685	0.9015	1.08
Csa_1G535290.14	A0A0A0LXU5	953	S	C3HC-type domain-containing protein OS=Cucumis sativus OX=3659 GN=Csa_1G535290 PE=4 SV=1	Csa_1G535290	1	3.04097e-11	149.12	3	IDGS(1)AKDDS(1)VES(1)GGK	-0.16086	1.1545	0.9435	0.942
Csa_1G535290.15	A0A0A0LXU5	956	S	C3HC-type domain-containing protein OS=Cucumis sativus OX=3659 GN=Csa_1G535290 PE=4 SV=1	Csa_1G535290	1	3.04097e-11	149.12	3	IDGS(1)AKDDS(1)VES(1)GGK	-0.16086	1.133	0.933	0.973
Csa_1G535290.16	A0A0A0LXU5	909	S	C3HC-type domain-containing protein OS=Cucumis sativus OX=3659 GN=Csa_1G535290 PE=4 SV=1	Csa_1G535290	0.999397	9.25504e-11	138.09	3	IEDAENQGQT(0.001)GES(0.999)APDPGLMDDIIR	0.34018	1.098	0.846	1.104
Csa_1G535290.17	A0A0A0LXU5	678	S	C3HC-type domain-containing protein OS=Cucumis sativus OX=3659 GN=Csa_1G535290 PE=4 SV=1	Csa_1G535290	1	3.93757e-33	206.87	3	MHQADS(1)VEGTVIDDEVTDDR	-0.74409	0.866	0.86	1.286
Csa_1G535290.18	A0A0A0LXU5	548	S	C3HC-type domain-containing protein OS=Cucumis sativus OX=3659 GN=Csa_1G535290 PE=4 SV=1	Csa_1G535290	0.758923	8.99439e-16	155.16	4	PANFAPNNIDIPS(0.019)T(0.222)S(0.759)KK	0.27875	0.866	0.7775	1.397
Csa_1G535290.19	A0A0A0LXU5	695	S	C3HC-type domain-containing protein OS=Cucumis sativus OX=3659 GN=Csa_1G535290 PE=4 SV=1	Csa_1G535290	0.999802	0.00215252	85.554	2	QYS(1)AGPSK	0.46495	0.9355	0.851	1.2425
Csa_1G535290.2	A0A0A0LXU5	941	S	C3HC-type domain-containing protein OS=Cucumis sativus OX=3659 GN=Csa_1G535290 PE=4 SV=1	Csa_1G535290	0.999866	0.00230873	66.893	3	ADS(1)GS(1)KIDGSAK	-0.78186	1.0455	0.8475	1.152
Csa_1G535290.20	A0A0A0LXU5	665	S	C3HC-type domain-containing protein OS=Cucumis sativus OX=3659 GN=Csa_1G535290 PE=4 SV=1	Csa_1G535290	0.852003	0.000353625	82.529	3	SLDKDGS(0.148)S(0.852)NDR	1.0892	0.859	0.7715	1.387
Csa_1G535290.21	A0A0A0LXU5	888	S	C3HC-type domain-containing protein OS=Cucumis sativus OX=3659 GN=Csa_1G535290 PE=4 SV=1	Csa_1G535290	0.979889	8.56278e-17	194.65	2	T(0.02)DS(0.98)VVGDVEPR	0.66647	0.96	0.9	1.19
Csa_1G535290.22	A0A0A0LXU5	1064	S	C3HC-type domain-containing protein OS=Cucumis sativus OX=3659 GN=Csa_1G535290 PE=4 SV=1	Csa_1G535290	0.99143	8.2175e-45	251.13	3	T(0.001)GVQT(0.007)LQS(0.991)ES(0.001)AASLYK	0.1274	0.87	0.833	1.343
Csa_1G535290.23	A0A0A0LXU5	1066	S	C3HC-type domain-containing protein OS=Cucumis sativus OX=3659 GN=Csa_1G535290 PE=4 SV=1	Csa_1G535290	0.999668	9.80442e-35	220.26	4	TGVQTLQSES(1)AAS(1)LYKDDHHGK	-0.15715	1.019	0.836	1.199
Csa_1G535290.24	A0A0A0LXU5	1069	S	C3HC-type domain-containing protein OS=Cucumis sativus OX=3659 GN=Csa_1G535290 PE=4 SV=1	Csa_1G535290	1	9.80442e-35	220.26	4	TGVQTLQSES(1)AAS(1)LYKDDHHGK	-0.15715	1.019	0.836	1.199
Csa_1G535290.25	A0A0A0LXU5	972	S	C3HC-type domain-containing protein OS=Cucumis sativus OX=3659 GN=Csa_1G535290 PE=4 SV=1	Csa_1G535290	0.965068	2.36342e-07	136.39	3	TVLVNS(0.035)S(0.965)HNADAR	-0.024679	1.131	0.8665	1.0485
Csa_1G535290.26	A0A0A0LXU5	457	S	C3HC-type domain-containing protein OS=Cucumis sativus OX=3659 GN=Csa_1G535290 PE=4 SV=1	Csa_1G535290	1	9.63457e-59	277.8	3	WHLDVQDCEEHS(1)AQS(1)AR	0.36808	0.8985	0.8775	1.259
Csa_1G535290.27	A0A0A0LXU5	460	S	C3HC-type domain-containing protein OS=Cucumis sativus OX=3659 GN=Csa_1G535290 PE=4 SV=1	Csa_1G535290	1	1.55036e-22	190.19	3	WHLDVQDCEEHS(1)AQS(1)AR	0.36808	0.899	0.813	1.3295
Csa_1G535290.3	A0A0A0LXU5	943	S	C3HC-type domain-containing protein OS=Cucumis sativus OX=3659 GN=Csa_1G535290 PE=4 SV=1	Csa_1G535290	0.999648	0.00230873	66.893	3	ADS(1)GS(1)KIDGSAK	-0.78186	1.0455	0.8475	1.152
Csa_1G535290.4	A0A0A0LXU5	948	S	C3HC-type domain-containing protein OS=Cucumis sativus OX=3659 GN=Csa_1G535290 PE=4 SV=1	Csa_1G535290	1	7.7072e-10	125.91	3	IDGS(1)AKDDS(1)VES(1)GGK	-0.16086	1.0955	0.923	1.02
Csa_1G535290.5	A0A0A0LXU5	488	S	C3HC-type domain-containing protein OS=Cucumis sativus OX=3659 GN=Csa_1G535290 PE=4 SV=1	Csa_1G535290	0.903818	0.00329265	91.867	2	ALS(0.904)T(0.092)S(0.004)IK	-0.095429	0.8525	0.7965	1.392
Csa_1G535290.6	A0A0A0LXU5	490	S	C3HC-type domain-containing protein OS=Cucumis sativus OX=3659 GN=Csa_1G535290 PE=4 SV=1	Csa_1G535290	0.771701	0.00664082	67.704	3	ALS(0.031)T(0.197)S(0.772)IKK	0.88041	0.918	0.765	1.3735
Csa_1G535290.7	A0A0A0LXU5	636	S	C3HC-type domain-containing protein OS=Cucumis sativus OX=3659 GN=Csa_1G535290 PE=4 SV=1	Csa_1G535290	1	2.00179e-07	112.58	2	DLMIGQPS(1)GS(1)EVGDR	-0.041702	0.9025	0.871	1.2455
Csa_1G535290.8	A0A0A0LXU5	638	S	C3HC-type domain-containing protein OS=Cucumis sativus OX=3659 GN=Csa_1G535290 PE=4 SV=1	Csa_1G535290	1	2.2248e-12	162.72	2	DLMIGQPS(1)GS(1)EVGDR	-0.041702	0.8885	0.887	1.249
Csa_1G535290.9	A0A0A0LXU5	718	S	C3HC-type domain-containing protein OS=Cucumis sativus OX=3659 GN=Csa_1G535290 PE=4 SV=1	Csa_1G535290	0.999972	2.20553e-22	180.19	3	DS(1)AGAGPSHSMGLDLSMDGEK	0.41728	0.8595	0.8985	1.266
Csa_1G536820	A0A0A0LVD9	9	S	Auxin response factor OS=Cucumis sativus OX=3659 GN=Csa_1G536820 PE=3 SV=1	Csa_1G536820	0.998763	5.79983e-08	116.86	2	LS(0.001)AGGFS(0.999)PQAPEGER	0.59701
Csa_1G537400	A0A0A0LVF0	58	S	Protein kinase domain-containing protein OS=Cucumis sativus OX=3659 GN=Csa_1G537400 PE=4 SV=1	Csa_1G537400	0.752267	9.57403e-05	109.96	2	S(0.248)S(0.752)DFAYSAIR	-0.44238
Csa_1G537440	A0A0A0LXX4	1024	S	CPSF_A domain-containing protein OS=Cucumis sativus OX=3659 GN=Csa_1G537440 PE=4 SV=1	Csa_1G537440	0.874533	1.85538e-07	147.33	3	AMS(0.875)VS(0.125)AEELCK	-1.026	1.0755	1.0235	0.9625
Csa_1G538140	A0A0A0M147	855	S	Eukaryotic translation initiation factor 3 subunit A OS=Cucumis sativus OX=3659 GN=Csa_1G538140 PE=3 SV=1	Csa_1G538140	0.942089	6.12265e-16	161.46	3	PLEPVTAAPAAAAAAAAAAAT(0.058)S(0.942)PAK	0.65118	0.8495	1.031	1.165
Csa_1G538160	A0A0A0LVU9	8	S	Obg-like ATPase 1 OS=Cucumis sativus OX=3659 GN=Csa_1G538160 PE=3 SV=1	Csa_1G538160	1	2.17506e-05	95.9	3	S(1)KEAPAERPILGR	-0.14684	1.0395	0.95	1.0365
Csa_1G538180	A0A0A0LVI1	710	S	Protein kinase domain-containing protein OS=Cucumis sativus OX=3659 GN=Csa_1G538180 PE=4 SV=1	Csa_1G538180	0.847998	5.32026e-07	127.01	3	KGS(0.613)S(0.848)S(0.539)EIIS(1)PDEK	0.068855	1.23	0.926	0.899
Csa_1G538180.1	A0A0A0LVI1	711	S	Protein kinase domain-containing protein OS=Cucumis sativus OX=3659 GN=Csa_1G538180 PE=4 SV=1	Csa_1G538180	0.857501	1.43327e-08	146.28	3	KGS(0.373)S(0.77)S(0.858)EIISPDEK	1.4518	1.177	0.9005	0.999
Csa_1G538180.2	A0A0A0LVI1	715	S	Protein kinase domain-containing protein OS=Cucumis sativus OX=3659 GN=Csa_1G538180 PE=4 SV=1	Csa_1G538180	0.999999	3.7948e-12	175.01	3	KGS(0.613)S(0.848)S(0.539)EIIS(1)PDEK	0.068855	1.141	0.914	1.003
Csa_1G538180.3	A0A0A0LVI1	727	S	Protein kinase domain-containing protein OS=Cucumis sativus OX=3659 GN=Csa_1G538180 PE=4 SV=1	Csa_1G538180	0.999996	1.22127e-11	180.09	3	LAVGTGFS(1)PAK	-0.44675	1.0645	1.001	0.961
Csa_1G538180.4	A0A0A0LVI1	756	S	Protein kinase domain-containing protein OS=Cucumis sativus OX=3659 GN=Csa_1G538180 PE=4 SV=1	Csa_1G538180	1	0.000368786	106.29	3	LDVRS(1)PDR	0.37695	1.1015	0.9805	0.99
Csa_1G538180.5	A0A0A0LVI1	737	S	Protein kinase domain-containing protein OS=Cucumis sativus OX=3659 GN=Csa_1G538180 PE=4 SV=1	Csa_1G538180	0.996094	3.39895e-15	153.77	3	NSHFS(0.003)WS(0.996)PES(0.001)GDSFTAENLAR	-0.22804	1.25	1.085	0.6375
Csa_1G538220	A0A0A0LY16	148	S	ADP-ribosylation factor GTPase-activating protein AGD12-like(predicted) OS=Cucumis sativus OX=3659 GN=Csa_1G538220 PE=4 SV=1	Csa_1G538220	1	2.69809e-11	147.25	3	S(1)PQEGMIEFMGLLK	4.3894	0.9305	1.0685	1.0305
Csa_1G538250	A0A0A0LYK3	175	S	sec1 family domain-containing protein MIP3(predicted) OS=Cucumis sativus OX=3659 GN=Csa_1G538250 PE=3 SV=1	Csa_1G538250	0.801062	6.75241e-23	193.47	3	LT(0.034)S(0.165)S(0.801)EEDITQLEASSSGR	0.45748
Csa_1G538780	A0A0A0M162	115	S	cation-chloride cotransporter 1 isoform X1(predicted) OS=Cucumis sativus OX=3659 GN=Csa_1G538780 PE=4 SV=1	Csa_1G538780	0.99709	6.00007e-18	198.3	2	SMMGEQIQAPS(0.003)S(0.997)PR	0.18132
Csa_1G541390	A0A0A0M176	120	S	patellin-4(predicted) OS=Cucumis sativus OX=3659 GN=Csa_1G541390 PE=4 SV=1	Csa_1G541390	1	7.66424e-29	197.89	4	KPQEEEEEEKEES(1)NPS(1)DEQTQK	-0.0090101	0.9975	1.061	0.9205
Csa_1G541390.1	A0A0A0M176	123	S	patellin-4(predicted) OS=Cucumis sativus OX=3659 GN=Csa_1G541390 PE=4 SV=1	Csa_1G541390	1	4.06554e-15	156.03	4	KPQEEEEEEKEES(1)NPS(1)DEQTQK	-0.0090101	1.1065	1.0095	0.888
Csa_1G541390.2	A0A0A0M176	57	S	patellin-4(predicted) OS=Cucumis sativus OX=3659 GN=Csa_1G541390 PE=4 SV=1	Csa_1G541390	0.999275	1.66896e-44	251.13	3	SS(0.001)S(0.999)YKEESNHLSDLK	-0.34743	0.87	1.1045	1.0155
Csa_1G554540	A0A0A0LYQ1	18	S	NAD(P)-bd_dom domain-containing protein OS=Cucumis sativus OX=3659 GN=Csa_1G554540 PE=3 SV=1	Csa_1G554540	0.995057	1.75291e-06	124.04	2	S(0.004)VS(0.995)FGGMDYPDPK	0.2519
Csa_1G554580	A0A0A0M199	621	S	lysine-specific demethylase JMJ18-like isoform X1(predicted) OS=Cucumis sativus OX=3659 GN=Csa_1G554580 PE=4 SV=1	Csa_1G554580	0.990854	1.82115e-10	134.56	4	VELDSGLNDKPS(0.009)WS(0.991)PQITDK	1.2444
Csa_1G555590	A0A0A0LY80	139	S	Thioredoxin domain-containing protein OS=Cucumis sativus OX=3659 GN=Csa_1G555590 PE=4 SV=1	Csa_1G555590	1	0.000377981	83.692	2	GVAGFS(1)PEAAK	-1.0729	0.966	1.1115	0.9525
Csa_1G560660	A0A0A0LYR9	211	Y	Protein kinase domain-containing protein OS=Cucumis sativus OX=3659 GN=Csa_1G560660 PE=3 SV=1	Csa_1G560660	0.995138	3.32987e-07	147.96	3	GEPNIS(0.005)Y(0.995)ICSR	-0.050609
Csa_1G560690	A0A0A0LVR4	370	S	Protein kinase domain-containing protein OS=Cucumis sativus OX=3659 GN=Csa_1G560690 PE=4 SV=1	Csa_1G560690	0.785375	0.000374991	77.192	3	LSLTSTS(0.002)T(0.212)S(0.785)FHK	-1.7435
Csa_1G560690.1	A0A0A0LVR4	460	S	Protein kinase domain-containing protein OS=Cucumis sativus OX=3659 GN=Csa_1G560690 PE=4 SV=1	Csa_1G560690	0.999853	0.0348168	45.115	4	TLNS(1)LRS(1)NER	4.0482
Csa_1G560690.2	A0A0A0LVR4	463	S	Protein kinase domain-containing protein OS=Cucumis sativus OX=3659 GN=Csa_1G560690 PE=4 SV=1	Csa_1G560690	0.999853	0.0348168	45.115	4	TLNS(1)LRS(1)NER	4.0482
Csa_1G560720	A0A0A0LW54	296	S	G-patch domain-containing protein OS=Cucumis sativus OX=3659 GN=Csa_1G560720 PE=4 SV=1	Csa_1G560720	1	4.0937e-11	149.12	2	VAPVASVFGNDS(1)DDE	-0.73496
Csa_1G560750	A0A0A0LYU4	67	S	GRIP and coiled-coil domain-containing protein OS=Cucumis sativus OX=3659 GN=Csa_1G560750 PE=4 SV=1	Csa_1G560750	0.838059	3.54797e-14	184.44	3	EMGGS(0.838)T(0.162)LGSEEIEK	1.3103	0.938	1.1445	0.943
Csa_1G560760	A0A0A0LW81	156	S	titin isoform X2(predicted) OS=Cucumis sativus OX=3659 GN=Csa_1G560760 PE=4 SV=1	Csa_1G560760	0.999946	1.51099e-10	126.51	4	EFDTADNGKS(1)PPEEQPTK	0.53128	1.0885	0.9225	1.042
Csa_1G560760.1	A0A0A0LW81	358	S	titin isoform X2(predicted) OS=Cucumis sativus OX=3659 GN=Csa_1G560760 PE=4 SV=1	Csa_1G560760	1	3.88863e-17	192.22	2	QQGS(1)EIDAEQESR	0.11527	1.0465	1.0435	0.956
Csa_1G560760.2	A0A0A0LW81	231	S	titin isoform X2(predicted) OS=Cucumis sativus OX=3659 GN=Csa_1G560760 PE=4 SV=1	Csa_1G560760	1	1.0403e-06	102.67	4	VEMNS(1)EEAEENKPK	0.2448	1.09	0.989	0.9745
Csa_1G560760.3	A0A0A0LW81	14	T	titin isoform X2(predicted) OS=Cucumis sativus OX=3659 GN=Csa_1G560760 PE=4 SV=1	Csa_1G560760	0.763523	0.0265998	41.513	3	AT(0.005)QT(0.005)LDS(0.015)HQT(0.018)S(0.086)T(0.105)T(0.764)DEET(0.004)EK	1.0083	1.0375	0.99	1.027
Csa_1G560785	A0A0A0M1E7	77	S	sister-chromatid cohesion protein 3 isoform X2(predicted) OS=Cucumis sativus OX=3659 GN=Csa_1G560785 PE=4 SV=1	Csa_1G560785	0.997862	1.17614e-11	148.85	3	HTVELST(0.002)NS(0.998)DGPSTGK	0.48681	1.065	1.0915	0.903
Csa_1G560800	A0A0A0LW95	439	S	Enhancer of polycomb-like protein OS=Cucumis sativus OX=3659 GN=Csa_1G560800 PE=3 SV=1	Csa_1G560800	0.999759	2.01736e-30	224.68	3	WNPLLQTGIDCSNSYYS(1)PR	-0.080145
Csa_1G560830	A0A0A0M1E9	682	S	DEAD-box ATP-dependent RNA helicase 3, chloroplastic(predicted) OS=Cucumis sativus OX=3659 GN=Csa_1G560830 PE=4 SV=1	Csa_1G560830	0.999818	9.80904e-38	246.66	2	GWGSSRDS(1)DDNGDIFSR	-0.46527	0.955	1.244	0.783
Csa_1G560830.1	A0A0A0M1E9	647	S	DEAD-box ATP-dependent RNA helicase 3, chloroplastic(predicted) OS=Cucumis sativus OX=3659 GN=Csa_1G560830 PE=4 SV=1	Csa_1G560830	0.99839	0.0262406	44.541	3	LPPLQDDGPPS(0.998)DNY(0.002)GR	-0.0037755	0.948	0.975	1.0995
Csa_1G560830.2	A0A0A0M1E9	707	S	DEAD-box ATP-dependent RNA helicase 3, chloroplastic(predicted) OS=Cucumis sativus OX=3659 GN=Csa_1G560830 PE=4 SV=1	Csa_1G560830	0.903356	3.61174e-08	161.23	2	S(0.903)S(0.097)GDDWLIGGR	-0.19934	0.9155	1.195	0.8855
Csa_1G560830.3	A0A0A0M1E9	578	S	DEAD-box ATP-dependent RNA helicase 3, chloroplastic(predicted) OS=Cucumis sativus OX=3659 GN=Csa_1G560830 PE=4 SV=1	Csa_1G560830	0.836254	2.21513e-16	159.14	3	S(0.836)VT(0.164)GFLSDVYSPAADEIGK	0.79929	1.0105	1.0135	1.0065
Csa_1G560830.4	A0A0A0M1E9	244	T	DEAD-box ATP-dependent RNA helicase 3, chloroplastic(predicted) OS=Cucumis sativus OX=3659 GN=Csa_1G560830 PE=4 SV=1	Csa_1G560830	1	0.00789277	69.878	2	GVDVVVGT(1)PGR	-0.16374
Csa_1G569190	A0A0A0M1H5	12	S	glycine-rich domain-containing protein 1(predicted) OS=Cucumis sativus OX=3659 GN=Csa_1G569190 PE=4 SV=1	Csa_1G569190	0.951272	0.0470751	43.604	2	LGS(0.002)AS(0.047)IS(0.951)AR	1.101
Csa_1G569190.1	A0A0A0M1H5	15	S	glycine-rich domain-containing protein 1(predicted) OS=Cucumis sativus OX=3659 GN=Csa_1G569190 PE=4 SV=1	Csa_1G569190	1	2.49954e-11	163.82	2	S(1)LGDIS(1)EFSTTR	1.1478
Csa_1G569190.2	A0A0A0M1H5	20	S	glycine-rich domain-containing protein 1(predicted) OS=Cucumis sativus OX=3659 GN=Csa_1G569190 PE=4 SV=1	Csa_1G569190	0.999699	5.46984e-05	100.36	2	S(1)LGDIS(1)EFSTTR	1.1478
Csa_1G569230	A0A0A0LVZ3	124	S	peptidyl-prolyl cis-trans isomerase G(predicted) OS=Cucumis sativus OX=3659 GN=Csa_1G569230 PE=4 SV=1	Csa_1G569230	0.878093	4.42022e-14	163.78	3	EKQPEES(0.001)S(0.121)S(0.878)PVQLSK	-0.98283
Csa_1G569280	A0A0A0M1I0	252	S	Bidirectional sugar transporter SWEET OS=Cucumis sativus OX=3659 GN=Csa_1G569280 PE=3 SV=1	Csa_1G569280	0.998537	0.000258207	87.083	3	GLS(0.999)LPKPT(0.001)LDR	0.21357
Csa_1G569290	A0A0A0LZ00	219	S	HATPase_c domain-containing protein OS=Cucumis sativus OX=3659 GN=Csa_1G569290 PE=3 SV=1	Csa_1G569290	1	1.45405e-58	275.23	3	TIEKEIS(1)DDEDEEEKK	-0.5201
Csa_1G569290.1	A0A0A0LZ00	259	S	HATPase_c domain-containing protein OS=Cucumis sativus OX=3659 GN=Csa_1G569290 PE=3 SV=1	Csa_1G569290	0.999439	4.2175e-06	139.58	3	EVS(0.001)HEWS(0.999)LVNK	-0.84585
Csa_1G569290.2	A0A0A0LZ00	424	S	HATPase_c domain-containing protein OS=Cucumis sativus OX=3659 GN=Csa_1G569290 PE=3 SV=1	Csa_1G569290	1	7.69813e-08	145.86	4	LGIHEDS(1)QNRPK	0.42189
Csa_1G569350	A0A0A0LWD9	67	S	Phosphoacetylglucosamine mutase OS=Cucumis sativus OX=3659 GN=Csa_1G569350 PE=3 SV=1	Csa_1G569350	0.999851	7.18139e-06	121.18	3	LIGLMITAS(1)HNK	-0.71582	0.982	1.035	1.066
Csa_1G569380	A0A0A0M1I7	72	S	60S ribosomal protein L22-2(predicted) OS=Cucumis sativus OX=3659 GN=Csa_1G569380 PE=4 SV=1	Csa_1G569380	0.998095	4.62545e-05	112.02	3	ITVTSDS(0.998)NFS(0.002)K	0.51672	1.092	0.9405	1.0245
Csa_1G569400	A0A0A0LWE4	80	S	dormancy-associated protein homolog 3-like isoform X2(predicted) OS=Cucumis sativus OX=3659 GN=Csa_1G569400 PE=4 SV=1	Csa_1G569400	0.999709	4.63817e-18	153.73	4	IMIVKPPGGYQYGS(1)PPVSPAAS(0.011)S(0.541)T(0.446)PPS(0.001)SPFSGR	-0.70627
Csa_1G569400.1	A0A0A0LWE4	84	S	dormancy-associated protein homolog 3-like isoform X2(predicted) OS=Cucumis sativus OX=3659 GN=Csa_1G569400 PE=4 SV=1	Csa_1G569400	0.999809	1.1502e-10	119.57	4	IMIVKPPGGYQY(0.001)GS(0.999)PPVS(1)PAAS(0.032)S(0.289)T(0.665)PPS(0.01)S(0.003)PFSGR	0.76038
Csa_1G569400.2	A0A0A0LWE4	29	S	dormancy-associated protein homolog 3-like isoform X2(predicted) OS=Cucumis sativus OX=3659 GN=Csa_1G569400 PE=4 SV=1	Csa_1G569400	0.998234	0.000715895	96.113	3	KHPS(0.998)LT(0.002)SR	0.1123
Csa_1G569400.3	A0A0A0LWE4	127	S	dormancy-associated protein homolog 3-like isoform X2(predicted) OS=Cucumis sativus OX=3659 GN=Csa_1G569400 PE=4 SV=1	Csa_1G569400	0.876508	0.000233447	114.89	2	T(0.052)PT(0.072)S(0.877)PFDM	-0.54757
Csa_1G569400.4	A0A0A0LWE4	124	T	dormancy-associated protein homolog 3-like isoform X2(predicted) OS=Cucumis sativus OX=3659 GN=Csa_1G569400 PE=4 SV=1	Csa_1G569400	0.855766	0.000727171	113.74	2	T(0.856)PT(0.142)S(0.002)PFDM	-0.28094
Csa_1G569560	A0A0A0LW15	279	S	cyclin-L1-1(predicted) OS=Cucumis sativus OX=3659 GN=Csa_1G569560 PE=3 SV=1	Csa_1G569560	0.923362	5.78497e-37	237.18	3	EVPQS(0.076)S(0.923)PT(0.001)ANDDPSIVK	-0.11654	0.99	1.171	0.878
Csa_1G570080	A0A0A0LWG0	73	S	Protein YIPF OS=Cucumis sativus OX=3659 GN=Csa_1G570080 PE=3 SV=1	Csa_1G570080	0.881304	2.90173e-76	290.41	3	DADDTFSKPIS(0.001)S(0.034)S(0.084)DES(0.881)PQQGGGGGGGGWLR	0.19151
Csa_1G570780	A0A0A0LYJ0	88	S	Uncharacterized protein OS=Cucumis sativus OX=3659 GN=Csa_1G570780 PE=4 SV=1	Csa_1G570780	0.916875	0.000388715	75.743	3	S(0.001)DHS(0.082)DS(0.917)PLTNDHLK	-0.16301
Csa_1G570780.1	A0A0A0LYJ0	155	S	Uncharacterized protein OS=Cucumis sativus OX=3659 GN=Csa_1G570780 PE=4 SV=1	Csa_1G570780	0.99945	2.92899e-29	215.07	4	S(0.001)KS(0.999)FDFDNEYDASLKPIR	-0.4192
Csa_1G570780.2	A0A0A0LYJ0	187	T	Uncharacterized protein OS=Cucumis sativus OX=3659 GN=Csa_1G570780 PE=4 SV=1	Csa_1G570780	0.999981	4.6716e-05	119.74	3	DTLDLSKT(1)P	-0.12838
Csa_1G571790	A0A0A0LZ38	76	S	cell division cycle protein 123 homolog(predicted) OS=Cucumis sativus OX=3659 GN=Csa_1G571790 PE=4 SV=1	Csa_1G571790	0.999926	2.53416e-10	131.08	3	QES(1)DDDSDQPTSPPPSFPDLESDVK	0.067095
Csa_1G571790.1	A0A0A0LZ38	85	S	cell division cycle protein 123 homolog(predicted) OS=Cucumis sativus OX=3659 GN=Csa_1G571790 PE=4 SV=1	Csa_1G571790	0.942564	3.46615e-10	127.4	3	QESDDDSDQPT(0.057)S(0.943)PPPSFPDLESDVK	0.32058
Csa_1G572400	A0A0A0LYK4	281	S	BCAS3 domain-containing protein OS=Cucumis sativus OX=3659 GN=Csa_1G572400 PE=4 SV=1	Csa_1G572400	0.999583	2.47863e-05	90.303	3	LS(1)PQS(0.95)LT(0.051)PPGVSPSTSPGSGNLVAR	0.37383
Csa_1G572400.1	A0A0A0LYK4	284	S	BCAS3 domain-containing protein OS=Cucumis sativus OX=3659 GN=Csa_1G572400 PE=4 SV=1	Csa_1G572400	0.949847	2.47863e-05	90.303	3	LS(1)PQS(0.95)LT(0.051)PPGVSPSTSPGSGNLVAR	0.37383
Csa_1G572400.2	A0A0A0LYK4	342	S	BCAS3 domain-containing protein OS=Cucumis sativus OX=3659 GN=Csa_1G572400 PE=4 SV=1	Csa_1G572400	0.904558	0.000105715	82.086	3	YYQEFVPDGS(0.067)NS(0.905)PLS(0.018)S(0.008)NS(0.002)S(0.001)R	-1.5091
Csa_1G572410	A0A0A0LW47	231	S	autophagy-related protein 18h isoform X1(predicted) OS=Cucumis sativus OX=3659 GN=Csa_1G572410 PE=4 SV=1	Csa_1G572410	0.887116	0.000906164	65.504	3	ATGLSNCRDPAEAVADDMDS(0.887)S(0.346)GS(0.703)PHY(0.064)R	-1.3428
Csa_1G572410.1	A0A0A0LW47	118	S	autophagy-related protein 18h isoform X1(predicted) OS=Cucumis sativus OX=3659 GN=Csa_1G572410 PE=4 SV=1	Csa_1G572410	1	0.0261753	54.27	2	ENS(1)FQER	-0.090201
Csa_1G572950	A0A0A0LW51	135	S	Histone H2A OS=Cucumis sativus OX=3659 GN=Csa_1G572950 PE=3 SV=1	Csa_1G572950	1	0.000351512	78.501	3	DKGDIGS(1)AS(1)QEF	0.17967	0.948	1.064	1.0105
Csa_1G572950.1	A0A0A0LW51	137	S	Histone H2A OS=Cucumis sativus OX=3659 GN=Csa_1G572950 PE=3 SV=1	Csa_1G572950	1	1.00702e-05	119.47	3	DKGDIGS(1)AS(1)QEF	0.17967	0.979	1.067	0.976
Csa_1G572990	A0A0A0LYL2	427	S	J domain-containing protein OS=Cucumis sativus OX=3659 GN=Csa_1G572990 PE=4 SV=1	Csa_1G572990	1	1.50193e-17	186.45	2	QEVLPPHPEDS(1)PNR	0.11925	1.0645	1.0485	0.9415
Csa_1G572990.1	A0A0A0LYL2	723	S	J domain-containing protein OS=Cucumis sativus OX=3659 GN=Csa_1G572990 PE=4 SV=1	Csa_1G572990	0.836963	0.00230775	77.662	3	T(0.144)DS(0.837)S(0.019)HGFK	-0.7104	0.983	1.037	0.9925
Csa_1G572990.2	A0A0A0LYL2	385	S	J domain-containing protein OS=Cucumis sativus OX=3659 GN=Csa_1G572990 PE=4 SV=1	Csa_1G572990	0.999995	4.55556e-09	143.28	3	YLNEDDDSLQS(1)PNK	-0.71072	1.1135	1.161	0.7565
Csa_1G573610	A0A0A0LZ60	525	S	Sodium/hydrogen exchanger OS=Cucumis sativus OX=3659 GN=Csa_1G573610 PE=3 SV=1	Csa_1G573610	0.982289	1.77242e-08	148.7	3	GFVPFVPGS(0.982)PT(0.018)ER	0.070767
Csa_1G573610.1	A0A0A0LZ60	472	S	Sodium/hydrogen exchanger OS=Cucumis sativus OX=3659 GN=Csa_1G573610 PE=3 SV=1	Csa_1G573610	0.991438	0.0107165	51.971	4	S(0.003)FS(0.002)VPLLGS(0.991)AQES(0.003)ELDLPR	0.25119
Csa_1G573610.2	A0A0A0LZ60	476	S	Sodium/hydrogen exchanger OS=Cucumis sativus OX=3659 GN=Csa_1G573610 PE=3 SV=1	Csa_1G573610	1	2.15166e-38	245.94	3	SFSVPLLGSAQES(1)ELDLPR	-0.29719
Csa_1G573610.3	A0A0A0LZ60	485	S	Sodium/hydrogen exchanger OS=Cucumis sativus OX=3659 GN=Csa_1G573610 PE=3 SV=1	Csa_1G573610	0.788813	2.90116e-40	221.59	3	SFSVPLLGSAQESELDLPRPS(0.211)S(0.789)IR	-0.12983
Csa_1G573610.4	A0A0A0LZ60	461	T	Sodium/hydrogen exchanger OS=Cucumis sativus OX=3659 GN=Csa_1G573610 PE=3 SV=1	Csa_1G573610	0.999417	3.11885e-06	100.4	4	HTTSMLS(0.001)DPGT(0.999)PK	0.029683
Csa_1G573620	A0A0A0LWK7	536	S	Protein kinase domain-containing protein OS=Cucumis sativus OX=3659 GN=Csa_1G573620 PE=4 SV=1	Csa_1G573620	0.999988	7.50842e-05	87.091	3	EPIQAWS(1)GPLVPGAGTDAPHR	0.84587	0.8905	1.076	1.065
Csa_1G573680	A0A0A0LYN0	317	T	BHLH domain-containing protein OS=Cucumis sativus OX=3659 GN=Csa_1G573680 PE=4 SV=1	Csa_1G573680	1	1.49301e-07	114.64	4	THQADPQILVKPEMNT(1)P	-0.74317	0.9095	1.099	1.06
Csa_1G574260	A0A0A0LWM0	822	S	Protein kinase domain-containing protein OS=Cucumis sativus OX=3659 GN=Csa_1G574260 PE=4 SV=1	Csa_1G574260	0.980314	3.45014e-26	222.96	2	S(0.98)T(0.02)GGTPEWMAPEVLR	0.3565	1.118	1.279	0.8905
Csa_1G574770	A0A0A0LW83	220	S	LOW QUALITY PROTEIN: protein MON2 homolog(predicted) OS=Cucumis sativus OX=3659 GN=Csa_1G574770 PE=4 SV=1	Csa_1G574770	0.998494	0.00430245	67.061	3	S(0.001)ILQS(0.998)PNSK	0.9866	0.878	0.972	1.1725
Csa_1G574830	A0A0A0M1Q3	319	S	mediator-associated protein 1(predicted) OS=Cucumis sativus OX=3659 GN=Csa_1G574830 PE=4 SV=1	Csa_1G574830	0.996846	0.00680191	67.334	3	S(0.003)CLS(0.997)PLFK	-0.54576
Csa_1G574870	A0A0A0LW91	374	S	Malic enzyme OS=Cucumis sativus OX=3659 GN=Csa_1G574870 PE=3 SV=1	Csa_1G574870	1	0.0100168	65.404	3	IWLVDS(1)K	-0.011663	1.1165	0.931	0.9865
Csa_1G574870.1	A0A0A0LW91	13	S	Malic enzyme OS=Cucumis sativus OX=3659 GN=Csa_1G574870 PE=3 SV=1	Csa_1G574870	1	3.91008e-09	151.04	2	EIGDGGS(1)VLDLDPK	-0.26973	0.985	1.0755	0.9675
Csa_1G574870.2	A0A0A0LW91	385	S	Malic enzyme OS=Cucumis sativus OX=3659 GN=Csa_1G574870 PE=3 SV=1	Csa_1G574870	1	0.00664022	65.179	4	KDS(1)LQHFK	0.2042	1.087	0.981	0.96
Csa_1G574880	A0A0A0M1Q8	59	S	PPM-type phosphatase domain-containing protein OS=Cucumis sativus OX=3659 GN=Csa_1G574880 PE=3 SV=1	Csa_1G574880	0.969071	0.000186795	77.726	3	S(0.969)VDLT(0.031)TPVSEPPR	-0.44898	1.0065	1.182	0.9355
Csa_1G574900	A0A0A0LWN2	209	S	Senescence domain-containing protein OS=Cucumis sativus OX=3659 GN=Csa_1G574900 PE=4 SV=1	Csa_1G574900	0.999988	0.00112301	68.42	3	GGEMILNS(1)PPPVASVER	-0.44785
Csa_1G574900.1	A0A0A0LWN2	23	S	Senescence domain-containing protein OS=Cucumis sativus OX=3659 GN=Csa_1G574900 PE=4 SV=1	Csa_1G574900	0.999852	1.1793e-05	95.414	3	SQASMKPSNSIQS(1)PR	-0.095467
Csa_1G574920	A0A0A0LW97	144	S	SpoU_sub_bind domain-containing protein OS=Cucumis sativus OX=3659 GN=Csa_1G574920 PE=4 SV=1	Csa_1G574920	1	0.000129129	118.9	2	S(1)IELADEK	-0.41769	1.0465	1.1825	0.7655
Csa_1G574940	A0A0A0LWN7	42	S	mitochondrial import inner membrane translocase subunit TIM17-2-like(predicted) OS=Cucumis sativus OX=3659 GN=Csa_1G574940 PE=4 SV=1	Csa_1G574940	0.974552	0.00206019	98.582	2	GIYS(0.025)S(0.975)PK	-0.91563
Csa_1G574970	A0A0A0M1R9	452	S	Phosphotransferase OS=Cucumis sativus OX=3659 GN=Csa_1G574970 PE=3 SV=1	Csa_1G574970	0.999979	0.00240413	71.513	3	FRNS(1)LESSLK	0.43827	1.0175	1.0245	1.005
Csa_1G575000	A0A0A0LYR1	160	S	DUF4005 domain-containing protein OS=Cucumis sativus OX=3659 GN=Csa_1G575000 PE=4 SV=1	Csa_1G575000	0.9992	0.000332963	87.216	3	SEHTVS(0.001)VHS(0.999)R	0.92727
Csa_1G575000.1	A0A0A0LYR1	261	S	DUF4005 domain-containing protein OS=Cucumis sativus OX=3659 GN=Csa_1G575000 PE=4 SV=1	Csa_1G575000	0.995183	0.000456197	74.793	3	FMGS(0.005)GGGS(0.995)NGPPTPAK	-0.59857
Csa_1G575000.10	A0A0A0LYR1	251	T	DUF4005 domain-containing protein OS=Cucumis sativus OX=3659 GN=Csa_1G575000 PE=4 SV=1	Csa_1G575000	0.999884	0.00138278	81.918	2	LISTAQS(1)T(1)PR	-0.12707
Csa_1G575000.2	A0A0A0LYR1	292	S	DUF4005 domain-containing protein OS=Cucumis sativus OX=3659 GN=Csa_1G575000 PE=4 SV=1	Csa_1G575000	0.998027	7.04e-15	175.56	3	GYLNFPNYMANT(0.002)QS(0.998)FK	0.4665
Csa_1G575000.3	A0A0A0LYR1	250	S	DUF4005 domain-containing protein OS=Cucumis sativus OX=3659 GN=Csa_1G575000 PE=4 SV=1	Csa_1G575000	0.999549	0.00138278	80.441	2	LISTAQS(1)T(1)PR	-0.12707
Csa_1G575000.4	A0A0A0LYR1	164	S	DUF4005 domain-containing protein OS=Cucumis sativus OX=3659 GN=Csa_1G575000 PE=4 SV=1	Csa_1G575000	0.968644	5.53017e-23	200.33	3	RLS(0.969)AS(0.03)LDNT(0.001)TFMEESPK	-0.63526
Csa_1G575000.5	A0A0A0LYR1	316	S	DUF4005 domain-containing protein OS=Cucumis sativus OX=3659 GN=Csa_1G575000 PE=4 SV=1	Csa_1G575000	1	1.97826e-05	124.25	3	RVS(1)LNELMESR	0.88282
Csa_1G575000.6	A0A0A0LYR1	337	S	DUF4005 domain-containing protein OS=Cucumis sativus OX=3659 GN=Csa_1G575000 PE=4 SV=1	Csa_1G575000	0.995517	5.83104e-08	152.89	2	S(0.004)CS(0.996)QVQEAINFK	-0.59672
Csa_1G575000.7	A0A0A0LYR1	270	S	DUF4005 domain-containing protein OS=Cucumis sativus OX=3659 GN=Csa_1G575000 PE=4 SV=1	Csa_1G575000	1	0.000323613	97.69	2	S(1)MCGENFFR	-0.47339
Csa_1G575000.8	A0A0A0LYR1	197	S	DUF4005 domain-containing protein OS=Cucumis sativus OX=3659 GN=Csa_1G575000 PE=4 SV=1	Csa_1G575000	0.764999	1.31293e-33	162.87	3	T(0.045)NT(0.172)S(0.765)AS(0.017)ELSDDPFNHTLSSPLPCR	-0.12283
Csa_1G575000.9	A0A0A0LYR1	211	S	DUF4005 domain-containing protein OS=Cucumis sativus OX=3659 GN=Csa_1G575000 PE=4 SV=1	Csa_1G575000	0.834978	1.83122e-47	233.33	3	TNTSASELSDDPFNHTLS(0.835)S(0.165)PLPCR	-0.63778
Csa_1G575030	A0A0A0LZ99	932	T	phosphoinositide 3-kinase regulatory subunit 4(predicted) OS=Cucumis sativus OX=3659 GN=Csa_1G575030 PE=4 SV=1	Csa_1G575030	0.994641	0.000873549	76.049	3	GIKT(0.995)PVS(0.003)NVS(0.002)S(0.001)K	-0.076054
Csa_1G575040	A0A0A0LWP4	29	S	programmed cell death protein 4-like(predicted) OS=Cucumis sativus OX=3659 GN=Csa_1G575040 PE=4 SV=1	Csa_1G575040	0.999324	0.00265959	81.992	2	SAT(0.001)GMNGS(0.999)PK	0.20556
Csa_1G575050	A0A0A0LYR4	71	S	arginine--tRNA ligase, cytoplasmic-like isoform X1(predicted) OS=Cucumis sativus OX=3659 GN=Csa_1G575050 PE=3 SV=1	Csa_1G575050	0.995967	0.0297621	44.511	3	GPPS(0.996)VGQT(0.004)IMK	-1.7793	0.9965	0.9815	1.0705
Csa_1G575120	A0A0A0M1T6	134	S	AP complex subunit sigma OS=Cucumis sativus OX=3659 GN=Csa_1G575120 PE=3 SV=1	Csa_1G575120	0.976321	9.10789e-06	122.44	3	S(0.024)NILS(0.976)PIQLMEK	-0.52012
Csa_1G575190	A0A0A0LWQ7	103	S	zinc finger CCCH domain-containing protein 49-like(predicted) OS=Cucumis sativus OX=3659 GN=Csa_1G575190 PE=4 SV=1	Csa_1G575190	0.99939	1.30273e-27	167.9	2	SANS(0.999)PDSYDESPLR	1.2581
Csa_1G575190.1	A0A0A0LWQ7	155	S	zinc finger CCCH domain-containing protein 49-like(predicted) OS=Cucumis sativus OX=3659 GN=Csa_1G575190 PE=4 SV=1	Csa_1G575190	0.938365	0.000243373	77.1	3	S(0.938)LGS(0.059)T(0.002)S(0.001)INEMVASLR	1.1363
Csa_1G575190.2	A0A0A0LWQ7	202	S	zinc finger CCCH domain-containing protein 49-like(predicted) OS=Cucumis sativus OX=3659 GN=Csa_1G575190 PE=4 SV=1	Csa_1G575190	0.998749	1.11652e-09	161.86	3	VCHGFCS(0.999)LPT(0.001)TPTR	-0.8774
Csa_1G575190.3	A0A0A0LWQ7	178	S	zinc finger CCCH domain-containing protein 49-like(predicted) OS=Cucumis sativus OX=3659 GN=Csa_1G575190 PE=4 SV=1	Csa_1G575190	0.993419	1.49862e-22	177.81	3	VKS(0.993)LPS(0.005)S(0.001)WNVQIGSPGYPSR	-0.70146
Csa_1G575190.4	A0A0A0LWQ7	189	S	zinc finger CCCH domain-containing protein 49-like(predicted) OS=Cucumis sativus OX=3659 GN=Csa_1G575190 PE=4 SV=1	Csa_1G575190	0.999635	1.49862e-22	177.81	3	VKS(0.514)LPS(0.416)S(0.07)WNVQIGS(1)PGYPSR	0.44764
Csa_1G575190.5	A0A0A0LWQ7	74	S	zinc finger CCCH domain-containing protein 49-like(predicted) OS=Cucumis sativus OX=3659 GN=Csa_1G575190 PE=4 SV=1	Csa_1G575190	0.997047	8.39648e-88	331.9	2	YTNESEIES(0.997)DS(0.003)ELSGR	-0.25445
Csa_1G575190.6	A0A0A0LWQ7	206	T	zinc finger CCCH domain-containing protein 49-like(predicted) OS=Cucumis sativus OX=3659 GN=Csa_1G575190 PE=4 SV=1	Csa_1G575190	0.982939	1.11652e-09	161.86	2	VCHGFCS(0.9)LPT(0.116)T(0.983)PTR	-1.123
Csa_1G580230	A0A0A0LWR1	996	S	Vacuolar protein sorting-associated protein(predicted) OS=Cucumis sativus OX=3659 GN=Csa_1G580230 PE=4 SV=1	Csa_1G580230	0.772964	2.38957e-06	107.82	2	ASTSFYAT(0.004)T(0.223)S(0.773)PLR	0.58918	0.8145	0.939	1.2905
Csa_1G580230.1	A0A0A0LWR1	627	S	Vacuolar protein sorting-associated protein(predicted) OS=Cucumis sativus OX=3659 GN=Csa_1G580230 PE=4 SV=1	Csa_1G580230	0.999999	1.17482e-05	131.25	3	RES(1)IPDLS(0.288)S(0.712)PK	-0.16862	0.8715	1.0455	1.15
Csa_1G580230.10	A0A0A0LWR1	348	S	Vacuolar protein sorting-associated protein(predicted) OS=Cucumis sativus OX=3659 GN=Csa_1G580230 PE=4 SV=1	Csa_1G580230	0.918446	0.000992007	111.39	2	S(0.001)S(0.081)S(0.918)YNLR	0.37459	1.059	0.961	1.005
Csa_1G580230.11	A0A0A0LWR1	555	S	Vacuolar protein sorting-associated protein(predicted) OS=Cucumis sativus OX=3659 GN=Csa_1G580230 PE=4 SV=1	Csa_1G580230	0.995196	9.55655e-07	146.11	2	T(0.003)S(0.002)S(0.995)YGDVR	0.31702	0.8865	1.033	1.122
Csa_1G580230.12	A0A0A0LWR1	933	S	Vacuolar protein sorting-associated protein(predicted) OS=Cucumis sativus OX=3659 GN=Csa_1G580230 PE=4 SV=1	Csa_1G580230	1	4.0934e-35	227.01	3	YPGFHNDDDS(1)DEDLPEQNMK	-0.64135	1.0495	0.91	1.0695
Csa_1G580230.13	A0A0A0LWR1	383	T	Vacuolar protein sorting-associated protein(predicted) OS=Cucumis sativus OX=3659 GN=Csa_1G580230 PE=4 SV=1	Csa_1G580230	0.867655	0.00384397	73.891	3	KS(0.009)S(0.123)T(0.868)PDDNWR	0.97349	0.9065	1.011	1.12
Csa_1G580230.2	A0A0A0LWR1	633	S	Vacuolar protein sorting-associated protein(predicted) OS=Cucumis sativus OX=3659 GN=Csa_1G580230 PE=4 SV=1	Csa_1G580230	0.972515	5.62239e-06	137.21	4	RESIPDLS(0.027)S(0.973)PK	0.10463	0.8285	1.0785	1.144
Csa_1G580230.3	A0A0A0LWR1	272	S	Vacuolar protein sorting-associated protein(predicted) OS=Cucumis sativus OX=3659 GN=Csa_1G580230 PE=4 SV=1	Csa_1G580230	0.967303	0.00268666	64.842	3	HNS(0.967)ET(0.033)SFEGMHR	-0.27634	0.8935	1.0415	1.093
Csa_1G580230.4	A0A0A0LWR1	285	S	Vacuolar protein sorting-associated protein(predicted) OS=Cucumis sativus OX=3659 GN=Csa_1G580230 PE=4 SV=1	Csa_1G580230	0.987201	1.47376e-12	172.99	3	HS(0.013)NS(0.987)GEQNNYSSGR	-0.52645	0.805	0.865	1.3535
Csa_1G580230.5	A0A0A0LWR1	879	S	Vacuolar protein sorting-associated protein(predicted) OS=Cucumis sativus OX=3659 GN=Csa_1G580230 PE=4 SV=1	Csa_1G580230	0.977081	0.03655	41.188	3	LNS(0.977)FNS(0.023)NLDDSK	2.4103
Csa_1G580230.6	A0A0A0LWR1	747	S	Vacuolar protein sorting-associated protein(predicted) OS=Cucumis sativus OX=3659 GN=Csa_1G580230 PE=4 SV=1	Csa_1G580230	0.99837	6.27353e-22	171.96	3	NISHGLS(0.002)GS(0.998)S(0.998)DEDS(0.002)SSMPSHR	-1.5496	0.8925	1.0005	1.119
Csa_1G580230.7	A0A0A0LWR1	748	S	Vacuolar protein sorting-associated protein(predicted) OS=Cucumis sativus OX=3659 GN=Csa_1G580230 PE=4 SV=1	Csa_1G580230	0.998309	6.27353e-22	171.96	3	NISHGLS(0.002)GS(0.998)S(0.998)DEDS(0.002)SSMPSHR	-1.5496	0.8925	1.0005	1.119
Csa_1G580230.8	A0A0A0LWR1	240	S	Vacuolar protein sorting-associated protein(predicted) OS=Cucumis sativus OX=3659 GN=Csa_1G580230 PE=4 SV=1	Csa_1G580230	0.998702	3.369e-06	102.36	4	PHVPERS(0.999)PEHS(0.001)LR	-0.15118	0.9805	1.0745	0.9635
Csa_1G580230.9	A0A0A0LWR1	962	S	Vacuolar protein sorting-associated protein(predicted) OS=Cucumis sativus OX=3659 GN=Csa_1G580230 PE=4 SV=1	Csa_1G580230	0.977208	0.000321128	79.614	3	S(0.977)PS(0.023)PHLEDSHR	-0.73961	0.945	0.805	1.258
Csa_1G586760	A0A0A0LYT3	10	S	Methyltransf_25 domain-containing protein OS=Cucumis sativus OX=3659 GN=Csa_1G586760 PE=3 SV=1	Csa_1G586760	0.878907	2.79403e-23	195.59	3	S(0.031)DNHS(0.879)PT(0.089)T(0.001)LNGLPQPQGSK	0.094533	1.009	1.0925	0.899
Csa_1G586780	A0A0A0M1W0	591	S	SNF2 domain protein(predicted) OS=Cucumis sativus OX=3659 GN=Csa_1G586780 PE=4 SV=1	Csa_1G586780	0.999998	6.26998e-30	191.34	5	SAVENNDTHS(1)EGEVHNPHSDKDSDMK	-0.098063	1.057	1.0465	0.9355
Csa_1G586780.1	A0A0A0M1W0	589	T	SNF2 domain protein(predicted) OS=Cucumis sativus OX=3659 GN=Csa_1G586780 PE=4 SV=1	Csa_1G586780	0.998011	8.30995e-09	118.53	5	S(0.002)AVENNDT(0.998)HS(1)EGEVHNPHSDKDSDMKQ	-0.43058	1.007	1.082	0.917
Csa_1G588520	A0A0A0LWU1	266	S	WD_REPEATS_REGION domain-containing protein OS=Cucumis sativus OX=3659 GN=Csa_1G588520 PE=4 SV=1	Csa_1G588520	1	2.88171e-07	150.9	2	S(1)PGS(1)GGSIIK	-0.24498	0.9875	1.0345	0.9805
Csa_1G588520.1	A0A0A0LWU1	269	S	WD_REPEATS_REGION domain-containing protein OS=Cucumis sativus OX=3659 GN=Csa_1G588520 PE=4 SV=1	Csa_1G588520	0.999963	2.88171e-07	150.9	2	S(1)PGS(1)GGSIIK	-0.24498	0.994	1.0645	0.948
Csa_1G588520.2	A0A0A0LWU1	153	S	WD_REPEATS_REGION domain-containing protein OS=Cucumis sativus OX=3659 GN=Csa_1G588520 PE=4 SV=1	Csa_1G588520	1	1.64816e-22	177.6	5	VAAAEHISQFNEEARS(1)PFVK	0.2923	1.164	0.9355	0.9655
Csa_1G588530	A0A0A0LYW2	1037	S	Protein kinase domain-containing protein OS=Cucumis sativus OX=3659 GN=Csa_1G588530 PE=4 SV=1	Csa_1G588530	0.943099	0.00167903	66.264	3	YS(0.028)GNS(0.029)IS(0.943)EHGMPTK	0.46729
Csa_1G589640	A0A0A0LZG2	121	S	30S ribosomal protein S16(predicted) OS=Cucumis sativus OX=3659 GN=Csa_1G589640 PE=3 SV=1	Csa_1G589640	0.972696	0.000228969	83.37	2	KPT(0.004)DGS(0.973)NGEADS(0.023)	-0.039243	1.019	0.928	1.103
Csa_1G589660	A0A0A0LYX7	77	S	DUF3511 domain protein(predicted) OS=Cucumis sativus OX=3659 GN=Csa_1G589660 PE=4 SV=1	Csa_1G589660	0.993542	1.53818e-06	141.34	2	S(0.006)WS(0.994)FNDPEMQR	0.0011791
Csa_1G589690	A0A0A0LZG7	68	S	Glycylpeptide N-tetradecanoyltransferase OS=Cucumis sativus OX=3659 GN=Csa_1G589690 PE=3 SV=1	Csa_1G589690	0.951717	3.5078e-07	117.51	4	DIGDS(0.009)S(0.04)LS(0.952)DGPIEPPTPLSEIK	0.75235	1.0325	1.029	0.9705
Csa_1G589700	A0A0A0LWV9	156	S	Lactoylglutathione lyase / glyoxalase I family protein(predicted) OS=Cucumis sativus OX=3659 GN=Csa_1G589700 PE=4 SV=1	Csa_1G589700	1	0.000857955	81.239	3	S(1)GRPAIFTR	0.047071	1.116	0.9085	1.0085
Csa_1G589730	A0A0A0M216	1205	S	Serine/arginine repetitive matrix protein(predicted) OS=Cucumis sativus OX=3659 GN=Csa_1G589730 PE=4 SV=1	Csa_1G589730	0.968486	0.020313	52.579	3	S(0.016)T(0.016)LS(0.968)PLPK	-0.10263
Csa_1G590280	A0A0A0LZH6	1519	S	myosin-17-like(predicted) OS=Cucumis sativus OX=3659 GN=Csa_1G590280 PE=3 SV=1	Csa_1G590280	1	8.98069e-05	105	3	ENS(1)GFGFLLQR	-0.48479	1.165	0.816	1.0175
Csa_1G590280.1	A0A0A0LZH6	1056	S	myosin-17-like(predicted) OS=Cucumis sativus OX=3659 GN=Csa_1G590280 PE=3 SV=1	Csa_1G590280	0.999427	4.6095e-05	112.08	3	QQALTMS(0.999)PT(0.001)GK	-0.34378	0.973	0.884	1.1535
Csa_1G595850	A0A0A0M235	91	S	Elf4 domain-containing protein OS=Cucumis sativus OX=3659 GN=Csa_1G595850 PE=4 SV=1	Csa_1G595850	0.984473	0.00402615	56.488	3	S(0.032)MEVS(0.984)S(0.983)EGDS(0.784)S(0.217)GALK	0.3459
Csa_1G595850.1	A0A0A0M235	92	S	Elf4 domain-containing protein OS=Cucumis sativus OX=3659 GN=Csa_1G595850 PE=4 SV=1	Csa_1G595850	0.985442	1.89876e-25	212.41	2	SMEVS(0.015)S(0.985)EGDS(0.997)S(0.003)GALK	0.5247
Csa_1G595850.2	A0A0A0M235	96	S	Elf4 domain-containing protein OS=Cucumis sativus OX=3659 GN=Csa_1G595850 PE=4 SV=1	Csa_1G595850	0.997097	1.89876e-25	212.41	2	SMEVS(0.015)S(0.985)EGDS(0.997)S(0.003)GALK	0.5247
Csa_1G595875	A0A0A0M241	67	S	protein CTR9 homolog(predicted) OS=Cucumis sativus OX=3659 GN=Csa_1G595875 PE=4 SV=1	Csa_1G595875	0.979065	6.1775e-71	300.15	2	AT(0.004)WS(0.979)DS(0.017)EEDEPIDTQR	0.018147
Csa_1G595875.1	A0A0A0M241	69	S	protein CTR9 homolog(predicted) OS=Cucumis sativus OX=3659 GN=Csa_1G595875 PE=4 SV=1	Csa_1G595875	1	6.1775e-71	300.15	2	AT(0.057)WS(0.943)DS(1)EEDEPIDTQR	-0.080998
Csa_1G595875.2	A0A0A0M241	88	S	protein CTR9 homolog(predicted) OS=Cucumis sativus OX=3659 GN=Csa_1G595875 PE=4 SV=1	Csa_1G595875	1	3.33738e-12	168.75	3	ENS(1)AGLEDS(1)DGEIR	0.4967
Csa_1G595875.3	A0A0A0M241	94	S	protein CTR9 homolog(predicted) OS=Cucumis sativus OX=3659 GN=Csa_1G595875 PE=4 SV=1	Csa_1G595875	1	3.33738e-12	168.75	3	ENS(1)AGLEDS(1)DGEIR	0.4967
Csa_1G595890	A0A0A0LWY0	113	S	12-oxophytodienoate reductase 3(predicted) OS=Cucumis sativus OX=3659 GN=Csa_1G595890 PE=4 SV=1	Csa_1G595890	0.998486	5.7854e-10	130	3	ILLPDGSYGT(0.002)YPS(0.998)PR	-1.0876	1.0245	1.0045	0.992
Csa_1G595890.1	A0A0A0LWY0	4	S	12-oxophytodienoate reductase 3(predicted) OS=Cucumis sativus OX=3659 GN=Csa_1G595890 PE=4 SV=1	Csa_1G595890	0.999999	1.41613e-11	138.77	3	PES(1)PAANGSATLFSPFR	0.21395	1.0545	0.9945	0.971
Csa_1G596510	A0A0A0M261	187	S	Putative TMEM192 family protein(predicted) OS=Cucumis sativus OX=3659 GN=Csa_1G596510 PE=4 SV=1	Csa_1G596510	0.999384	1.01545e-14	174.91	2	S(0.001)LYS(0.999)PLQQSSSLEDLR	-0.13724
Csa_1G596510.1	A0A0A0M261	177	S	Putative TMEM192 family protein(predicted) OS=Cucumis sativus OX=3659 GN=Csa_1G596510 PE=4 SV=1	Csa_1G596510	0.996432	0.000103213	90.707	3	YNS(0.004)LNS(0.996)QPDVLK	0.80356
Csa_1G597020	A0A0A0LZ26	400	S	Protein kinase domain-containing protein OS=Cucumis sativus OX=3659 GN=Csa_1G597020 PE=4 SV=1	Csa_1G597020	0.984309	0.00173679	59.957	3	S(0.344)RS(0.663)PNS(0.984)PLT(0.008)ENGASNGNR	1.2222
Csa_1G597160	A0A0A0LX05	206	S	Chlorophyll a-b binding protein, chloroplastic OS=Cucumis sativus OX=3659 GN=Csa_1G597160 PE=3 SV=1	Csa_1G597160	1	0.000366002	91.093	2	GS(1)PEPVMVLR	-0.40848	0.979	1.0965	0.966
Csa_1G597720	A0A0A0LWR3	83	S	FLZ-type domain-containing protein OS=Cucumis sativus OX=3659 GN=Csa_1G597720 PE=4 SV=1	Csa_1G597720	1	0.0244875	51.346	3	HVVCS(1)PK	-0.9705
Csa_1G597740	A0A0A0LZM6	129	S	20 kDa chaperonin, chloroplastic(predicted) OS=Cucumis sativus OX=3659 GN=Csa_1G597740 PE=3 SV=1	Csa_1G597740	0.999818	0.00117303	78.814	2	TGAQVVYS(1)K	2.2963	1.11	0.951	0.989
Csa_1G597740.1	A0A0A0LZM6	157	T	20 kDa chaperonin, chloroplastic(predicted) OS=Cucumis sativus OX=3659 GN=Csa_1G597740 PE=3 SV=1	Csa_1G597740	1	2.29925e-05	94.569	3	EDDIVGILET(1)DDAK	0.37199	1.082	0.979	0.9785
Csa_1G597740.2	A0A0A0LZM6	230	Y	20 kDa chaperonin, chloroplastic(predicted) OS=Cucumis sativus OX=3659 GN=Csa_1G597740 PE=3 SV=1	Csa_1G597740	1	0.00544029	87.696	2	Y(1)AGNEFK	0.48857	1.205	0.9005	0.9595
Csa_1G597760	A0A0A0LZ49	1153	S	NUC173 domain-containing protein OS=Cucumis sativus OX=3659 GN=Csa_1G597760 PE=4 SV=1	Csa_1G597760	1	6.0287e-05	112.02	2	KAS(1)NPDLDER	1.6234	0.8965	1.104	1.098
Csa_1G597760.1	A0A0A0LZ49	1126	S	NUC173 domain-containing protein OS=Cucumis sativus OX=3659 GN=Csa_1G597760 PE=4 SV=1	Csa_1G597760	0.99775	1.1219e-05	134.99	3	T(0.002)VLS(0.998)DGELK	-0.24801	1.118	1.1985	0.7605
Csa_1G597760.2	A0A0A0LZ49	605	S	NUC173 domain-containing protein OS=Cucumis sativus OX=3659 GN=Csa_1G597760 PE=4 SV=1	Csa_1G597760	1	0.000264873	90.325	2	NDES(1)DLEVDMAR	0.37601	1.0035	0.979	1.0435
Csa_1G598870	A0A0A0LZP1	197	S	transcription factor Pur-alpha 1 isoform X2(predicted) OS=Cucumis sativus OX=3659 GN=Csa_1G598870 PE=4 SV=1	Csa_1G598870	0.756466	6.98162e-12	132.38	4	LAGLSDDVGAGFIS(0.008)GHS(0.756)S(0.836)QS(0.366)GPT(0.026)S(0.008)DLNVDR	0.48195	1.0565	0.9875	0.961
Csa_1G598870.1	A0A0A0LZP1	198	S	transcription factor Pur-alpha 1 isoform X2(predicted) OS=Cucumis sativus OX=3659 GN=Csa_1G598870 PE=4 SV=1	Csa_1G598870	0.836405	6.98162e-12	132.38	4	LAGLSDDVGAGFIS(0.008)GHS(0.756)S(0.836)QS(0.366)GPT(0.026)S(0.008)DLNVDR	0.48195	1.0565	0.9875	0.961
Csa_1G598870.2	A0A0A0LZP1	175	S	transcription factor Pur-alpha 1 isoform X2(predicted) OS=Cucumis sativus OX=3659 GN=Csa_1G598870 PE=4 SV=1	Csa_1G598870	1	6.15684e-10	129.51	3	LFILPNQENS(1)EHS(1)ER	0.41804	1.056	1.0065	0.9405
Csa_1G598870.3	A0A0A0LZP1	178	S	transcription factor Pur-alpha 1 isoform X2(predicted) OS=Cucumis sativus OX=3659 GN=Csa_1G598870 PE=4 SV=1	Csa_1G598870	1	3.02871e-14	168.62	3	LFILPNQENS(1)EHS(1)ER	0.41804	1.035	1.012	0.9555
Csa_1G599420	A0A0A0LX38	273	S	YTH domain-containing protein OS=Cucumis sativus OX=3659 GN=Csa_1G599420 PE=4 SV=1	Csa_1G599420	0.906731	3.9485e-05	88.951	4	S(0.907)PS(0.067)FRPGS(0.026)HYVGFPHPR	-0.31738	1.086	1.0135	0.924
Csa_1G599420.1	A0A0A0LX38	410	T	YTH domain-containing protein OS=Cucumis sativus OX=3659 GN=Csa_1G599420 PE=4 SV=1	Csa_1G599420	0.971552	7.01556e-07	145.52	2	VS(0.028)T(0.972)PDRDQYNK	-0.47436	0.9925	0.965	1.081
Csa_1G599420.2	A0A0A0LX38	622	T	YTH domain-containing protein OS=Cucumis sativus OX=3659 GN=Csa_1G599420 PE=4 SV=1	Csa_1G599420	0.999907	5.64644e-07	132.74	3	T(1)PKPVEATNDLVK	-0.21432	0.995	0.906	1.1905
Csa_1G599440	A0A0A0LWT9	23	S	Protein kinase domain-containing protein OS=Cucumis sativus OX=3659 GN=Csa_1G599440 PE=3 SV=1	Csa_1G599440	0.911113	6.54856e-05	82.367	3	S(0.006)ES(0.911)PKVES(0.054)T(0.018)S(0.009)PY(0.001)TR	-0.0043255
Csa_1G599450	A0A0A0M2C3	192	S	ruBisCO large subunit-binding protein subunit beta, chloroplastic(predicted) OS=Cucumis sativus OX=3659 GN=Csa_1G599450 PE=3 SV=1	Csa_1G599450	1	0.0015604	85.355	3	ALVS(1)ELKK	0.76711	0.994	1.0305	1.0225
Csa_1G599450.1	A0A0A0M2C3	574	S	ruBisCO large subunit-binding protein subunit beta, chloroplastic(predicted) OS=Cucumis sativus OX=3659 GN=Csa_1G599450 PE=3 SV=1	Csa_1G599450	1	4.66307e-05	111.88	3	CCLEHAAS(1)VAK	0.17475	1.0935	0.931	1.0125
Csa_1G599450.2	A0A0A0M2C3	405	S	ruBisCO large subunit-binding protein subunit beta, chloroplastic(predicted) OS=Cucumis sativus OX=3659 GN=Csa_1G599450 PE=3 SV=1	Csa_1G599450	1	2.68681e-29	217.54	3	DTTTIVGDGSTQEAVS(1)KR	0.36065	1.0805	0.9715	0.9835
Csa_1G599450.3	A0A0A0M2C3	74	S	ruBisCO large subunit-binding protein subunit beta, chloroplastic(predicted) OS=Cucumis sativus OX=3659 GN=Csa_1G599450 PE=3 SV=1	Csa_1G599450	1	2.04472e-07	136.34	4	ELHFNQDGS(1)AIKK	-0.077136	0.988	0.8665	1.179
Csa_1G599450.4	A0A0A0M2C3	486	S	ruBisCO large subunit-binding protein subunit beta, chloroplastic(predicted) OS=Cucumis sativus OX=3659 GN=Csa_1G599450 PE=3 SV=1	Csa_1G599450	1	1.89073e-05	127.02	3	LAS(1)KVDAIK	-0.61281	1.077	0.841	1.1295
Csa_1G599450.5	A0A0A0M2C3	527	S	ruBisCO large subunit-binding protein subunit beta, chloroplastic(predicted) OS=Cucumis sativus OX=3659 GN=Csa_1G599450 PE=3 SV=1	Csa_1G599450	0.999813	0.00443936	66.246	3	NAGVNGS(1)VVSEK	-0.083053	1.157	0.837	1.044
Csa_1G599450.6	A0A0A0M2C3	535	S	ruBisCO large subunit-binding protein subunit beta, chloroplastic(predicted) OS=Cucumis sativus OX=3659 GN=Csa_1G599450 PE=3 SV=1	Csa_1G599450	0.757701	0.0135059	60.691	2	VLS(0.758)S(0.241)DNY(0.001)R	-0.33292	1.0345	0.98	1.0245
Csa_1G599530	A0A0A0LZ81	91	S	At1g55340(predicted) OS=Cucumis sativus OX=3659 GN=Csa_1G599530 PE=4 SV=1	Csa_1G599530	0.864089	0.000311523	83.204	3	T(0.003)T(0.003)IT(0.13)S(0.864)PEKEDR	-0.62301
Csa_1G599542	A0A0A0M2D5	587	S	Mediator of RNA polymerase II transcription subunit 13 OS=Cucumis sativus OX=3659 GN=Csa_1G599542 PE=3 SV=1	Csa_1G599542	0.96241	3.7833e-40	207.92	4	DSSSTVMQNIGEPLS(0.962)PS(0.037)HS(0.001)SASGSSSLK	0.030116	0.858	1.12	1.025
Csa_1G600110	A0A0A0M2E7	297	S	SHSP domain-containing protein OS=Cucumis sativus OX=3659 GN=Csa_1G600110 PE=3 SV=1	Csa_1G600110	0.999974	0.00486018	58.079	3	RRS(1)EEMGEESGR	1.3728	0.8465	0.7465	1.4345
Csa_1G600110.1	A0A0A0M2E7	304	S	SHSP domain-containing protein OS=Cucumis sativus OX=3659 GN=Csa_1G600110 PE=3 SV=1	Csa_1G600110	0.99995	0.0130334	52.527	3	RSEEMGEES(1)GR	-1.4629	0.829	1.0765	1.1225
Csa_1G600110.2	A0A0A0M2E7	227	S	SHSP domain-containing protein OS=Cucumis sativus OX=3659 GN=Csa_1G600110 PE=3 SV=1	Csa_1G600110	0.988483	3.12742e-57	287.75	2	T(0.002)S(0.009)S(0.988)MGSGQPVEDLGK	0.46461	1.147	0.976	0.8695
Csa_1G600110.3	A0A0A0M2E7	230	S	SHSP domain-containing protein OS=Cucumis sativus OX=3659 GN=Csa_1G600110 PE=3 SV=1	Csa_1G600110	0.978678	0.00788409	54.15	3	T(0.197)S(0.197)S(0.627)MGS(0.979)GQPVEDLGK	-2.2817	1.15	1.134	0.6765
Csa_1G600110.4	A0A0A0M2E7	137	T	SHSP domain-containing protein OS=Cucumis sativus OX=3659 GN=Csa_1G600110 PE=3 SV=1	Csa_1G600110	0.977585	2.33611e-07	115.05	4	AQSQPPPSATKPTADPPT(0.022)VRPNT(0.978)PK	-0.117	0.882	0.8395	1.3205
Csa_1G600110.5	A0A0A0M2E7	205	T	SHSP domain-containing protein OS=Cucumis sativus OX=3659 GN=Csa_1G600110 PE=3 SV=1	Csa_1G600110	1	0.00598037	57.434	4	QIPT(1)PPKPEK	-0.018904	0.885	1.0525	1.085
Csa_1G600260	A0A0A0M2G5	82	S	calmodulin-7-like(predicted) OS=Cucumis sativus OX=3659 GN=Csa_1G600260 PE=3 SV=1	Csa_1G600260	1	4.69395e-24	213.02	3	MKDT(1)DS(1)EEELK	-0.025042	1.021	0.974	1.0225
Csa_1G600260.1	A0A0A0M2G5	102	S	calmodulin-7-like(predicted) OS=Cucumis sativus OX=3659 GN=Csa_1G600260 PE=3 SV=1	Csa_1G600260	1	1.70651e-10	136.59	3	VFDKDQNGFIS(1)AAELR	1.1499	1.034	0.93	1.053
Csa_1G600260.2	A0A0A0M2G5	80	T	calmodulin-7-like(predicted) OS=Cucumis sativus OX=3659 GN=Csa_1G600260 PE=3 SV=1	Csa_1G600260	1	3.292e-16	188.01	3	MKDT(1)DS(1)EEELK	-0.025042	1.043	0.993	0.9875
Csa_1G600770	A0A0A0LX85	667	S	UBA domain-containing protein OS=Cucumis sativus OX=3659 GN=Csa_1G600770 PE=4 SV=1	Csa_1G600770	1	0.0168442	60.91	2	QFVFS(1)PP	-0.067185	1.2305	0.9585	0.8415
Csa_1G600810	A0A0A0M2H0	255	T	NTP_transferase domain-containing protein OS=Cucumis sativus OX=3659 GN=Csa_1G600810 PE=4 SV=1	Csa_1G600810	1	2.66477e-05	122.64	3	SEVLLNGT(1)PR	0.17756	1.085	0.978	0.967
Csa_1G600820	A0A0A0LZT4	189	S	Mucin-related protein(predicted) OS=Cucumis sativus OX=3659 GN=Csa_1G600820 PE=4 SV=1	Csa_1G600820	0.99986	1.43198e-06	100.07	2	LGDSIAGS(1)GDDIER	-0.69822
Csa_1G600860	A0A0A0M2H5	167	S	F-box domain-containing protein OS=Cucumis sativus OX=3659 GN=Csa_1G600860 PE=4 SV=1	Csa_1G600860	1	0.0053441	69.598	2	LS(1)AIGPR	0.043729
Csa_1G600870	A0A0A0LZU0	224	S	T-complex protein 1 subunit eta OS=Cucumis sativus OX=3659 GN=Csa_1G600870 PE=3 SV=1	Csa_1G600870	0.863645	6.57329e-06	122.33	3	T(0.136)FS(0.864)YAGFEQQPK	0.024539	1.0105	0.967	1.06
Csa_1G600950	A0A0A0LWZ3	782	S	SWIM-type domain-containing protein OS=Cucumis sativus OX=3659 GN=Csa_1G600950 PE=4 SV=1	Csa_1G600950	0.996368	3.65081e-14	167.45	3	LQDYS(0.003)RS(0.996)PS(0.001)AESEVK	0.41313
Csa_1G600970	A0A0A0LZV0	237	S	C2H2-type domain-containing protein OS=Cucumis sativus OX=3659 GN=Csa_1G600970 PE=4 SV=1	Csa_1G600970	0.889326	4.61626e-07	130.47	3	AHGGS(0.111)S(0.889)GPVIIIR	-0.19744	1.1965	0.982	0.8885
Csa_1G600970.1	A0A0A0LZV0	150	S	C2H2-type domain-containing protein OS=Cucumis sativus OX=3659 GN=Csa_1G600970 PE=4 SV=1	Csa_1G600970	0.999987	7.50619e-16	151.18	3	SGQAS(1)EPNS(1)DDEADNDGKR	-0.039507	1.385	0.9165	0.7805
Csa_1G600970.2	A0A0A0LZV0	154	S	C2H2-type domain-containing protein OS=Cucumis sativus OX=3659 GN=Csa_1G600970 PE=4 SV=1	Csa_1G600970	1	5.91327e-19	169.6	3	SGQAS(1)EPNS(1)DDEADNDGKR	-0.039507	1.1325	0.7695	1.1605
Csa_1G600970.3	A0A0A0LZV0	571	S	C2H2-type domain-containing protein OS=Cucumis sativus OX=3659 GN=Csa_1G600970 PE=4 SV=1	Csa_1G600970	1	2.06428e-29	222.03	2	S(1)YQDLDAPEDEVTVIDYR	0.02863	1.2085	1.143	0.719
Csa_1G604080	A0A0A0LZW8	60	S	Cytosine-specific methyltransferase OS=Cucumis sativus OX=3659 GN=Csa_1G604080 PE=3 SV=1	Csa_1G604080	1	2.48745e-08	142.74	3	AELS(1)VEEDDAPAR	-0.95829
Csa_1G604100	A0A0A0LZH0	33	S	Metal transport protein 8(predicted) OS=Cucumis sativus OX=3659 GN=Csa_1G604100 PE=4 SV=1	Csa_1G604100	0.999996	1.46323e-05	136.96	3	RYS(1)VNSLR	0.42305
Csa_1G604600	A0A0A0LX21	171	S	formate--tetrahydrofolate ligase(predicted) OS=Cucumis sativus OX=3659 GN=Csa_1G604600 PE=3 SV=1	Csa_1G604600	0.999554	0.000200045	94.547	3	IFHEASQS(1)DK	-0.11868	1.056	0.956	1.023
Csa_1G604600.1	A0A0A0LX21	246	S	formate--tetrahydrofolate ligase(predicted) OS=Cucumis sativus OX=3659 GN=Csa_1G604600 PE=3 SV=1	Csa_1G604600	1	1.80239e-05	125.86	4	KIS(1)IGQGPDEK	-0.68162	1.064	1.0375	0.9365
Csa_1G605100	A0A0A0LX29	184	S	FKS1_dom1 domain-containing protein OS=Cucumis sativus OX=3659 GN=Csa_1G605100 PE=4 SV=1	Csa_1G605100	0.999992	4.04735e-09	149.44	3	ESGAFS(1)GNLGELER	0.20279	1.0025	1.0105	1.0685
Csa_1G605110	A0A0A0M2L3	801	S	FKS1_dom1 domain-containing protein OS=Cucumis sativus OX=3659 GN=Csa_1G605110 PE=4 SV=1	Csa_1G605110	0.997506	0.000654798	84.605	3	NFS(0.998)VIS(0.002)SNK	0.13102	1.161	0.9485	0.9485
Csa_1G605110.1	A0A0A0M2L3	804	S	FKS1_dom1 domain-containing protein OS=Cucumis sativus OX=3659 GN=Csa_1G605110 PE=4 SV=1	Csa_1G605110	0.882238	2.22825e-05	127.78	2	NFS(0.114)VIS(0.882)S(0.004)NK	-0.68496	1.024	1.0365	1.0325
Csa_1G605610	A0A0A0LZY0	255	S	Ribosome biogenesis regulatory protein OS=Cucumis sativus OX=3659 GN=Csa_1G605610 PE=3 SV=1	Csa_1G605610	0.989877	0.000113769	81.346	3	FLPVVEGT(0.01)GIGS(0.99)R	-0.67481	1.185	0.872	0.981
Csa_1G605610.1	A0A0A0LZY0	144	S	Ribosome biogenesis regulatory protein OS=Cucumis sativus OX=3659 GN=Csa_1G605610 PE=3 SV=1	Csa_1G605610	1	5.77011e-07	131.72	2	MT(1)DES(1)GEDPFAAR	-0.45293	0.9185	0.7735	1.348
Csa_1G605610.2	A0A0A0LZY0	273	S	Ribosome biogenesis regulatory protein OS=Cucumis sativus OX=3659 GN=Csa_1G605610 PE=3 SV=1	Csa_1G605610	1	0.00029143	89.507	3	NS(1)HEILNVNK	0.034499	1.572	0.8235	0.702
Csa_1G605610.3	A0A0A0LZY0	141	T	Ribosome biogenesis regulatory protein OS=Cucumis sativus OX=3659 GN=Csa_1G605610 PE=3 SV=1	Csa_1G605610	1	5.30716e-06	113.14	2	MT(1)DES(1)GEDPFAAR	-0.45293	0.939	0.7665	1.3365
Csa_1G605710	A0A0A0LZY9	279	S	ENT domain-containing protein OS=Cucumis sativus OX=3659 GN=Csa_1G605710 PE=4 SV=1	Csa_1G605710	1	0.00138859	92.538	2	EIS(1)PEDIR	0.66136	1.1225	0.9545	1.0105
Csa_1G605710.1	A0A0A0LZY9	399	S	ENT domain-containing protein OS=Cucumis sativus OX=3659 GN=Csa_1G605710 PE=4 SV=1	Csa_1G605710	0.999995	5.49146e-10	155.81	3	LEDAS(1)DGES(0.997)DGREPYS(0.003)QGQSMVR	0.025933	1.041	0.992	0.993
Csa_1G605710.2	A0A0A0LZY9	403	S	ENT domain-containing protein OS=Cucumis sativus OX=3659 GN=Csa_1G605710 PE=4 SV=1	Csa_1G605710	0.997257	5.49146e-10	134.13	3	LEDAS(1)DGES(0.997)DGREPYS(0.003)QGQSMVR	0.025933	1.0475	1.0265	0.9755
Csa_1G605710.3	A0A0A0LZY9	140	S	ENT domain-containing protein OS=Cucumis sativus OX=3659 GN=Csa_1G605710 PE=4 SV=1	Csa_1G605710	0.993054	2.35458e-41	236.45	2	LNSDQPMADPVPS(0.993)PT(0.007)ASASR	0.031006	1.0375	1.016	0.979
Csa_1G605710.4	A0A0A0LZY9	340	S	ENT domain-containing protein OS=Cucumis sativus OX=3659 GN=Csa_1G605710 PE=4 SV=1	Csa_1G605710	0.819799	0.00171173	72.315	3	RDLPVS(0.18)QNGS(0.82)R	0.34805	1.076	0.9845	0.966
Csa_1G605710.5	A0A0A0LZY9	158	S	ENT domain-containing protein OS=Cucumis sativus OX=3659 GN=Csa_1G605710 PE=4 SV=1	Csa_1G605710	0.778036	5.16122e-08	108.95	3	T(0.057)S(0.057)QAS(0.103)LS(0.778)QGAPT(0.004)PAMPTTIPPSSSTLR	0.39906	1.149	1.0495	0.8855
Csa_1G605770	A0A0A0LXE8	57	S	Rho GTPase-activating gacO-like protein(predicted) OS=Cucumis sativus OX=3659 GN=Csa_1G605770 PE=4 SV=1	Csa_1G605770	1	0.0268931	49.794	2	IEDEDS(1)ENLK	1.2752
Csa_1G605770.1	A0A0A0LXE8	21	S	Rho GTPase-activating gacO-like protein(predicted) OS=Cucumis sativus OX=3659 GN=Csa_1G605770 PE=4 SV=1	Csa_1G605770	1	5.98428e-76	305.81	3	LTVTNHDDAGS(1)GEEEKIPAQK	-0.028017
Csa_1G605770.2	A0A0A0LXE8	105	S	Rho GTPase-activating gacO-like protein(predicted) OS=Cucumis sativus OX=3659 GN=Csa_1G605770 PE=4 SV=1	Csa_1G605770	0.981227	7.36604e-15	149.16	4	LDPVKDENGDGT(0.016)RS(0.981)S(0.802)T(0.2)DESTR	0.99134
Csa_1G605770.3	A0A0A0LXE8	106	S	Rho GTPase-activating gacO-like protein(predicted) OS=Cucumis sativus OX=3659 GN=Csa_1G605770 PE=4 SV=1	Csa_1G605770	0.802287	7.77307e-10	122.57	4	LDPVKDENGDGT(0.016)RS(0.981)S(0.802)T(0.2)DESTR	0.99134
Csa_1G611810	A0A0A0LX69	127	S	V-type proton ATPase subunit F OS=Cucumis sativus OX=3659 GN=Csa_1G611810 PE=3 SV=1	Csa_1G611810	0.998112	2.30125e-05	96.208	2	NLFSTES(0.001)VAS(0.998)GRY(0.001)	0.51619	1.1365	1.0545	0.855
Csa_1G612950	A0A0A0M022	334	S	BHLH domain-containing protein OS=Cucumis sativus OX=3659 GN=Csa_1G612950 PE=4 SV=1	Csa_1G612950	0.999909	2.83285e-40	215.15	4	MDTGNRPPLLAHHLS(1)LPNTSAEMNAIEK	0.51638
Csa_1G612950.1	A0A0A0M022	32	S	BHLH domain-containing protein OS=Cucumis sativus OX=3659 GN=Csa_1G612950 PE=4 SV=1	Csa_1G612950	0.999999	6.113e-07	152.37	2	S(1)APSSYFR	0.011528
Csa_1G613570	A0A0A0LXB3	30	T	Translocation protein Sec62(predicted) OS=Cucumis sativus OX=3659 GN=Csa_1G613570 PE=4 SV=1	Csa_1G613570	0.964549	0.00268944	83.226	3	DPNS(0.035)DT(0.965)PPRK	0.28603	1.1295	0.8635	1.0255
Csa_1G613580	A0A0A0M2S3	86	S	nuclear transcription factor Y subunit A-1-like isoform X2(predicted) OS=Cucumis sativus OX=3659 GN=Csa_1G613580 PE=4 SV=1	Csa_1G613580	0.996781	5.51574e-19	185.23	3	EVQATGS(0.997)PHS(0.003)AGSYR	-0.10755
Csa_1G613580.1	A0A0A0M2S3	89	S	nuclear transcription factor Y subunit A-1-like isoform X2(predicted) OS=Cucumis sativus OX=3659 GN=Csa_1G613580 PE=4 SV=1	Csa_1G613580	0.985272	0.00247162	59.07	3	EVQAT(0.046)GS(0.955)PHS(0.985)AGS(0.013)Y(0.001)R	-0.53747
Csa_1G614120	A0A0A0M2U2	523	S	calcium-dependent protein kinase 8-like(predicted) OS=Cucumis sativus OX=3659 GN=Csa_1G614120 PE=4 SV=1	Csa_1G614120	0.992702	4.69367e-05	116.87	2	DGS(0.993)LHLT(0.007)NEAR	-0.53895
Csa_1G614120.1	A0A0A0M2U2	513	S	calcium-dependent protein kinase 8-like(predicted) OS=Cucumis sativus OX=3659 GN=Csa_1G614120 PE=4 SV=1	Csa_1G614120	1	0.00880958	81.017	2	FNS(1)LS(1)LK	1.1496
Csa_1G614120.2	A0A0A0M2U2	515	S	calcium-dependent protein kinase 8-like(predicted) OS=Cucumis sativus OX=3659 GN=Csa_1G614120 PE=4 SV=1	Csa_1G614120	1	0.00380797	88.948	2	FNS(1)LS(1)LK	1.1496
Csa_1G614130	A0A0A0M060	273	S	sulfite reductase [ferredoxin], chloroplastic(predicted) OS=Cucumis sativus OX=3659 GN=Csa_1G614130 PE=4 SV=1	Csa_1G614130	0.999999	1.51989e-15	159.89	3	NDNSHGTNFPDS(1)PEPIYGTQFLPR	-1.9798	0.96	1.053	1.0275
Csa_1G614130.1	A0A0A0M060	644	S	sulfite reductase [ferredoxin], chloroplastic(predicted) OS=Cucumis sativus OX=3659 GN=Csa_1G614130 PE=4 SV=1	Csa_1G614130	1	0.000448446	87.831	2	WDGPVLS(1)PAR	-0.17982	1.081	1.134	0.811
Csa_1G615160	A0A0A0M068	514	S	NAD(H) kinase 1(predicted) OS=Cucumis sativus OX=3659 GN=Csa_1G615160 PE=3 SV=1	Csa_1G615160	0.999552	0.000106747	109.16	2	KTQS(1)FDGPR	-0.42335
Csa_1G615170	A0A0A0LXN4	165	S	60S ribosomal protein L13a-4(predicted) OS=Cucumis sativus OX=3659 GN=Csa_1G615170 PE=3 SV=1	Csa_1G615170	1	6.53451e-05	116.71	2	ERS(1)QAAYER	-0.005545
Csa_1G615190	A0A0A0LXF1	79	S	B30.2/SPRY domain-containing protein OS=Cucumis sativus OX=3659 GN=Csa_1G615190 PE=4 SV=1	Csa_1G615190	1	2.58374e-18	176.1	3	S(1)PGNDDDDEDPPSKK	0.44464
Csa_1G615190.1	A0A0A0LXF1	61	S	B30.2/SPRY domain-containing protein OS=Cucumis sativus OX=3659 GN=Csa_1G615190 PE=4 SV=1	Csa_1G615190	0.999979	3.38522e-22	180.21	3	QDPPDASEEIS(1)EEEPASDDTEK	-0.53958
Csa_1G615210	A0A0A0M072	294	S	exosome complex component RRP45A-like isoform X1(predicted) OS=Cucumis sativus OX=3659 GN=Csa_1G615210 PE=4 SV=1	Csa_1G615210	1	7.99e-12	138.54	4	HPS(1)VNLDVGGGTGSLK	-0.44942	1.073	0.8495	1.1465
Csa_1G615210.1	A0A0A0M072	414	S	exosome complex component RRP45A-like isoform X1(predicted) OS=Cucumis sativus OX=3659 GN=Csa_1G615210 PE=4 SV=1	Csa_1G615210	1	6.78286e-06	127.53	3	VDEVNLS(1)PVAAK	-0.1944	1.0455	0.9675	1.03
Csa_1G616250	A0A0A0M077	74	S	zinc finger CCCH domain-containing protein 46-like isoform X1(predicted) OS=Cucumis sativus OX=3659 GN=Csa_1G616250 PE=4 SV=1	Csa_1G616250	0.916241	5.43222e-10	131.62	4	AHLGFPLNS(0.036)S(0.189)S(0.334)S(0.407)T(0.037)PS(0.079)S(0.916)PS(0.003)PLNPIAR	1.124	1.115	0.9925	0.9525
Csa_1G616250.1	A0A0A0M077	462	S	zinc finger CCCH domain-containing protein 46-like isoform X1(predicted) OS=Cucumis sativus OX=3659 GN=Csa_1G616250 PE=4 SV=1	Csa_1G616250	0.999999	1.17942e-25	218.14	3	GDFS(1)PCLS(0.971)PS(0.029)GLDAR	-0.18893	0.944	0.949	1.177
Csa_1G616250.2	A0A0A0M077	466	S	zinc finger CCCH domain-containing protein 46-like isoform X1(predicted) OS=Cucumis sativus OX=3659 GN=Csa_1G616250 PE=4 SV=1	Csa_1G616250	0.989702	1.17942e-25	218.14	3	GDFSPCLS(0.99)PS(0.01)GLDAR	-0.019839	0.946	0.933	1.188
Csa_1G616250.3	A0A0A0M077	674	S	zinc finger CCCH domain-containing protein 46-like isoform X1(predicted) OS=Cucumis sativus OX=3659 GN=Csa_1G616250 PE=4 SV=1	Csa_1G616250	0.999994	9.26998e-31	187.77	3	GDGCGPNTLPSSSQSNPSLPTGPAGDIAS(1)P	-0.22827	1.006	1.01	1.0155
Csa_1G616250.4	A0A0A0M077	307	S	zinc finger CCCH domain-containing protein 46-like isoform X1(predicted) OS=Cucumis sativus OX=3659 GN=Csa_1G616250 PE=4 SV=1	Csa_1G616250	0.997618	4.92606e-11	133.24	4	LATASELMAGVS(0.998)PS(0.002)QYNK	-1.273	0.9525	1.055	1.0325
Csa_1G616250.5	A0A0A0M077	131	S	zinc finger CCCH domain-containing protein 46-like isoform X1(predicted) OS=Cucumis sativus OX=3659 GN=Csa_1G616250 PE=4 SV=1	Csa_1G616250	0.850707	0.00312396	68.972	2	S(0.851)S(0.149)PLLSYDSIR	0.84794	1.0235	1.0195	0.999
Csa_1G616250.6	A0A0A0M077	625	S	zinc finger CCCH domain-containing protein 46-like isoform X1(predicted) OS=Cucumis sativus OX=3659 GN=Csa_1G616250 PE=4 SV=1	Csa_1G616250	1	7.61337e-34	229.55	2	SVEQVLPDS(1)PFAS(1)PKK	-0.034484	0.8705	0.957	1.205
Csa_1G616250.7	A0A0A0M077	629	S	zinc finger CCCH domain-containing protein 46-like isoform X1(predicted) OS=Cucumis sativus OX=3659 GN=Csa_1G616250 PE=4 SV=1	Csa_1G616250	1	1.7331e-44	254.24	2	SVEQVLPDS(1)PFAS(1)PKK	-0.034484	0.969	0.999	1.0785
Csa_1G616290	A0A0A0M2V3	30	S	RRM domain-containing protein OS=Cucumis sativus OX=3659 GN=Csa_1G616290 PE=4 SV=1	Csa_1G616290	1	1.35467e-30	186.95	3	ASADVEAVDFEPEEDDLMDEDGAAEADAS(1)PR	-0.37488	1.1555	0.938	0.9525
Csa_1G616290.1	A0A0A0M2V3	66	S	RRM domain-containing protein OS=Cucumis sativus OX=3659 GN=Csa_1G616290 PE=4 SV=1	Csa_1G616290	1	0.0011198	92.538	3	GFREES(1)DR	0.02362	1.2255	1.045	0.81
Csa_1G616290.2	A0A0A0M2V3	75	S	RRM domain-containing protein OS=Cucumis sativus OX=3659 GN=Csa_1G616290 PE=4 SV=1	Csa_1G616290	1	1.45792e-05	133.15	3	LAGS(1)DFDSLK	-0.13694	1.1795	1.163	0.739
Csa_1G616290.3	A0A0A0M2V3	82	S	RRM domain-containing protein OS=Cucumis sativus OX=3659 GN=Csa_1G616290 PE=4 SV=1	Csa_1G616290	0.999963	7.04974e-19	168.4	4	LAGSDFDSLKS(1)ADGPGPQR	0.074643	1.2945	1.059	0.75
Csa_1G616290.4	A0A0A0M2V3	47	S	RRM domain-containing protein OS=Cucumis sativus OX=3659 GN=Csa_1G616290 PE=4 SV=1	Csa_1G616290	0.938986	1.97118e-11	145.88	2	SAITGGAS(0.939)S(0.06)S(0.001)LSGGPK	0.2055	1.105	1.043	0.8985
Csa_1G616290.5	A0A0A0M2V3	48	S	RRM domain-containing protein OS=Cucumis sativus OX=3659 GN=Csa_1G616290 PE=4 SV=1	Csa_1G616290	0.836198	4.26842e-20	203.23	3	SAITGGAS(0.133)S(0.836)S(0.028)LS(0.003)GGPK	-0.25907	1.2015	0.9625	0.902
Csa_1G616290.6	A0A0A0M2V3	49	S	RRM domain-containing protein OS=Cucumis sativus OX=3659 GN=Csa_1G616290 PE=4 SV=1	Csa_1G616290	0.939174	4.88416e-05	82.635	3	SAITGGAS(0.01)S(0.059)S(0.939)LS(0.992)GGPK	0.25346	1.2805	0.978	0.8255
Csa_1G616290.7	A0A0A0M2V3	51	S	RRM domain-containing protein OS=Cucumis sativus OX=3659 GN=Csa_1G616290 PE=4 SV=1	Csa_1G616290	0.998436	3.30634e-26	216.38	2	SAITGGAS(0.007)S(0.638)S(0.356)LS(0.998)GGPK	-0.13203	1.1505	1.0185	0.888
Csa_1G616300	A0A0A0M082	701	S	MIF4G domain-containing protein OS=Cucumis sativus OX=3659 GN=Csa_1G616300 PE=4 SV=1	Csa_1G616300	0.984387	0.0095711	68.657	2	LKS(0.984)Y(0.016)AGR	-0.36189	1.014	0.8675	1.169
Csa_1G616310	A0A0A0LXP9	205	S	DDT domain-containing protein PTM(predicted) OS=Cucumis sativus OX=3659 GN=Csa_1G616310 PE=4 SV=1	Csa_1G616310	0.79565	2.77121e-23	184.43	4	S(0.092)S(0.113)S(0.796)NEWLNLNDS(0.042)S(0.033)DHHAS(0.906)PS(0.019)K	-0.20823
Csa_1G616310.1	A0A0A0LXP9	220	S	DDT domain-containing protein PTM(predicted) OS=Cucumis sativus OX=3659 GN=Csa_1G616310 PE=4 SV=1	Csa_1G616310	0.964312	2.77121e-23	184.43	4	SSSNEWLNLNDSS(0.001)DHHAS(0.964)PS(0.034)K	-0.079009
Csa_1G616310.2	A0A0A0LXP9	452	S	DDT domain-containing protein PTM(predicted) OS=Cucumis sativus OX=3659 GN=Csa_1G616310 PE=4 SV=1	Csa_1G616310	0.818653	4.69812e-10	129.07	4	TVPIASS(0.002)DIS(0.179)S(0.819)PVASVVTEEK	0.045362
Csa_1G627400	A0A0A0LXH2	313	S	Probable magnesium transporter OS=Cucumis sativus OX=3659 GN=Csa_1G627400 PE=3 SV=1	Csa_1G627400	0.974857	0.00323317	58.246	3	ANHT(0.016)PGS(0.975)PS(0.006)LS(0.001)T(0.001)R	0.27061
Csa_1G627410	A0A0A0M2W6	85	S	Mitochondrial fission 1 protein OS=Cucumis sativus OX=3659 GN=Csa_1G627410 PE=3 SV=1	Csa_1G627410	0.997626	0.000992984	68.952	4	GIAMLEAAIS(0.002)GDDS(0.998)PLK	-0.27897	1.099	1.053	0.8885
Csa_1G627435	A0A0A0LZV1	40	S	FYVE-type domain-containing protein OS=Cucumis sativus OX=3659 GN=Csa_1G627435 PE=4 SV=1	Csa_1G627435	0.999996	0.000303526	89.26	3	LHS(1)PYGS(1)PPK	0.035461
Csa_1G627435.1	A0A0A0LZV1	44	S	FYVE-type domain-containing protein OS=Cucumis sativus OX=3659 GN=Csa_1G627435 PE=4 SV=1	Csa_1G627435	0.999981	6.45494e-05	110.98	3	LHS(1)PYGS(1)PPK	0.035461
Csa_1G627435.2	A0A0A0LZV1	625	S	FYVE-type domain-containing protein OS=Cucumis sativus OX=3659 GN=Csa_1G627435 PE=4 SV=1	Csa_1G627435	0.999133	0.00540181	70.552	3	LPS(0.999)VES(0.001)FK	-0.15144
Csa_1G627435.3	A0A0A0LZV1	718	S	FYVE-type domain-containing protein OS=Cucumis sativus OX=3659 GN=Csa_1G627435 PE=4 SV=1	Csa_1G627435	0.844591	1.76749e-07	107.69	3	STT(0.001)PT(0.003)PT(0.038)LGGLT(0.113)S(0.845)PR	-0.11997
Csa_1G627435.4	A0A0A0LZV1	708	T	FYVE-type domain-containing protein OS=Cucumis sativus OX=3659 GN=Csa_1G627435 PE=4 SV=1	Csa_1G627435	0.888958	3.86954e-07	99.392	2	S(0.052)T(0.052)T(0.889)PT(0.071)PT(0.689)LGGLT(0.106)S(0.142)PR	0.013677
Csa_1G627500	A0A0A0M2X1	511	S	Signal recognition particle subunit SRP68 OS=Cucumis sativus OX=3659 GN=Csa_1G627500 PE=3 SV=1	Csa_1G627500	0.975198	5.34554e-06	126.07	3	KIS(0.975)NMS(0.025)LTGAEK	-0.23355	1.154	0.8365	1.1035
Csa_1G629070	A0A0A0LXI6	282	S	LOW QUALITY PROTEIN: protein SMG7(predicted) OS=Cucumis sativus OX=3659 GN=Csa_1G629070 PE=4 SV=1	Csa_1G629070	0.999835	0.0122273	55.04	3	ESPLRFS(1)GK	0.57762	1.5245	0.9845	0.541
Csa_1G629070.1	A0A0A0LXI6	671	S	LOW QUALITY PROTEIN: protein SMG7(predicted) OS=Cucumis sativus OX=3659 GN=Csa_1G629070 PE=4 SV=1	Csa_1G629070	0.984807	0.00964325	67.061	2	NS(0.015)S(0.985)GGDLR	0.16468	0.765	0.94	1.3545
Csa_1G629080	A0A0A0M2Y0	454	S	rho GTPase-activating protein 7(predicted) OS=Cucumis sativus OX=3659 GN=Csa_1G629080 PE=4 SV=1	Csa_1G629080	1	1.55313e-11	164.97	3	AFGGDDS(1)DVGS(1)PR	0.16457	0.956	1.2615	0.8445
Csa_1G629080.1	A0A0A0M2Y0	458	S	rho GTPase-activating protein 7(predicted) OS=Cucumis sativus OX=3659 GN=Csa_1G629080 PE=4 SV=1	Csa_1G629080	1	1.55313e-11	164.97	3	AFGGDDS(1)DVGS(1)PR	0.16457	0.916	1.1415	0.9625
Csa_1G629080.2	A0A0A0M2Y0	775	S	rho GTPase-activating protein 7(predicted) OS=Cucumis sativus OX=3659 GN=Csa_1G629080 PE=4 SV=1	Csa_1G629080	0.999862	3.69305e-17	195.87	3	LFVDSLS(1)PSDSK	-0.55379	0.933	1.0675	1.043
Csa_1G629080.3	A0A0A0M2Y0	563	S	rho GTPase-activating protein 7(predicted) OS=Cucumis sativus OX=3659 GN=Csa_1G629080 PE=4 SV=1	Csa_1G629080	0.944921	1.01468e-06	105.9	3	KT(0.047)PS(0.945)IES(0.031)VDS(0.964)S(0.013)GEEELAIQR	-1.1526	0.9235	1.063	1.0445
Csa_1G629080.4	A0A0A0M2Y0	569	S	rho GTPase-activating protein 7(predicted) OS=Cucumis sativus OX=3659 GN=Csa_1G629080 PE=4 SV=1	Csa_1G629080	0.96413	4.05447e-22	165.17	3	KT(0.047)PS(0.945)IES(0.031)VDS(0.964)S(0.013)GEEELAIQR	-1.1526	0.907	1.048	1.07
Csa_1G629080.5	A0A0A0M2Y0	866	S	rho GTPase-activating protein 7(predicted) OS=Cucumis sativus OX=3659 GN=Csa_1G629080 PE=4 SV=1	Csa_1G629080	1	0.00190938	87.777	3	QPPS(1)PPWK	-0.018597	1.025	0.955	1.0515
Csa_1G629080.6	A0A0A0M2Y0	420	T	rho GTPase-activating protein 7(predicted) OS=Cucumis sativus OX=3659 GN=Csa_1G629080 PE=4 SV=1	Csa_1G629080	1	2.59953e-22	179.86	3	GNGYHNVENGVDPDT(1)DDDPER	-0.19129	0.95	1.1625	0.91
Csa_1G629150	A0A0A0LXT3	585	S	CASP_C domain-containing protein OS=Cucumis sativus OX=3659 GN=Csa_1G629150 PE=4 SV=1	Csa_1G629150	0.999762	3.63702e-26	210.43	3	HAEDLESGSMS(1)DVESK	0.12273	1.04	1.043	0.9475
Csa_1G629730	A0A0A0M0B5	344	S	RING-type domain-containing protein OS=Cucumis sativus OX=3659 GN=Csa_1G629730 PE=4 SV=1	Csa_1G629730	0.85655	3.1658e-35	225.27	3	KS(0.03)S(0.112)S(0.857)PES(0.001)S(0.001)SVGGNS(1)PVSESNNR	-0.57179
Csa_1G629730.1	A0A0A0M0B5	354	S	RING-type domain-containing protein OS=Cucumis sativus OX=3659 GN=Csa_1G629730 PE=4 SV=1	Csa_1G629730	0.999994	3.1658e-35	225.27	3	KS(0.03)S(0.112)S(0.857)PES(0.001)S(0.001)SVGGNS(1)PVSESNNR	-0.57179
Csa_1G629730.2	A0A0A0M0B5	308	S	RING-type domain-containing protein OS=Cucumis sativus OX=3659 GN=Csa_1G629730 PE=4 SV=1	Csa_1G629730	0.875726	0.000423544	83.27	2	NT(0.044)S(0.876)MS(0.08)DIGSEVR	-0.47599
Csa_1G629730.3	A0A0A0M0B5	371	S	RING-type domain-containing protein OS=Cucumis sativus OX=3659 GN=Csa_1G629730 PE=4 SV=1	Csa_1G629730	0.80443	0.00333301	63.447	3	SMPENGGNS(0.804)PS(0.185)T(0.009)DT(0.001)NK	-2.7993
Csa_1G630290	A0A0A0LZX6	303	S	RRM domain-containing protein OS=Cucumis sativus OX=3659 GN=Csa_1G630290 PE=4 SV=1	Csa_1G630290	0.996416	0.0331463	47.668	2	AY(0.036)S(0.996)RS(0.996)LS(0.971)PR	0.97218
Csa_1G630290.1	A0A0A0LZX6	305	S	RRM domain-containing protein OS=Cucumis sativus OX=3659 GN=Csa_1G630290 PE=4 SV=1	Csa_1G630290	0.996416	0.0331463	47.668	2	AY(0.036)S(0.996)RS(0.996)LS(0.971)PR	0.97218
Csa_1G630290.10	A0A0A0LZX6	277	S	RRM domain-containing protein OS=Cucumis sativus OX=3659 GN=Csa_1G630290 PE=4 SV=1	Csa_1G630290	0.99997	0.000400149	84.15	2	GRY(0.002)S(0.998)RS(1)PAPR	0.28434
Csa_1G630290.11	A0A0A0LZX6	393	S	RRM domain-containing protein OS=Cucumis sativus OX=3659 GN=Csa_1G630290 PE=4 SV=1	Csa_1G630290	0.999997	4.43081e-06	78.098	3	HEEEYRS(1)EPNGDRS(1)PS(1)Q	2.8303
Csa_1G630290.12	A0A0A0LZX6	400	S	RRM domain-containing protein OS=Cucumis sativus OX=3659 GN=Csa_1G630290 PE=4 SV=1	Csa_1G630290	1	4.43081e-06	136.36	3	HEEEYRS(1)EPNGDRS(1)PS(1)Q	2.8303
Csa_1G630290.13	A0A0A0LZX6	402	S	RRM domain-containing protein OS=Cucumis sativus OX=3659 GN=Csa_1G630290 PE=4 SV=1	Csa_1G630290	1	4.43081e-06	136.36	2	SEPNGDRS(1)PS(1)Q	-0.037003
Csa_1G630290.14	A0A0A0LZX6	256	S	RRM domain-containing protein OS=Cucumis sativus OX=3659 GN=Csa_1G630290 PE=4 SV=1	Csa_1G630290	1	0.00793313	65.842	3	S(1)PPRS(1)PR	0.22589
Csa_1G630290.15	A0A0A0LZX6	260	S	RRM domain-containing protein OS=Cucumis sativus OX=3659 GN=Csa_1G630290 PE=4 SV=1	Csa_1G630290	1	0.00793313	65.842	3	S(1)PPRS(1)PR	0.22589
Csa_1G630290.16	A0A0A0LZX6	318	S	RRM domain-containing protein OS=Cucumis sativus OX=3659 GN=Csa_1G630290 PE=4 SV=1	Csa_1G630290	1	0.009114	62.732	3	S(1)FPRQES(1)R	0.90427
Csa_1G630290.17	A0A0A0LZX6	324	S	RRM domain-containing protein OS=Cucumis sativus OX=3659 GN=Csa_1G630290 PE=4 SV=1	Csa_1G630290	1	0.009114	62.732	3	S(1)FPRQES(1)R	0.90427
Csa_1G630290.18	A0A0A0LZX6	285	S	RRM domain-containing protein OS=Cucumis sativus OX=3659 GN=Csa_1G630290 PE=4 SV=1	Csa_1G630290	0.999944	1.08071e-09	158.91	2	S(1)RS(0.999)RS(0.888)YDY(0.001)AS(0.112)QPPK	0.049692
Csa_1G630290.19	A0A0A0LZX6	287	S	RRM domain-containing protein OS=Cucumis sativus OX=3659 GN=Csa_1G630290 PE=4 SV=1	Csa_1G630290	0.999218	1.08071e-09	158.91	2	S(1)RS(0.999)RS(0.888)YDY(0.001)AS(0.112)QPPK	0.049692
Csa_1G630290.2	A0A0A0LZX6	307	S	RRM domain-containing protein OS=Cucumis sativus OX=3659 GN=Csa_1G630290 PE=4 SV=1	Csa_1G630290	0.997986	0.0331463	47.668	3	AY(0.042)S(0.98)RS(0.98)LS(0.998)PR	0.80393
Csa_1G630290.20	A0A0A0LZX6	289	S	RRM domain-containing protein OS=Cucumis sativus OX=3659 GN=Csa_1G630290 PE=4 SV=1	Csa_1G630290	0.995966	1.08071e-09	158.91	3	S(0.995)RS(0.996)Y(0.002)DY(0.007)AS(0.001)QPPK	0.80277
Csa_1G630290.21	A0A0A0LZX6	264	S	RRM domain-containing protein OS=Cucumis sativus OX=3659 GN=Csa_1G630290 PE=4 SV=1	Csa_1G630290	0.999329	0.00908385	62.799	3	Y(0.001)S(0.999)RS(1)PAQR	0.51323
Csa_1G630290.22	A0A0A0LZX6	266	S	RRM domain-containing protein OS=Cucumis sativus OX=3659 GN=Csa_1G630290 PE=4 SV=1	Csa_1G630290	0.999732	0.00908385	62.799	2	Y(0.007)S(0.993)RS(1)PAQR	0.39613
Csa_1G630290.23	A0A0A0LZX6	125	T	RRM domain-containing protein OS=Cucumis sativus OX=3659 GN=Csa_1G630290 PE=4 SV=1	Csa_1G630290	0.998252	0.000536499	89.911	2	GRS(0.997)Y(0.005)T(0.998)PS(1)PPR	-0.1182
Csa_1G630290.3	A0A0A0LZX6	314	S	RRM domain-containing protein OS=Cucumis sativus OX=3659 GN=Csa_1G630290 PE=4 SV=1	Csa_1G630290	1	0.0275021	53.567	3	DRPDS(1)RER	-1.8443
Csa_1G630290.4	A0A0A0LZX6	328	S	RRM domain-containing protein OS=Cucumis sativus OX=3659 GN=Csa_1G630290 PE=4 SV=1	Csa_1G630290	0.974142	0.00473897	66.331	2	GRS(0.974)Y(0.042)S(0.985)RS(1)PR	-0.45252
Csa_1G630290.5	A0A0A0LZX6	330	S	RRM domain-containing protein OS=Cucumis sativus OX=3659 GN=Csa_1G630290 PE=4 SV=1	Csa_1G630290	0.984676	0.00473897	66.331	2	GRS(0.974)Y(0.042)S(0.985)RS(1)PR	-0.45252
Csa_1G630290.6	A0A0A0LZX6	332	S	RRM domain-containing protein OS=Cucumis sativus OX=3659 GN=Csa_1G630290 PE=4 SV=1	Csa_1G630290	0.999668	0.00473897	66.331	2	GRS(0.974)Y(0.042)S(0.985)RS(1)PR	-0.45252
Csa_1G630290.7	A0A0A0LZX6	123	S	RRM domain-containing protein OS=Cucumis sativus OX=3659 GN=Csa_1G630290 PE=4 SV=1	Csa_1G630290	0.998637	0.000536499	89.911	3	GRS(0.999)Y(0.083)T(0.975)PS(0.944)PPR	0.77551
Csa_1G630290.8	A0A0A0LZX6	127	S	RRM domain-containing protein OS=Cucumis sativus OX=3659 GN=Csa_1G630290 PE=4 SV=1	Csa_1G630290	0.999983	0.000536499	89.911	2	S(0.998)Y(0.006)T(0.996)PS(1)PPR	0.03167
Csa_1G630290.9	A0A0A0LZX6	275	S	RRM domain-containing protein OS=Cucumis sativus OX=3659 GN=Csa_1G630290 PE=4 SV=1	Csa_1G630290	0.999868	0.000400149	84.15	4	GRY(0.001)S(1)RS(0.999)PAPR	0.52504
Csa_1G630330	A0A0A0LXV0	27	S	Chlorophyll a-b binding protein, chloroplastic OS=Cucumis sativus OX=3659 GN=Csa_1G630330 PE=3 SV=1	Csa_1G630330	0.999382	8.71891e-05	99.927	3	LGARPS(0.999)FGS(0.81)S(0.19)R	-0.35102	1.353	1.065	0.6825
Csa_1G630330.1	A0A0A0LXV0	30	S	Chlorophyll a-b binding protein, chloroplastic OS=Cucumis sativus OX=3659 GN=Csa_1G630330 PE=3 SV=1	Csa_1G630330	0.810129	0.0183139	50.158	3	LGARPS(0.999)FGS(0.81)S(0.19)R	-0.35102	1.3945	1.156	0.5845
Csa_1G630330.2	A0A0A0LXV0	36	S	Chlorophyll a-b binding protein, chloroplastic OS=Cucumis sativus OX=3659 GN=Csa_1G630330 PE=3 SV=1	Csa_1G630330	0.996455	0.00578922	78.264	2	S(0.004)AS(0.996)FVVR	7.2159e-05	1.326	1.3645	0.4425
Csa_1G638460	A0A0A0LZZ1	134	T	STPPase_N domain-containing protein OS=Cucumis sativus OX=3659 GN=Csa_1G638460 PE=4 SV=1	Csa_1G638460	0.956616	3.76318e-22	166.61	4	LILFGGATALEGNS(0.018)AAAGT(0.957)PT(0.021)S(0.004)AGNAGIR	0.1687	1.04	0.989	1.0035
Csa_1G638460.1	A0A0A0LZZ1	136	T	STPPase_N domain-containing protein OS=Cucumis sativus OX=3659 GN=Csa_1G638460 PE=4 SV=1	Csa_1G638460	0.812519	9.15676e-16	150.47	3	LILFGGATALEGNSAAAGT(0.139)PT(0.813)S(0.048)AGNAGIR	-0.86774	1.1345	0.931	0.983
Csa_1G638460.2	A0A0A0LZZ1	173	T	STPPase_N domain-containing protein OS=Cucumis sativus OX=3659 GN=Csa_1G638460 PE=4 SV=1	Csa_1G638460	0.999997	0.000379546	90.229	3	VTPLGEPPT(1)PR	0.59199	0.9895	1.028	1.0085
Csa_1G638500	A0A0A0LXX0	246	S	Serine/threonine-protein phosphatase OS=Cucumis sativus OX=3659 GN=Csa_1G638500 PE=3 SV=1	Csa_1G638500	0.868885	1.52604e-22	185.56	2	LIHPIPPAIS(0.131)S(0.869)PETSPER	-0.4368
Csa_1G638500.1	A0A0A0LXX0	250	S	Serine/threonine-protein phosphatase OS=Cucumis sativus OX=3659 GN=Csa_1G638500 PE=3 SV=1	Csa_1G638500	0.827857	0.000133574	79.237	4	LIHPIPPAIS(0.322)S(0.678)PET(0.172)S(0.828)PER	-0.54061
Csa_1G641010	A0A0A0M0F0	43	S	protein IQ-DOMAIN 1(predicted) OS=Cucumis sativus OX=3659 GN=Csa_1G641010 PE=4 SV=1	Csa_1G641010	1	1.54624e-05	126.16	4	RKHS(1)VDIDADK	0.30185
Csa_1G641010.1	A0A0A0M0F0	308	S	protein IQ-DOMAIN 1(predicted) OS=Cucumis sativus OX=3659 GN=Csa_1G641010 PE=4 SV=1	Csa_1G641010	0.913045	0.00186818	65.219	3	TNLVT(0.026)DQS(0.089)NVS(0.913)S(0.972)QK	0.3185
Csa_1G641010.2	A0A0A0M0F0	309	S	protein IQ-DOMAIN 1(predicted) OS=Cucumis sativus OX=3659 GN=Csa_1G641010 PE=4 SV=1	Csa_1G641010	0.972062	8.40714e-10	120.9	3	TNLVT(0.026)DQS(0.089)NVS(0.913)S(0.972)QK	0.3185
Csa_1G642540	A0A0A0M324	25	S	DnaJ OS=Cucumis sativus OX=3659 GN=Csa_1G642540 PE=3 SV=1	Csa_1G642540	1	0.00500926	64.798	3	NAS(1)QDDLKK	-0.26335	0.9995	0.9695	1.063
Csa_1G642540.1	A0A0A0M324	21	S	DnaJ OS=Cucumis sativus OX=3659 GN=Csa_1G642540 PE=3 SV=1	Csa_1G642540	0.999996	0.00304603	71.085	3	YYEILGVS(1)K	0.082775	1.024	1.102	0.9155
Csa_1G650130	A0A0A0M336	30	S	YTH domain-containing protein OS=Cucumis sativus OX=3659 GN=Csa_1G650130 PE=4 SV=1	Csa_1G650130	1	1.62538e-07	102.98	4	SLRPDNLKEPQLS(1)PK	-0.27616	1.308	0.7645	0.9795
Csa_1G650130.1	A0A0A0M336	42	S	YTH domain-containing protein OS=Cucumis sativus OX=3659 GN=Csa_1G650130 PE=4 SV=1	Csa_1G650130	1	2.24448e-05	92.878	3	IAPANPS(1)PNAIIIGPSR	0.13684	1.139	0.8615	1.027
Csa_1G650130.2	A0A0A0M336	358	S	YTH domain-containing protein OS=Cucumis sativus OX=3659 GN=Csa_1G650130 PE=4 SV=1	Csa_1G650130	0.999915	6.56674e-40	210.58	4	NDLSTSLIS(1)PDSYNRPNFATDYETAK	-0.96006	1.025	1.0205	0.9565
Csa_1G651680	A0A0A0M014	38	S	Aha1_N domain-containing protein OS=Cucumis sativus OX=3659 GN=Csa_1G651680 PE=4 SV=1	Csa_1G651680	0.999974	4.92979e-40	216.17	4	KLS(1)ADDILASQASQPPTLGSVWNR	0.076254	1.047	0.9985	0.9365
Csa_1G651690	A0A0A0LXQ1	398	T	RRM domain-containing protein OS=Cucumis sativus OX=3659 GN=Csa_1G651690 PE=4 SV=1	Csa_1G651690	0.820096	9.61502e-12	159.95	3	AEADDLNIAHS(0.18)T(0.82)PNR	-0.46282
Csa_1G652290	A0A0A0M349	91	S	IPPc domain-containing protein OS=Cucumis sativus OX=3659 GN=Csa_1G652290 PE=4 SV=1	Csa_1G652290	0.940533	1.02216e-11	174.4	3	KLS(0.941)S(0.072)QS(0.985)VS(0.002)YSNR	-0.3617	1.2245	0.825	1.0075
Csa_1G652290.1	A0A0A0M349	94	S	IPPc domain-containing protein OS=Cucumis sativus OX=3659 GN=Csa_1G652290 PE=4 SV=1	Csa_1G652290	0.985486	0.00013799	86.367	3	KLS(0.941)S(0.072)QS(0.985)VS(0.002)YSNR	-0.3617	1.2245	0.825	1.0075
Csa_1G652810	A0A0A0M027	1567	S	putative vacuolar protein sorting-associated protein 13A isoform X1(predicted) OS=Cucumis sativus OX=3659 GN=Csa_1G652810 PE=4 SV=1	Csa_1G652810	0.999991	1.16432e-34	219.43	3	DDSPQGQLSPNS(1)PHAEDIVAGK	0.19654
Csa_1G652810.1	A0A0A0M027	1639	S	putative vacuolar protein sorting-associated protein 13A isoform X1(predicted) OS=Cucumis sativus OX=3659 GN=Csa_1G652810 PE=4 SV=1	Csa_1G652810	0.996013	0.000232504	98.368	4	HRS(0.996)FHS(0.004)LEK	-0.0063672
Csa_1G654900	A0A0A0M360	136	T	phosphoglycolate phosphatase 1B, chloroplastic-like(predicted) OS=Cucumis sativus OX=3659 GN=Csa_1G654900 PE=4 SV=1	Csa_1G654900	0.907903	0.0004513	83.573	3	LVFVTNNS(0.092)T(0.908)K	-1.3193	0.974	1.0505	1
Csa_1G659020	A0A0A0M053	177	S	zinc finger CCCH domain-containing protein ZFN-like isoform X1(predicted) OS=Cucumis sativus OX=3659 GN=Csa_1G659020 PE=4 SV=1	Csa_1G659020	0.999999	0.00170139	89.679	2	ASFIPS(1)PR	0.24267	1.038	0.7755	1.272
Csa_1G659020.1	A0A0A0M053	359	S	zinc finger CCCH domain-containing protein ZFN-like isoform X1(predicted) OS=Cucumis sativus OX=3659 GN=Csa_1G659020 PE=4 SV=1	Csa_1G659020	1	4.89577e-06	131.66	2	EMPS(1)DDENDAEG	0.70918	1.04	1.016	1.015
Csa_1G659020.2	A0A0A0M053	146	S	zinc finger CCCH domain-containing protein ZFN-like isoform X1(predicted) OS=Cucumis sativus OX=3659 GN=Csa_1G659020 PE=4 SV=1	Csa_1G659020	0.996722	1.15737e-10	122.48	3	GS(0.997)PIYPT(0.005)VQS(0.486)PT(0.512)PGQQSYPGGSTNWSR	-2.4399	1.0665	0.988	1.0195
Csa_1G659020.3	A0A0A0M053	154	S	zinc finger CCCH domain-containing protein ZFN-like isoform X1(predicted) OS=Cucumis sativus OX=3659 GN=Csa_1G659020 PE=4 SV=1	Csa_1G659020	0.906724	8.25063e-22	169.75	3	GS(0.008)PIYPT(0.081)VQS(0.907)PT(0.005)PGQQSYPGGSTNWSR	-0.28053	1.145	0.996	0.9375
Csa_1G659020.4	A0A0A0M053	350	S	zinc finger CCCH domain-containing protein ZFN-like isoform X1(predicted) OS=Cucumis sativus OX=3659 GN=Csa_1G659020 PE=4 SV=1	Csa_1G659020	0.999829	0.000314422	107.03	3	RLS(1)ISESR	0.85362	1.291	1.0635	0.74
Csa_1G659020.5	A0A0A0M053	352	S	zinc finger CCCH domain-containing protein ZFN-like isoform X1(predicted) OS=Cucumis sativus OX=3659 GN=Csa_1G659020 PE=4 SV=1	Csa_1G659020	0.893705	0.00693035	76.345	2	LSIS(0.894)ES(0.106)R	-0.075996	1.2055	1.0845	0.8
Csa_1G659020.6	A0A0A0M053	354	S	zinc finger CCCH domain-containing protein ZFN-like isoform X1(predicted) OS=Cucumis sativus OX=3659 GN=Csa_1G659020 PE=4 SV=1	Csa_1G659020	0.894335	0.00185316	81.625	3	RLSIS(0.105)ES(0.894)R	0.014045	1.258	0.961	0.8725
Csa_1G659020.7	A0A0A0M053	151	T	zinc finger CCCH domain-containing protein ZFN-like isoform X1(predicted) OS=Cucumis sativus OX=3659 GN=Csa_1G659020 PE=4 SV=1	Csa_1G659020	0.865141	4.23617e-22	182.82	2	GS(0.013)PIY(0.001)PT(0.865)VQS(0.115)PT(0.006)PGQQSYPGGSTNWSR	-0.11966	1.242	0.93	0.9285
Csa_1G660140	A0A0A0M065	61	S	Tryptophan synthase OS=Cucumis sativus OX=3659 GN=Csa_1G660140 PE=3 SV=1	Csa_1G660140	1	0.000101045	113.95	3	EPS(1)LAMEDK	-0.3215	1.1075	0.617	1.29
Csa_1G665890	A0A0A0LY72	361	S	TENA_THI-4 domain-containing protein OS=Cucumis sativus OX=3659 GN=Csa_1G665890 PE=4 SV=1	Csa_1G665890	0.975478	0.00423288	86.744	2	MS(0.025)S(0.975)ADLR	-0.23898	1.1645	0.848	1.039
Csa_1G666960	A0A0A0M0T1	444	S	ANK_REP_REGION domain-containing protein OS=Cucumis sativus OX=3659 GN=Csa_1G666960 PE=4 SV=1	Csa_1G666960	0.962117	0.00015876	77.221	3	VVEPPNS(0.001)S(0.021)DLS(0.962)FEDT(0.016)R	1.5637
Csa_1G666970	A0A0A0LY82	430	S	HTH myb-type domain-containing protein OS=Cucumis sativus OX=3659 GN=Csa_1G666970 PE=4 SV=1	Csa_1G666970	1	2.38208e-15	150.36	4	GHEGEEVEPDEGNS(1)S(1)PDAKR	0.32141
Csa_1G666970.1	A0A0A0LY82	431	S	HTH myb-type domain-containing protein OS=Cucumis sativus OX=3659 GN=Csa_1G666970 PE=4 SV=1	Csa_1G666970	1	7.01088e-24	203.53	4	GHEGEEVEPDEGNS(1)S(1)PDAKR	0.32141
Csa_1G674040	A0A0A0LY88	89	S	AAA domain-containing protein OS=Cucumis sativus OX=3659 GN=Csa_1G674040 PE=4 SV=1	Csa_1G674040	0.848877	0.00222288	57.051	3	AQELEPGLWVGQS(0.151)AS(0.849)NVR	0.39624
Csa_1G679550	A0A0A0M0V3	73	S	CTP-dependent diacylglycerol kinase 1(predicted) OS=Cucumis sativus OX=3659 GN=Csa_1G679550 PE=4 SV=1	Csa_1G679550	1	9.79251e-53	245.24	5	HNVPNDVPDELVEEAS(1)EDDDEITEKPQVK	-0.32141	0.9735	1.012	1.026
Csa_1G682630	A0A0A0M0E8	227	S	LOW QUALITY PROTEIN: cell division cycle 5-like protein(predicted) OS=Cucumis sativus OX=3659 GN=Csa_1G682630 PE=4 SV=1	Csa_1G682630	1	1.91994e-24	184.76	4	KPPPGFFDVS(1)EEDRPVEQPK	4.221	1.1215	1.271	0.64
Csa_1G688130	A0A0A0M3G2	575	S	DEAD-box ATP-dependent RNA helicase 29 OS=Cucumis sativus OX=3659 GN=Csa_1G688130 PE=3 SV=1	Csa_1G688130	1	5.01833e-10	161.26	4	HVEEELPLENIS(1)PK	-0.3354	0.9665	1.0745	0.9665
Csa_1G690180	A0A0A0M0F9	115	S	uncharacterized TPR repeat-containing protein At1g05150-like(predicted) OS=Cucumis sativus OX=3659 GN=Csa_1G690180 PE=4 SV=1	Csa_1G690180	0.867546	3.11361e-37	242.59	2	AVLVTSEASSS(0.131)S(0.868)IT(0.001)DER	-1.4643	0.987	1.001	1.062
Csa_1G690180.1	A0A0A0M0F9	563	S	uncharacterized TPR repeat-containing protein At1g05150-like(predicted) OS=Cucumis sativus OX=3659 GN=Csa_1G690180 PE=4 SV=1	Csa_1G690180	0.942485	5.40064e-19	170.92	4	EISEHDVPVS(0.024)YS(0.942)GS(0.034)GVPEK	0.080213	1.019	0.968	1.042
Csa_1G690180.2	A0A0A0M0F9	179	S	uncharacterized TPR repeat-containing protein At1g05150-like(predicted) OS=Cucumis sativus OX=3659 GN=Csa_1G690180 PE=4 SV=1	Csa_1G690180	1	2.37309e-10	130.3	3	LKGDNFDAYS(1)DAGWS(1)R	0.24898	1.0245	1.0185	0.9725
Csa_1G690180.3	A0A0A0M0F9	184	S	uncharacterized TPR repeat-containing protein At1g05150-like(predicted) OS=Cucumis sativus OX=3659 GN=Csa_1G690180 PE=4 SV=1	Csa_1G690180	1	2.37309e-10	130.3	3	LKGDNFDAYS(1)DAGWS(1)R	0.24898	1	0.981	1.0405
Csa_1G690180.4	A0A0A0M0F9	136	S	uncharacterized TPR repeat-containing protein At1g05150-like(predicted) OS=Cucumis sativus OX=3659 GN=Csa_1G690180 PE=4 SV=1	Csa_1G690180	0.991556	1.44963e-05	97.049	3	T(0.008)AAWALS(0.992)PNNGIVFDDTWK	1.5479	1.027	1.049	0.9775
Csa_1G690210	A0A0A0LYB9	147	S	TPX2 domain-containing protein OS=Cucumis sativus OX=3659 GN=Csa_1G690210 PE=4 SV=1	Csa_1G690210	0.999993	4.59555e-53	245.8	4	RGPCAHNIGNDATTTTGVNIS(1)PNLQSPSAK	0.86394	1.167	1.0235	0.9105
Csa_1G690210.1	A0A0A0LYB9	316	S	TPX2 domain-containing protein OS=Cucumis sativus OX=3659 GN=Csa_1G690210 PE=4 SV=1	Csa_1G690210	0.999994	0.000845266	94.465	3	RHS(1)LGSIR	0.51555	0.9885	1.237	0.8485
Csa_1G690210.2	A0A0A0LYB9	159	S	TPX2 domain-containing protein OS=Cucumis sativus OX=3659 GN=Csa_1G690210 PE=4 SV=1	Csa_1G690210	1	6.15029e-06	123	3	KNS(1)QPNS(1)PPSLR	0.14481	1.16	1.2385	0.7365
Csa_1G690210.3	A0A0A0LYB9	163	S	TPX2 domain-containing protein OS=Cucumis sativus OX=3659 GN=Csa_1G690210 PE=4 SV=1	Csa_1G690210	0.999833	2.09844e-07	150.37	4	KNSQPNS(1)PPSLR	0.23025	1.0735	1.121	0.9215
Csa_1G690210.4	A0A0A0LYB9	286	S	TPX2 domain-containing protein OS=Cucumis sativus OX=3659 GN=Csa_1G690210 PE=4 SV=1	Csa_1G690210	0.999057	0.00167332	90.689	3	PKS(0.999)PNFT(0.001)R	0.49499	1.0035	1.2095	0.8945
Csa_1G690210.5	A0A0A0LYB9	73	S	TPX2 domain-containing protein OS=Cucumis sativus OX=3659 GN=Csa_1G690210 PE=4 SV=1	Csa_1G690210	1	9.06732e-08	111.11	2	VEVLS(1)IK	0.041331	1.005	1.063	1.059
Csa_1G690210.6	A0A0A0LYB9	76	S	TPX2 domain-containing protein OS=Cucumis sativus OX=3659 GN=Csa_1G690210 PE=4 SV=1	Csa_1G690210	0.830522	9.06732e-08	111.11	4	VEVLS(0.916)IKS(0.831)T(0.253)NVDGEEK	0.51746	1.0665	1.028	1.033
Csa_1G690280	A0A0A0LY43	445	S	rubisco accumulation factor 1, chloroplastic(predicted) OS=Cucumis sativus OX=3659 GN=Csa_1G690280 PE=4 SV=1	Csa_1G690280	0.999999	7.82668e-09	156.96	2	ETEDDQLS(1)DEDWD	-0.57749	1.0385	1.107	0.8715
Csa_1G690280.1	A0A0A0LY43	323	S	rubisco accumulation factor 1, chloroplastic(predicted) OS=Cucumis sativus OX=3659 GN=Csa_1G690280 PE=4 SV=1	Csa_1G690280	1	1.88089e-11	169.02	2	S(1)EGEFGVVVAEK	0.16332	0.988	1.0525	0.976
Csa_1G696450	A0A0A0M3K7	196	S	RanBP2-type domain-containing protein OS=Cucumis sativus OX=3659 GN=Csa_1G696450 PE=4 SV=1	Csa_1G696450	1	2.78994e-08	118.48	3	DGS(1)REMAAGGLAPPR	-0.44928	1.2945	1.0655	0.703
Csa_1G696450.1	A0A0A0M3K7	287	S	RanBP2-type domain-containing protein OS=Cucumis sativus OX=3659 GN=Csa_1G696450 PE=4 SV=1	Csa_1G696450	1	0.0295024	53.051	2	DRS(1)RS(1)PIR	-0.57626	1.135	1.077	0.8225
Csa_1G696450.10	A0A0A0M3K7	82	S	RanBP2-type domain-containing protein OS=Cucumis sativus OX=3659 GN=Csa_1G696450 PE=4 SV=1	Csa_1G696450	1	0.00053838	77.597	3	VS(1)GGRPFGR	-0.021789	1.123	1.3115	0.6155
Csa_1G696450.11	A0A0A0M3K7	305	S	RanBP2-type domain-containing protein OS=Cucumis sativus OX=3659 GN=Csa_1G696450 PE=4 SV=1	Csa_1G696450	0.999839	1.49117e-17	184.83	4	VPLRS(1)PLSSGLPPK	-0.010693	1.126	1.0955	0.822
Csa_1G696450.12	A0A0A0M3K7	150	S	RanBP2-type domain-containing protein OS=Cucumis sativus OX=3659 GN=Csa_1G696450 PE=4 SV=1	Csa_1G696450	0.997432	0.022428	54.539	2	T(0.003)GGGGS(0.997)PR	0.39825	1.01	1.0725	0.9485
Csa_1G696450.13	A0A0A0M3K7	186	S	RanBP2-type domain-containing protein OS=Cucumis sativus OX=3659 GN=Csa_1G696450 PE=4 SV=1	Csa_1G696450	1	1.29823e-06	141.54	3	TLNEYRS(1)PPR	0.60746	1.0535	1.058	0.9215
Csa_1G696450.14	A0A0A0M3K7	73	T	RanBP2-type domain-containing protein OS=Cucumis sativus OX=3659 GN=Csa_1G696450 PE=4 SV=1	Csa_1G696450	0.901932	0.00316522	63.908	3	Y(0.017)RDT(0.902)S(0.081)PHYGR	0.091068	0.953	1.14	0.9305
Csa_1G696450.2	A0A0A0M3K7	289	S	RanBP2-type domain-containing protein OS=Cucumis sativus OX=3659 GN=Csa_1G696450 PE=4 SV=1	Csa_1G696450	1	0.0295024	53.051	2	DRS(1)RS(1)PIR	-0.57626	1.135	1.077	0.8225
Csa_1G696450.3	A0A0A0M3K7	74	S	RanBP2-type domain-containing protein OS=Cucumis sativus OX=3659 GN=Csa_1G696450 PE=4 SV=1	Csa_1G696450	0.995334	0.000506592	104.39	2	DT(0.005)S(0.995)PHYGR	0.19223	0.9675	1.03	1.017
Csa_1G696450.4	A0A0A0M3K7	176	S	RanBP2-type domain-containing protein OS=Cucumis sativus OX=3659 GN=Csa_1G696450 PE=4 SV=1	Csa_1G696450	1	2.74503e-06	134.81	3	FAAHPIERS(1)PGR	-0.36549	1.0245	1.0095	0.998
Csa_1G696450.5	A0A0A0M3K7	297	S	RanBP2-type domain-containing protein OS=Cucumis sativus OX=3659 GN=Csa_1G696450 PE=4 SV=1	Csa_1G696450	1	0.00942305	63.694	3	GPIRS(1)PLR	0.10295	1.027	1.1625	0.846
Csa_1G696450.6	A0A0A0M3K7	163	S	RanBP2-type domain-containing protein OS=Cucumis sativus OX=3659 GN=Csa_1G696450 PE=4 SV=1	Csa_1G696450	0.999997	2.45994e-09	160.63	4	RGYAGPPSLHS(1)PPR	-0.060172	1.04	1.046	0.9425
Csa_1G696450.7	A0A0A0M3K7	33	S	RanBP2-type domain-containing protein OS=Cucumis sativus OX=3659 GN=Csa_1G696450 PE=4 SV=1	Csa_1G696450	1	4.30112e-05	126.1	3	IHAGS(1)VS(1)PPRR	1.1023	1.1355	0.942	0.9585
Csa_1G696450.8	A0A0A0M3K7	35	S	RanBP2-type domain-containing protein OS=Cucumis sativus OX=3659 GN=Csa_1G696450 PE=4 SV=1	Csa_1G696450	1	1.186e-07	154.85	3	IHAGS(1)VS(1)PPRR	1.1023	1.0975	0.9675	0.9665
Csa_1G696450.9	A0A0A0M3K7	267	S	RanBP2-type domain-containing protein OS=Cucumis sativus OX=3659 GN=Csa_1G696450 PE=4 SV=1	Csa_1G696450	1	3.70455e-08	117.53	3	RPPS(1)PPLPLLPQR	-0.82708	1.1475	0.962	0.93
Csa_1G696455	A0A0A0M109	24	S	Zinc finger protein(predicted) OS=Cucumis sativus OX=3659 GN=Csa_1G696455 PE=4 SV=1	Csa_1G696455	0.997092	2.56704e-43	207.03	4	DKDSTTHHQPLLS(0.001)S(0.002)LVVRPS(0.997)NS(0.999)DGGGGGVGGT(0.001)SGGR	-0.047342	0.9615	1.1585	0.949
Csa_1G696455.1	A0A0A0M109	26	S	Zinc finger protein(predicted) OS=Cucumis sativus OX=3659 GN=Csa_1G696455 PE=4 SV=1	Csa_1G696455	0.998687	1.26985e-22	189.02	4	DKDSTTHHQPLLS(0.001)S(0.002)LVVRPS(0.997)NS(0.999)DGGGGGVGGT(0.001)SGGR	-0.047342	1.0325	1.144	0.872
Csa_1G696490	A0A0A0M3L3	136	S	Peroxiredoxin OS=Cucumis sativus OX=3659 GN=Csa_1G696490 PE=3 SV=1	Csa_1G696490	1	0.000173566	106.67	2	FSLLVDS(1)LR	-0.23433	1.045	0.996	0.995
Csa_1G696490.1	A0A0A0M3L3	48	T	Peroxiredoxin OS=Cucumis sativus OX=3659 GN=Csa_1G696490 PE=3 SV=1	Csa_1G696490	0.997507	3.84666e-11	129.11	3	VVLFGVPGAFT(0.998)PT(0.002)CSMK	-0.30941	1.1535	0.969	0.9345
Csa_1G699620	A0A0A0LYH0	5	S	E3 ubiquitin-protein ligase COP1-like(predicted) OS=Cucumis sativus OX=3659 GN=Csa_1G699620 PE=4 SV=1	Csa_1G699620	0.999298	0.00012999	78.69	3	GGGS(0.999)IGALVPT(0.001)VK	-0.16152
Csa_1G699630	A0A0A0M0N6	409	S	N-terminal acetyltransferase A, auxiliary subunit(predicted) OS=Cucumis sativus OX=3659 GN=Csa_1G699630 PE=4 SV=1	Csa_1G699630	0.999619	5.40904e-48	244.3	3	GDDSGHVS(1)PLGESMAEATDSENDK	-0.57318	1.032	1.063	0.9385
Csa_1G699630.1	A0A0A0M0N6	421	S	N-terminal acetyltransferase A, auxiliary subunit(predicted) OS=Cucumis sativus OX=3659 GN=Csa_1G699630 PE=4 SV=1	Csa_1G699630	1	7.17328e-40	214.99	4	GDDSGHVSPLGESMAEAT(1)DS(1)ENDKIEK	0.37517	0.987	1.073	0.965
Csa_1G699630.2	A0A0A0M0N6	273	S	N-terminal acetyltransferase A, auxiliary subunit(predicted) OS=Cucumis sativus OX=3659 GN=Csa_1G699630 PE=4 SV=1	Csa_1G699630	0.776051	3.23853e-28	195.58	4	LKEDS(0.056)LS(0.743)S(0.212)LS(0.213)S(0.776)HAQSLNQEPK	1.0908	1.0735	0.963	1.052
Csa_1G699630.3	A0A0A0M0N6	419	T	N-terminal acetyltransferase A, auxiliary subunit(predicted) OS=Cucumis sativus OX=3659 GN=Csa_1G699630 PE=4 SV=1	Csa_1G699630	1	7.17328e-40	214.99	4	GDDS(0.003)GHVS(0.997)PLGESMAEAT(1)DS(1)ENDKIEK	-0.62292	0.9705	1.0735	0.981
Csa_1G701220	A0A0A0M3Q0	29	S	plant UBX domain-containing protein 4(predicted) OS=Cucumis sativus OX=3659 GN=Csa_1G701220 PE=4 SV=1	Csa_1G701220	1	2.64556e-75	298.32	3	S(1)PDS(1)VGDPDS(1)PQEYYTGGEK	-0.34245	0.951	1.068	1.0075
Csa_1G701220.1	A0A0A0M3Q0	32	S	plant UBX domain-containing protein 4(predicted) OS=Cucumis sativus OX=3659 GN=Csa_1G701220 PE=4 SV=1	Csa_1G701220	1	1.37844e-41	230.94	3	S(1)PDS(1)VGDPDS(1)PQEYYTGGEK	-0.34245	0.9675	1.065	0.995
Csa_1G701220.2	A0A0A0M3Q0	38	S	plant UBX domain-containing protein 4(predicted) OS=Cucumis sativus OX=3659 GN=Csa_1G701220 PE=4 SV=1	Csa_1G701220	1	3.66219e-62	279.69	3	S(1)PDS(1)VGDPDS(1)PQEYYTGGEK	-0.34245	0.921	1.031	1.0655
Csa_1G701220.3	A0A0A0M3Q0	23	S	plant UBX domain-containing protein 4(predicted) OS=Cucumis sativus OX=3659 GN=Csa_1G701220 PE=4 SV=1	Csa_1G701220	0.99838	0.000407102	102.06	3	T(0.002)LS(0.998)DLNRR	-0.0041284	1.0565	0.777	1.204
Csa_1G701220.4	A0A0A0M3Q0	98	S	plant UBX domain-containing protein 4(predicted) OS=Cucumis sativus OX=3659 GN=Csa_1G701220 PE=4 SV=1	Csa_1G701220	0.998599	0.00224181	84.738	2	VLS(0.999)GET(0.001)VR	0.47213	1.097	1.064	0.89
Csa_1G701230	A0A0A0M145	188	S	chromatin remodeling protein EBS(predicted) OS=Cucumis sativus OX=3659 GN=Csa_1G701230 PE=4 SV=1	Csa_1G701230	1	7.54253e-37	227.6	3	LDHFVCSECGS(1)DGDIK	-0.61353	0.9735	1.0595	0.9855
Csa_1G701230.1	A0A0A0M145	200	S	chromatin remodeling protein EBS(predicted) OS=Cucumis sativus OX=3659 GN=Csa_1G701230 PE=4 SV=1	Csa_1G701230	1	1.77316e-07	117.35	2	NENAFS(1)AS(1)PVADGK	-0.080067	1.127	1.117	0.7925
Csa_1G701230.2	A0A0A0M145	202	S	chromatin remodeling protein EBS(predicted) OS=Cucumis sativus OX=3659 GN=Csa_1G701230 PE=4 SV=1	Csa_1G701230	1	1.46898e-12	173.03	2	NENAFS(1)AS(1)PVADGK	-0.080067	1.013	1.012	0.9935
Csa_1G701270	A0A0A0M3Q5	21	S	O-fucosyltransferase(predicted) OS=Cucumis sativus OX=3659 GN=Csa_1G701270 PE=4 SV=1	Csa_1G701270	1	1.66153e-15	144.43	3	LNADPLS(1)GEEDSDSTETR	0.83191
Csa_1G701270.1	A0A0A0M3Q5	26	S	O-fucosyltransferase(predicted) OS=Cucumis sativus OX=3659 GN=Csa_1G701270 PE=4 SV=1	Csa_1G701270	0.919392	2.61512e-10	123.19	2	LNADPLS(1)GEEDS(0.919)DS(0.036)T(0.044)ET(0.001)R	-0.91373
Csa_1G701280	A0A0A0M151	691	S	Protein kinase domain-containing protein OS=Cucumis sativus OX=3659 GN=Csa_1G701280 PE=4 SV=1	Csa_1G701280	0.992497	3.12887e-06	132.84	3	RHS(0.992)S(0.007)DESGFSYK	-0.41681
Csa_1G701280.1	A0A0A0M151	692	S	Protein kinase domain-containing protein OS=Cucumis sativus OX=3659 GN=Csa_1G701280 PE=4 SV=1	Csa_1G701280	0.914501	4.3375e-11	168	3	HS(0.085)S(0.915)DESGFSYK	-0.0088264
Csa_1G701320	A0A0A0M3R1	756	S	calcium permeable stress-gated cation channel 1-like(predicted) OS=Cucumis sativus OX=3659 GN=Csa_1G701320 PE=4 SV=1	Csa_1G701320	0.997647	5.50202e-28	216.43	3	AS(0.998)APS(0.037)S(0.951)PS(0.014)LPEVQR	0.18422	0.9665	1.0755	0.971
Csa_1G701320.1	A0A0A0M3R1	759	S	calcium permeable stress-gated cation channel 1-like(predicted) OS=Cucumis sativus OX=3659 GN=Csa_1G701320 PE=4 SV=1	Csa_1G701320	0.997607	4.4296e-15	179.94	3	AS(0.003)APS(0.998)S(0.999)PS(1)LPEVQR	0.60301	0.92	1.0595	1.0425
Csa_1G701320.2	A0A0A0M3R1	760	S	calcium permeable stress-gated cation channel 1-like(predicted) OS=Cucumis sativus OX=3659 GN=Csa_1G701320 PE=4 SV=1	Csa_1G701320	0.998996	5.50202e-28	216.43	3	AS(0.003)APS(0.998)S(0.999)PS(1)LPEVQR	0.60301	0.9735	1.0735	0.968
Csa_1G701320.3	A0A0A0M3R1	762	S	calcium permeable stress-gated cation channel 1-like(predicted) OS=Cucumis sativus OX=3659 GN=Csa_1G701320 PE=4 SV=1	Csa_1G701320	0.999957	0.0127762	53.188	3	AS(0.003)APS(0.998)S(0.999)PS(1)LPEVQR	0.60301	0.9325	1.0635	1.026
Csa_1G701320.4	A0A0A0M3R1	728	S	calcium permeable stress-gated cation channel 1-like(predicted) OS=Cucumis sativus OX=3659 GN=Csa_1G701320 PE=4 SV=1	Csa_1G701320	0.999992	2.85984e-15	156.73	3	ESEEDDEVES(1)NEAFETESVLVATK	-0.1339	0.9645	1.075	0.9825
Csa_1G701320.5	A0A0A0M3R1	49	S	calcium permeable stress-gated cation channel 1-like(predicted) OS=Cucumis sativus OX=3659 GN=Csa_1G701320 PE=4 SV=1	Csa_1G701320	0.981613	4.72969e-12	183	2	S(0.982)S(0.018)PTHAGAFVR	-0.56122	1.0345	0.999	0.9635
Csa_1G701320.6	A0A0A0M3R1	749	T	calcium permeable stress-gated cation channel 1-like(predicted) OS=Cucumis sativus OX=3659 GN=Csa_1G701320 PE=4 SV=1	Csa_1G701320	0.999636	4.4296e-15	155.98	4	RNT(1)PLPS(0.141)KAS(0.859)APS(0.643)S(0.353)PS(0.004)LPEVQR	-0.071865	0.908	0.9815	1.124
Csa_1G701890	A0A0A0M0S8	40	S	protein NAP1 isoform X1(predicted) OS=Cucumis sativus OX=3659 GN=Csa_1G701890 PE=4 SV=1	Csa_1G701890	0.757353	0.000894739	70.897	3	WTEYLGPDMT(0.243)S(0.757)PVAAR	-1.0319
Csa_1G701890.1	A0A0A0M0S8	14	S	protein NAP1 isoform X1(predicted) OS=Cucumis sativus OX=3659 GN=Csa_1G701890 PE=4 SV=1	Csa_1G701890	0.999972	1.81902e-09	160.02	2	YSVQDPS(1)LS(0.997)PT(0.003)NTR	0.69751	1.068	1.058	0.9245
Csa_1G701890.2	A0A0A0M0S8	16	S	protein NAP1 isoform X1(predicted) OS=Cucumis sativus OX=3659 GN=Csa_1G701890 PE=4 SV=1	Csa_1G701890	0.996668	1.89609e-12	169.6	2	YSVQDPS(1)LS(0.997)PT(0.003)NTR	0.69751	1.0355	1.075	0.937
Csa_1G701890.3	A0A0A0M0S8	1301	T	protein NAP1 isoform X1(predicted) OS=Cucumis sativus OX=3659 GN=Csa_1G701890 PE=4 SV=1	Csa_1G701890	0.801539	3.81153e-10	127.07	3	GDS(0.198)T(0.802)PQHGSSDLSYFK	0.082168
Csa_1G701910	A0A0A0M3S2	132	S	Glycine cleavage system H protein OS=Cucumis sativus OX=3659 GN=Csa_1G701910 PE=3 SV=1	Csa_1G701910	0.990041	1.86493e-08	162.13	3	VEVS(0.01)DS(0.99)GELKK	0.29942	1.061	0.9895	0.9245
Csa_1G701940	A0A0A0M0T3	61	S	Proteasome subunit alpha type OS=Cucumis sativus OX=3659 GN=Csa_1G701940 PE=3 SV=1	Csa_1G701940	0.999692	5.62717e-05	116.9	2	GVNTFS(1)PEGR	0.36261	1.074	0.8825	1.0655
Csa_1G701940.1	A0A0A0M0T3	101	S	Proteasome subunit alpha type OS=Cucumis sativus OX=3659 GN=Csa_1G701940 PE=3 SV=1	Csa_1G701940	0.866933	8.30178e-07	120.77	3	IT(0.133)S(0.867)PLLEPSSVEK	0.099153	1.0845	1.035	0.914
Csa_1G701940.2	A0A0A0M0T3	108	S	Proteasome subunit alpha type OS=Cucumis sativus OX=3659 GN=Csa_1G701940 PE=3 SV=1	Csa_1G701940	0.758767	0.00115343	71.545	3	ITSPLLEPS(0.241)S(0.759)VEK	-1.1747	1.061	1.074	0.892
Csa_1G706610	A0A0A0M0W5	45	S	RBR-type E3 ubiquitin transferase OS=Cucumis sativus OX=3659 GN=Csa_1G706610 PE=3 SV=1	Csa_1G706610	0.999989	9.63003e-08	119.41	3	ETEDAVEEES(1)EEDLDEFSVK	-1.0637
Csa_1G707110	A0A0A0LYE2	157	S	fe(2+) transport protein 1(predicted) OS=Cucumis sativus OX=3659 GN=Csa_1G707110 PE=3 SV=1	Csa_1G707110	1	5.44027e-05	96.096	3	KHNEVMPENS(1)PR	-0.11942
Csa_1G707650	A0A0A0LYE7	269	S	zinc finger protein ZPR1-like(predicted) OS=Cucumis sativus OX=3659 GN=Csa_1G707650 PE=4 SV=1	Csa_1G707650	0.999393	1.50786e-11	144.72	3	AIAQS(0.001)NS(0.999)AEIAEAFFR	-0.40695	1.217	0.917	0.9515
Csa_1G707650.1	A0A0A0LYE7	409	S	zinc finger protein ZPR1-like(predicted) OS=Cucumis sativus OX=3659 GN=Csa_1G707650 PE=4 SV=1	Csa_1G707650	0.922785	8.40714e-10	120.9	4	VHGFT(0.077)FGDS(0.923)LDENKR	0.032365	1.173	0.867	1.076
Csa_1G709160	A0A0A0M0X5	22	S	protein PHLOEM PROTEIN 2-LIKE A9-like(predicted) OS=Cucumis sativus OX=3659 GN=Csa_1G709160 PE=4 SV=1	Csa_1G709160	0.831704	2.82857e-17	192.72	3	AVT(0.137)S(0.832)VNT(0.031)IGEDTFK	0.58726
Csa_1G709160.1	A0A0A0M0X5	13	S	protein PHLOEM PROTEIN 2-LIKE A9-like(predicted) OS=Cucumis sativus OX=3659 GN=Csa_1G709160 PE=4 SV=1	Csa_1G709160	1	0.000240247	88.101	4	LIRPPS(1)DPHFR	0.068804
Csa_1G713660	A0A0A0LYR5	318	S	putative E3 ubiquitin-protein ligase LIN-2(predicted) OS=Cucumis sativus OX=3659 GN=Csa_1G713660 PE=4 SV=1	Csa_1G713660	0.965798	0.0227677	47.774	3	APPVPVVPS(0.966)PS(0.034)K	0.6773
Csa_1G714680	A0A0A0M3X2	97	S	photosystem I reaction center subunit III, chloroplastic(predicted) OS=Cucumis sativus OX=3659 GN=Csa_1G714680 PE=4 SV=1	Csa_1G714680	0.967954	0.00628524	73.499	3	KLES(0.968)S(0.032)LK	0.24719	0.9455	1.0865	0.989
Csa_1G714680.1	A0A0A0M3X2	98	S	photosystem I reaction center subunit III, chloroplastic(predicted) OS=Cucumis sativus OX=3659 GN=Csa_1G714680 PE=4 SV=1	Csa_1G714680	0.807728	0.00535898	75.509	3	KLES(0.192)S(0.808)LK	0.16665	0.961	0.9725	1.0835
Csa_1G714690	A0A0A0M1B5	537	S	LOW QUALITY PROTEIN: cyclin-T1-5(predicted) OS=Cucumis sativus OX=3659 GN=Csa_1G714690 PE=3 SV=1	Csa_1G714690	1	1.1342e-76	311.46	3	AESVVEEGEMLDDAS(1)PALNSR	0.61434
Csa_1G714690.1	A0A0A0M1B5	550	S	LOW QUALITY PROTEIN: cyclin-T1-5(predicted) OS=Cucumis sativus OX=3659 GN=Csa_1G714690 PE=3 SV=1	Csa_1G714690	1	1.18749e-05	134.56	4	S(1)PDWHNEGKK	-0.20865
Csa_1G714690.2	A0A0A0M1B5	430	S	LOW QUALITY PROTEIN: cyclin-T1-5(predicted) OS=Cucumis sativus OX=3659 GN=Csa_1G714690 PE=3 SV=1	Csa_1G714690	1	0.00359008	69.342	3	EGPIGQS(1)PK	-0.38893
Csa_1G714690.3	A0A0A0M1B5	23	S	LOW QUALITY PROTEIN: cyclin-T1-5(predicted) OS=Cucumis sativus OX=3659 GN=Csa_1G714690 PE=3 SV=1	Csa_1G714690	0.997628	8.74037e-19	164.79	3	ISDSGSS(0.002)KNS(0.998)QENQDEAGR	0.01243
Csa_1G714690.4	A0A0A0M1B5	278	S	LOW QUALITY PROTEIN: cyclin-T1-5(predicted) OS=Cucumis sativus OX=3659 GN=Csa_1G714690 PE=3 SV=1	Csa_1G714690	0.99925	6.13934e-30	186.09	3	VPVAQGS(0.999)EVDGS(0.001)TAGGPSHPNVAK	1.121
Csa_2G000020	A0A0A0LFH4	219	S	oligouridylate-binding protein 1-like(predicted) OS=Cucumis sativus OX=3659 GN=Csa_2G000020 PE=4 SV=1	Csa_2G000020	0.88596	0.0155474	51.225	3	GANS(0.009)GDDKQS(0.886)S(0.104)DS(0.002)R	0.92493	1.061	1.089	0.8845
Csa_2G000020.1	A0A0A0LFH4	224	S	oligouridylate-binding protein 1-like(predicted) OS=Cucumis sativus OX=3659 GN=Csa_2G000020 PE=4 SV=1	Csa_2G000020	0.997237	4.14764e-05	85.177	3	S(0.997)VVELT(0.012)S(0.596)GT(0.24)S(0.155)DGGQEK	0.35774	1.193	1.0955	0.7555
Csa_2G000020.2	A0A0A0LFH4	233	S	oligouridylate-binding protein 1-like(predicted) OS=Cucumis sativus OX=3659 GN=Csa_2G000020 PE=4 SV=1	Csa_2G000020	0.866534	3.82771e-11	140.95	3	SVVELTS(0.001)GT(0.132)S(0.867)DGGQEK	-0.27501	1.1245	1.166	0.7695
Csa_2G000020.3	A0A0A0LFH4	232	T	oligouridylate-binding protein 1-like(predicted) OS=Cucumis sativus OX=3659 GN=Csa_2G000020 PE=4 SV=1	Csa_2G000020	0.973545	7.0132e-104	334.47	2	SVVELTS(0.001)GT(0.974)S(0.026)DGGQEK	0.079435	1.1075	1.1995	0.7485
Csa_2G000030	A0A0A0LHN1	901	S	Auxin response factor OS=Cucumis sativus OX=3659 GN=Csa_2G000030 PE=3 SV=1	Csa_2G000030	0.999977	3.77543e-28	195.86	3	GYDS(1)QKDLQNLLSNYGGGVPR	0.88762
Csa_2G000110	A0A0A0LIK7	25	S	G protein gamma domain-containing protein OS=Cucumis sativus OX=3659 GN=Csa_2G000110 PE=4 SV=1	Csa_2G000110	0.996274	0.000298702	81.448	3	S(0.996)PPQY(0.004)PDLYGK	0.15359
Csa_2G000130	A0A0A0LHP8	37	S	Protein kinase domain-containing protein OS=Cucumis sativus OX=3659 GN=Csa_2G000130 PE=4 SV=1	Csa_2G000130	0.988548	1.49978e-06	116.58	3	VVAANNKPS(0.011)S(0.989)FQR	-0.70197
Csa_2G000160	A0A0A0LIL0	56	S	UDENN domain-containing protein OS=Cucumis sativus OX=3659 GN=Csa_2G000160 PE=4 SV=1	Csa_2G000160	1	0.000309035	93.348	2	DDEGGS(1)PLQR	0.68991	0.7175	0.8415	1.692
Csa_2G000230	A0A0A0LHQ6	212	S	KH type-2 domain-containing protein OS=Cucumis sativus OX=3659 GN=Csa_2G000230 PE=3 SV=1	Csa_2G000230	0.998742	6.85914e-29	213.2	3	QGPTTPLPDVVT(0.001)IHS(0.999)PK	0.068074	1.0955	0.997	0.9915
Csa_2G000250	A0A0A0LKL9	608	S	Replication protein A subunit OS=Cucumis sativus OX=3659 GN=Csa_2G000250 PE=3 SV=1	Csa_2G000250	0.999415	0.0481679	40.727	3	VNY(0.999)S(0.999)S(0.999)ES(0.002)K	0.49569
Csa_2G000250.1	A0A0A0LKL9	609	S	Replication protein A subunit OS=Cucumis sativus OX=3659 GN=Csa_2G000250 PE=3 SV=1	Csa_2G000250	0.999451	0.0481679	40.727	3	VNY(0.999)S(0.999)S(0.999)ES(0.002)K	0.49569
Csa_2G000280	A0A0A0LHR0	200	T	PALP domain-containing protein OS=Cucumis sativus OX=3659 GN=Csa_2G000280 PE=4 SV=1	Csa_2G000280	0.784434	7.85865e-06	136.93	3	HCGISHT(0.784)GS(0.216)FK	0.58205	0.938	1.0725	0.9865
Csa_2G000330	A0A0A0LHR3	12	S	T-complex protein 1 subunit beta(predicted) OS=Cucumis sativus OX=3659 GN=Csa_2G000330 PE=3 SV=1	Csa_2G000330	1	3.49324e-06	104.88	3	LLKDEAS(1)EEKGER	0.056117	0.95	1.0985	0.9675
Csa_2G000340	A0A0A0LEU1	348	S	Protein kinase domain-containing protein OS=Cucumis sativus OX=3659 GN=Csa_2G000340 PE=3 SV=1	Csa_2G000340	0.992028	0.000422906	95.483	2	DAGS(0.992)PLAT(0.008)F	-0.070559
Csa_2G000380	A0A0A0LHR7	315	S	Protein kinase domain-containing protein OS=Cucumis sativus OX=3659 GN=Csa_2G000380 PE=3 SV=1	Csa_2G000380	0.806509	1.5145e-07	119.16	3	ALGAGAGT(0.142)S(0.807)S(0.052)GIPPGIANPDR	1.1733	1.0805	0.9565	1.01
Csa_2G000380.1	A0A0A0LHR7	421	S	Protein kinase domain-containing protein OS=Cucumis sativus OX=3659 GN=Csa_2G000380 PE=3 SV=1	Csa_2G000380	1	3.06421e-05	122.33	3	DAS(1)PGALHK	-0.29541	1.033	0.958	1.055
Csa_2G000380.2	A0A0A0LHR7	407	S	Protein kinase domain-containing protein OS=Cucumis sativus OX=3659 GN=Csa_2G000380 PE=3 SV=1	Csa_2G000380	0.999848	0.00298722	62.69	3	DPYVGS(1)EADPHR	-0.71171	0.956	1.0805	1.0185
Csa_2G000380.3	A0A0A0LHR7	364	S	Protein kinase domain-containing protein OS=Cucumis sativus OX=3659 GN=Csa_2G000380 PE=3 SV=1	Csa_2G000380	0.999841	5.43885e-08	137.73	4	QKS(1)PIANDTAAVPK	-0.054894	1.0105	1.113	0.921
Csa_2G000380.4	A0A0A0LHR7	434	S	Protein kinase domain-containing protein OS=Cucumis sativus OX=3659 GN=Csa_2G000380 PE=3 SV=1	Csa_2G000380	1	0.000423885	85.536	3	S(1)PPVGPADPK	-0.33277	0.9875	0.911	1.1645
Csa_2G000470	A0A0A0LHS4	462	S	WD repeat containing protein(predicted) OS=Cucumis sativus OX=3659 GN=Csa_2G000470 PE=4 SV=1	Csa_2G000470	0.988393	0.00381349	89.029	2	IS(0.988)YT(0.012)FVR	0.23473	1.368	1.216	0.447
Csa_2G000470.1	A0A0A0LHS4	474	S	WD repeat containing protein(predicted) OS=Cucumis sativus OX=3659 GN=Csa_2G000470 PE=4 SV=1	Csa_2G000470	0.925369	0.00341644	60.307	3	KGEMKIS(0.925)T(0.074)EES(0.001)R	-0.13284	1.412	1.064	0.5455
Csa_2G000470.2	A0A0A0LHS4	149	S	WD repeat containing protein(predicted) OS=Cucumis sativus OX=3659 GN=Csa_2G000470 PE=4 SV=1	Csa_2G000470	0.999965	3.09323e-41	228.29	3	NPELSDS(1)QK	0.2268	1.0205	1.022	0.9855
Csa_2G000470.3	A0A0A0LHS4	431	S	WD repeat containing protein(predicted) OS=Cucumis sativus OX=3659 GN=Csa_2G000470 PE=4 SV=1	Csa_2G000470	1	0.000116572	106.29	2	S(1)GGWIFPDER	-0.20701	1.2225	1.0355	0.774
Csa_2G000470.4	A0A0A0LHS4	134	S	WD repeat containing protein(predicted) OS=Cucumis sativus OX=3659 GN=Csa_2G000470 PE=4 SV=1	Csa_2G000470	0.996504	1.41171e-06	139.29	2	S(0.001)S(0.002)GS(0.997)NIGS(0.001)SFYR	-0.013874	1.1855	1.0945	0.7495
Csa_2G000500	A0A0A0LIN3	115	S	Methyltransf_11 domain-containing protein OS=Cucumis sativus OX=3659 GN=Csa_2G000500 PE=4 SV=1	Csa_2G000500	0.999997	6.3032e-08	138.05	2	FDETPDSYFYES(1)PR	0.0058027	1.128	1.0515	0.8945
Csa_2G000630	A0A0A0LEW6	152	S	zinc finger CCCH domain-containing protein 20-like(predicted) OS=Cucumis sativus OX=3659 GN=Csa_2G000630 PE=4 SV=1	Csa_2G000630	0.998997	0.00400347	60.55	3	IES(0.999)PPQS(0.001)PIIK	0.46724
Csa_2G000750	A0A0A0LIQ0	199	S	DUF1005 domain-containing protein(predicted) OS=Cucumis sativus OX=3659 GN=Csa_2G000750 PE=4 SV=1	Csa_2G000750	0.965353	5.22235e-08	150.26	3	S(0.965)LPS(0.035)DFSFNSTK	-0.69502
Csa_2G000840	A0A0A0LIQ8	339	S	probable 3-hydroxyisobutyrate dehydrogenase-like 1, mitochondrial(predicted) OS=Cucumis sativus OX=3659 GN=Csa_2G000840 PE=4 SV=1	Csa_2G000840	0.951454	2.96869e-05	103.14	2	LNNVSLEGS(0.951)GS(0.046)S(0.002)	0.47331	1.1005	0.953	0.977
Csa_2G000880	A0A0A0LKR4	345	S	probable 3-hydroxyisobutyrate dehydrogenase-like 1, mitochondrial(predicted) OS=Cucumis sativus OX=3659 GN=Csa_2G000880 PE=4 SV=1	Csa_2G000880	0.999999	2.22163e-45	265.08	2	LNNVSLDDGDSGGS(1)GC	0.68055	1.027	1.01	0.9775
Csa_2G000890	A0A0A0LIR2	42	S	mitochondrial import inner membrane translocase subunit TIM17-2-like(predicted) OS=Cucumis sativus OX=3659 GN=Csa_2G000890 PE=4 SV=1	Csa_2G000890	0.999121	0.0347544	51.113	2	GLY(0.001)NS(0.999)PR	-0.18794
Csa_2G000950	A0A0A0LFU5	84	S	golgin candidate 1 isoform X1(predicted) OS=Cucumis sativus OX=3659 GN=Csa_2G000950 PE=4 SV=1	Csa_2G000950	1	0.00117795	78.705	2	ADVVLS(1)PGK	-0.24611
Csa_2G000950.1	A0A0A0LFU5	58	S	golgin candidate 1 isoform X1(predicted) OS=Cucumis sativus OX=3659 GN=Csa_2G000950 PE=4 SV=1	Csa_2G000950	0.997966	3.52666e-30	191.48	3	VLS(0.998)NELPT(0.002)ASATPEEQSSTLASK	-1.106
Csa_2G000950.2	A0A0A0LFU5	238	S	golgin candidate 1 isoform X1(predicted) OS=Cucumis sativus OX=3659 GN=Csa_2G000950 PE=4 SV=1	Csa_2G000950	1	0.0413418	42.802	3	VQS(1)PVNQK	-0.69841
Csa_2G002530	A0A0A0LFU8	148	S	Jas domain-containing protein OS=Cucumis sativus OX=3659 GN=Csa_2G002530 PE=4 SV=1	Csa_2G002530	0.996889	2.65504e-15	143.06	3	GRAS(0.997)FIS(0.248)S(0.623)T(0.132)EDGSTAEK	0.73688	1.0375	0.863	1.1365
Csa_2G002530.1	A0A0A0LFU8	151	S	Jas domain-containing protein OS=Cucumis sativus OX=3659 GN=Csa_2G002530 PE=4 SV=1	Csa_2G002530	0.99992	1.82889e-56	278.07	2	ASFIS(1)S(1)TEDGSTAEK	0.69092	0.8975	0.8745	1.2305
Csa_2G002530.2	A0A0A0LFU8	152	S	Jas domain-containing protein OS=Cucumis sativus OX=3659 GN=Csa_2G002530 PE=4 SV=1	Csa_2G002530	0.999691	5.95664e-87	326.38	2	ASFIS(1)S(1)TEDGSTAEK	0.69092	0.9785	0.9635	1.079
Csa_2G002530.3	A0A0A0LFU8	29	S	Jas domain-containing protein OS=Cucumis sativus OX=3659 GN=Csa_2G002530 PE=4 SV=1	Csa_2G002530	0.994147	1.71932e-86	316.33	2	ITS(0.001)S(0.994)S(0.005)GANAEESDR	0.87813	0.989	0.7695	1.2795
Csa_2G002550	A0A0A0LF02	405	S	Protein kinase domain-containing protein OS=Cucumis sativus OX=3659 GN=Csa_2G002550 PE=3 SV=1	Csa_2G002550	0.996725	3.22302e-10	136.61	3	GNSSKPLQST(0.003)ES(0.997)PNR	-0.2446	0.969	0.8905	1.1145
Csa_2G003580	A0A0A0LKT2	195	S	rac-like GTP-binding protein ARAC7 isoform X2(predicted) OS=Cucumis sativus OX=3659 GN=Csa_2G003580 PE=4 SV=1	Csa_2G003580	0.999998	0.000558956	87.573	3	RGS(1)GCSFSR	0.50165
Csa_2G003590	A0A0A0LIT0	278	S	Protein kinase domain-containing protein OS=Cucumis sativus OX=3659 GN=Csa_2G003590 PE=3 SV=1	Csa_2G003590	0.882105	1.09489e-15	152.99	4	GS(0.059)S(0.059)YS(0.882)YEMEGGVPADDGHGPLT(0.733)S(0.212)CVGT(0.055)R	-0.43167
Csa_2G003590.1	A0A0A0LIT0	295	T	Protein kinase domain-containing protein OS=Cucumis sativus OX=3659 GN=Csa_2G003590 PE=3 SV=1	Csa_2G003590	0.821839	1.09489e-15	152.99	3	GSSYSYEMEGGVPADDGHGPLT(0.822)S(0.164)CVGT(0.014)R	-0.13808
Csa_2G003600	A0A0A0LFV2	332	S	CRC domain-containing protein OS=Cucumis sativus OX=3659 GN=Csa_2G003600 PE=4 SV=1	Csa_2G003600	0.9512	1.18776e-06	104.53	3	ATAPPLPSFPIAGVGS(0.951)PS(0.048)VLGPSK	0.18207
Csa_2G003600.1	A0A0A0LFV2	100	S	CRC domain-containing protein OS=Cucumis sativus OX=3659 GN=Csa_2G003600 PE=4 SV=1	Csa_2G003600	0.990692	0.000484458	81.803	3	AVKPES(0.991)PMS(0.009)R	-0.29072
Csa_2G003600.2	A0A0A0LFV2	443	S	CRC domain-containing protein OS=Cucumis sativus OX=3659 GN=Csa_2G003600 PE=4 SV=1	Csa_2G003600	0.958409	7.55052e-08	120.06	4	GAPMS(0.958)PGT(0.042)LALMCDEQDT(0.001)MLMAAAS(0.999)PNR	-0.54421
Csa_2G003600.3	A0A0A0LFV2	463	S	CRC domain-containing protein OS=Cucumis sativus OX=3659 GN=Csa_2G003600 PE=4 SV=1	Csa_2G003600	0.999992	7.55052e-08	120.06	3	GAPMS(0.938)PGT(0.062)LALMCDEQDTMLMAAAS(1)PNR	-0.70806
Csa_2G003600.4	A0A0A0LFV2	429	S	CRC domain-containing protein OS=Cucumis sativus OX=3659 GN=Csa_2G003600 PE=4 SV=1	Csa_2G003600	0.999968	8.74213e-14	164.69	2	ITPDDS(1)NS(1)DGGDVPK	0.21572
Csa_2G003600.5	A0A0A0LFV2	431	S	CRC domain-containing protein OS=Cucumis sativus OX=3659 GN=Csa_2G003600 PE=4 SV=1	Csa_2G003600	1	3.02876e-20	205.36	2	ITPDDS(1)NS(1)DGGDVPK	0.21572
Csa_2G004170	A0A0A0LKT8	665	S	Protein kinase domain-containing protein OS=Cucumis sativus OX=3659 GN=Csa_2G004170 PE=4 SV=1	Csa_2G004170	0.998955	0.00526191	63.989	3	KES(0.999)GGFS(0.001)GR	0.26823	1.032	1.0625	0.891
Csa_2G004705	A0A0A0LKU3	37	S	Peroxiredoxins prx-1 prx-2 prx-3(predicted) OS=Cucumis sativus OX=3659 GN=Csa_2G004705 PE=4 SV=1	Csa_2G004705	0.953964	4.02184e-06	97.938	3	GQCLCS(0.954)PT(0.046)MHQGSFR	-0.21304
Csa_2G004705.1	A0A0A0LKU3	44	S	Peroxiredoxins prx-1 prx-2 prx-3(predicted) OS=Cucumis sativus OX=3659 GN=Csa_2G004705 PE=4 SV=1	Csa_2G004705	0.997061	0.00173385	64.522	3	GQCLCSPT(0.003)MHQGS(0.997)FR	-0.49423
Csa_2G004705.2	A0A0A0LKU3	63	S	Peroxiredoxins prx-1 prx-2 prx-3(predicted) OS=Cucumis sativus OX=3659 GN=Csa_2G004705 PE=4 SV=1	Csa_2G004705	0.999991	7.7519e-34	242.48	2	S(1)MPTNNPVAS(0.02)LS(0.98)PK	-0.52432
Csa_2G004705.3	A0A0A0LKU3	72	S	Peroxiredoxins prx-1 prx-2 prx-3(predicted) OS=Cucumis sativus OX=3659 GN=Csa_2G004705 PE=4 SV=1	Csa_2G004705	0.899618	8.04086e-12	154.92	3	S(0.14)KS(0.823)MPT(0.037)NNPVAS(0.9)LS(0.1)PK	-0.30437
Csa_2G004705.4	A0A0A0LKU3	74	S	Peroxiredoxins prx-1 prx-2 prx-3(predicted) OS=Cucumis sativus OX=3659 GN=Csa_2G004705 PE=4 SV=1	Csa_2G004705	0.999938	8.8388e-13	180.58	3	SMPTNNPVASLS(1)PK	-0.034596
Csa_2G004705.5	A0A0A0LKU3	54	S	Peroxiredoxins prx-1 prx-2 prx-3(predicted) OS=Cucumis sativus OX=3659 GN=Csa_2G004705 PE=4 SV=1	Csa_2G004705	0.980883	0.000171335	117.28	2	S(0.003)T(0.009)S(0.981)S(0.006)AWMK	-0.50231
Csa_2G005280	A0A0A0LKU9	155	S	Arf-GAP domain-containing protein OS=Cucumis sativus OX=3659 GN=Csa_2G005280 PE=4 SV=1	Csa_2G005280	0.995866	4.31439e-15	145.33	3	ADT(0.004)YQGGS(0.996)RS(1)PPYEDR	-0.46362	1.1995	1.0865	0.835
Csa_2G005280.1	A0A0A0LKU9	157	S	Arf-GAP domain-containing protein OS=Cucumis sativus OX=3659 GN=Csa_2G005280 PE=4 SV=1	Csa_2G005280	1	1.11907e-15	156.51	3	S(1)PPYEDRR	-0.92857	1.17	1.031	0.8985
Csa_2G005280.10	A0A0A0LKU9	296	S	Arf-GAP domain-containing protein OS=Cucumis sativus OX=3659 GN=Csa_2G005280 PE=4 SV=1	Csa_2G005280	0.999687	3.26288e-11	136.77	3	T(0.001)AS(0.006)S(0.025)S(0.141)S(0.827)LGS(1)ISENVVETK	-0.68753	0.9655	0.817	1.2565
Csa_2G005280.11	A0A0A0LKU9	136	S	Arf-GAP domain-containing protein OS=Cucumis sativus OX=3659 GN=Csa_2G005280 PE=4 SV=1	Csa_2G005280	0.999412	0.000144747	81.357	4	VKS(0.999)GEKEDT(0.001)YETR	-0.22725	1.1205	0.9115	1.05
Csa_2G005280.2	A0A0A0LKU9	262	S	Arf-GAP domain-containing protein OS=Cucumis sativus OX=3659 GN=Csa_2G005280 PE=4 SV=1	Csa_2G005280	1	1.11926e-11	180.49	2	DILGENVS(1)PLR	1.8488	1.0325	0.9425	1.0805
Csa_2G005280.3	A0A0A0LKU9	235	S	Arf-GAP domain-containing protein OS=Cucumis sativus OX=3659 GN=Csa_2G005280 PE=4 SV=1	Csa_2G005280	1	7.58121e-34	216.02	4	S(1)PDRPNDLDVSSPPMVRPVR	0.28014	1.1585	1.028	0.909
Csa_2G005280.4	A0A0A0LKU9	245	S	Arf-GAP domain-containing protein OS=Cucumis sativus OX=3659 GN=Csa_2G005280 PE=4 SV=1	Csa_2G005280	0.805479	2.2303e-15	146.34	4	S(0.999)PDRPNDLDVS(0.805)S(0.195)PPMVRPVR	0.22029	1.1435	1.0795	0.865
Csa_2G005280.5	A0A0A0LKU9	246	S	Arf-GAP domain-containing protein OS=Cucumis sativus OX=3659 GN=Csa_2G005280 PE=4 SV=1	Csa_2G005280	0.781266	2.50126e-15	151.02	3	IGGRS(1)PDRPNDLDVS(0.219)S(0.781)PPMVR	0.16239	1.1705	1.025	0.894
Csa_2G005280.6	A0A0A0LKU9	181	S	Arf-GAP domain-containing protein OS=Cucumis sativus OX=3659 GN=Csa_2G005280 PE=4 SV=1	Csa_2G005280	0.999861	0.000335381	87.083	3	RS(1)PGSDHENR	-0.18622	1.38	0.806	1.011
Csa_2G005280.7	A0A0A0LKU9	184	S	Arf-GAP domain-containing protein OS=Cucumis sativus OX=3659 GN=Csa_2G005280 PE=4 SV=1	Csa_2G005280	0.883997	0.00666508	56.29	3	RS(0.116)PGS(0.884)DHENR	-0.47777	0.787	0.8985	1.286
Csa_2G005280.8	A0A0A0LKU9	225	S	Arf-GAP domain-containing protein OS=Cucumis sativus OX=3659 GN=Csa_2G005280 PE=4 SV=1	Csa_2G005280	0.999999	1.57873e-17	202.63	2	VEDGRLS(1)DGDSK	-0.17171	0.899	0.784	1.333
Csa_2G005280.9	A0A0A0LKU9	293	S	Arf-GAP domain-containing protein OS=Cucumis sativus OX=3659 GN=Csa_2G005280 PE=4 SV=1	Csa_2G005280	0.999516	2.5806e-145	382.82	2	TAS(0.193)S(0.595)S(0.212)S(1)LGSISENVVETK	-0.25688	0.999	0.7765	1.2805
Csa_2G005320	A0A0A0LF30	277	S	3-hydroxyisobutyryl-CoA hydrolase-like protein 3, mitochondrial isoform X1(predicted) OS=Cucumis sativus OX=3659 GN=Csa_2G005320 PE=3 SV=1	Csa_2G005320	0.9999	7.81111e-05	93.478	3	YSSDPES(1)PPSLK	0.19219	0.915	1.1435	0.9715
Csa_2G005360	A0A0A0LHZ1	334	T	X8 domain-containing protein OS=Cucumis sativus OX=3659 GN=Csa_2G005360 PE=3 SV=1	Csa_2G005360	1	0.00222338	61.265	4	PKY(1)ELDLAGT(1)EEEK	-1.7571
Csa_2G005360.1	A0A0A0LHZ1	327	Y	X8 domain-containing protein OS=Cucumis sativus OX=3659 GN=Csa_2G005360 PE=3 SV=1	Csa_2G005360	1	0.00222338	61.265	4	PKY(1)ELDLAGT(1)EEEK	-1.7571
Csa_2G005890	A0A0A0LFX1	796	S	ABC transporter G family member 32(predicted) OS=Cucumis sativus OX=3659 GN=Csa_2G005890 PE=3 SV=1	Csa_2G005890	0.999991	0.000239792	90.348	3	HYLQYS(1)GS(1)LNGK	0.38852	0.9165	0.8925	1.2565
Csa_2G005890.1	A0A0A0LFX1	798	S	ABC transporter G family member 32(predicted) OS=Cucumis sativus OX=3659 GN=Csa_2G005890 PE=3 SV=1	Csa_2G005890	0.999999	8.07592e-12	183.31	3	HYLQYS(1)GS(1)LNGK	0.38852	0.957	1.0585	1.0195
Csa_2G005890.2	A0A0A0LFX1	14	S	ABC transporter G family member 32(predicted) OS=Cucumis sativus OX=3659 GN=Csa_2G005890 PE=3 SV=1	Csa_2G005890	0.99819	3.10187e-34	234.11	2	T(0.002)AS(0.998)FREDGEDEEALR	-0.55285	1.0215	1.031	0.9935
Csa_2G005900	A0A0A0LHZ5	348	S	Protein kinase OS=Cucumis sativus OX=3659 GN=Csa_2G005900 PE=4 SV=1	Csa_2G005900	1	9.90367e-05	120.06	2	AS(1)AEVLGK	-0.10263	1.0505	0.9785	1.0635
Csa_2G005900.1	A0A0A0LHZ5	320	S	Protein kinase OS=Cucumis sativus OX=3659 GN=Csa_2G005900 PE=4 SV=1	Csa_2G005900	0.999987	2.26983e-17	198.04	3	DDITGGS(1)VEATER	1.4637	1.2325	0.8785	1.0585
Csa_2G005900.2	A0A0A0LHZ5	636	S	Protein kinase OS=Cucumis sativus OX=3659 GN=Csa_2G005900 PE=4 SV=1	Csa_2G005900	0.952305	0.000106677	83.879	3	QSSDEPS(0.015)KGS(0.952)DVNT(0.033)PPAESR	1.3045	0.933	1.018	1.1885
Csa_2G005900.3	A0A0A0LHZ5	619	S	Protein kinase OS=Cucumis sativus OX=3659 GN=Csa_2G005900 PE=4 SV=1	Csa_2G005900	0.989698	2.77805e-08	119.18	3	MIEDMS(0.001)S(0.005)HRS(0.99)ET(0.004)DDGLR	0.85146	1.035	1.0435	1.0865
Csa_2G005900.4	A0A0A0LHZ5	301	S	Protein kinase OS=Cucumis sativus OX=3659 GN=Csa_2G005900 PE=4 SV=1	Csa_2G005900	0.999675	0.0133725	51.939	3	S(1)IPVAEAGTSSSK	0.99484
Csa_2G005900.5	A0A0A0LHZ5	288	S	Protein kinase OS=Cucumis sativus OX=3659 GN=Csa_2G005900 PE=4 SV=1	Csa_2G005900	0.999959	3.53679e-06	101.53	3	S(1)PKPPTAVGTAAR	0.20352	1.015	1.173	0.8935
Csa_2G005900.6	A0A0A0LHZ5	640	T	Protein kinase OS=Cucumis sativus OX=3659 GN=Csa_2G005900 PE=4 SV=1	Csa_2G005900	0.999766	5.94502e-16	149.98	2	GSDVNT(1)PPAESR	0.28965	1.0145	1.047	1.0605
Csa_2G005900.7	A0A0A0LHZ5	647	T	Protein kinase OS=Cucumis sativus OX=3659 GN=Csa_2G005900 PE=4 SV=1	Csa_2G005900	1	1.43351e-18	165.66	2	T(1)PPGVT(1)P	0.17038	1.0105	1.0345	1.104
Csa_2G005900.8	A0A0A0LHZ5	652	T	Protein kinase OS=Cucumis sativus OX=3659 GN=Csa_2G005900 PE=4 SV=1	Csa_2G005900	1	1.43351e-18	165.66	2	TPPGVT(1)P	0.18926	1.015	1.035	1.0975
Csa_2G005900.9	A0A0A0LHZ5	621	T	Protein kinase OS=Cucumis sativus OX=3659 GN=Csa_2G005900 PE=4 SV=1	Csa_2G005900	0.995391	0.00284097	95.822	2	S(0.005)ET(0.995)DDGLR	0.24305	0.958	0.9345	1.23
Csa_2G005930	A0A0A0LIV9	197	S	RRM domain-containing protein OS=Cucumis sativus OX=3659 GN=Csa_2G005930 PE=4 SV=1	Csa_2G005930	1	4.17812e-30	222.18	4	LNHDQDWEKDHGADLS(1)GGR	-0.26445
Csa_2G005930.1	A0A0A0LIV9	225	S	RRM domain-containing protein OS=Cucumis sativus OX=3659 GN=Csa_2G005930 PE=4 SV=1	Csa_2G005930	1	8.59831e-07	124.84	4	DKS(1)LDNDRDQVLR	0.10984
Csa_2G005930.2	A0A0A0LIV9	251	S	RRM domain-containing protein OS=Cucumis sativus OX=3659 GN=Csa_2G005930 PE=4 SV=1	Csa_2G005930	0.994726	3.89217e-34	239	3	DLS(0.995)S(0.995)DS(0.544)S(0.461)DDY(0.005)IHELK	2.0525
Csa_2G005930.3	A0A0A0LIV9	252	S	RRM domain-containing protein OS=Cucumis sativus OX=3659 GN=Csa_2G005930 PE=4 SV=1	Csa_2G005930	0.995341	4.30005e-46	269.71	3	DLS(0.995)S(0.995)DS(0.544)S(0.461)DDY(0.005)IHELK	2.0525
Csa_2G005930.4	A0A0A0LIV9	254	S	RRM domain-containing protein OS=Cucumis sativus OX=3659 GN=Csa_2G005930 PE=4 SV=1	Csa_2G005930	0.99758	4.30005e-46	269.71	4	DLS(0.5)S(0.5)DS(0.998)S(0.002)DDYIHELK	-0.14336
Csa_2G005930.5	A0A0A0LIV9	255	S	RRM domain-containing protein OS=Cucumis sativus OX=3659 GN=Csa_2G005930 PE=4 SV=1	Csa_2G005930	0.879953	1.47611e-19	200.58	3	DLSSDS(0.12)S(0.88)DDYIHELK	0.63033
Csa_2G005930.6	A0A0A0LIV9	104	S	RRM domain-containing protein OS=Cucumis sativus OX=3659 GN=Csa_2G005930 PE=4 SV=1	Csa_2G005930	1	0.00189653	85.729	3	DVS(1)WERDR	0.090621
Csa_2G005930.7	A0A0A0LIV9	150	S	RRM domain-containing protein OS=Cucumis sativus OX=3659 GN=Csa_2G005930 PE=4 SV=1	Csa_2G005930	1	7.97787e-06	119.92	4	HS(1)QDRDLPR	0.36261
Csa_2G005930.8	A0A0A0LIV9	211	S	RRM domain-containing protein OS=Cucumis sativus OX=3659 GN=Csa_2G005930 PE=4 SV=1	Csa_2G005930	0.999727	1.87727e-11	132.48	4	TDDYDKS(1)LDNDRDQVLR	-0.20105
Csa_2G006070	A0A0A0LKX6	338	S	zinc finger CCCH domain-containing protein 39-like(predicted) OS=Cucumis sativus OX=3659 GN=Csa_2G006070 PE=4 SV=1	Csa_2G006070	0.967265	4.6981e-06	98.543	3	IYADWLDDLPLS(0.967)PS(0.025)S(0.006)T(0.002)SK	-0.2898
Csa_2G006070.1	A0A0A0LKX6	62	S	zinc finger CCCH domain-containing protein 39-like(predicted) OS=Cucumis sativus OX=3659 GN=Csa_2G006070 PE=4 SV=1	Csa_2G006070	0.928551	0.00168458	62.208	3	NS(0.001)EENPS(0.07)S(0.929)PISYSNPSLNSR	1.3732
Csa_2G006200	A0A0A0LI17	753	S	nuclear pore complex protein NUP205(predicted) OS=Cucumis sativus OX=3659 GN=Csa_2G006200 PE=4 SV=1	Csa_2G006200	0.820131	9.333e-22	173.95	3	S(0.179)QS(0.82)PMES(0.001)QSSSLQTQLPVLELLK	0.31962	0.9835	1.099	0.9305
Csa_2G006830	A0A0A0LG01	72	S	MBD domain-containing protein OS=Cucumis sativus OX=3659 GN=Csa_2G006830 PE=4 SV=1	Csa_2G006830	0.999998	9.47226e-17	188.4	3	VS(1)PPMESEHPK	-0.57402	0.979	1.051	0.9705
Csa_2G006830.1	A0A0A0LG01	176	S	MBD domain-containing protein OS=Cucumis sativus OX=3659 GN=Csa_2G006830 PE=4 SV=1	Csa_2G006830	1	6.88932e-48	260.08	4	ITNESNQEKS(1)EGNLNEK	0.30278	1.042	1.012	0.96
Csa_2G006830.2	A0A0A0LG01	118	S	MBD domain-containing protein OS=Cucumis sativus OX=3659 GN=Csa_2G006830 PE=4 SV=1	Csa_2G006830	1	2.72634e-22	169.7	4	KEVDNPDAGKDES(1)MADAEVK	1.8658	0.884	0.8695	1.219
Csa_2G006830.3	A0A0A0LG01	58	T	MBD domain-containing protein OS=Cucumis sativus OX=3659 GN=Csa_2G006830 PE=4 SV=1	Csa_2G006830	0.94256	5.16184e-15	147.45	4	AHPGGPAAAEFDWGT(0.057)GET(0.943)PRR	-0.64852	0.9125	1.018	1.0455
Csa_2G007400	A0A0A0LL11	286	S	actin-related protein 6(predicted) OS=Cucumis sativus OX=3659 GN=Csa_2G007400 PE=3 SV=1	Csa_2G007400	0.990516	1.2096e-07	154	2	VS(0.009)S(0.991)PSLGVK	-0.77287
Csa_2G007420	A0A0A0LG07	214	S	Topless-related protein 4-like(predicted) OS=Cucumis sativus OX=3659 GN=Csa_2G007420 PE=4 SV=1	Csa_2G007420	0.99867	1.38007e-12	162.82	4	APS(0.999)PVT(0.001)NPLMGGVPK	0.045014	0.8035	0.773	1.487
Csa_2G007420.1	A0A0A0LG07	286	T	Topless-related protein 4-like(predicted) OS=Cucumis sativus OX=3659 GN=Csa_2G007420 PE=4 SV=1	Csa_2G007420	0.970574	6.29335e-11	140.41	4	T(0.971)PPT(0.029)NNPTMDYQTADSEHVLK	0.1471	0.94	0.941	1.151
Csa_2G007960	A0A0A0LG10	66	S	Protein kinase domain-containing protein OS=Cucumis sativus OX=3659 GN=Csa_2G007960 PE=3 SV=1	Csa_2G007960	1	4.75206e-05	111.53	3	LS(1)FDNAPLPTR	-0.44826
Csa_2G008020	A0A0A0LI47	19	S	BED-type domain-containing protein OS=Cucumis sativus OX=3659 GN=Csa_2G008020 PE=4 SV=1	Csa_2G008020	0.995653	3.87637e-23	182.95	3	T(0.004)PNS(0.996)DEYGALTTTETQPNKR	0.3606	0.9665	1.221	0.78
Csa_2G008020.1	A0A0A0LI47	121	S	BED-type domain-containing protein OS=Cucumis sativus OX=3659 GN=Csa_2G008020 PE=4 SV=1	Csa_2G008020	0.99622	3.9756e-14	165.9	3	YRS(0.996)PNT(0.004)SYLMFDQDR	-0.77689	1.039	0.9955	0.9825
Csa_2G009380	A0A0A0LFD5	369	S	PPM-type phosphatase domain-containing protein OS=Cucumis sativus OX=3659 GN=Csa_2G009380 PE=3 SV=1	Csa_2G009380	0.997959	1.24806e-08	162.7	2	S(0.002)IS(0.998)AEGLQNLK	-0.30899	1.074	1.158	0.8115
Csa_2G009390	A0A0A0LL64	432	S	Ubiquitin-like domain-containing protein OS=Cucumis sativus OX=3659 GN=Csa_2G009390 PE=4 SV=1	Csa_2G009390	0.999156	3.27896e-14	171.83	3	RGS(0.999)PT(0.001)TASNGNPEER	0.22716	1.0195	0.829	1.2175
Csa_2G009500	A0A0A0LG57	106	S	Reticulon-like protein OS=Cucumis sativus OX=3659 GN=Csa_2G009500 PE=4 SV=1	Csa_2G009500	0.963504	3.88252e-19	193.06	3	SNS(0.036)S(0.964)PNKPVQVSGEK	0.38786
Csa_2G009500.1	A0A0A0LG57	150	S	Reticulon-like protein OS=Cucumis sativus OX=3659 GN=Csa_2G009500 PE=4 SV=1	Csa_2G009500	0.826492	0.00199873	70.837	3	T(0.028)S(0.146)S(0.826)EKS(0.998)FKES(0.001)NECR	-0.49992
Csa_2G009500.2	A0A0A0LG57	153	S	Reticulon-like protein OS=Cucumis sativus OX=3659 GN=Csa_2G009500 PE=4 SV=1	Csa_2G009500	0.998333	0.00199873	70.837	3	T(0.028)S(0.146)S(0.826)EKS(0.998)FKES(0.001)NECR	-0.49992
Csa_2G009520	A0A0A0LFE8	91	S	Biotin carboxyl carrier protein of acetyl-CoA carboxylase OS=Cucumis sativus OX=3659 GN=Csa_2G009520 PE=4 SV=1	Csa_2G009520	0.999992	2.67968e-40	222.47	4	ITSESDDLAS(1)DGSAKPSSDQSSK	-0.25293	1.0915	1.137	0.808
Csa_2G009570	A0A0A0LFF1	190	S	ASCH domain-containing protein OS=Cucumis sativus OX=3659 GN=Csa_2G009570 PE=4 SV=1	Csa_2G009570	0.973727	9.14069e-05	81.726	4	DPFSLKPGSVS(0.001)S(0.02)CS(0.974)PET(0.005)K	-0.82341
Csa_2G009580	A0A0A0LL81	132	T	c-Myc-binding protein homolog(predicted) OS=Cucumis sativus OX=3659 GN=Csa_2G009580 PE=4 SV=1	Csa_2G009580	0.977154	1.06412e-32	232.26	3	DT(0.023)T(0.977)DDEEENDKL	0.99315
Csa_2G009590	A0A0A0LJ73	338	S	PPC domain-containing protein OS=Cucumis sativus OX=3659 GN=Csa_2G009590 PE=4 SV=1	Csa_2G009590	0.982643	0.000612504	76.228	2	GVNLT(0.017)S(0.983)PR	-0.046207	1.104	0.9635	0.933
Csa_2G009590.1	A0A0A0LJ73	290	S	PPC domain-containing protein OS=Cucumis sativus OX=3659 GN=Csa_2G009590 PE=4 SV=1	Csa_2G009590	0.998295	5.95598e-05	81.984	3	LPS(0.998)PIGGT(0.002)SMSNLR	0.050651	1.019	0.964	1.026
Csa_2G009590.2	A0A0A0LJ73	204	S	PPC domain-containing protein OS=Cucumis sativus OX=3659 GN=Csa_2G009590 PE=4 SV=1	Csa_2G009590	1	1.91939e-07	128.72	2	QPAAS(1)GGNIAYEGR	-0.109	1.0105	1.025	0.9695
Csa_2G009590.3	A0A0A0LJ73	365	S	PPC domain-containing protein OS=Cucumis sativus OX=3659 GN=Csa_2G009590 PE=4 SV=1	Csa_2G009590	0.998739	1.89659e-14	177.12	3	T(0.001)GHHS(0.999)PENGDYDQIPD	-0.077328	1.108	0.895	1.004
Csa_2G009590.4	A0A0A0LJ73	96	T	PPC domain-containing protein OS=Cucumis sativus OX=3659 GN=Csa_2G009590 PE=4 SV=1	Csa_2G009590	0.999999	8.6062e-06	131.84	3	KYGT(1)PEEALAAK	-0.45361	0.7635	0.866	1.3395
Csa_2G00990	A0A0A0LIR8	139	S	SKIP_SNW domain-containing protein OS=Cucumis sativus OX=3659 GN=Csa_2G00990 PE=4 SV=1	Csa_2G00990	1	4.92676e-80	295.7	3	NDEES(1)DEGEDLQKEIDETTEETK	0.72966
Csa_2G00990.1	A0A0A0LIR8	355	S	SKIP_SNW domain-containing protein OS=Cucumis sativus OX=3659 GN=Csa_2G00990 PE=4 SV=1	Csa_2G00990	0.926546	9.02877e-10	122.64	3	TGAAPPS(0.019)AVHYS(0.927)S(0.054)ER	2.244
Csa_2G010190	A0A0A0LG67	500	S	GTD-binding domain-containing protein OS=Cucumis sativus OX=3659 GN=Csa_2G010190 PE=4 SV=1	Csa_2G010190	0.977961	0.0140244	53.3	3	ES(0.005)S(0.017)KVS(0.978)EDLK	0.29257
Csa_2G010190.1	A0A0A0LG67	511	S	GTD-binding domain-containing protein OS=Cucumis sativus OX=3659 GN=Csa_2G010190 PE=4 SV=1	Csa_2G010190	1	4.08787e-11	166.62	2	LLLSQLS(1)FNR	-0.53211
Csa_2G010250	A0A0A0LIB5	355	S	TPX2 domain-containing protein OS=Cucumis sativus OX=3659 GN=Csa_2G010250 PE=4 SV=1	Csa_2G010250	0.92788	0.0262513	51.162	3	PKS(0.928)PNLT(0.072)R	0.27782
Csa_2G010290	A0A0A0LG71	325	S	ankyrin-1(predicted) OS=Cucumis sativus OX=3659 GN=Csa_2G010290 PE=4 SV=1	Csa_2G010290	1	1.67587e-05	127.02	2	EDLPEVS(1)PEAK	-0.179	1.0325	0.976	1.0105
Csa_2G010310	A0A0A0LFH2	56	S	Prefoldin subunit 4 OS=Cucumis sativus OX=3659 GN=Csa_2G010310 PE=3 SV=1	Csa_2G010310	1	1.35545e-42	245.07	2	ETNENLEDASNELILS(1)DDDVIR	0.16367	1.0605	1.027	0.942
Csa_2G011430	A0A0A0LFI5	813	S	Mediator of RNA polymerase II transcription subunit 14 OS=Cucumis sativus OX=3659 GN=Csa_2G011430 PE=3 SV=1	Csa_2G011430	0.953518	2.17409e-05	122.46	3	LLS(0.954)PT(0.046)PHGGPR	0.17769	0.9265	0.97	1.124
Csa_2G011430.1	A0A0A0LFI5	766	S	Mediator of RNA polymerase II transcription subunit 14 OS=Cucumis sativus OX=3659 GN=Csa_2G011430 PE=3 SV=1	Csa_2G011430	0.995492	4.56603e-25	220.82	2	LSNS(0.003)KS(0.995)EQDLT(0.001)SLR	0.24743	1.0035	1.114	0.909
Csa_2G011430.2	A0A0A0LFI5	1463	S	Mediator of RNA polymerase II transcription subunit 14 OS=Cucumis sativus OX=3659 GN=Csa_2G011430 PE=3 SV=1	Csa_2G011430	0.999515	7.7344e-05	100.02	2	S(1)PGTGVPAHVR	-1.453	0.992	1.011	1.016
Csa_2G011450	A0A0A0LJC1	177	S	BZIP domain-containing protein OS=Cucumis sativus OX=3659 GN=Csa_2G011450 PE=4 SV=1	Csa_2G011450	1	3.09658e-41	233.33	3	S(1)PDKDINGAAGVTSSSVVPK	0.30637
Csa_2G011450.1	A0A0A0LJC1	417	S	BZIP domain-containing protein OS=Cucumis sativus OX=3659 GN=Csa_2G011450 PE=4 SV=1	Csa_2G011450	1	2.07055e-07	147.24	2	VAS(1)LEHLQK	0.14258
Csa_2G011460	A0A0A0LG80	228	S	Epimerase domain-containing protein OS=Cucumis sativus OX=3659 GN=Csa_2G011460 PE=4 SV=1	Csa_2G011460	0.78457	8.94209e-23	191.2	3	ALT(0.215)S(0.785)VDKFEMWGDGLQTR	1.257	1.019	1.005	1.0095
Csa_2G011460.1	A0A0A0LG80	158	S	Epimerase domain-containing protein OS=Cucumis sativus OX=3659 GN=Csa_2G011460 PE=4 SV=1	Csa_2G011460	0.997315	0.00107648	80.96	2	QLET(0.003)NVS(0.997)LK	0.258	1.0805	0.979	0.9705
Csa_2G011460.2	A0A0A0LG80	368	S	Epimerase domain-containing protein OS=Cucumis sativus OX=3659 GN=Csa_2G011460 PE=4 SV=1	Csa_2G011460	0.999995	0.000953753	71.592	3	VVGTQAPVQLGS(1)LR	0.44572	1.241	0.9655	0.8325
Csa_2G011500	A0A0A0LJC6	193	S	protein ECERIFERUM 26-like(predicted) OS=Cucumis sativus OX=3659 GN=Csa_2G011500 PE=4 SV=1	Csa_2G011500	0.990557	2.34039e-51	265.62	3	GGPVSPPLFTKPS(0.009)S(0.991)LGDGEK	-0.44636	1.4695	0.975	0.622
Csa_2G011500.1	A0A0A0LJC6	223	S	protein ECERIFERUM 26-like(predicted) OS=Cucumis sativus OX=3659 GN=Csa_2G011500 PE=4 SV=1	Csa_2G011500	0.982652	0.00466957	61.409	3	LDNHIVS(0.983)PT(0.017)K	0.13308	0.985	1.0455	1.0075
Csa_2G011560	A0A0A0LG83	399	S	Protein kinase domain-containing protein OS=Cucumis sativus OX=3659 GN=Csa_2G011560 PE=4 SV=1	Csa_2G011560	0.99952	0.000498647	89.44	3	RAS(1)FPLHTK	0.63529
Csa_2G011560.1	A0A0A0LG83	298	S	Protein kinase domain-containing protein OS=Cucumis sativus OX=3659 GN=Csa_2G011560 PE=4 SV=1	Csa_2G011560	0.935983	0.0316634	47.302	3	RHS(0.936)LS(0.064)NDR	-0.23658
Csa_2G011560.2	A0A0A0LG83	425	S	Protein kinase domain-containing protein OS=Cucumis sativus OX=3659 GN=Csa_2G011560 PE=4 SV=1	Csa_2G011560	0.99933	0.00358067	69.795	2	S(0.999)PDVS(0.001)VNSPR	0.25769
Csa_2G012110	A0A0A0LIF3	724	S	Protein kinase domain-containing protein OS=Cucumis sativus OX=3659 GN=Csa_2G012110 PE=4 SV=1	Csa_2G012110	0.999651	4.18693e-11	168.58	2	TIS(1)LPVDAVHI	0.083043
Csa_2G012150	A0A0A0LG85	826	S	5'-3' exoribonuclease OS=Cucumis sativus OX=3659 GN=Csa_2G012150 PE=3 SV=1	Csa_2G012150	0.999014	7.70664e-07	99.454	3	NRS(0.999)PDVLT(0.001)PGPPPAMLPK	0.015754	1.023	0.858	1.1685
Csa_2G012660	A0A0A0LFK4	301	S	Cysteine synthase OS=Cucumis sativus OX=3659 GN=Csa_2G012660 PE=3 SV=1	Csa_2G012660	1	0.00469966	60.55	2	LIVAVFPS(1)FGER	-0.90856	1.013	1.043	0.965
Csa_2G012680	A0A0A0LJF0	397	S	WD_REPEATS_REGION domain-containing protein OS=Cucumis sativus OX=3659 GN=Csa_2G012680 PE=4 SV=1	Csa_2G012680	0.999982	5.29503e-33	234.63	2	AS(1)LEGSTPVPVYK	-0.19092	8.0955	8.204	0.325
Csa_2G012680.1	A0A0A0LJF0	401	S	WD_REPEATS_REGION domain-containing protein OS=Cucumis sativus OX=3659 GN=Csa_2G012680 PE=4 SV=1	Csa_2G012680	0.827963	1.79081e-06	117	3	AS(0.001)LEGS(0.828)T(0.171)PVPVYK	-0.25124	6.387	7.2865	0.4645
Csa_2G012680.2	A0A0A0LJF0	390	S	WD_REPEATS_REGION domain-containing protein OS=Cucumis sativus OX=3659 GN=Csa_2G012680 PE=4 SV=1	Csa_2G012680	0.989165	2.75625e-06	104.78	3	GGSFLAGNLS(0.989)FS(0.011)R	-0.41279	7.173	8.1185	0.397
Csa_2G012680.3	A0A0A0LJF0	6	S	WD_REPEATS_REGION domain-containing protein OS=Cucumis sativus OX=3659 GN=Csa_2G012680 PE=4 SV=1	Csa_2G012680	0.973849	1.13247e-06	100.58	3	VGS(0.974)AGNT(0.026)SNSSRPR	0.16968	7.962	7.768	0.382
Csa_2G012710	A0A0A0LIG6	407	S	Nop domain-containing protein OS=Cucumis sativus OX=3659 GN=Csa_2G012710 PE=4 SV=1	Csa_2G012710	1	0.000101351	108.97	2	ELGHVAGS(1)AK	0.65434	0.9965	1.044	0.9315
Csa_2G012710.1	A0A0A0LIG6	532	S	Nop domain-containing protein OS=Cucumis sativus OX=3659 GN=Csa_2G012710 PE=4 SV=1	Csa_2G012710	1	0.0111106	51.566	4	KHDEDEEEAEQPS(1)KK	0.088536	1.0845	0.9765	0.9285
Csa_2G012710.2	A0A0A0LIG6	508	S	Nop domain-containing protein OS=Cucumis sativus OX=3659 GN=Csa_2G012710 PE=4 SV=1	Csa_2G012710	1	1.45225e-27	227.08	4	TEEVEEVQNGS(1)EEKEK	0.45688	0.9055	1.048	0.991
Csa_2G012710.3	A0A0A0LIG6	479	S	Nop domain-containing protein OS=Cucumis sativus OX=3659 GN=Csa_2G012710 PE=4 SV=1	Csa_2G012710	1	0.0482987	45.908	2	VEEEEDS(1)K	-0.087856	0.937	0.9695	1.267
Csa_2G012720	A0A0A0LFK8	24	S	Protein kinase domain-containing protein OS=Cucumis sativus OX=3659 GN=Csa_2G012720 PE=4 SV=1	Csa_2G012720	1	4.64813e-32	233.7	3	KEKS(1)S(1)ECGEDLER	0.40642
Csa_2G012720.1	A0A0A0LFK8	25	S	Protein kinase domain-containing protein OS=Cucumis sativus OX=3659 GN=Csa_2G012720 PE=4 SV=1	Csa_2G012720	1	8.12395e-33	229.69	3	KEKS(1)S(1)ECGEDLER	0.40642
Csa_2G012720.2	A0A0A0LFK8	241	T	Protein kinase domain-containing protein OS=Cucumis sativus OX=3659 GN=Csa_2G012720 PE=4 SV=1	Csa_2G012720	1	0.0028956	80.706	2	QKHPLT(1)NR	-0.6798
Csa_2G013230	A0A0A0LJF5	12	S	W2 domain-containing protein OS=Cucumis sativus OX=3659 GN=Csa_2G013230 PE=4 SV=1	Csa_2G013230	1	5.53629e-12	182.37	3	VS(1)DDHEELAR	0.43936	1.0965	0.885	1.0845
Csa_2G013230.1	A0A0A0LJF5	548	S	W2 domain-containing protein OS=Cucumis sativus OX=3659 GN=Csa_2G013230 PE=4 SV=1	Csa_2G013230	1	1.71657e-71	310.49	3	SDSYVS(1)DGDDNESSR	-0.1282	1.183	0.942	0.8475
Csa_2G013230.2	A0A0A0LJF5	722	S	W2 domain-containing protein OS=Cucumis sativus OX=3659 GN=Csa_2G013230 PE=4 SV=1	Csa_2G013230	1	8.44546e-25	225.33	2	VAS(1)EEEEEEEEE	-0.33217	1.1325	0.9865	0.8205
Csa_2G013240	A0A0A0LG89	461	S	ATP-dependent RNA helicase(predicted) OS=Cucumis sativus OX=3659 GN=Csa_2G013240 PE=4 SV=1	Csa_2G013240	0.999999	0.000100322	114.02	2	YSIDMS(1)PVK	-0.25656	0.953	1.162	0.91
Csa_2G013300	A0A0A0LIH5	276	S	MSP domain-containing protein OS=Cucumis sativus OX=3659 GN=Csa_2G013300 PE=4 SV=1	Csa_2G013300	0.990645	1.22198e-12	172.66	4	ALKEEELSVES(0.991)PT(0.009)K	-0.034027
Csa_2G013300.1	A0A0A0LIH5	158	S	MSP domain-containing protein OS=Cucumis sativus OX=3659 GN=Csa_2G013300 PE=4 SV=1	Csa_2G013300	0.999991	2.32365e-23	189.51	3	LNEDSGPLS(1)DGMDTNETPK	-0.5914
Csa_2G013300.2	A0A0A0LIH5	126	S	MSP domain-containing protein OS=Cucumis sativus OX=3659 GN=Csa_2G013300 PE=4 SV=1	Csa_2G013300	0.999998	1.12973e-76	309.62	3	VALIS(1)PLNS(1)PILSPSDGALDAR	0.23634
Csa_2G013300.3	A0A0A0LIH5	130	S	MSP domain-containing protein OS=Cucumis sativus OX=3659 GN=Csa_2G013300 PE=4 SV=1	Csa_2G013300	0.999952	6.77736e-05	88.544	3	VALIS(1)PLNS(1)PILSPSDGALDAR	0.23634
Csa_2G013300.4	A0A0A0LIH5	134	S	MSP domain-containing protein OS=Cucumis sativus OX=3659 GN=Csa_2G013300 PE=4 SV=1	Csa_2G013300	0.953847	7.28462e-07	114.6	3	VALIS(0.999)PLNS(0.001)PILS(0.954)PS(0.046)DGALDAR	0.10247
Csa_2G015350	A0A0A0LII4	24	S	cingulin(predicted) OS=Cucumis sativus OX=3659 GN=Csa_2G015350 PE=4 SV=1	Csa_2G015350	0.997568	4.63385e-12	157.73	3	QTPNNQEET(0.002)S(0.998)DSEQPK	-0.50001	1.0905	0.8275	1.175
Csa_2G015850	A0A0A0LLJ6	121	S	Protein kinase domain-containing protein OS=Cucumis sativus OX=3659 GN=Csa_2G015850 PE=3 SV=1	Csa_2G015850	1	0.000190584	94.688	2	LAS(1)FPPLGVLK	-0.95293
Csa_2G020910	A0A0A0LGA5	132	T	TPM_phosphatase domain-containing protein OS=Cucumis sativus OX=3659 GN=Csa_2G020910 PE=4 SV=1	Csa_2G020910	1	0.0100129	68.107	2	LLT(1)DLEMR	1.2455	1.133	1.025	0.8795
Csa_2G020930	A0A0A0LFN9	452	S	Slu7 domain-containing protein OS=Cucumis sativus OX=3659 GN=Csa_2G020930 PE=4 SV=1	Csa_2G020930	0.888397	1.36059e-12	169.6	3	KAT(0.085)S(0.888)EDT(0.027)PAPTEEK	-0.028712	1.0395	0.981	1.0165
Csa_2G020930.1	A0A0A0LFN9	193	S	Slu7 domain-containing protein OS=Cucumis sativus OX=3659 GN=Csa_2G020930 PE=4 SV=1	Csa_2G020930	1	3.23851e-80	301.8	4	QNEDDEVS(1)AEDEDEDDLKVDEAK	2.1142	0.9825	1.1	0.9605
Csa_2G021580	A0A0A0LJJ8	216	S	SHSP domain-containing protein OS=Cucumis sativus OX=3659 GN=Csa_2G021580 PE=3 SV=1	Csa_2G021580	0.994698	3.76043e-48	265.36	3	EFSPLKDDQQHDLVT(0.005)S(0.995)PVR	0.48438	1.0285	1.0875	0.9115
Csa_2G021580.1	A0A0A0LJJ8	203	S	SHSP domain-containing protein OS=Cucumis sativus OX=3659 GN=Csa_2G021580 PE=3 SV=1	Csa_2G021580	1	5.0369e-17	163.01	4	EFS(1)PLKDDQQHDLVT(0.5)S(0.5)PVR	0.62518	1.0105	1.073	0.9375
Csa_2G021580.2	A0A0A0LJJ8	234	S	SHSP domain-containing protein OS=Cucumis sativus OX=3659 GN=Csa_2G021580 PE=3 SV=1	Csa_2G021580	0.953015	1.24551e-42	246.31	3	SVPYNGNLT(0.999)PPHT(0.032)NS(0.953)DS(0.016)NLLEK	-1.3362	1.043	0.9845	0.9945
Csa_2G021580.3	A0A0A0LJJ8	215	T	SHSP domain-containing protein OS=Cucumis sativus OX=3659 GN=Csa_2G021580 PE=3 SV=1	Csa_2G021580	0.887481	5.0369e-17	163.01	3	EFS(1)PLKDDQQHDLVT(0.887)S(0.113)PVR	0.69177	1.026	1.1175	0.885
Csa_2G021580.4	A0A0A0LJJ8	228	T	SHSP domain-containing protein OS=Cucumis sativus OX=3659 GN=Csa_2G021580 PE=3 SV=1	Csa_2G021580	0.999165	8.94803e-10	127.4	3	SVPYNGNLT(0.999)PPHT(0.032)NS(0.953)DS(0.016)NLLEK	-1.3362	1.0965	0.9675	0.973
Csa_2G021680	A0A0A0LJK9	345	S	Nucleolar GTPase(predicted) OS=Cucumis sativus OX=3659 GN=Csa_2G021680 PE=4 SV=1	Csa_2G021680	0.811048	0.0231488	47.815	3	DT(0.189)FS(0.811)DAPDYK	-0.3019
Csa_2G021680.1	A0A0A0LJK9	569	S	Nucleolar GTPase(predicted) OS=Cucumis sativus OX=3659 GN=Csa_2G021680 PE=4 SV=1	Csa_2G021680	0.949408	5.42281e-23	195.97	3	MS(0.949)HS(0.051)DFGNDDDDDSWEFK	-0.63539
Csa_2G021680.2	A0A0A0LJK9	565	S	Nucleolar GTPase(predicted) OS=Cucumis sativus OX=3659 GN=Csa_2G021680 PE=4 SV=1	Csa_2G021680	0.976186	4.87954e-25	213.01	3	SSPEENENGIIS(0.024)S(0.976)PR	-0.13793
Csa_2G021700	A0A0A0LIM9	442	S	Mitochondrial Rho GTPase OS=Cucumis sativus OX=3659 GN=Csa_2G021700 PE=3 SV=1	Csa_2G021700	0.798101	0.000487428	86.288	2	S(0.202)S(0.798)LLDAFLAR	-0.60848	1.0505	1.048	0.971
Csa_2G021750	A0A0A0LIN4	489	S	Protein kinase domain-containing protein OS=Cucumis sativus OX=3659 GN=Csa_2G021750 PE=4 SV=1	Csa_2G021750	0.84388	1.64554e-07	138.28	3	S(0.156)LS(0.844)EDEDELTESK	-0.091699
Csa_2G030000	A0A0A0LIS7	674	S	LOW QUALITY PROTEIN: DNA polymerase zeta catalytic subunit-like(predicted) OS=Cucumis sativus OX=3659 GN=Csa_2G030000 PE=4 SV=1	Csa_2G030000	0.865799	3.18517e-17	199.33	2	GLS(0.866)S(0.946)GS(0.188)DFDDFDR	1.7402
Csa_2G030000.1	A0A0A0LIS7	675	S	LOW QUALITY PROTEIN: DNA polymerase zeta catalytic subunit-like(predicted) OS=Cucumis sativus OX=3659 GN=Csa_2G030000 PE=4 SV=1	Csa_2G030000	0.946015	3.18517e-17	199.33	2	GLS(0.866)S(0.946)GS(0.188)DFDDFDR	1.7402
Csa_2G030010	A0A0A0LFW0	365	S	DNA polymerase OS=Cucumis sativus OX=3659 GN=Csa_2G030010 PE=3 SV=1	Csa_2G030010	0.853211	1.01133e-05	118.4	3	PKS(0.853)PS(0.146)VLT(0.001)PLEK	0.13493
Csa_2G030050	A0A0A0LIT5	103	S	lysine-specific demethylase JMJ25(predicted) OS=Cucumis sativus OX=3659 GN=Csa_2G030050 PE=4 SV=1	Csa_2G030050	1	7.40905e-12	165.24	3	DLS(1)PYEENWRPYK	-0.77764
Csa_2G030050.1	A0A0A0LIT5	48	S	lysine-specific demethylase JMJ25(predicted) OS=Cucumis sativus OX=3659 GN=Csa_2G030050 PE=4 SV=1	Csa_2G030050	0.999218	0.000901406	71.765	3	SMEEGDLYLEDKS(0.999)DDFDAPMSSGR	0.57398
Csa_2G030050.2	A0A0A0LIT5	78	S	lysine-specific demethylase JMJ25(predicted) OS=Cucumis sativus OX=3659 GN=Csa_2G030050 PE=4 SV=1	Csa_2G030050	0.999706	0.000114549	112.59	2	YS(1)PDT(1)PPTR	-0.40479
Csa_2G030050.3	A0A0A0LIT5	651	S	lysine-specific demethylase JMJ25(predicted) OS=Cucumis sativus OX=3659 GN=Csa_2G030050 PE=4 SV=1	Csa_2G030050	0.999998	7.7341e-23	191.62	3	SVVNELHS(1)DEELCSGDGR	-1.517
Csa_2G030050.4	A0A0A0LIT5	657	S	lysine-specific demethylase JMJ25(predicted) OS=Cucumis sativus OX=3659 GN=Csa_2G030050 PE=4 SV=1	Csa_2G030050	1	6.46804e-07	101.66	3	SVVNELHS(1)DEELCS(1)GDGR	-2.6693
Csa_2G030050.5	A0A0A0LIT5	81	T	lysine-specific demethylase JMJ25(predicted) OS=Cucumis sativus OX=3659 GN=Csa_2G030050 PE=4 SV=1	Csa_2G030050	0.999751	0.000493203	101.35	2	YS(1)PDT(1)PPTR	-0.40479
Csa_2G030060	A0A0A0LFW3	9	S	ACB domain-containing protein OS=Cucumis sativus OX=3659 GN=Csa_2G030060 PE=4 SV=1	Csa_2G030060	0.990003	1.23207e-16	193.62	2	AS(0.01)S(0.99)GLQYPDR	-0.62403	1.0495	0.929	1.031
Csa_2G030060.1	A0A0A0LFW3	519	S	ACB domain-containing protein OS=Cucumis sativus OX=3659 GN=Csa_2G030060 PE=4 SV=1	Csa_2G030060	1	7.67225e-25	224.64	2	DVES(1)EFEGAQEGK	0.60011	0.6845	0.749	1.538
Csa_2G030060.2	A0A0A0LFW3	29	S	ACB domain-containing protein OS=Cucumis sativus OX=3659 GN=Csa_2G030060 PE=4 SV=1	Csa_2G030060	1	2.06578e-27	227.27	3	FYAAASYAGFDGS(1)PK	0.84772	0.968	1.047	0.991
Csa_2G030060.3	A0A0A0LFW3	140	S	ACB domain-containing protein OS=Cucumis sativus OX=3659 GN=Csa_2G030060 PE=4 SV=1	Csa_2G030060	0.999993	4.26335e-05	90.718	3	IEPIIENGNS(1)IPETK	0.138	1.0145	1.114	0.8865
Csa_2G030060.4	A0A0A0LFW3	582	S	ACB domain-containing protein OS=Cucumis sativus OX=3659 GN=Csa_2G030060 PE=4 SV=1	Csa_2G030060	1	0.0101848	57.434	2	QELS(1)DAENR	-0.78913	1.029	0.962	1.008
Csa_2G030060.5	A0A0A0LFW3	238	S	ACB domain-containing protein OS=Cucumis sativus OX=3659 GN=Csa_2G030060 PE=4 SV=1	Csa_2G030060	0.999472	8.05277e-05	112.63	3	TQSPES(0.999)PPEK	0.55284	1.0815	0.9285	0.9835
Csa_2G030070	A0A0A0LLV4	93	S	PWWP domain-containing protein OS=Cucumis sativus OX=3659 GN=Csa_2G030070 PE=4 SV=1	Csa_2G030070	0.964047	1.66741e-88	330.46	2	FLVS(0.036)S(0.964)DGEGGGGADMDLK	-0.72944	0.961	1.1355	0.9345
Csa_2G030080	A0A0A0LJR3	150	S	PWWP domain-containing protein(predicted) OS=Cucumis sativus OX=3659 GN=Csa_2G030080 PE=4 SV=1	Csa_2G030080	0.940349	1.3268e-15	160.45	4	S(0.007)HIS(0.993)PDMAS(0.019)ERDS(0.94)PS(0.041)VLGEDSDPR	-1.0505	1.0215	0.9475	1.027
Csa_2G030080.1	A0A0A0LJR3	158	S	PWWP domain-containing protein(predicted) OS=Cucumis sativus OX=3659 GN=Csa_2G030080 PE=4 SV=1	Csa_2G030080	0.999999	2.49843e-05	91.622	3	DSPSVLGEDS(1)DPRFDR	0.68854	0.9065	0.9965	1.101
Csa_2G030080.2	A0A0A0LJR3	392	S	PWWP domain-containing protein(predicted) OS=Cucumis sativus OX=3659 GN=Csa_2G030080 PE=4 SV=1	Csa_2G030080	1	3.81678e-10	126.29	3	EAES(1)PELR	0.13807	0.9595	0.9025	1.144
Csa_2G030080.3	A0A0A0LJR3	141	S	PWWP domain-containing protein(predicted) OS=Cucumis sativus OX=3659 GN=Csa_2G030080 PE=4 SV=1	Csa_2G030080	0.999692	1.3268e-15	160.45	2	SHIS(1)PDMASER	0.27662	0.9965	0.9665	1.0385
Csa_2G030080.4	A0A0A0LJR3	385	S	PWWP domain-containing protein(predicted) OS=Cucumis sativus OX=3659 GN=Csa_2G030080 PE=4 SV=1	Csa_2G030080	0.897307	3.81678e-10	122.53	2	SLGS(0.102)S(0.897)PPR	-0.15138	0.9725	0.8695	1.159
Csa_2G031150	A0A0A0LLW4	107	S	ATP-dependent Clp protease proteolytic subunit OS=Cucumis sativus OX=3659 GN=Csa_2G031150 PE=3 SV=1	Csa_2G031150	0.999961	4.28199e-05	126.39	3	SIS(1)YNEHR	0.32556	0.953	1.034	1.014
Csa_2G031190	A0A0A0LFX2	105	S	dormancy-associated protein homolog 3 isoform X2(predicted) OS=Cucumis sativus OX=3659 GN=Csa_2G031190 PE=4 SV=1	Csa_2G031190	0.994781	0.0122913	62.694	2	S(0.004)IS(0.995)EVYT(0.001)K	-0.96935
Csa_2G031710	A0A0A0LGG4	39	S	heparan-alpha-glucosaminide N-acetyltransferase(predicted) OS=Cucumis sativus OX=3659 GN=Csa_2G031710 PE=4 SV=1	Csa_2G031710	1	1.15274e-16	184.78	3	LIS(1)VDS(1)DALLPKPVK	0.078405
Csa_2G031710.1	A0A0A0LGG4	42	S	heparan-alpha-glucosaminide N-acetyltransferase(predicted) OS=Cucumis sativus OX=3659 GN=Csa_2G031710 PE=4 SV=1	Csa_2G031710	1	8.52108e-17	189.11	3	LIS(1)VDS(1)DALLPKPVK	0.078405
Csa_2G033270	A0A0A0LJU6	677	S	topless-related protein 3-like(predicted) OS=Cucumis sativus OX=3659 GN=Csa_2G033270 PE=4 SV=1	Csa_2G033270	0.999944	1.44475e-33	210.5	4	AIESTTPFEALRS(1)PMESALK	0.51902	0.873	0.958	1.196
Csa_2G033270.1	A0A0A0LJU6	312	S	topless-related protein 3-like(predicted) OS=Cucumis sativus OX=3659 GN=Csa_2G033270 PE=4 SV=1	Csa_2G033270	0.999029	2.51172e-09	155.49	2	SAQS(0.999)VEEVT(0.001)YPAPR	-0.052579	1.1655	0.895	0.966
Csa_2G033270.2	A0A0A0LJU6	704	S	topless-related protein 3-like(predicted) OS=Cucumis sativus OX=3659 GN=Csa_2G033270 PE=4 SV=1	Csa_2G033270	0.836935	1.09709e-22	189.06	3	S(0.837)S(0.163)PVRPPSIINGVEGLGR	0.047411	0.968	1.043	1.0025
Csa_2G033270.3	A0A0A0LJU6	705	S	topless-related protein 3-like(predicted) OS=Cucumis sativus OX=3659 GN=Csa_2G033270 PE=4 SV=1	Csa_2G033270	0.948252	1.09709e-22	187.79	2	S(0.052)S(0.948)PVRPPSIINGVEGLGR	-0.10841	1.0065	1.019	0.997
Csa_2G033270.4	A0A0A0LJU6	711	S	topless-related protein 3-like(predicted) OS=Cucumis sativus OX=3659 GN=Csa_2G033270 PE=4 SV=1	Csa_2G033270	1	7.62925e-18	163.67	2	S(0.148)S(0.852)PVRPPS(1)IINGVEGLGR	-0.41976	0.988	0.9905	1.0505
Csa_2G033270.5	A0A0A0LJU6	205	S	topless-related protein 3-like(predicted) OS=Cucumis sativus OX=3659 GN=Csa_2G033270 PE=4 SV=1	Csa_2G033270	0.967719	1.35572e-10	124.82	4	T(0.002)LFMDHT(0.03)CS(0.968)PPNGPLAPTPVNLPVAK	-0.0363	1.012	1.0295	0.988
Csa_2G033270.6	A0A0A0LJU6	693	S	topless-related protein 3-like(predicted) OS=Cucumis sativus OX=3659 GN=Csa_2G033270 PE=4 SV=1	Csa_2G033270	0.999929	1.90121e-05	92.932	3	VSGPSAVAS(1)VS(1)PVNCK	-0.91631	1.0455	0.9735	1.005
Csa_2G033270.7	A0A0A0LJU6	695	S	topless-related protein 3-like(predicted) OS=Cucumis sativus OX=3659 GN=Csa_2G033270 PE=4 SV=1	Csa_2G033270	0.999997	1.90121e-05	92.932	3	VSGPSAVAS(1)VS(1)PVNCK	-0.91631	1.0455	0.9735	1.005
Csa_2G033270.8	A0A0A0LJU6	1121	T	topless-related protein 3-like(predicted) OS=Cucumis sativus OX=3659 GN=Csa_2G033270 PE=4 SV=1	Csa_2G033270	0.995911	1.20119e-22	196.61	3	TASSSTTS(0.004)NHT(0.996)PDQIQR	-0.10057	0.8895	0.8885	1.2345
Csa_2G033290	A0A0A0LIX3	96	S	Pre-mRNA-splicing factor(predicted) OS=Cucumis sativus OX=3659 GN=Csa_2G033290 PE=4 SV=1	Csa_2G033290	0.999992	0.00603975	61.11	3	S(1)KDREDGEYR	0.79314
Csa_2G033300	A0A0A0LFY3	203	S	pre-mRNA-splicing factor 38(predicted) OS=Cucumis sativus OX=3659 GN=Csa_2G033300 PE=4 SV=1	Csa_2G033300	1	1.37889e-64	252.72	5	SALEDDFEEEEEKEEAEPINDS(1)LEDDIHEK	0.14104	1.0235	0.9945	0.9935
Csa_2G033880	A0A0A0LIY6	72	S	DUF1645 family protein(predicted) OS=Cucumis sativus OX=3659 GN=Csa_2G033880 PE=4 SV=1	Csa_2G033880	0.997613	0.000708695	72.935	3	GPVGGFYYS(0.002)APAS(0.998)PMHFAITK	0.9351
Csa_2G033880.1	A0A0A0LIY6	187	S	DUF1645 family protein(predicted) OS=Cucumis sativus OX=3659 GN=Csa_2G033880 PE=4 SV=1	Csa_2G033880	0.976116	0.0520302	40.496	3	T(0.012)RS(0.012)MS(0.976)PLR	-2.6075
Csa_2G033970	A0A0A0LGM0	158	S	Peptide chain release factor(predicted) OS=Cucumis sativus OX=3659 GN=Csa_2G033970 PE=4 SV=1	Csa_2G033970	1	7.56945e-14	137.76	2	S(1)FNDMNGK	-0.42974
Csa_2G034570	A0A0A0LJ12	600	S	Coatomer beta subunit(predicted) OS=Cucumis sativus OX=3659 GN=Csa_2G034570 PE=4 SV=1	Csa_2G034570	1	0.0159702	62.271	2	IQS(1)IIDR	0.10439
Csa_2G035450	A0A0A0LGM6	120	S	Nas2_N domain-containing protein OS=Cucumis sativus OX=3659 GN=Csa_2G035450 PE=4 SV=1	Csa_2G035450	0.961363	4.14183e-46	255.88	3	SSITAVT(0.024)S(0.961)PS(0.012)S(0.003)NGISQR	0.19433	1.1135	1.1135	0.91
Csa_2G035480	A0A0A0LH25	372	S	CYTOSOL_AP domain-containing protein OS=Cucumis sativus OX=3659 GN=Csa_2G035480 PE=3 SV=1	Csa_2G035480	0.999455	3.00355e-05	122.63	2	T(0.001)GPGCS(0.999)IEIMK	-0.014724	1.0475	1.037	0.9525
Csa_2G035480.1	A0A0A0LH25	169	S	CYTOSOL_AP domain-containing protein OS=Cucumis sativus OX=3659 GN=Csa_2G035480 PE=3 SV=1	Csa_2G035480	0.991692	1.36121e-28	207.11	3	VSLIGLGQS(0.992)AS(0.008)NVAAFR	0.10231	1.0035	0.9995	1.0305
Csa_2G035490	A0A0A0LJ35	726	S	Cyclic nucleotide-binding domain-containing protein OS=Cucumis sativus OX=3659 GN=Csa_2G035490 PE=4 SV=1	Csa_2G035490	1	0.00182285	65.423	3	LQKPPEPDFS(1)ADDAD	0.50635
Csa_2G035490.1	A0A0A0LJ35	30	S	Cyclic nucleotide-binding domain-containing protein OS=Cucumis sativus OX=3659 GN=Csa_2G035490 PE=4 SV=1	Csa_2G035490	0.859232	0.000113772	106.79	2	LS(0.094)S(0.859)PS(0.046)DSGMR	-1.6506
Csa_2G035500	A0A0A0LGM9	331	S	TOM1-like protein 2(predicted) OS=Cucumis sativus OX=3659 GN=Csa_2G035500 PE=4 SV=1	Csa_2G035500	1	5.89104e-38	246.77	4	EPEPAMIPVAVEPDES(1)PR	-0.2472	0.8535	0.849	1.2905
Csa_2G035500.1	A0A0A0LGM9	28	S	TOM1-like protein 2(predicted) OS=Cucumis sativus OX=3659 GN=Csa_2G035500 PE=4 SV=1	Csa_2G035500	0.996251	0.0348092	42.559	3	KMS(0.996)AGVS(0.002)S(0.001)MSFK	-0.023856	0.9645	0.822	1.223
Csa_2G035500.2	A0A0A0LGM9	35	S	TOM1-like protein 2(predicted) OS=Cucumis sativus OX=3659 GN=Csa_2G035500 PE=4 SV=1	Csa_2G035500	0.928607	0.00348394	61.409	3	MSAGVS(0.003)S(0.069)MS(0.929)FK	-0.92846	1.242	0.8255	0.9575
Csa_2G035500.3	A0A0A0LGM9	351	S	TOM1-like protein 2(predicted) OS=Cucumis sativus OX=3659 GN=Csa_2G035500 PE=4 SV=1	Csa_2G035500	0.9998	8.72704e-28	188.95	3	S(1)LGGSSDDMMDDLDEMIFGK	1.1864	0.9955	1.0455	0.9665
Csa_2G035500.4	A0A0A0LGM9	356	S	TOM1-like protein 2(predicted) OS=Cucumis sativus OX=3659 GN=Csa_2G035500 PE=4 SV=1	Csa_2G035500	0.868919	6.46319e-17	163.04	4	S(0.001)LGGS(0.13)S(0.869)DDMMDDLDEMIFGK	-1.0376	0.9785	1.047	0.975
Csa_2G035520	A0A0A0LK35	159	S	SRP54 domain-containing protein OS=Cucumis sativus OX=3659 GN=Csa_2G035520 PE=4 SV=1	Csa_2G035520	0.999668	1.62844e-12	181.36	2	SNS(1)GLADDGDAER	-0.18261	1.0115	1.0995	0.8975
Csa_2G036640	A0A0A0LM78	312	S	ATP-dependent DNA helicase(predicted) OS=Cucumis sativus OX=3659 GN=Csa_2G036640 PE=4 SV=1	Csa_2G036640	0.971382	7.62577e-22	169.19	3	GSIVSVLTDGT(0.029)S(0.971)PS(1)PQQSSLK	0.048448
Csa_2G036640.1	A0A0A0LM78	314	S	ATP-dependent DNA helicase(predicted) OS=Cucumis sativus OX=3659 GN=Csa_2G036640 PE=4 SV=1	Csa_2G036640	0.99999	2.64715e-28	197.46	3	GSIVSVLTDGT(0.029)S(0.971)PS(1)PQQSSLK	0.048448
Csa_2G036640.2	A0A0A0LM78	504	S	ATP-dependent DNA helicase(predicted) OS=Cucumis sativus OX=3659 GN=Csa_2G036640 PE=4 SV=1	Csa_2G036640	1	1.65323e-08	144.27	3	KDS(1)FGELLLHLPR	-2.3903
Csa_2G036640.3	A0A0A0LM78	86	S	ATP-dependent DNA helicase(predicted) OS=Cucumis sativus OX=3659 GN=Csa_2G036640 PE=4 SV=1	Csa_2G036640	0.981488	8.75983e-06	119.05	3	KS(0.019)PS(0.981)LLDLIQMK	-1.7263
Csa_2G036660	A0A0A0LH41	53	S	Epimerase domain-containing protein OS=Cucumis sativus OX=3659 GN=Csa_2G036660 PE=3 SV=1	Csa_2G036660	0.999915	1.21513e-05	134.38	3	SHS(1)ELDLTR	-0.020747	1.0625	1.0075	0.964
Csa_2G036670	A0A0A0LJ46	5	S	nuclear pore complex protein NUP43(predicted) OS=Cucumis sativus OX=3659 GN=Csa_2G036670 PE=4 SV=1	Csa_2G036670	1	8.16807e-07	121.13	3	AIAS(1)PQQQPQIHR	0.069871	1.083	0.873	1.056
Csa_2G036720	A0A0A0LJ51	15	S	TPR_REGION domain-containing protein OS=Cucumis sativus OX=3659 GN=Csa_2G036720 PE=4 SV=1	Csa_2G036720	0.999958	2.72615e-10	135.8	5	IEMEEPHDEVPS(1)PPKPSSSVK	0.56502	0.971	1.03	0.9975
Csa_2G037230	A0A0A0LM85	12	T	UDP-glucuronate 5-epimerase OS=Cucumis sativus OX=3659 GN=Csa_2G037230 PE=4 SV=1	Csa_2G037230	0.846527	6.38743e-07	114.01	3	PSLEDELFPS(0.153)T(0.847)PGK	0.58113
Csa_2G047780	A0A0A0LJ57	14	T	Uncharacterized protein OS=Cucumis sativus OX=3659 GN=Csa_2G047780 PE=4 SV=1	Csa_2G047780	0.99967	0.0430835	41.704	3	RQAT(1)T(1)IS(0.001)K	1.225
Csa_2G047780.1	A0A0A0LJ57	15	T	Uncharacterized protein OS=Cucumis sativus OX=3659 GN=Csa_2G047780 PE=4 SV=1	Csa_2G047780	0.99967	0.0430835	41.704	3	RQAT(1)T(1)IS(0.001)K	1.225
Csa_2G049860	A0A0A0LK65	23	S	FGGY carbohydrate kinase domain-containing protein(predicted) OS=Cucumis sativus OX=3659 GN=Csa_2G049860 PE=4 SV=1	Csa_2G049860	1	0.049742	45.598	2	FQS(1)LPAR	0.062914	1.2055	0.932	0.8605
Csa_2G049860.1	A0A0A0LK65	7	S	FGGY carbohydrate kinase domain-containing protein(predicted) OS=Cucumis sativus OX=3659 GN=Csa_2G049860 PE=4 SV=1	Csa_2G049860	0.995695	1.00635e-14	171.13	3	RNS(0.996)WS(0.004)ETAPLLGQQHR	0.12898	1.0105	1.0245	0.9525
Csa_2G049870	A0A0A0LH67	38	S	AAA domain-containing protein OS=Cucumis sativus OX=3659 GN=Csa_2G049870 PE=3 SV=1	Csa_2G049870	1	0.00213944	71.513	3	KFEPAAPPS(1)R	0.64263	1.1125	0.7755	1.1545
Csa_2G049870.1	A0A0A0LH67	60	T	AAA domain-containing protein OS=Cucumis sativus OX=3659 GN=Csa_2G049870 PE=3 SV=1	Csa_2G049870	0.99758	7.1549e-05	116.55	3	LPT(0.002)VT(0.998)PHTK	-2.2419	0.948	1.083	0.983
Csa_2G049880	A0A0A0LJ68	609	S	Protein kinase domain-containing protein OS=Cucumis sativus OX=3659 GN=Csa_2G049880 PE=4 SV=1	Csa_2G049880	1	0.00267938	80.737	2	AMQDGS(1)PR	-0.24834	1.09	0.484	1.4305
Csa_2G049880.1	A0A0A0LJ68	844	S	Protein kinase domain-containing protein OS=Cucumis sativus OX=3659 GN=Csa_2G049880 PE=4 SV=1	Csa_2G049880	0.990985	1.29891e-30	203.56	4	ET(0.004)T(0.006)NEQHS(0.991)S(0.999)NNHVEPELETESENQSSR	-1.0258	1.423	1.077	0.5535
Csa_2G049880.10	A0A0A0LJ68	301	S	Protein kinase domain-containing protein OS=Cucumis sativus OX=3659 GN=Csa_2G049880 PE=4 SV=1	Csa_2G049880	1	3.14422e-57	281.93	2	YSEMEAPWSPALLS(1)PR	-0.99548	1.1965	0.716	1.1345
Csa_2G049880.11	A0A0A0LJ68	214	S	Protein kinase domain-containing protein OS=Cucumis sativus OX=3659 GN=Csa_2G049880 PE=4 SV=1	Csa_2G049880	0.999999	9.09349e-06	96.379	3	YVDALNNS(1)NDMNDFVR	-0.50365	1.2035	1.1125	0.741
Csa_2G049880.12	A0A0A0LJ68	1047	T	Protein kinase domain-containing protein OS=Cucumis sativus OX=3659 GN=Csa_2G049880 PE=4 SV=1	Csa_2G049880	1	0.000395575	85.909	3	QHT(1)LVS(1)GGVR	1.035	1.2525	0.971	0.8355
Csa_2G049880.13	A0A0A0LJ68	458	T	Protein kinase domain-containing protein OS=Cucumis sativus OX=3659 GN=Csa_2G049880 PE=4 SV=1	Csa_2G049880	0.99985	0.000444096	78.505	3	SAYNET(1)PPHEK	0.17619	1.2895	0.961	0.8005
Csa_2G049880.2	A0A0A0LJ68	845	S	Protein kinase domain-containing protein OS=Cucumis sativus OX=3659 GN=Csa_2G049880 PE=4 SV=1	Csa_2G049880	0.999308	1.65028e-86	295.81	4	ET(0.004)T(0.006)NEQHS(0.991)S(0.999)NNHVEPELETESENQSSR	-1.0258	1.148	1.0265	0.8615
Csa_2G049880.3	A0A0A0LJ68	678	S	Protein kinase domain-containing protein OS=Cucumis sativus OX=3659 GN=Csa_2G049880 PE=4 SV=1	Csa_2G049880	1	0.0114782	54.007	3	INLVAS(1)PMQR	-0.5187	1.1525	0.918	0.9695
Csa_2G049880.4	A0A0A0LJ68	1050	S	Protein kinase domain-containing protein OS=Cucumis sativus OX=3659 GN=Csa_2G049880 PE=4 SV=1	Csa_2G049880	1	0.000203927	97.508	3	QHT(1)LVS(1)GGVR	1.035	1.274	1.062	0.7285
Csa_2G049880.5	A0A0A0LJ68	832	S	Protein kinase domain-containing protein OS=Cucumis sativus OX=3659 GN=Csa_2G049880 PE=4 SV=1	Csa_2G049880	1	0.00319715	85.533	4	RPDS(1)IEKK	-0.17465	1.23	1.0305	0.7775
Csa_2G049880.6	A0A0A0LJ68	685	S	Protein kinase domain-containing protein OS=Cucumis sativus OX=3659 GN=Csa_2G049880 PE=4 SV=1	Csa_2G049880	0.836821	1.23411e-05	131.06	2	S(0.045)DS(0.837)S(0.113)S(0.005)AFIQEK	0.39287	1.424	0.8585	0.781
Csa_2G049880.7	A0A0A0LJ68	74	S	Protein kinase domain-containing protein OS=Cucumis sativus OX=3659 GN=Csa_2G049880 PE=4 SV=1	Csa_2G049880	0.986766	2.32247e-07	117.57	3	SSTPNS(0.002)S(0.011)PIS(0.987)NPGS(1)HDENPR	-0.24553	1.15	1.06	0.839
Csa_2G049880.8	A0A0A0LJ68	78	S	Protein kinase domain-containing protein OS=Cucumis sativus OX=3659 GN=Csa_2G049880 PE=4 SV=1	Csa_2G049880	0.999995	2.32247e-07	117.57	3	SSTPNS(0.002)S(0.011)PIS(0.987)NPGS(1)HDENPR	-0.24553	1.0335	1.027	0.9625
Csa_2G049880.9	A0A0A0LJ68	172	S	Protein kinase domain-containing protein OS=Cucumis sativus OX=3659 GN=Csa_2G049880 PE=4 SV=1	Csa_2G049880	0.987407	0.00115177	79.286	2	VGS(0.987)GDGFT(0.013)R	0.13704	1.1435	0.9535	0.939
Csa_2G049970	A0A0A0LH74	10	S	ADP-ribosylation factor 1(predicted) OS=Cucumis sativus OX=3659 GN=Csa_2G049970 PE=3 SV=1	Csa_2G049970	0.928052	0.0379356	46.88	2	MFS(0.928)S(0.072)LFGNK	1.3311	0.912	0.954	1.157
Csa_2G058630	A0A0A0LGR8	99	S	DUF1685 family protein(predicted) OS=Cucumis sativus OX=3659 GN=Csa_2G058630 PE=4 SV=1	Csa_2G058630	0.960194	2.34553e-33	238.07	3	S(0.96)LS(0.04)ELEFEELK	-0.36316
Csa_2G058640	A0A0A0LMD2	90	S	protein SUPPRESSOR OF MAX2 1-like(predicted) OS=Cucumis sativus OX=3659 GN=Csa_2G058640 PE=4 SV=1	Csa_2G058640	0.993547	1.51955e-06	99.987	3	LPT(0.006)AQNAS(0.994)PGAEPPISNALMAALK	0.16344
Csa_2G058640.1	A0A0A0LMD2	607	S	protein SUPPRESSOR OF MAX2 1-like(predicted) OS=Cucumis sativus OX=3659 GN=Csa_2G058640 PE=4 SV=1	Csa_2G058640	1	1.36422e-05	114.5	3	VASILRPGS(1)PVR	-0.32687
Csa_2G058690	A0A0A0LMD6	200	S	Syntaxin-6_N domain-containing protein OS=Cucumis sativus OX=3659 GN=Csa_2G058690 PE=4 SV=1	Csa_2G058690	0.999926	0.0196003	49.188	3	YVDAVDIDS(1)PK	-0.5552
Csa_2G059730	A0A0A0LK97	278	S	afadin- and alpha-actinin-binding protein isoform X2(predicted) OS=Cucumis sativus OX=3659 GN=Csa_2G059730 PE=4 SV=1	Csa_2G059730	1	3.4757e-07	133.47	3	VESEGAQS(1)PFGGR	0.61483	0.934	0.963	1.0945
Csa_2G059750	A0A0A0LJA0	173	S	40S ribosomal protein S8 OS=Cucumis sativus OX=3659 GN=Csa_2G059750 PE=3 SV=1	Csa_2G059750	0.962047	6.74331e-08	135.81	3	KLDPHIEEQFS(0.962)S(0.038)GR	-0.53926	1.0385	1.006	1.0475
Csa_2G059750.1	A0A0A0LJA0	131	S	40S ribosomal protein S8 OS=Cucumis sativus OX=3659 GN=Csa_2G059750 PE=3 SV=1	Csa_2G059750	0.972294	1.68597e-19	179.86	4	T(0.006)S(0.022)AS(0.972)VKKEEEGDAGTEEVK	1.2784	1.195	1.218	0.6655
Csa_2G059840	A0A0A0LHA8	582	S	Lysine--tRNA ligase OS=Cucumis sativus OX=3659 GN=Csa_2G059840 PE=3 SV=1	Csa_2G059840	0.999419	0.0052268	72.276	3	ARPS(0.999)LT(0.001)ER	-0.28818	1.1245	1.0145	0.9005
Csa_2G060350	A0A0A0LJA7	36	S	Transcription factor bHLH146(predicted) OS=Cucumis sativus OX=3659 GN=Csa_2G060350 PE=4 SV=1	Csa_2G060350	1	0.0343657	44.318	3	HLMT(1)S(1)LVK	2.2231
Csa_2G060350.1	A0A0A0LJA7	35	T	Transcription factor bHLH146(predicted) OS=Cucumis sativus OX=3659 GN=Csa_2G060350 PE=4 SV=1	Csa_2G060350	1	0.0343657	44.318	3	HLMT(1)S(1)LVK	2.2231
Csa_2G060380	A0A0A0LKA7	266	S	Glucose-6-phosphate 1-epimerase OS=Cucumis sativus OX=3659 GN=Csa_2G060380 PE=3 SV=1	Csa_2G060380	1	2.90281e-05	123.29	3	AIS(1)DFGDEEYK	0.79541	0.9845	1.04	0.9905
Csa_2G060380.1	A0A0A0LKA7	311	S	Glucose-6-phosphate 1-epimerase OS=Cucumis sativus OX=3659 GN=Csa_2G060380 PE=3 SV=1	Csa_2G060380	0.985795	5.46199e-07	108.96	3	LELSAVPS(0.001)S(0.004)Y(0.009)CS(0.986)GQLDPQK	0.68003	0.9025	0.7845	1.2975
Csa_2G060390	A0A0A0LHB4	785	S	HP domain-containing protein OS=Cucumis sativus OX=3659 GN=Csa_2G060390 PE=4 SV=1	Csa_2G060390	1	7.1482e-24	202.69	3	GRS(1)PAFNALAANFENPNAR	-0.4169	0.947	0.9015	1.158
Csa_2G060390.1	A0A0A0LHB4	243	S	HP domain-containing protein OS=Cucumis sativus OX=3659 GN=Csa_2G060390 PE=4 SV=1	Csa_2G060390	0.77857	5.12964e-12	157.28	5	KT(0.042)T(0.18)S(0.779)DEDRPVDSHPTK	0.0094981	1.22	0.964	0.8395
Csa_2G060390.2	A0A0A0LHB4	771	S	HP domain-containing protein OS=Cucumis sativus OX=3659 GN=Csa_2G060390 PE=4 SV=1	Csa_2G060390	0.921159	0.0154289	49.959	2	S(0.09)RS(0.921)MS(0.992)FS(0.997)PER	-2.731	1.236	1.002	0.7935
Csa_2G060390.3	A0A0A0LHB4	773	S	HP domain-containing protein OS=Cucumis sativus OX=3659 GN=Csa_2G060390 PE=4 SV=1	Csa_2G060390	0.991562	0.00888333	65.348	2	S(0.09)RS(0.921)MS(0.992)FS(0.997)PER	-2.731	1.1395	1.0015	0.872
Csa_2G060390.4	A0A0A0LHB4	775	S	HP domain-containing protein OS=Cucumis sativus OX=3659 GN=Csa_2G060390 PE=4 SV=1	Csa_2G060390	0.999986	1.00377e-06	145.23	2	SMSFS(1)PER	-0.47721	1.0565	1.0135	0.9425
Csa_2G060390.5	A0A0A0LHB4	241	T	HP domain-containing protein OS=Cucumis sativus OX=3659 GN=Csa_2G060390 PE=4 SV=1	Csa_2G060390	0.98831	2.58461e-11	150.36	4	KT(0.988)T(0.009)S(0.003)DEDRPVDSHPTK	-0.17181	1.8605	0.8	0.3745
Csa_2G060400	A0A0A0LJB2	110	S	60S acidic ribosomal protein P3-2(predicted) OS=Cucumis sativus OX=3659 GN=Csa_2G060400 PE=4 SV=1	Csa_2G060400	1	4.95317e-30	223.9	3	KEEVKEES(1)DDEDLGLSLFD	-0.010282	0.921	1.0545	1.0495
Csa_2G060410	A0A0A0LGU5	706	S	BZIP transcription factor(predicted) OS=Cucumis sativus OX=3659 GN=Csa_2G060410 PE=4 SV=1	Csa_2G060410	0.999848	3.46306e-07	100.85	3	CVNSDSSDTTKPPFS(1)PR	-0.56732
Csa_2G061540	A0A0A0LGV4	427	S	CCT domain-containing protein OS=Cucumis sativus OX=3659 GN=Csa_2G061540 PE=4 SV=1	Csa_2G061540	0.999934	0.0255816	44.639	2	FVRRPNS(1)S(1)GYR	2.7791
Csa_2G061540.1	A0A0A0LGV4	428	S	CCT domain-containing protein OS=Cucumis sativus OX=3659 GN=Csa_2G061540 PE=4 SV=1	Csa_2G061540	0.999934	0.0255816	44.639	2	FVRRPNS(1)S(1)GYR	2.7791
Csa_2G061550	A0A0A0LMH4	193	S	RNA-binding KH domain-containing protein PEPPER(predicted) OS=Cucumis sativus OX=3659 GN=Csa_2G061550 PE=4 SV=1	Csa_2G061550	0.999967	0.00362745	62.081	2	S(1)IQES(0.998)T(0.998)GAS(0.005)VR	1.2115	1.0045	0.9435	1.06
Csa_2G061550.1	A0A0A0LMH4	197	S	RNA-binding KH domain-containing protein PEPPER(predicted) OS=Cucumis sativus OX=3659 GN=Csa_2G061550 PE=4 SV=1	Csa_2G061550	0.997637	0.00362745	62.081	2	S(1)IQES(0.998)T(0.998)GAS(0.005)VR	1.2115	1.0045	0.9435	1.06
Csa_2G061550.2	A0A0A0LMH4	198	T	RNA-binding KH domain-containing protein PEPPER(predicted) OS=Cucumis sativus OX=3659 GN=Csa_2G061550 PE=4 SV=1	Csa_2G061550	0.997637	0.00362745	62.081	2	S(1)IQES(0.998)T(0.998)GAS(0.005)VR	1.2115	1.0045	0.9435	1.06
Csa_2G061560	A0A0A0LKC1	230	S	SKIP_SNW domain-containing protein OS=Cucumis sativus OX=3659 GN=Csa_2G061560 PE=4 SV=1	Csa_2G061560	1	1.56251e-05	97.23	4	AS(1)GS(1)PPVPVMHS(0.999)PPRPVT(0.001)VK	-0.22066	1.015	0.915	1.084
Csa_2G061560.1	A0A0A0LKC1	232	S	SKIP_SNW domain-containing protein OS=Cucumis sativus OX=3659 GN=Csa_2G061560 PE=4 SV=1	Csa_2G061560	1	1.62109e-33	207.13	4	AS(1)GS(1)PPVPVMHS(0.999)PPRPVT(0.001)VK	-0.22066	1.0635	0.995	0.965
Csa_2G061560.2	A0A0A0LKC1	240	S	SKIP_SNW domain-containing protein OS=Cucumis sativus OX=3659 GN=Csa_2G061560 PE=4 SV=1	Csa_2G061560	0.999999	1.62109e-33	207.13	3	AS(0.055)GS(0.945)PPVPVMHS(1)PPR	-0.054236	1.0595	1.005	0.9595
Csa_2G061560.3	A0A0A0LKC1	139	S	SKIP_SNW domain-containing protein OS=Cucumis sativus OX=3659 GN=Csa_2G061560 PE=4 SV=1	Csa_2G061560	1	1.52153e-96	325.84	5	ILKDDEMS(1)DEDEELQKEIEETTEETK	0.38701	0.946	1.0865	0.978
Csa_2G061560.4	A0A0A0LKC1	199	S	SKIP_SNW domain-containing protein OS=Cucumis sativus OX=3659 GN=Csa_2G061560 PE=4 SV=1	Csa_2G061560	0.993339	5.07616e-05	81.89	3	YKPSQQS(0.007)AAFNS(0.993)GAK	1.122	1.077	1.023	0.914
Csa_2G061560.5	A0A0A0LKC1	528	T	SKIP_SNW domain-containing protein OS=Cucumis sativus OX=3659 GN=Csa_2G061560 PE=4 SV=1	Csa_2G061560	0.985512	0.00157186	101.97	2	S(0.001)FS(0.014)GT(0.986)AER	0.43193	1.061	1.148	0.82
Csa_2G061570	A0A0A0LHC7	1010	S	DNA ligase OS=Cucumis sativus OX=3659 GN=Csa_2G061570 PE=3 SV=1	Csa_2G061570	0.99975	2.68446e-11	150.69	3	ISEVES(1)DIS(0.996)DHT(0.004)DEK	-0.38722
Csa_2G061570.1	A0A0A0LHC7	1013	S	DNA ligase OS=Cucumis sativus OX=3659 GN=Csa_2G061570 PE=3 SV=1	Csa_2G061570	0.996414	2.68446e-11	150.69	3	ISEVES(1)DIS(0.996)DHT(0.004)DEK	-0.38722
Csa_2G062620	A0A0A0LKC7	10	S	Calcium-transporting ATPase OS=Cucumis sativus OX=3659 GN=Csa_2G062620 PE=3 SV=1	Csa_2G062620	0.999747	0.0136608	55.578	3	GPPQS(1)PYGR	-1.2335	0.956	1.0485	1.029
Csa_2G062620.1	A0A0A0LKC7	63	S	Calcium-transporting ATPase OS=Cucumis sativus OX=3659 GN=Csa_2G062620 PE=3 SV=1	Csa_2G062620	1	0.00411034	68.277	2	QAALVLNAS(1)R	-0.2146	1.1925	0.948	0.9385
Csa_2G062620.2	A0A0A0LKC7	23	S	Calcium-transporting ATPase OS=Cucumis sativus OX=3659 GN=Csa_2G062620 PE=3 SV=1	Csa_2G062620	0.908481	4.20991e-58	260.68	3	RTDVES(0.013)GS(0.089)S(0.908)NS(0.989)GDVDDDDSSNPFEIR	-0.8571	1.0255	1.0205	1.038
Csa_2G062620.3	A0A0A0LKC7	25	S	Calcium-transporting ATPase OS=Cucumis sativus OX=3659 GN=Csa_2G062620 PE=3 SV=1	Csa_2G062620	0.988923	1.01977e-40	224.54	3	RTDVES(0.013)GS(0.089)S(0.908)NS(0.989)GDVDDDDSSNPFEIR	-0.8571	0.9885	1.0275	1.071
Csa_2G062680	A0A0A0LHE0	15	S	methyl-CpG-binding domain-containing protein 2-like(predicted) OS=Cucumis sativus OX=3659 GN=Csa_2G062680 PE=4 SV=1	Csa_2G062680	0.939572	0.000596168	74.277	3	MVGGEENDLNEPS(0.052)LS(0.94)NDQET(0.008)PR	1.7742
Csa_2G062680.1	A0A0A0LHE0	297	S	methyl-CpG-binding domain-containing protein 2-like(predicted) OS=Cucumis sativus OX=3659 GN=Csa_2G062680 PE=4 SV=1	Csa_2G062680	0.753122	0.000103833	78.008	3	PGLTELLS(0.005)T(0.241)S(0.753)PVNNPVTR	-1.0897
Csa_2G068682	A0A0A0LMI8	13	S	Helicase ATP-binding domain-containing protein OS=Cucumis sativus OX=3659 GN=Csa_2G068682 PE=4 SV=1	Csa_2G068682	0.995987	6.44756e-95	322.35	4	RKDS(0.996)EEES(0.004)AVAETGNTQETSSSK	-0.26878	0.992	1.1205	1.011
Csa_2G070270	A0A0A0LJE9	271	S	DUF2040 domain-containing protein OS=Cucumis sativus OX=3659 GN=Csa_2G070270 PE=4 SV=1	Csa_2G070270	0.99091	3.33057e-11	126.09	3	TTPSNIEGT(0.008)S(0.991)PPT(0.001)LHDK	0.14045
Csa_2G070870	A0A0A0LML1	101	S	Protein kinase domain-containing protein OS=Cucumis sativus OX=3659 GN=Csa_2G070870 PE=4 SV=1	Csa_2G070870	0.797371	0.00016967	83.37	3	VT(0.203)HHLS(0.797)DDALAR	0.16083
Csa_2G070890	A0A0A0LHG5	655	S	glycine--tRNA ligase, mitochondrial 1(predicted) OS=Cucumis sativus OX=3659 GN=Csa_2G070890 PE=4 SV=1	Csa_2G070890	0.983212	0.000203927	97.508	3	IDIT(0.001)GT(0.016)S(0.983)IGKR	0.22481	1.0025	1.0045	1.0505
Csa_2G070900	A0A0A0LJG1	638	S	conserved oligomeric Golgi complex subunit 1(predicted) OS=Cucumis sativus OX=3659 GN=Csa_2G070900 PE=4 SV=1	Csa_2G070900	0.999999	4.72117e-09	148.46	2	GVPDS(1)PLYVNSPGR	1.4285	0.5435	0.514	2.006
Csa_2G070900.1	A0A0A0LJG1	644	S	conserved oligomeric Golgi complex subunit 1(predicted) OS=Cucumis sativus OX=3659 GN=Csa_2G070900 PE=4 SV=1	Csa_2G070900	0.999996	5.99174e-07	111.01	2	GVPDSPLYVNS(1)PGR	0.8084	0.775	0.808	1.452
Csa_2G073020	A0A0A0LJH2	523	S	sister chromatid cohesion 1 protein 4 isoform X1(predicted) OS=Cucumis sativus OX=3659 GN=Csa_2G073020 PE=4 SV=1	Csa_2G073020	0.999922	6.58303e-14	184.31	2	AGTEFS(1)EDGQAGFR	0.03181	1.029	0.887	1.1055
Csa_2G073020.1	A0A0A0LJH2	195	S	sister chromatid cohesion 1 protein 4 isoform X1(predicted) OS=Cucumis sativus OX=3659 GN=Csa_2G073020 PE=4 SV=1	Csa_2G073020	1	4.45851e-22	165.34	4	DHDNIS(1)DNDPPT(1)PSQSTFLK	0.066516	0.9665	1.0705	0.975
Csa_2G073020.10	A0A0A0LJH2	454	S	sister chromatid cohesion 1 protein 4 isoform X1(predicted) OS=Cucumis sativus OX=3659 GN=Csa_2G073020 PE=4 SV=1	Csa_2G073020	0.99997	0.00630293	54.702	4	T(0.012)Y(0.003)QEES(0.985)PGRPEVIDAES(1)KEFQEPK	0.62676	0.9055	0.96	1.1365
Csa_2G073020.11	A0A0A0LJH2	201	T	sister chromatid cohesion 1 protein 4 isoform X1(predicted) OS=Cucumis sativus OX=3659 GN=Csa_2G073020 PE=4 SV=1	Csa_2G073020	0.999801	3.4852e-23	183.56	4	DHDNIS(1)DNDPPT(1)PSQSTFLK	0.066516	0.816	0.9915	1.182
Csa_2G073020.2	A0A0A0LJH2	553	S	sister chromatid cohesion 1 protein 4 isoform X1(predicted) OS=Cucumis sativus OX=3659 GN=Csa_2G073020 PE=4 SV=1	Csa_2G073020	0.882863	8.67798e-66	254.04	2	S(0.883)PT(0.071)S(0.046)DFPAPEK	0.40256	0.9295	1.1185	0.9605
Csa_2G073020.3	A0A0A0LJH2	468	S	sister chromatid cohesion 1 protein 4 isoform X1(predicted) OS=Cucumis sativus OX=3659 GN=Csa_2G073020 PE=4 SV=1	Csa_2G073020	0.999984	2.82484e-18	166.35	4	DTEAQNS(1)FNGEEITSMEK	-1.1478	0.9735	1.109	0.929
Csa_2G073020.4	A0A0A0LJH2	967	S	sister chromatid cohesion 1 protein 4 isoform X1(predicted) OS=Cucumis sativus OX=3659 GN=Csa_2G073020 PE=4 SV=1	Csa_2G073020	1	9.64932e-38	245.92	4	ENGESNYLS(1)PENCDKPVK	0.67105	0.9935	1.046	0.9755
Csa_2G073020.5	A0A0A0LJH2	952	S	sister chromatid cohesion 1 protein 4 isoform X1(predicted) OS=Cucumis sativus OX=3659 GN=Csa_2G073020 PE=4 SV=1	Csa_2G073020	0.997452	0.00019313	82.877	3	S(0.002)DHNVS(0.997)LVT(0.598)S(0.402)PR	-0.43978	1.075	1.128	0.821
Csa_2G073020.6	A0A0A0LJH2	956	S	sister chromatid cohesion 1 protein 4 isoform X1(predicted) OS=Cucumis sativus OX=3659 GN=Csa_2G073020 PE=4 SV=1	Csa_2G073020	0.998675	6.47058e-08	151.73	2	SDHNVSLVT(0.001)S(0.999)PR	-0.11755	0.9875	1.012	1.0145
Csa_2G073020.7	A0A0A0LJH2	380	S	sister chromatid cohesion 1 protein 4 isoform X1(predicted) OS=Cucumis sativus OX=3659 GN=Csa_2G073020 PE=4 SV=1	Csa_2G073020	0.998791	9.55738e-31	203.21	2	SQSTLDATAMS(0.999)PS(0.001)R	-0.66011	1.022	1.005	0.992
Csa_2G073020.8	A0A0A0LJH2	384	S	sister chromatid cohesion 1 protein 4 isoform X1(predicted) OS=Cucumis sativus OX=3659 GN=Csa_2G073020 PE=4 SV=1	Csa_2G073020	0.975426	9.55738e-31	203.21	4	SQSTLDAT(0.003)AMS(0.942)PS(0.08)RS(0.975)GVT(0.001)PDMEDLGHK	-0.35813	0.9555	0.9925	1.0645
Csa_2G073020.9	A0A0A0LJH2	443	S	sister chromatid cohesion 1 protein 4 isoform X1(predicted) OS=Cucumis sativus OX=3659 GN=Csa_2G073020 PE=4 SV=1	Csa_2G073020	0.999999	3.68008e-37	232.44	3	TYQEES(1)PGRPEVIDAESK	-0.51559	0.911	1.084	1.0105
Csa_2G074060	A0A0A0LJH8	514	S	Transmembrane protein(predicted) OS=Cucumis sativus OX=3659 GN=Csa_2G074060 PE=4 SV=1	Csa_2G074060	0.999915	0.00448914	64.104	3	TVNQDMKS(1)PK	0.39929
Csa_2G074100	A0A0A0LHI6	573	S	TATA box-binding protein-associated factor RNA polymerase I subunit B(predicted) OS=Cucumis sativus OX=3659 GN=Csa_2G074100 PE=4 SV=1	Csa_2G074100	1	3.35396e-05	94.45	3	GEEDRIS(1)RES(1)LNNR	0.65424
Csa_2G074100.1	A0A0A0LHI6	576	S	TATA box-binding protein-associated factor RNA polymerase I subunit B(predicted) OS=Cucumis sativus OX=3659 GN=Csa_2G074100 PE=4 SV=1	Csa_2G074100	1	3.35396e-05	94.45	3	GEEDRIS(1)RES(1)LNNR	0.65424
Csa_2G074150	A0A0A0LHI9	146	S	CBS domain-containing protein CBSX6(predicted) OS=Cucumis sativus OX=3659 GN=Csa_2G074150 PE=4 SV=1	Csa_2G074150	1	7.49244e-05	113.61	3	RFS(1)ILYNGK	-1.2262
Csa_2G074150.1	A0A0A0LHI9	415	S	CBS domain-containing protein CBSX6(predicted) OS=Cucumis sativus OX=3659 GN=Csa_2G074150 PE=4 SV=1	Csa_2G074150	0.981237	2.66389e-07	159.75	2	S(0.981)FET(0.019)LGNSIQS	-3.2088
Csa_2G074190	A0A0A0LKI0	650	S	ABC transporter B family member 4-like(predicted) OS=Cucumis sativus OX=3659 GN=Csa_2G074190 PE=4 SV=1	Csa_2G074190	0.999927	1.80056e-05	130.56	2	QESISGS(1)FR	0.067212
Csa_2G074240	A0A0A0LHJ8	97	S	Photosystem I reaction center subunit XI OS=Cucumis sativus OX=3659 GN=Csa_2G074240 PE=4 SV=1	Csa_2G074240	0.963974	0.0147783	58.592	2	T(0.036)AVS(0.964)PLLR	-0.26739	1.0495	1.012	0.984
Csa_2G074240.1	A0A0A0LHJ8	44	S	Photosystem I reaction center subunit XI OS=Cucumis sativus OX=3659 GN=Csa_2G074240 PE=4 SV=1	Csa_2G074240	0.996326	0.000466919	115.86	3	T(0.001)HS(0.996)FT(0.003)IR	-0.31824	0.9695	1.2035	0.874
Csa_2G074280	A0A0A0LKI9	38	S	CPSF_A domain-containing protein OS=Cucumis sativus OX=3659 GN=Csa_2G074280 PE=4 SV=1	Csa_2G074280	0.998498	7.21481e-63	285.6	4	ADFVPAVTS(0.001)HS(0.998)DDLDSDWHPR	0.53151	1.0305	0.9825	1.008
Csa_2G074280.1	A0A0A0LKI9	471	S	CPSF_A domain-containing protein OS=Cucumis sativus OX=3659 GN=Csa_2G074280 PE=4 SV=1	Csa_2G074280	0.772569	2.64318e-14	140.4	4	RS(0.114)S(0.114)S(0.773)DALQDMVGGDELSLYGSAANNTESAQK	0.055356	0.9435	1.1305	0.9155
Csa_2G074280.2	A0A0A0LKI9	830	S	CPSF_A domain-containing protein OS=Cucumis sativus OX=3659 GN=Csa_2G074280 PE=4 SV=1	Csa_2G074280	1	1.72206e-19	189.55	3	SSEVDQNS(1)QELISHGR	-0.80138	0.9605	0.9435	1.1545
Csa_2G075300	A0A0A0LMR5	25	S	Aa_trans domain-containing protein OS=Cucumis sativus OX=3659 GN=Csa_2G075300 PE=4 SV=1	Csa_2G075300	0.909028	0.017008	51.089	3	S(0.079)AVDEKS(0.909)PLLPS(0.012)R	-2.8107	1.0285	1.0535	0.947
Csa_2G075340	A0A0A0LH46	101	S	serine/threonine protein phosphatase 2A regulatory subunit B''beta-like(predicted) OS=Cucumis sativus OX=3659 GN=Csa_2G075340 PE=4 SV=1	Csa_2G075340	0.99989	0.00525703	81.163	2	SLSGS(1)PR	0.57608	0.5615	0.535	2.0015
Csa_2G075340.1	A0A0A0LH46	116	S	serine/threonine protein phosphatase 2A regulatory subunit B''beta-like(predicted) OS=Cucumis sativus OX=3659 GN=Csa_2G075340 PE=4 SV=1	Csa_2G075340	0.999883	6.05407e-05	113.11	3	VGPSNLGS(1)PLK	0.23591	0.8445	0.825	1.3695
Csa_2G075400	A0A0A0LMS5	565	S	ANK_REP_REGION domain-containing protein OS=Cucumis sativus OX=3659 GN=Csa_2G075400 PE=4 SV=1	Csa_2G075400	0.90878	2.34054e-47	230.96	5	FEELHPVEEFAT(1)PLS(0.091)S(0.909)PAHFQDAK	0.2597	1.0145	1.0875	0.919
Csa_2G075400.1	A0A0A0LMS5	440	S	ANK_REP_REGION domain-containing protein OS=Cucumis sativus OX=3659 GN=Csa_2G075400 PE=4 SV=1	Csa_2G075400	0.995312	6.64196e-25	218.85	2	S(0.995)AS(0.005)ELSTEDMGDTK	0.28766	1.132	0.845	1.0675
Csa_2G075400.2	A0A0A0LMS5	561	T	ANK_REP_REGION domain-containing protein OS=Cucumis sativus OX=3659 GN=Csa_2G075400 PE=4 SV=1	Csa_2G075400	0.999995	2.34054e-47	230.96	5	FEELHPVEEFAT(1)PLS(0.091)S(0.909)PAHFQDAK	0.2597	1.0145	1.0875	0.919
Csa_2G075450	A0A0A0LMT1	61	S	PSP domain-containing protein OS=Cucumis sativus OX=3659 GN=Csa_2G075450 PE=4 SV=1	Csa_2G075450	1	1.3416e-63	253.88	4	EAAGGEDS(1)DAS(1)GDDTKENDDPLQVVEK	0.50729	0.879	1.044	1.0095
Csa_2G075450.1	A0A0A0LMT1	64	S	PSP domain-containing protein OS=Cucumis sativus OX=3659 GN=Csa_2G075450 PE=4 SV=1	Csa_2G075450	0.999997	1.3416e-63	253.88	4	EAAGGEDS(1)DAS(1)GDDTKENDDPLQVVEK	0.50729	0.8735	1.0565	1.0015
Csa_2G075450.2	A0A0A0LMT1	133	S	PSP domain-containing protein OS=Cucumis sativus OX=3659 GN=Csa_2G075450 PE=4 SV=1	Csa_2G075450	1	1.23609e-08	119.43	3	KS(1)DS(1)DS(1)DDEEHDNQQK	0.31454	0.922	1.1535	0.9415
Csa_2G075450.3	A0A0A0LMT1	135	S	PSP domain-containing protein OS=Cucumis sativus OX=3659 GN=Csa_2G075450 PE=4 SV=1	Csa_2G075450	1	1.23609e-08	119.43	3	KS(1)DS(1)DS(1)DDEEHDNQQK	0.31454	0.922	1.1535	0.9415
Csa_2G075450.4	A0A0A0LMT1	137	S	PSP domain-containing protein OS=Cucumis sativus OX=3659 GN=Csa_2G075450 PE=4 SV=1	Csa_2G075450	1	1.23609e-08	119.43	3	KS(1)DS(1)DS(1)DDEEHDNQQK	0.31454	0.922	1.1535	0.9415
Csa_2G075460	A0A0A0LKK6	121	S	Transcription elongation factor spt6 OS=Cucumis sativus OX=3659 GN=Csa_2G075460 PE=3 SV=1	Csa_2G075460	0.999972	4.53618e-89	330.38	2	DNLEPSGFS(1)DDEDFVESSR	-0.62752	1.045	1.002	1.019
Csa_2G077540	A0A0A0LJN6	53	S	YL1_C domain-containing protein OS=Cucumis sativus OX=3659 GN=Csa_2G077540 PE=4 SV=1	Csa_2G077540	0.999998	1.26358e-23	172.2	4	QILQAENYHNYS(1)PDEPNYVNIESPPSMHPCK	-0.84729
Csa_2G079100	A0A0A0LKM7	506	S	Ammonium transporter OS=Cucumis sativus OX=3659 GN=Csa_2G079100 PE=3 SV=1	Csa_2G079100	0.917268	1.7736e-08	107.06	2	DHT(0.007)S(0.076)S(0.917)GIEDV	0.40713
Csa_2G079100.1	A0A0A0LKM7	481	S	Ammonium transporter OS=Cucumis sativus OX=3659 GN=Csa_2G079100 PE=3 SV=1	Csa_2G079100	1	1.37487e-14	128.29	3	HGGFAYVYNDEEDFS(1)EK	-1.7487
Csa_2G079100.2	A0A0A0LKM7	499	S	Ammonium transporter OS=Cucumis sativus OX=3659 GN=Csa_2G079100 PE=3 SV=1	Csa_2G079100	0.978188	6.31102e-22	174.4	2	RIEPADAS(0.022)S(0.978)PK	0.10744	1.0195	0.9875	1.027
Csa_2G079620	A0A0A0LH87	398	S	LOW QUALITY PROTEIN: eIF-2-alpha kinase activator GCN1(predicted) OS=Cucumis sativus OX=3659 GN=Csa_2G079620 PE=4 SV=1	Csa_2G079620	1	8.5656e-74	310.49	3	ALLEGGS(1)DDEGSSTEAHGR	-0.84761	1.074	0.9735	0.962
Csa_2G079660	A0A0A0LJQ1	130	S	photosystem I reaction center subunit IV, chloroplastic-like(predicted) OS=Cucumis sativus OX=3659 GN=Csa_2G079660 PE=4 SV=1	Csa_2G079660	1	4.32413e-10	125.08	4	AS(1)DEAAPPPAATAPTAATTEEPKPK	-3.0041	1.0115	0.9485	1.0515
Csa_2G079660.1	A0A0A0LJQ1	180	S	photosystem I reaction center subunit IV, chloroplastic-like(predicted) OS=Cucumis sativus OX=3659 GN=Csa_2G079660 PE=4 SV=1	Csa_2G079660	0.998521	1.06217e-14	180.76	3	DVGS(0.999)VVT(0.001)VDQDPNTR	-0.26725	1.0045	1.1115	0.92
Csa_2G079660.2	A0A0A0LJQ1	172	S	photosystem I reaction center subunit IV, chloroplastic-like(predicted) OS=Cucumis sativus OX=3659 GN=Csa_2G079660 PE=4 SV=1	Csa_2G079660	0.999896	0.00297967	87.184	2	KES(1)YWYK	0.82085	0.723	1.007	1.252
Csa_2G079660.3	A0A0A0LJQ1	183	T	photosystem I reaction center subunit IV, chloroplastic-like(predicted) OS=Cucumis sativus OX=3659 GN=Csa_2G079660 PE=4 SV=1	Csa_2G079660	0.999503	3.15796e-25	212.34	3	DVGSVVT(1)VDQDPNTR	0.033561	1.0575	0.9545	1.0185
Csa_2G084270	A0A0A0LKQ4	673	S	Metallophos domain-containing protein OS=Cucumis sativus OX=3659 GN=Csa_2G084270 PE=4 SV=1	Csa_2G084270	0.995224	0.00360765	90.15	2	S(0.005)ES(0.995)FDLK	0.47163	1.022	0.7635	1.24
Csa_2G095930	A0A0A0LHE2	334	S	Beta-glucosidase OS=Cucumis sativus OX=3659 GN=Csa_2G095930 PE=3 SV=1	Csa_2G095930	0.999811	1.85491e-19	188.27	3	FIADASES(1)PDGGNFYK	-1.5643	0.9785	1.0375	1.023
Csa_2G097440	A0A0A0LHT8	392	S	W2 domain-containing protein OS=Cucumis sativus OX=3659 GN=Csa_2G097440 PE=4 SV=1	Csa_2G097440	1	0.00771353	72.243	3	GRQS(1)FVK	0.99254	1.069	0.897	1.0765
Csa_2G099470	A0A0A0LHU4	11	S	PPM-type phosphatase domain-containing protein OS=Cucumis sativus OX=3659 GN=Csa_2G099470 PE=4 SV=1	Csa_2G099470	0.999996	4.78204e-05	91.123	3	S(1)PIPGS(0.995)PT(0.363)S(0.641)PAK	0.23704
Csa_2G099470.1	A0A0A0LHU4	16	S	PPM-type phosphatase domain-containing protein OS=Cucumis sativus OX=3659 GN=Csa_2G099470 PE=4 SV=1	Csa_2G099470	0.995356	4.78204e-05	91.123	3	S(1)PIPGS(0.995)PT(0.363)S(0.641)PAK	0.23704
Csa_2G099470.2	A0A0A0LHU4	40	S	PPM-type phosphatase domain-containing protein OS=Cucumis sativus OX=3659 GN=Csa_2G099470 PE=4 SV=1	Csa_2G099470	0.991348	2.76507e-05	135.89	2	NS(0.009)S(0.991)FGDLPLHR	0.34922
Csa_2G101090	A0A0A0LJX9	212	S	Fatty acid hydroxylase domain-containing protein OS=Cucumis sativus OX=3659 GN=Csa_2G101090 PE=3 SV=1	Csa_2G101090	1	0.00551445	63.181	3	RAS(1)GGFEAR	0.7887
Csa_2G108600	A0A0A0LKV2	272	S	protein PHYTOCHROME KINASE SUBSTRATE 1(predicted) OS=Cucumis sativus OX=3659 GN=Csa_2G108600 PE=4 SV=1	Csa_2G108600	1	0.0287187	47.712	3	NNKPMS(1)LEK	-1.7284
Csa_2G108600.1	A0A0A0LKV2	479	S	protein PHYTOCHROME KINASE SUBSTRATE 1(predicted) OS=Cucumis sativus OX=3659 GN=Csa_2G108600 PE=4 SV=1	Csa_2G108600	0.994253	0.00775014	58.754	3	S(0.001)LPRPY(0.005)S(0.994)PR	-0.2607
Csa_2G108600.2	A0A0A0LKV2	57	S	protein PHYTOCHROME KINASE SUBSTRATE 1(predicted) OS=Cucumis sativus OX=3659 GN=Csa_2G108600 PE=4 SV=1	Csa_2G108600	0.999138	0.00269703	65.949	3	Y(0.001)LKS(0.999)PNMIPCSR	1.8268
Csa_2G108700	A0A0A0LKW3	224	S	origin of replication complex subunit 6(predicted) OS=Cucumis sativus OX=3659 GN=Csa_2G108700 PE=4 SV=1	Csa_2G108700	0.99999	4.11654e-06	98.299	3	KCEDGGYLS(1)DDCEEFPR	-0.24445
Csa_2G110230	A0A0A0LKX0	46	S	LOW QUALITY PROTEIN: cysteine and histidine-rich domain-containing protein RAR1(predicted) OS=Cucumis sativus OX=3659 GN=Csa_2G110230 PE=4 SV=1	Csa_2G110230	0.999203	1.00589e-12	171.71	3	KPS(0.999)PPS(0.001)SMTNTLGK	-1.5014	0.939	0.9855	1.121
Csa_2G118310	A0A0A0LHZ3	1598	S	MI domain-containing protein OS=Cucumis sativus OX=3659 GN=Csa_2G118310 PE=4 SV=1	Csa_2G118310	0.926793	0.00162352	62.831	3	GPQPSSAAPADIS(0.927)PLS(0.073)GDLR	1.3742	1.028	0.977	1.0025
Csa_2G118310.1	A0A0A0LHZ3	1115	S	MI domain-containing protein OS=Cucumis sativus OX=3659 GN=Csa_2G118310 PE=4 SV=1	Csa_2G118310	1	1.57284e-07	149.59	3	RGS(1)NLVDDDR	-0.042816	1.2245	0.8995	0.9085
Csa_2G118310.10	A0A0A0LHZ3	983	S	MI domain-containing protein OS=Cucumis sativus OX=3659 GN=Csa_2G118310 PE=4 SV=1	Csa_2G118310	0.864607	3.44258e-30	222.4	4	T(0.091)ES(0.865)RS(0.223)S(0.823)S(0.998)VDTEQESNEAIKEDAGALSK	-0.033847	1.1495	0.992	0.9
Csa_2G118310.11	A0A0A0LHZ3	165	S	MI domain-containing protein OS=Cucumis sativus OX=3659 GN=Csa_2G118310 PE=4 SV=1	Csa_2G118310	0.998585	1.9563e-24	222.42	2	T(0.001)SS(0.999)APPNLDEQK	-0.2288	1.441	0.953	0.6485
Csa_2G118310.12	A0A0A0LHZ3	1105	S	MI domain-containing protein OS=Cucumis sativus OX=3659 GN=Csa_2G118310 PE=4 SV=1	Csa_2G118310	0.764322	6.93992e-05	111.66	3	VDRPS(0.236)S(0.764)GGSR	0.65857	0.8945	0.6265	1.4965
Csa_2G118310.13	A0A0A0LHZ3	863	S	MI domain-containing protein OS=Cucumis sativus OX=3659 GN=Csa_2G118310 PE=4 SV=1	Csa_2G118310	1	7.61313e-08	119.52	3	VVVDS(1)S(1)GGEDNMSSNEVLK	0.2737	1.0435	1.0215	0.968
Csa_2G118310.14	A0A0A0LHZ3	864	S	MI domain-containing protein OS=Cucumis sativus OX=3659 GN=Csa_2G118310 PE=4 SV=1	Csa_2G118310	1	6.01144e-19	169.85	3	VVVDS(1)S(1)GGEDNMSSNEVLK	0.2737	1.009	1.071	0.9535
Csa_2G118310.15	A0A0A0LHZ3	1021	T	MI domain-containing protein OS=Cucumis sativus OX=3659 GN=Csa_2G118310 PE=4 SV=1	Csa_2G118310	1	9.72243e-26	215.65	2	AEPDDWEDAADIAT(1)PK	1.8986	0.6445	0.6995	1.6705
Csa_2G118310.16	A0A0A0LHZ3	1679	T	MI domain-containing protein OS=Cucumis sativus OX=3659 GN=Csa_2G118310 PE=4 SV=1	Csa_2G118310	0.977429	4.36763e-05	76.695	4	S(0.191)RPIS(0.83)PAT(0.977)PPGPALT(0.001)PNLPSEEGLSEDQLEK	-0.13658	0.8745	1.0085	1.1335
Csa_2G118310.17	A0A0A0LHZ3	990	T	MI domain-containing protein OS=Cucumis sativus OX=3659 GN=Csa_2G118310 PE=4 SV=1	Csa_2G118310	1	5.06876e-40	211.25	4	T(0.001)ES(0.029)RS(0.155)S(0.825)S(0.99)VDT(1)EQESNEAIKEDAGALSK	-0.11239	0.8755	0.845	1.2785
Csa_2G118310.2	A0A0A0LHZ3	1668	S	MI domain-containing protein OS=Cucumis sativus OX=3659 GN=Csa_2G118310 PE=4 SV=1	Csa_2G118310	0.999313	0.000277814	111.86	3	HS(0.001)GRS(0.999)FDR	0.76532	1.0785	0.761	1.185
Csa_2G118310.3	A0A0A0LHZ3	1026	S	MI domain-containing protein OS=Cucumis sativus OX=3659 GN=Csa_2G118310 PE=4 SV=1	Csa_2G118310	0.999996	0.000224865	78.645	3	LES(1)ANGDGVGTSMLDSGDR	0.39159	1.0545	0.9715	0.9975
Csa_2G118310.4	A0A0A0LHZ3	1039	S	MI domain-containing protein OS=Cucumis sativus OX=3659 GN=Csa_2G118310 PE=4 SV=1	Csa_2G118310	0.929358	1.81266e-06	101.45	3	LESANGDGVGT(0.018)S(0.053)MLDS(0.929)GDR	-2.7257	1.092	0.955	0.981
Csa_2G118310.5	A0A0A0LHZ3	553	S	MI domain-containing protein OS=Cucumis sativus OX=3659 GN=Csa_2G118310 PE=4 SV=1	Csa_2G118310	0.953841	1.67108e-29	224.43	3	SQKPS(0.046)S(0.954)PSLELIPPSQR	-0.11645	1.067	0.769	1.193
Csa_2G118310.6	A0A0A0LHZ3	1676	S	MI domain-containing protein OS=Cucumis sativus OX=3659 GN=Csa_2G118310 PE=4 SV=1	Csa_2G118310	0.929269	1.07966e-52	241.34	4	S(0.065)RPIS(0.929)PAT(0.005)PPGPALTPNLPSEEGLSEDQLEK	-0.056732	0.893	1.0155	1.1165
Csa_2G118310.7	A0A0A0LHZ3	985	S	MI domain-containing protein OS=Cucumis sativus OX=3659 GN=Csa_2G118310 PE=4 SV=1	Csa_2G118310	0.759386	1.10326e-94	318.13	3	S(0.759)S(0.759)S(0.481)VDT(0.001)EQESNEAIK	-0.58079	1.0535	1.044	0.9375
Csa_2G118310.8	A0A0A0LHZ3	986	S	MI domain-containing protein OS=Cucumis sativus OX=3659 GN=Csa_2G118310 PE=4 SV=1	Csa_2G118310	0.990773	1.10326e-94	318.13	2	TESRS(0.01)S(0.991)S(0.995)VDT(0.004)EQESNEAIK	1.1664	1.0045	1.053	0.9695
Csa_2G118310.9	A0A0A0LHZ3	987	S	MI domain-containing protein OS=Cucumis sativus OX=3659 GN=Csa_2G118310 PE=4 SV=1	Csa_2G118310	0.998155	1.029e-124	375.69	4	T(0.091)ES(0.865)RS(0.223)S(0.823)S(0.998)VDTEQESNEAIKEDAGALSK	-0.033847	0.9985	1.056	0.971
Csa_2G119340	A0A0A0LKY8	291	S	protein SCAI isoform X1(predicted) OS=Cucumis sativus OX=3659 GN=Csa_2G119340 PE=4 SV=1	Csa_2G119340	0.91434	3.96333e-05	87.793	3	S(0.086)NFS(0.914)QDIVDPTLPSNPR	0.87657	1.0725	0.9295	1.0625
Csa_2G120930	A0A0A0LL08	65	S	Casein kinase II subunit beta OS=Cucumis sativus OX=3659 GN=Csa_2G120930 PE=3 SV=1	Csa_2G120930	0.901888	2.03671e-08	118.96	4	LSVPST(0.049)S(0.902)T(0.049)GKPQLDHR	0.26493
Csa_2G120950	A0A0A0LK47	39	S	Rab-GAP TBC domain-containing protein OS=Cucumis sativus OX=3659 GN=Csa_2G120950 PE=4 SV=1	Csa_2G120950	0.799557	1.19012e-23	163.76	3	YTSEPAAT(0.007)T(0.033)S(0.16)S(0.8)PEPVVQPPVPVPPPSATTAVVR	0.23528
Csa_2G120970	A0A0A0LN88	357	S	tRNA-binding domain-containing protein OS=Cucumis sativus OX=3659 GN=Csa_2G120970 PE=3 SV=1	Csa_2G120970	1	0.00240412	67.396	3	S(1)KGIGVFGNDAK	0.027826	1.0515	0.971	1.008
Csa_2G120970.1	A0A0A0LN88	419	S	tRNA-binding domain-containing protein OS=Cucumis sativus OX=3659 GN=Csa_2G120970 PE=3 SV=1	Csa_2G120970	1	0.0355928	50.805	2	VLS(1)FIAK	-0.49907	1.102	0.9545	0.9735
Csa_2G121970	A0A0A0LL12	593	S	Sucrose phosphate synthase 1(predicted) OS=Cucumis sativus OX=3659 GN=Csa_2G121970 PE=3 SV=1	Csa_2G121970	1	0.00934259	72.59	2	LS(1)VDGEK	0.071517	1.081	0.9555	0.946
Csa_2G121970.1	A0A0A0LL12	12	S	Sucrose phosphate synthase 1(predicted) OS=Cucumis sativus OX=3659 GN=Csa_2G121970 PE=3 SV=1	Csa_2G121970	1	1.61447e-14	163.56	3	MDVTEDMSEDLS(1)EGEK	0.71811	0.9585	0.991	1.116
Csa_2G121970.2	A0A0A0LL12	38	S	Sucrose phosphate synthase 1(predicted) OS=Cucumis sativus OX=3659 GN=Csa_2G121970 PE=3 SV=1	Csa_2G121970	0.99929	7.22986e-44	259.55	2	TS(0.001)S(0.999)NLEVWSEDKK	0.16619	1.066	0.878	1.107
Csa_2G122520	A2TJV6	218	S	Chloroplast HSP70 OS=Cucumis sativus OX=3659 GN=Csa_2G122520 PE=3 SV=1	Csa_2G122520	1	4.73178e-08	137.84	3	AVVTVPAYFNDS(1)QR	-0.63035	1.136	0.953	0.954
Csa_2G122520.1	A2TJV6	704	S	Chloroplast HSP70 OS=Cucumis sativus OX=3659 GN=Csa_2G122520 PE=3 SV=1	Csa_2G122520	0.99836	6.17412e-27	226.72	2	GPEGDVIDADFS(0.998)DS(0.002)K	-0.16139	1.045	1.2465	0.743
Csa_2G122520.2	A2TJV6	147	S	Chloroplast HSP70 OS=Cucumis sativus OX=3659 GN=Csa_2G122520 PE=3 SV=1	Csa_2G122520	0.999791	3.57717e-06	139.58	4	KMS(1)EVDEESK	-0.60282	1.084	0.9545	1.0075
Csa_2G122520.3	A2TJV6	573	S	Chloroplast HSP70 OS=Cucumis sativus OX=3659 GN=Csa_2G122520 PE=3 SV=1	Csa_2G122520	0.9784	9.54746e-16	144.73	3	KQDITITGAS(0.004)T(0.018)LPS(0.978)DEVER	-0.40959	1.0695	1.006	0.9625
Csa_2G122520.4	A2TJV6	382	T	Chloroplast HSP70 OS=Cucumis sativus OX=3659 GN=Csa_2G122520 PE=3 SV=1	Csa_2G122520	0.988323	0.00654435	62.68	3	LKT(0.988)PVENS(0.012)LR	0.082348	1.124	0.9645	0.9655
Csa_2G123060	A0A0A0LK68	93	S	Thioredoxin-like fold containing protein(predicted) OS=Cucumis sativus OX=3659 GN=Csa_2G123060 PE=4 SV=1	Csa_2G123060	1	6.48452e-37	235.76	4	EQAGMDS(1)DEEDDSSSAKEPDVELMDAEER	0.015944	1.0825	1.0735	0.877
Csa_2G123620	A0A0A0LNA7	67	S	Guanosine nucleotide diphosphate dissociation inhibitor OS=Cucumis sativus OX=3659 GN=Csa_2G123620 PE=3 SV=1	Csa_2G123620	0.953964	6.58135e-05	90.385	3	GDDKPPAHLGS(0.954)S(0.046)R	0.021943	1.039	0.9615	1.0135
Csa_2G128630	A0A0A0LI50	425	S	VPS9 domain-containing protein OS=Cucumis sativus OX=3659 GN=Csa_2G128630 PE=4 SV=1	Csa_2G128630	0.946404	2.73578e-06	136.39	2	DVT(0.054)S(0.946)NDESAGDR	1.417	0.977	0.95	1.0615
Csa_2G128630.1	A0A0A0LI50	329	S	VPS9 domain-containing protein OS=Cucumis sativus OX=3659 GN=Csa_2G128630 PE=4 SV=1	Csa_2G128630	0.993932	2.53891e-06	140.09	3	VPS(0.994)LS(0.006)DLENK	-0.022862	1.054	1.027	0.9535
Csa_2G128640	A0A0A0LK81	12	S	Cysteine protease OS=Cucumis sativus OX=3659 GN=Csa_2G128640 PE=3 SV=1	Csa_2G128640	0.958552	4.80381e-08	139.14	2	S(0.035)T(0.006)CS(0.959)PEPAADAIDR	1.622	1.011	1.028	1.0185
Csa_2G130670	A0A0A0LK88	13	S	Non-lysosomal glucosylceramidase OS=Cucumis sativus OX=3659 GN=Csa_2G130670 PE=3 SV=1	Csa_2G130670	0.999992	8.01243e-06	119.62	3	NS(1)WPPEEYISK	0.85341
Csa_2G138190	A0A0A0LK94	111	S	cyclin-dependent kinase inhibitor 5-like(predicted) OS=Cucumis sativus OX=3659 GN=Csa_2G138190 PE=4 SV=1	Csa_2G138190	1	0.00182533	69.485	2	LAMPERS(1)VS(1)LGR	0.77125
Csa_2G138190.1	A0A0A0LK94	113	S	cyclin-dependent kinase inhibitor 5-like(predicted) OS=Cucumis sativus OX=3659 GN=Csa_2G138190 PE=4 SV=1	Csa_2G138190	1	0.00182533	69.485	2	LAMPERS(1)VS(1)LGR	0.77125
Csa_2G138190.2	A0A0A0LK94	176	T	cyclin-dependent kinase inhibitor 5-like(predicted) OS=Cucumis sativus OX=3659 GN=Csa_2G138190 PE=4 SV=1	Csa_2G138190	0.992278	1.91558e-05	137.78	2	ES(0.006)T(0.992)PS(0.002)SLIR	0.24009
Csa_2G138700	A0A0A0LNC4	909	S	26S proteasome non-ATPase regulatory subunit 1 homolog OS=Cucumis sativus OX=3659 GN=Csa_2G138700 PE=3 SV=1	Csa_2G138700	0.999999	2.32951e-05	90.422	3	AEPEPS(1)FEILTNPAR	-0.70485	1.0045	0.9395	1.138
Csa_2G138700.1	A0A0A0LNC4	849	S	26S proteasome non-ATPase regulatory subunit 1 homolog OS=Cucumis sativus OX=3659 GN=Csa_2G138700 PE=3 SV=1	Csa_2G138700	0.800554	6.59764e-05	104.41	3	LPTAVLS(0.002)T(0.198)S(0.801)AK	-0.2972	0.9015	1.2085	0.8915
Csa_2G139820	A0A0A0LHV4	107	S	Elongation factor 1-alpha(predicted) OS=Cucumis sativus OX=3659 GN=Csa_2G139820 PE=4 SV=1	Csa_2G139820	0.999999	0.000665799	73.138	3	GPTLLEALDLIS(1)EPK	-0.058472	1.068	1.0555	0.9155
Csa_2G139820.1	A0A0A0LHV4	21	S	Elongation factor 1-alpha(predicted) OS=Cucumis sativus OX=3659 GN=Csa_2G139820 PE=4 SV=1	Csa_2G139820	0.836127	5.77491e-05	112.64	3	S(0.836)T(0.156)T(0.006)T(0.002)GHLIYK	2.2027	1.0325	1.006	1.0105
Csa_2G139820.2	A0A0A0LHV4	288	T	Elongation factor 1-alpha(predicted) OS=Cucumis sativus OX=3659 GN=Csa_2G139820 PE=4 SV=1	Csa_2G139820	0.897572	1.89233e-06	103.71	3	MIPTKPMVVETFS(0.102)T(0.898)YPPLGR	0.24037	1.0585	1.038	0.9465
Csa_2G139840	A0A0A0LL71	103	S	UBA domain-containing protein OS=Cucumis sativus OX=3659 GN=Csa_2G139840 PE=4 SV=1	Csa_2G139840	1	8.33888e-22	174.15	3	S(1)EEMVVPEVNK	-0.18003	1.0245	1.027	1.0155
Csa_2G139840.1	A0A0A0LL71	177	T	UBA domain-containing protein OS=Cucumis sativus OX=3659 GN=Csa_2G139840 PE=4 SV=1	Csa_2G139840	0.999571	3.27426e-09	149.73	4	VEAPKPSLT(1)PEQLK	0.21277	0.8495	1.0905	1.08
Csa_2G140370	A0A0A0LNE3	20	S	Adenosylhomocysteinase OS=Cucumis sativus OX=3659 GN=Csa_2G140370 PE=3 SV=1	Csa_2G140370	1	6.57071e-06	138.02	2	VKDMS(1)QADFGR	0.093309	1.03	1.0105	1.006
Csa_2G145880	A0A0A0LKC8	456	S	Serine hydroxymethyltransferase OS=Cucumis sativus OX=3659 GN=Csa_2G145880 PE=3 SV=1	Csa_2G145880	0.914347	5.15427e-05	79.465	3	FS(0.086)GS(0.914)FDMPGFLMSEMK	-0.111	1.0555	1.007	0.96
Csa_2G148420	A0A0A0LLB1	88	T	Uncharacterized protein OS=Cucumis sativus OX=3659 GN=Csa_2G148420 PE=4 SV=1	Csa_2G148420	1	0.00135365	69.289	2	EENENGEGT(1)NGEEGR	-0.4714
Csa_2G149470	A0A0A0LIC6	405	S	Methylenetetrahydrofolate reductase OS=Cucumis sativus OX=3659 GN=Csa_2G149470 PE=3 SV=1	Csa_2G149470	0.998987	4.53698e-05	86.213	3	NPS(0.999)Y(0.001)GALTDYQFMR	0.68575	1.1135	0.9645	0.988
Csa_2G150510	A0A0A0LKG6	595	S	SNARE-interacting protein KEULE isoform X1(predicted) OS=Cucumis sativus OX=3659 GN=Csa_2G150510 PE=3 SV=1	Csa_2G150510	1	0.000709943	94.692	3	HAS(1)S(1)DFKK	-0.1249	1.0855	0.9525	0.9785
Csa_2G150510.1	A0A0A0LKG6	596	S	SNARE-interacting protein KEULE isoform X1(predicted) OS=Cucumis sativus OX=3659 GN=Csa_2G150510 PE=3 SV=1	Csa_2G150510	1	0.00746682	65.241	3	HAS(1)S(1)DFKK	-0.1249	1.252	0.919	0.846
Csa_2G150510.2	A0A0A0LKG6	581	S	SNARE-interacting protein KEULE isoform X1(predicted) OS=Cucumis sativus OX=3659 GN=Csa_2G150510 PE=3 SV=1	Csa_2G150510	0.999995	7.95799e-26	215.65	3	PRNS(1)DDGYSSDSILR	0.02041	0.966	1.051	0.993
Csa_2G150510.3	A0A0A0LKG6	488	S	SNARE-interacting protein KEULE isoform X1(predicted) OS=Cucumis sativus OX=3659 GN=Csa_2G150510 PE=3 SV=1	Csa_2G150510	0.98749	0.0103322	55.314	3	S(0.004)S(0.004)LGS(0.987)FS(0.005)LK	-0.70965
Csa_2G151040	A0A0A0LID3	272	T	Water stress and hypersensitive response domain containing protein(predicted) OS=Cucumis sativus OX=3659 GN=Csa_2G151040 PE=4 SV=1	Csa_2G151040	0.991335	0.045733	41.876	2	GT(0.991)GY(0.63)T(0.379)IK	2.5504	0.924	1.1625	0.9125
Csa_2G163170	A0A0A0LNJ7	480	S	Ammonium transporter OS=Cucumis sativus OX=3659 GN=Csa_2G163170 PE=3 SV=1	Csa_2G163170	0.948022	1.51393e-39	210.79	3	HGGFAYVYHDEDES(0.948)PT(0.052)NGIQISR	1.5358
Csa_2G169700	A0A0A0LNK4	216	S	BLISTER(predicted) OS=Cucumis sativus OX=3659 GN=Csa_2G169700 PE=4 SV=1	Csa_2G169700	1	1.00978e-05	133.47	3	RDS(1)QENSMLK	0.25081	1.422	0.8285	0.83
Csa_2G169700.1	A0A0A0LNK4	644	S	BLISTER(predicted) OS=Cucumis sativus OX=3659 GN=Csa_2G169700 PE=4 SV=1	Csa_2G169700	0.993211	8.38003e-05	106.26	3	S(0.993)IDIS(0.007)NPSNK	0.15185	0.9695	1.013	1.0715
Csa_2G169720	A0A0A0LIF5	152	S	chaperonin CPN60-2, mitochondrial(predicted) OS=Cucumis sativus OX=3659 GN=Csa_2G169720 PE=3 SV=1	Csa_2G169720	0.999999	1.68774e-09	156	3	GIS(1)MAVDSVVTNLK	-0.68745	1.12	0.98	0.952
Csa_2G169720.1	A0A0A0LIF5	404	S	chaperonin CPN60-2, mitochondrial(predicted) OS=Cucumis sativus OX=3659 GN=Csa_2G169720 PE=3 SV=1	Csa_2G169720	1	0.00117913	77.062	3	LS(1)GGVAVLK	-0.8494	0.9865	1.007	1.037
Csa_2G169730	A0A0A0LKI8	335	S	protein transport protein Sec24-like At4g32640(predicted) OS=Cucumis sativus OX=3659 GN=Csa_2G169730 PE=4 SV=1	Csa_2G169730	0.98109	2.0212e-13	119.78	4	MFGMPPPPPNQSMTTISPAIGQT(0.013)GS(0.981)PAAT(0.005)QS(0.001)K	-0.83244	0.945	0.9625	1.1465
Csa_2G169780	A0A0A0LKJ0	138	S	surfeit locus protein 6-like(predicted) OS=Cucumis sativus OX=3659 GN=Csa_2G169780 PE=4 SV=1	Csa_2G169780	0.999994	1.38654e-86	295.53	4	SKNDDDGDDVKPVATGWDS(1)DDQSVTYEELR	-0.036466
Csa_2G171820	A0A0A0LI48	552	S	C2 domain-containing protein OS=Cucumis sativus OX=3659 GN=Csa_2G171820 PE=4 SV=1	Csa_2G171820	0.838594	1.90147e-05	130.36	2	S(0.839)PS(0.161)VDQVSFL	0.28352
Csa_2G171930	A0A0A0LLG6	307	S	heterogeneous nuclear ribonucleoprotein 1-like(predicted) OS=Cucumis sativus OX=3659 GN=Csa_2G171930 PE=4 SV=1	Csa_2G171930	0.846592	4.37737e-52	235.42	3	T(0.153)MS(0.847)GGAGSGGYQGYGSSGGVNSNSYDNR	-1.5058	1.078	1.1155	0.859
Csa_2G172520	A0A0A0LLH4	57	S	splicing factor U2af large subunit B isoform X2(predicted) OS=Cucumis sativus OX=3659 GN=Csa_2G172520 PE=4 SV=1	Csa_2G172520	0.977444	1.36714e-11	151.28	2	GSAATVEVDAT(0.011)S(0.977)T(0.011)DNR	-0.52324
Csa_2G172520.1	A0A0A0LLH4	435	S	splicing factor U2af large subunit B isoform X2(predicted) OS=Cucumis sativus OX=3659 GN=Csa_2G172520 PE=4 SV=1	Csa_2G172520	1	1.41734e-17	187.56	2	HSGSTSGLGGYS(1)PR	-0.093311
Csa_2G172520.10	A0A0A0LLH4	453	T	splicing factor U2af large subunit B isoform X2(predicted) OS=Cucumis sativus OX=3659 GN=Csa_2G172520 PE=4 SV=1	Csa_2G172520	1	2.96735e-05	102.9	4	TES(0.002)AVKT(0.998)PS(1)PLRT(1)PEEK	0.1099
Csa_2G172520.2	A0A0A0LLH4	218	S	splicing factor U2af large subunit B isoform X2(predicted) OS=Cucumis sativus OX=3659 GN=Csa_2G172520 PE=4 SV=1	Csa_2G172520	1	5.00903e-06	130.38	4	RKS(1)QNVDDEINK	-0.05689
Csa_2G172520.3	A0A0A0LLH4	371	S	splicing factor U2af large subunit B isoform X2(predicted) OS=Cucumis sativus OX=3659 GN=Csa_2G172520 PE=4 SV=1	Csa_2G172520	1	0.00640089	78.488	2	S(1)VS(1)LS(1)PR	-0.099702
Csa_2G172520.4	A0A0A0LLH4	373	S	splicing factor U2af large subunit B isoform X2(predicted) OS=Cucumis sativus OX=3659 GN=Csa_2G172520 PE=4 SV=1	Csa_2G172520	1	0.00640089	78.488	2	S(1)VS(1)LS(1)PR	-0.099702
Csa_2G172520.5	A0A0A0LLH4	375	S	splicing factor U2af large subunit B isoform X2(predicted) OS=Cucumis sativus OX=3659 GN=Csa_2G172520 PE=4 SV=1	Csa_2G172520	1	0.00640089	78.488	2	S(1)VS(1)LS(1)PR	-0.099702
Csa_2G172520.6	A0A0A0LLH4	449	S	splicing factor U2af large subunit B isoform X2(predicted) OS=Cucumis sativus OX=3659 GN=Csa_2G172520 PE=4 SV=1	Csa_2G172520	0.999978	3.85843e-15	145.81	3	TES(0.001)AVKT(0.999)PS(1)PLR	-0.39649
Csa_2G172520.7	A0A0A0LLH4	905	S	splicing factor U2af large subunit B isoform X2(predicted) OS=Cucumis sativus OX=3659 GN=Csa_2G172520 PE=4 SV=1	Csa_2G172520	0.999784	5.09566e-24	213.52	3	TGHVLSEQRS(1)S(1)PENDFQDAK	0.05552
Csa_2G172520.8	A0A0A0LLH4	906	S	splicing factor U2af large subunit B isoform X2(predicted) OS=Cucumis sativus OX=3659 GN=Csa_2G172520 PE=4 SV=1	Csa_2G172520	0.999984	3.41512e-23	206.49	3	TGHVLSEQRS(1)S(1)PENDFQDAK	0.05552
Csa_2G172520.9	A0A0A0LLH4	447	T	splicing factor U2af large subunit B isoform X2(predicted) OS=Cucumis sativus OX=3659 GN=Csa_2G172520 PE=4 SV=1	Csa_2G172520	0.999773	3.85843e-15	145.81	2	TESAVKT(1)PS(1)PLR	-0.81911
Csa_2G173070	A0A0A0LIH9	101	S	Ribosomal_L14e domain-containing protein OS=Cucumis sativus OX=3659 GN=Csa_2G173070 PE=4 SV=1	Csa_2G173070	1	5.42301e-06	138.01	3	RAS(1)LNDFDR	0.34338	1.135	0.899	1.0155
Csa_2G173070.1	A0A0A0LIH9	88	S	Ribosomal_L14e domain-containing protein OS=Cucumis sativus OX=3659 GN=Csa_2G173070 PE=4 SV=1	Csa_2G173070	0.833889	0.00489027	65.179	3	KWENS(0.166)S(0.834)WGR	0.13021	1.009	0.9755	1.074
Csa_2G173070.2	A0A0A0LIH9	54	S	Ribosomal_L14e domain-containing protein OS=Cucumis sativus OX=3659 GN=Csa_2G173070 PE=4 SV=1	Csa_2G173070	0.999808	0.00153101	85.729	3	RLS(1)LTDIK	0.39536	1.066	0.9885	1.011
Csa_2G173580	A0A0A0LI70	482	S	COP1-interacting protein-like protein(predicted) OS=Cucumis sativus OX=3659 GN=Csa_2G173580 PE=4 SV=1	Csa_2G173580	1	0.000337896	86.944	3	DLQAIS(1)PEIK	-0.040431	0.9695	1.0805	0.9535
Csa_2G173580.1	A0A0A0LI70	1140	S	COP1-interacting protein-like protein(predicted) OS=Cucumis sativus OX=3659 GN=Csa_2G173580 PE=4 SV=1	Csa_2G173580	0.872106	0.000384612	96.334	2	FS(0.118)S(0.872)PS(0.008)T(0.002)TEK	0.83971	0.63	0.7095	1.5995
Csa_2G173580.10	A0A0A0LI70	422	S	COP1-interacting protein-like protein(predicted) OS=Cucumis sativus OX=3659 GN=Csa_2G173580 PE=4 SV=1	Csa_2G173580	1	2.66888e-71	303.73	3	VPDDAES(1)EEEAS(1)EDQRK	-0.079725	0.941	0.999	1.0545
Csa_2G173580.11	A0A0A0LI70	427	S	COP1-interacting protein-like protein(predicted) OS=Cucumis sativus OX=3659 GN=Csa_2G173580 PE=4 SV=1	Csa_2G173580	1	1.97325e-15	147.26	3	VPDDAES(1)EEEAS(1)EDQRK	-0.079725	0.952	0.923	1.1125
Csa_2G173580.12	A0A0A0LI70	1157	S	COP1-interacting protein-like protein(predicted) OS=Cucumis sativus OX=3659 GN=Csa_2G173580 PE=4 SV=1	Csa_2G173580	0.997666	1.21077e-07	154.67	2	VS(0.002)S(0.998)FEDPCTR	-0.59767	1.0945	0.957	0.9635
Csa_2G173580.2	A0A0A0LI70	805	S	COP1-interacting protein-like protein(predicted) OS=Cucumis sativus OX=3659 GN=Csa_2G173580 PE=4 SV=1	Csa_2G173580	0.986434	3.54015e-05	93.342	4	GKPS(0.014)KLS(0.986)PLDEAR	0.18077	0.918	0.99	1.0875
Csa_2G173580.3	A0A0A0LI70	652	S	COP1-interacting protein-like protein(predicted) OS=Cucumis sativus OX=3659 GN=Csa_2G173580 PE=4 SV=1	Csa_2G173580	0.997966	3.63155e-22	167.22	3	GQTLS(0.002)NAHS(0.998)DPLAVSGLDIR	0.68246	1.214	0.916	0.897
Csa_2G173580.4	A0A0A0LI70	936	S	COP1-interacting protein-like protein(predicted) OS=Cucumis sativus OX=3659 GN=Csa_2G173580 PE=4 SV=1	Csa_2G173580	0.999146	0.00222403	71.176	3	LIQS(0.999)VPS(0.001)LTK	-0.095398	0.978	1.195	0.852
Csa_2G173580.5	A0A0A0LI70	394	S	COP1-interacting protein-like protein(predicted) OS=Cucumis sativus OX=3659 GN=Csa_2G173580 PE=4 SV=1	Csa_2G173580	0.999905	1.86124e-42	241.57	4	RHS(1)MDGGDNSTEPETWETNASK	0.094728	0.969	0.965	1.063
Csa_2G173580.6	A0A0A0LI70	634	S	COP1-interacting protein-like protein(predicted) OS=Cucumis sativus OX=3659 GN=Csa_2G173580 PE=4 SV=1	Csa_2G173580	1	1.65055e-08	144.3	3	RPGS(1)DDFMVYGQK	0.1862	0.871	0.7615	1.3425
Csa_2G173580.7	A0A0A0LI70	147	S	COP1-interacting protein-like protein(predicted) OS=Cucumis sativus OX=3659 GN=Csa_2G173580 PE=4 SV=1	Csa_2G173580	1	2.72846e-05	124.51	2	S(1)LLDGNEEK	-0.28571	0.867	1.1	1.0345
Csa_2G173580.8	A0A0A0LI70	688	S	COP1-interacting protein-like protein(predicted) OS=Cucumis sativus OX=3659 GN=Csa_2G173580 PE=4 SV=1	Csa_2G173580	0.995587	0.000137314	110.31	2	S(0.004)MS(0.996)MDAVGK	-0.31689	1.3085	0.7545	0.955
Csa_2G173580.9	A0A0A0LI70	515	S	COP1-interacting protein-like protein(predicted) OS=Cucumis sativus OX=3659 GN=Csa_2G173580 PE=4 SV=1	Csa_2G173580	0.982056	3.90957e-19	174.76	3	T(0.018)VS(0.982)PEADGHWQAFQSLLLR	1.2645	0.978	1.0705	0.9615
Csa_2G174090	A0A0A0LLI1	117	S	probable serine/threonine protein phosphatase 2A regulatory subunit B''delta(predicted) OS=Cucumis sativus OX=3659 GN=Csa_2G174090 PE=4 SV=1	Csa_2G174090	0.982805	7.86964e-05	99.5	3	FGPSSLS(0.017)S(0.983)PLK	-0.2031	0.772	0.915	1.308
Csa_2G174100	A0A0A0LII2	317	S	Protein kinase domain-containing protein OS=Cucumis sativus OX=3659 GN=Csa_2G174100 PE=3 SV=1	Csa_2G174100	0.999975	8.51373e-05	106.29	2	AAITPGPS(1)AER	0.29023
Csa_2G174100.1	A0A0A0LII2	451	S	Protein kinase domain-containing protein OS=Cucumis sativus OX=3659 GN=Csa_2G174100 PE=3 SV=1	Csa_2G174100	0.999994	1.8588e-26	211.65	3	DDALRS(1)FELLTIGTGK	-0.16726
Csa_2G174100.2	A0A0A0LII2	335	S	Protein kinase domain-containing protein OS=Cucumis sativus OX=3659 GN=Csa_2G174100 PE=3 SV=1	Csa_2G174100	1	0.00201209	69.333	3	DKFS(1)GPVEAFAR	-0.33097
Csa_2G174100.3	A0A0A0LII2	413	S	Protein kinase domain-containing protein OS=Cucumis sativus OX=3659 GN=Csa_2G174100 PE=3 SV=1	Csa_2G174100	0.880085	0.0282855	53.493	2	LFS(0.88)S(0.094)S(0.026)SR	0.64544
Csa_2G174100.4	A0A0A0LII2	399	S	Protein kinase domain-containing protein OS=Cucumis sativus OX=3659 GN=Csa_2G174100 PE=3 SV=1	Csa_2G174100	0.893005	1.65367e-07	153.15	2	PS(0.001)S(0.893)S(0.106)GEPSELR	-0.026499
Csa_2G174110	A0A0A0LKM0	284	S	Non-specific serine/threonine protein kinase OS=Cucumis sativus OX=3659 GN=Csa_2G174110 PE=4 SV=1	Csa_2G174110	0.999982	1.11051e-28	196.68	4	DFSQGSNLS(1)GALQSDGRPVASK	-0.1829
Csa_2G174110.1	A0A0A0LKM0	317	S	Non-specific serine/threonine protein kinase OS=Cucumis sativus OX=3659 GN=Csa_2G174110 PE=4 SV=1	Csa_2G174110	0.883505	1.21105e-33	211.75	3	YLAYS(0.884)T(0.116)VGTPDYIAPEVLLK	0.15674
Csa_2G174150	A0A0A0LII5	333	S	Malate dehydrogenase OS=Cucumis sativus OX=3659 GN=Csa_2G174150 PE=3 SV=1	Csa_2G174150	0.999895	0.010123	66.27	2	ALAYSCLS(1)	-1.0611	1.107	0.963	0.9585
Csa_2G190740	A0A0A0LLJ8	40	S	ATBET12, putative(predicted) OS=Cucumis sativus OX=3659 GN=Csa_2G190740 PE=4 SV=1	Csa_2G190740	0.962001	2.97681e-18	173.81	3	VAIPLLS(0.962)PLVS(0.039)PS(0.192)S(0.541)S(0.267)PK	0.49618
Csa_2G190740.1	A0A0A0LLJ8	44	S	ATBET12, putative(predicted) OS=Cucumis sativus OX=3659 GN=Csa_2G190740 PE=4 SV=1	Csa_2G190740	0.999296	2.09864e-15	146.78	3	VAIPLLSPLVS(0.999)PS(0.001)SSPK	0.64443
Csa_2G190740.2	A0A0A0LLJ8	48	S	ATBET12, putative(predicted) OS=Cucumis sativus OX=3659 GN=Csa_2G190740 PE=4 SV=1	Csa_2G190740	0.795671	4.56722e-07	100.28	4	VAIPLLS(0.003)PLVS(0.685)PS(0.301)S(0.216)S(0.796)PK	-0.34384
Csa_2G190800	A0A0A0LIK0	191	S	TPX2 domain-containing protein OS=Cucumis sativus OX=3659 GN=Csa_2G190800 PE=4 SV=1	Csa_2G190800	0.99999	4.99395e-09	120.44	2	S(1)PNAITTEK	0.19963
Csa_2G191300	A0A0A0LKP6	227	S	Zeta_toxin domain-containing protein OS=Cucumis sativus OX=3659 GN=Csa_2G191300 PE=4 SV=1	Csa_2G191300	1	0.0196083	48.351	3	S(1)PVLLLMGGGMGAGK	-1.3956	1.075	1.0415	0.9405
Csa_2G191300.1	A0A0A0LKP6	45	S	Zeta_toxin domain-containing protein OS=Cucumis sativus OX=3659 GN=Csa_2G191300 PE=4 SV=1	Csa_2G191300	0.989731	1.26304e-05	134.06	2	SS(0.004)S(0.99)PS(0.006)FIEDQK	-2.8904	1.041	1.047	0.973
Csa_2G200410	A0A0A0LLL6	132	S	Protein transport protein SEC23 OS=Cucumis sativus OX=3659 GN=Csa_2G200410 PE=3 SV=1	Csa_2G200410	0.914927	0.0016293	61.186	3	KMESPVANSGS(0.004)NVNMS(0.915)PS(0.064)Y(0.017)AR	-0.17325
Csa_2G223690	A0A0A0LIP5	127	S	KOW domain-containing protein OS=Cucumis sativus OX=3659 GN=Csa_2G223690 PE=3 SV=1	Csa_2G223690	0.815491	0.00571474	56.569	3	S(0.183)S(0.815)PRPT(0.001)VAGPK	-0.22385	0.9255	0.9375	1.1685
Csa_2G223730	A0A0A0LLP8	1217	S	NAB domain-containing protein OS=Cucumis sativus OX=3659 GN=Csa_2G223730 PE=4 SV=1	Csa_2G223730	0.984222	1.06207e-06	144.17	2	S(0.984)T(0.013)DS(0.003)LFEK	-0.034145
Csa_2G223740	A0A0A0LIP8	110	S	VAN3-binding protein-like(predicted) OS=Cucumis sativus OX=3659 GN=Csa_2G223740 PE=4 SV=1	Csa_2G223740	0.998788	5.43681e-06	138.89	2	EEVS(0.999)PLT(0.001)SGR	0.45626
Csa_2G224300	A0A0A0LIE4	278	S	RING-type domain-containing protein OS=Cucumis sativus OX=3659 GN=Csa_2G224300 PE=4 SV=1	Csa_2G224300	0.845816	4.78974e-06	129.38	3	ADPVS(0.846)PET(0.154)EKPK	0.37816
Csa_2G224300.1	A0A0A0LIE4	197	S	RING-type domain-containing protein OS=Cucumis sativus OX=3659 GN=Csa_2G224300 PE=4 SV=1	Csa_2G224300	0.999998	0.00391382	74.962	3	STIPLRS(1)K	-0.25435
Csa_2G224300.2	A0A0A0LIE4	94	T	RING-type domain-containing protein OS=Cucumis sativus OX=3659 GN=Csa_2G224300 PE=4 SV=1	Csa_2G224300	1	0.00200443	69.261	3	T(1)PEVAPVVLPPVR	0.36696
Csa_2G225310	A0A0A0LLQ5	243	T	Magnesium transporter OS=Cucumis sativus OX=3659 GN=Csa_2G225310 PE=3 SV=1	Csa_2G225310	0.909426	0.0333342	42.923	3	VAGT(0.909)PES(0.562)GS(0.264)GT(0.264)PIWFLASPK	-0.22392
Csa_2G228370	A0A0A0LNX0	143	S	SAM_MPBQ_MSBQ_MT domain-containing protein OS=Cucumis sativus OX=3659 GN=Csa_2G228370 PE=3 SV=1	Csa_2G228370	1	1.5245e-09	156.73	3	NVTILDQS(1)PHQLAK	0.72001	0.95	1.096	1.0095
Csa_2G229920	A0A0A0LLR7	588	T	probable protein phosphatase 2C 51 isoform X2(predicted) OS=Cucumis sativus OX=3659 GN=Csa_2G229920 PE=4 SV=1	Csa_2G229920	1	4.68538e-05	116.24	3	T(1)T(1)EAGQAEMK	1.562
Csa_2G229920.1	A0A0A0LLR7	589	T	probable protein phosphatase 2C 51 isoform X2(predicted) OS=Cucumis sativus OX=3659 GN=Csa_2G229920 PE=4 SV=1	Csa_2G229920	1	4.68538e-05	116.24	3	T(1)T(1)EAGQAEMK	1.562
Csa_2G232480	A0A0A0LIS6	131	S	CHZ domain-containing protein OS=Cucumis sativus OX=3659 GN=Csa_2G232480 PE=4 SV=1	Csa_2G232480	0.999961	0.000114334	86.54	2	MEDS(1)PVMGLLTGR	0.043396	0.7995	0.904	1.2595
Csa_2G232480.1	A0A0A0LIS6	107	S	CHZ domain-containing protein OS=Cucumis sativus OX=3659 GN=Csa_2G232480 PE=4 SV=1	Csa_2G232480	0.999996	1.90635e-22	188.23	4	SVNKEEAPES(1)PEGHQSK	0.41169	0.843	0.7995	1.3595
Csa_2G233010	A0A0A0LLS8	1161	S	PHD-type domain-containing protein OS=Cucumis sativus OX=3659 GN=Csa_2G233010 PE=4 SV=1	Csa_2G233010	0.998678	0.00310942	68.41	3	CANGEIFPCY(0.001)S(0.999)PK	-0.6799
Csa_2G233010.1	A0A0A0LLS8	243	S	PHD-type domain-containing protein OS=Cucumis sativus OX=3659 GN=Csa_2G233010 PE=4 SV=1	Csa_2G233010	0.952786	2.83787e-30	188.4	4	EAHTVDS(0.021)FS(0.953)PS(0.026)DKPLSEIGYEQNPSTCVK	-0.22278
Csa_2G233010.2	A0A0A0LLS8	801	S	PHD-type domain-containing protein OS=Cucumis sativus OX=3659 GN=Csa_2G233010 PE=4 SV=1	Csa_2G233010	0.947957	7.98093e-12	154.65	4	ESSANPSKPTVAT(0.052)S(0.948)PK	0.57472
Csa_2G233010.3	A0A0A0LLS8	276	S	PHD-type domain-containing protein OS=Cucumis sativus OX=3659 GN=Csa_2G233010 PE=4 SV=1	Csa_2G233010	0.966164	2.07502e-06	98.76	3	GEPLESSLVHS(0.007)DS(0.966)LT(0.027)R	0.18123
Csa_2G233010.4	A0A0A0LLS8	730	S	PHD-type domain-containing protein OS=Cucumis sativus OX=3659 GN=Csa_2G233010 PE=4 SV=1	Csa_2G233010	0.999853	9.57403e-05	109.96	2	GVDSPLS(1)PAR	0.7306
Csa_2G233010.5	A0A0A0LLS8	461	S	PHD-type domain-containing protein OS=Cucumis sativus OX=3659 GN=Csa_2G233010 PE=4 SV=1	Csa_2G233010	0.996283	4.13448e-08	119.34	4	KPNIVSPST(0.001)QVS(0.996)DT(0.003)EGKR	0.43212
Csa_2G233010.6	A0A0A0LLS8	1312	S	PHD-type domain-containing protein OS=Cucumis sativus OX=3659 GN=Csa_2G233010 PE=4 SV=1	Csa_2G233010	0.951206	0.000122987	79.837	3	T(0.033)AEGNS(0.951)DS(0.016)EGLLK	-0.63344
Csa_2G234520	A0A0A0LIH8	161	S	Abhydrolase_3 domain-containing protein OS=Cucumis sativus OX=3659 GN=Csa_2G234520 PE=4 SV=1	Csa_2G234520	1	2.35025e-10	137.79	3	VYFAGDS(1)AGANVANK	-0.11868	0.9285	1.032	1.049
Csa_2G234520.1	A0A0A0LIH8	52	T	Abhydrolase_3 domain-containing protein OS=Cucumis sativus OX=3659 GN=Csa_2G234520 PE=4 SV=1	Csa_2G234520	0.999741	2.69867e-06	110.78	3	DIVISPET(1)PVSAR	0.070211	0.9655	1.082	0.9635
Csa_2G234530	A0A0A0LNZ1	46	S	Abhydrolase_3 domain-containing protein OS=Cucumis sativus OX=3659 GN=Csa_2G234530 PE=4 SV=1	Csa_2G234530	1	3.13284e-28	201.17	3	LMTTSDIVPADADDPKS(1)PFR	1.3614	0.9915	1.0055	1.0215
Csa_2G237130	A0A0A0LIU9	2889	S	Kinesin motor domain-containing protein OS=Cucumis sativus OX=3659 GN=Csa_2G237130 PE=3 SV=1	Csa_2G237130	0.999999	0.00204366	69.92	3	LSELIPQPS(1)PK	0.70783	0.8935	1.331	0.8675
Csa_2G237710	A0A0A0LLV1	3537	S	serine/threonine-protein kinase SMG1-like(predicted) OS=Cucumis sativus OX=3659 GN=Csa_2G237710 PE=3 SV=1	Csa_2G237710	1	1.23622e-22	178.44	4	ALEGLGES(1)QEIKS(1)EGIHITK	-0.55992
Csa_2G237710.1	A0A0A0LLV1	3542	S	serine/threonine-protein kinase SMG1-like(predicted) OS=Cucumis sativus OX=3659 GN=Csa_2G237710 PE=3 SV=1	Csa_2G237710	0.999999	1.23622e-22	178.44	4	ALEGLGES(1)QEIKS(1)EGIHITK	-0.55992
Csa_2G237710.2	A0A0A0LLV1	3646	S	serine/threonine-protein kinase SMG1-like(predicted) OS=Cucumis sativus OX=3659 GN=Csa_2G237710 PE=3 SV=1	Csa_2G237710	0.972495	3.28575e-06	140.19	3	IT(0.003)S(0.02)FS(0.972)QT(0.004)DVGK	0.27827
Csa_2G237710.3	A0A0A0LLV1	3550	S	serine/threonine-protein kinase SMG1-like(predicted) OS=Cucumis sativus OX=3659 GN=Csa_2G237710 PE=3 SV=1	Csa_2G237710	1	1.90281e-12	163.53	3	S(1)QFNS(1)EVDAVDFEK	-1.9352
Csa_2G237710.4	A0A0A0LLV1	3554	S	serine/threonine-protein kinase SMG1-like(predicted) OS=Cucumis sativus OX=3659 GN=Csa_2G237710 PE=3 SV=1	Csa_2G237710	1	1.19543e-07	130.56	3	S(1)QFNS(1)EVDAVDFEK	-1.9352
Csa_2G238760	A0A0A0LIL3	321	S	RING-type domain-containing protein OS=Cucumis sativus OX=3659 GN=Csa_2G238760 PE=4 SV=1	Csa_2G238760	0.999999	0.000144123	97.631	3	RPS(1)PFGSLPK	-0.15124
Csa_2G238870	A0A0A0LP41	58	S	plastid division protein PDV2(predicted) OS=Cucumis sativus OX=3659 GN=Csa_2G238870 PE=4 SV=1	Csa_2G238870	0.999933	1.04246e-18	159.65	3	QDPSAGTENVPALDGGSASQAPVS(1)DVEDDEEVER	-0.52009	1.0255	1.04	0.9655
[truncated: 7,379 more rows]

## Sheet: (B)Quantifiable sites
Supplementary Table 2. Summary of the differential phosphopeptides data
[truncated: 5,522 more rows]

## Sheet: (C)cold
Supplementary Table 2. Summary of the differential phosphopeptides data
[truncated: 1,431 more rows]

[truncated: 2 more sheets: (D)BR_cold, (E)BR_non_cold]
