# Supplementary material for: Proteome and phosphoproteome analysis of 2,4-epibrassinolide-mediated cold stress response in cucumber seedlings
Source: Front Plant Sci. 2023 Feb 21;14:1104036. doi: 10.3389/fpls.2023.1104036 (PMC9989176; doi:10.3389/fpls.2023.1104036)
Supplement: Supplementary file 10 [file Table_3.xls]

## Sheet: (A)Protein_quant
Supplementary Table 3. Summary of the differential proteins data
(A) Summarized data of differential proteins
Protein accession	Protein description	Gene name	MW [kDa]	Coverage [%]	Peptides	Unique peptides	PSMs	BR-average	WC-average	WT-average
A0A0A0K7P4	Serine/threonine-protein kinase TOR OS=Cucumis sativus OX=3659 GN=Csa_7G070760 PE=3 SV=1	Csa_7G070760	277.3	3.4	7	7	7	1.1025	0.931	0.9735
A0A0A0L690	Adenylyltransferase and sulfurtransferase MOCS3 OS=Cucumis sativus OX=3659 GN=MOCS3 PE=3 SV=1	MOCS3	50.379	11.5	5	5	6	0.9725	0.988	1.0075
A0A0A0KH95	Pyrophosphate--fructose 6-phosphate 1-phosphotransferase subunit beta OS=Cucumis sativus OX=3659 GN=PFP-BETA PE=3 SV=1	PFP-BETA	61.951	42.7	19	19	35	0.972	1.0415	0.9795
A0A0A0LWB9	ATP-dependent 6-phosphofructokinase OS=Cucumis sativus OX=3659 GN=PFK PE=3 SV=1	PFK	54.056	20.7	9	6	13	1.0035	1.0315	0.9845
A0A0A0L1E1	Adenylosuccinate synthetase, chloroplastic OS=Cucumis sativus OX=3659 GN=PURA PE=3 SV=1	PURA	53.388	50.1	22	22	44	0.987	1.0145	1.001
A0A0A0LWA2	Flap endonuclease 1 OS=Cucumis sativus OX=3659 GN=FEN1 PE=3 SV=1	FEN1	47.199	11.8	5	5	7	1.0025	1.0025	1.032
A0A0A0KXA8	Inositol hexakisphosphate and diphosphoinositol-pentakisphosphate kinase OS=Cucumis sativus OX=3659 GN=Csa_5G635360 PE=3 SV=1	Csa_5G635360	117.45	4.4	4	4	4	1.0715	0.9975	0.9115
A0A0A0K8Q7	Glutathione reductase OS=Cucumis sativus OX=3659 GN=Csa_7G378460 PE=3 SV=1	Csa_7G378460	59.475	28.7	12	12	20	0.992	0.988	1.014
A0A0A0KZ72	ATP-dependent 6-phosphofructokinase OS=Cucumis sativus OX=3659 GN=PFK PE=3 SV=1	PFK	57.646	26.5	11	10	14	1.0585	0.9495	0.976
A0A0A0L4S4	Inosine triphosphate pyrophosphatase OS=Cucumis sativus OX=3659 GN=Csa_3G133190 PE=3 SV=1	Csa_3G133190	22.228	18.5	3	3	4	0.943	1.004	1.0425
A0A0A0L0B5	Ribokinase OS=Cucumis sativus OX=3659 GN=Csa_4G082330 PE=3 SV=1	Csa_4G082330	38.819	27	7	7	9	1.0145	1.0045	0.9795
A0A0A0LEP6	Alanine--tRNA ligase OS=Cucumis sativus OX=3659 GN=Csa_3G656490 PE=3 SV=1	Csa_3G656490	113.39	36.2	31	31	60	1.043	1.033	0.907
A0A0A0LGF5	Lon protease homolog, mitochondrial OS=Cucumis sativus OX=3659 GN=Csa_2G033990 PE=3 SV=1	Csa_2G033990	107.4	12.9	11	11	14	1.05	1.0275	0.9315
A0A0A0K5T7	Ketol-acid reductoisomerase OS=Cucumis sativus OX=3659 GN=Csa_7G051370 PE=3 SV=1	Csa_7G051370	63.573	39.8	18	18	90	0.9825	0.9815	1.0285
A0A0A0K923	Inosine-5'-monophosphate dehydrogenase OS=Cucumis sativus OX=3659 GN=Csa_7G239630 PE=3 SV=1	Csa_7G239630	52.763	33.1	12	12	28	0.9415	1.024	1.026
A0A0A0L4I2	UMP-CMP kinase OS=Cucumis sativus OX=3659 GN=Csa_3G127790 PE=3 SV=1	Csa_3G127790	23.19	20.6	4	2	5	0.924	1.041	1.0465
A0A0A0KD13	UMP-CMP kinase OS=Cucumis sativus OX=3659 GN=Csa_6G079760 PE=3 SV=1	Csa_6G079760	23.079	18.2	4	2	6	1.003	0.9825	1.032
A0A0A0LBY7	Plug_translocon domain-containing protein OS=Cucumis sativus OX=3659 GN=Csa_3G812150 PE=3 SV=1	Csa_3G812150	52.34	19.7	8	8	15	1.056	1.0285	0.912
Q08375	Acetyl-CoA acyltransferase (3-ketoacyl-coa thiolase) OS=Cucumis sativus OX=3659 GN=Csa_3G133140 PE=2 SV=1	Csa_3G133140	48.509	14.9	5	2	7	0.9855	0.988	1.041
A0A0A0LPR2	40S ribosomal protein S28-1(predicted) OS=Cucumis sativus OX=3659 GN=Csa_1G021920 PE=3 SV=1	Csa_1G021920	7.5517	40	3	3	4	0.9155	1.027	1.143
A0A0A0K7Z7	40S ribosomal protein S18(predicted) OS=Cucumis sativus OX=3659 GN=Csa_6G055370 PE=3 SV=1	Csa_6G055370	17.563	56.6	9	9	32	0.9685	1.049	0.954
U5YTX9	Allene oxide synthase OS=Cucumis sativus OX=3659 GN=AOS PE=2 SV=1	AOS	60.002	4.5	2	2	2
J9XXT8	Phosphoenolpyruvate carboxylase 1 OS=Cucumis sativus OX=3659 GN=ppc2 PE=2 SV=1	ppc2	110.1	49.2	47	26	90	1.073	1.038	0.8725
B3U2A5	Glucosamine 6-phosphate N-acetyltransferase OS=Cucumis sativus OX=3659 GN=Csa_3G776930 PE=3 SV=1	Csa_3G776930	17.822	29.9	4	4	4	1.005	0.9995	1.0055
E2IZV5	Nitrate reductase OS=Cucumis sativus OX=3659 GN=NR2 PE=2 SV=1	NR2	103.24	5.5	5	5	5	1.1525	0.953	0.8565
A0A0A0LSH2	Histone H4 OS=Cucumis sativus OX=3659 GN=Csa_1G084320 PE=3 SV=1	Csa_1G084320	11.409	50.5	6	6	32	0.903	1.084	0.965
A0A0A0LMA4	PI-PLC X-box domain-containing protein DDB_G0293730(predicted) OS=Cucumis sativus OX=3659 GN=Csa_2G264560 PE=4 SV=1	Csa_2G264560	36.06	21.4	6	6	8	1.0535	0.9795	0.9715
K7QLL6	Polygalacturonase-inhibiting protein 2 OS=Cucumis sativus OX=3659 GN=PGIP2 PE=2 SV=1	PGIP2	37.434	5.7	1	1	1
A0A0A0KA91	Cytochrome P450 OS=Cucumis sativus OX=3659 GN=Csa6G088710 PE=2 SV=1	Csa6G088710	54.247	16.4	9	9	11	0.9995	0.987	1.0115
Q96403	Stellacyanin OS=Cucumis sativus OX=3659 GN=Csa_7G432470 PE=2 SV=1	Csa_7G432470	19.313	12.1	1	1	2	1.1185	0.9745	0.912
A0A0A0KQU6	Mitogen-activated protein kinase OS=Cucumis sativus OX=3659 GN=Csa_5G152810 PE=2 SV=1	Csa_5G152810	43.979	15.7	5	4	5	1.0265	1.0085	0.9615
B8LG99	Stachyose synthase OS=Cucumis sativus OX=3659 GN=Csa_7G407800 PE=2 SV=1	Csa_7G407800	96.021	37.6	26	26	56	1.34	0.9045	0.74
A0A0A0LEN7	60S ribosomal protein L44-like(predicted) OS=Cucumis sativus OX=3659 GN=Csa_3G653380 PE=3 SV=1	Csa_3G653380	12.029	45.7	8	8	12	0.9775	1.0395	0.983
Q39636	CR9 protein OS=Cucumis sativus OX=3659 GN=CR9 PE=2 SV=1	CR9	14.703	30.7	3	3	5	0.945	1.027	1.083
B1PE19	Superoxide dismutase [Cu-Zn] OS=Cucumis sativus OX=3659 GN=SOD PE=2 SV=1	SOD	15.262	48.7	5	5	25	0.927	0.9345	1.094
U3RBI2	Glutaredoxin, grx OS=Cucumis sativus OX=3659 GN=GRX1 PE=2 SV=1	GRX1	13.561	5.3	1	1	1	1.187	0.9545	0.8415
V5RF58	Plasma intrinsic protein 2-5 OS=Cucumis sativus OX=3659 GN=PIP2-5 PE=2 SV=1	PIP2-5	29.847	10.4	2	2	7	0.929	1.0825	0.976
E5G6Y6	Nitrate transporter 1.1 OS=Cucumis sativus OX=3659 GN=Csa_3G027720 PE=2 SV=1	Csa_3G027720	65.868	4.2	2	2	2
N0DX82	Xyloglucan endotransglucosylase/hydrolase OS=Cucumis sativus OX=3659 GN=xth19 PE=3 SV=1	xth19	35.173	10.6	3	3	3	1.04	0.868	1.111
A0A0A0K5X0	S-adenosylmethionine synthase OS=Cucumis sativus OX=3659 GN=Csa_7G419610 PE=3 SV=1	Csa_7G419610	43.223	66.9	20	15	113	0.953	1.0155	1.017
H6WX41	Alkaline alpha galactosidase 3 OS=Cucumis sativus OX=3659 GN=AGA3 PE=2 SV=1	AGA3	86.086	40.5	25	24	50	1.022	0.992	0.969
A0A0A0KZN7	NADPH-protochlorophyllide oxidoreductase OS=Cucumis sativus OX=3659 GN=POR PE=2 SV=1	POR	43.175	62.4	21	21	116	0.9085	1.0385	1.058
U3RGD2	Glutaredoxin OS=Cucumis sativus OX=3659 GN=GRX2 PE=2 SV=1	GRX2	13.498	53.6	6	6	8	1.025	1.066	0.954
H6WP27	Glutamine synthetase OS=Cucumis sativus OX=3659 GN=GS1 PE=2 SV=1	GS1	39.276	47.2	10	7	21	0.9665	1.0235	1.0095
A0A097IYP6	Cytochrome P450 OS=Cucumis sativus OX=3659 GN=Csa3G903550 PE=2 SV=1	Csa3G903550	56.023	19.2	9	8	10	1.0535	0.978	0.9715
B0F832	Eukaryotic initiation factor iso4E OS=Cucumis sativus OX=3659 GN=eIF(iso)4E PE=3 SV=1	eIF(iso)4E	23.028	30	6	6	11	0.969	0.9885	1.0545
V5RDW7	Plasma intrinsic protein 2-3 OS=Cucumis sativus OX=3659 GN=PIP2-3 PE=2 SV=1	PIP2-3	29.978	15.1	3	2	6	1.038	0.917	1.047
A0A0A0L6L0	60S ribosomal protein L36 OS=Cucumis sativus OX=3659 GN=Csa_3G182240 PE=3 SV=1	Csa_3G182240	12.362	34.5	5	5	14	0.9595	1.053	0.9365
Q6UNT3	Hypersensitive-induced response protein OS=Cucumis sativus OX=3659 GN=Csa_6G404210 PE=2 SV=1	Csa_6G404210	31.186	27.8	7	3	14	1.052	1.0085	0.933
L0EJZ7	Nitrate transporter NRT1.4B OS=Cucumis sativus OX=3659 GN=Csa_1G324370 PE=2 SV=1	Csa_1G324370	63.457	3.3	1	1	1
B0F6T5	Eukaryotic initiation factor 4E OS=Cucumis sativus OX=3659 GN=eIF4E PE=3 SV=1	eIF4E	26.542	34.9	7	7	10	0.974	1.0205	1.0035
B3VA19	Omega-3 fatty acid desaturase OS=Cucumis sativus OX=3659 GN=fad7 PE=2 SV=1	fad7	50.849	21.3	6	6	9	1.058	1.0255	0.9145
A0A0A0LAY1	Cell wall invertase 3 OS=Cucumis sativus OX=3659 GN=Csa_3G777580 PE=2 SV=1	Csa_3G777580	65.374	14.1	8	8	12	1.038	1.019	0.934
C1M2W0	Somatic embryogenesis cinnamyl alcohol dehydrogenase 1 OS=Cucumis sativus OX=3659 GN=SECAD1 PE=2 SV=1	SECAD1	38.917	62.3	19	18	56	0.962	1.034	1.022
A0A0A0KU38	Ribosomal protein L15 OS=Cucumis sativus OX=3659 GN=Csa_3G112770 PE=3 SV=1	Csa_3G112770	24.246	45.6	10	1	24	0.987	1.0485	0.945
A0A0A0KG15	Branched-chain-amino-acid aminotransferase OS=Cucumis sativus OX=3659 GN=Csa_6G496970 PE=3 SV=1	Csa_6G496970	43.98	54.3	19	19	44	0.992	0.973	1.035
I7K435	Cytochrome b6-f complex iron-sulfur subunit OS=Cucumis sativus OX=3659 GN=PetC PE=2 SV=1	PetC	24.271	51.1	9	9	57	1.0035	0.977	1.0635
A0A0A0LPM2	Dirigent protein OS=Cucumis sativus OX=3659 GN=Csa_2G264060 PE=3 SV=1	Csa_2G264060	19.851	23.4	3	3	7	0.94	0.952	1.096
A0A0A0KQK7	40S ribosomal protein S4 OS=Cucumis sativus OX=3659 GN=Csa_5G212590 PE=3 SV=1	Csa_5G212590	29.861	59.8	17	5	54	1.001	1.056	0.9125
A0A0A0KNA3	Ferredoxin OS=Cucumis sativus OX=3659 GN=Csa_5G413260 PE=3 SV=1	Csa_5G413260	16.044	31.5	2	2	4	0.9525	1.009	1.0775
Q8VWY0	Ubiquitin-like protein OS=Cucumis sativus OX=3659 GN=UBI-1 PE=2 SV=1	UBI-1	11.806	44.7	4	4	7	0.946	0.9935	1.049
E2CW93	Putative ubiquitin-conjugating enzyme OS=Cucumis sativus OX=3659 GN=UBC13 PE=2 SV=1	UBC13	17.22	38.6	5	5	19	0.923	0.997	1.122
A0A0A0L6F6	40S ribosomal protein S16(predicted) OS=Cucumis sativus OX=3659 GN=Csa_3G202730 PE=3 SV=1	Csa_3G202730	16.461	66.7	10	10	22	1.015	1.0365	0.9515
V5RE85	Aquaporin OS=Cucumis sativus OX=3659 GN=PIP2-2 PE=2 SV=1	PIP2-2	30.243	3.5	1	1	2	1.099	0.969	0.919
A0A0A0LQP6	Cytochrome P450 OS=Cucumis sativus OX=3659 GN=Csa1G044890 PE=2 SV=1	Csa1G044890	54.462	30.8	13	13	18	1.0015	0.9825	0.9975
A0A0A0KJ21	Actin OS=Cucumis sativus OX=3659 GN=Csa_2G301530 PE=3 SV=1	Csa_2G301530	41.709	56	17	5	99	0.9945	0.9705	1.0315
A0A0A0KM90	Uroporphyrinogen decarboxylase OS=Cucumis sativus OX=3659 GN=HEME2 PE=2 SV=1	HEME2	43.053	41.6	13	13	37	0.946	0.9745	1.092
Q5NDD1	Somatic embryogenesis serine-threonine protein kinase 1 OS=Cucumis sativus OX=3659 GN=SESTK1 PE=2 SV=1	SESTK1	38.074	10.2	2	1	3	1.0845	0.9935	0.914
N0DX47	Xyloglucan endotransglucosylase/hydrolase OS=Cucumis sativus OX=3659 GN=xth17 PE=3 SV=1	xth17	33.405	24.8	5	5	10	0.9925	0.9645	1.074
Q9SXL8	Csf-2 protein OS=Cucumis sativus OX=3659 GN=Csf-2 PE=2 SV=1	Csf-2	17.527	68.9	8	7	16	1.0145	1.0715	0.927
A0A0A0KH67	Ethylene instensitive 2 OS=Cucumis sativus OX=3659 GN=EIN2 PE=2 SV=1	EIN2	140.66	5.9	7	7	8	1.016	1.0235	0.9435
A0A0A0KYP3	Cytochrome P450 OS=Cucumis sativus OX=3659 GN=Csa4G007710 PE=2 SV=1	Csa4G007710	55.05	16.6	7	7	9	1.0175	0.982	0.9725
A0A0A0L9V6	Cytochrome P450 OS=Cucumis sativus OX=3659 GN=Csa3G698490 PE=2 SV=1	Csa3G698490	59.533	12.2	6	6	7	1.1195	0.9565	0.9955
N0DXB3	Xyloglucan endotransglucosylase/hydrolase OS=Cucumis sativus OX=3659 GN=xth13 PE=3 SV=1	xth13	34.007	32.2	9	9	11	1.0185	0.945	1.039
A0A0A0LP19	Glutamyl-tRNA reductase OS=Cucumis sativus OX=3659 GN=HEMA1 PE=2 SV=1	HEMA1	60.895	21.9	13	13	22	0.9125	0.91	1.1765
A0A0A0LHC2	Cytochrome P450 OS=Cucumis sativus OX=3659 GN=Csa3G9038540 PE=2 SV=1	Csa3G9038540	53.232	38.2	17	16	31	1.0095	1.0405	0.9435
A0A0A0KC19	Cytochrome P450 OS=Cucumis sativus OX=3659 GN=Csa6G088170 PE=2 SV=1	Csa6G088170	59.652	10.4	5	5	8	0.9845	1.038	0.9745
V5RFY5	Plasma intrinsic protein 1-2 OS=Cucumis sativus OX=3659 GN=PIP1-2 PE=2 SV=1	PIP1-2	31.371	21.9	6	3	24	1.027	1.025	0.9435
A2TJV6	Chloroplast HSP70 OS=Cucumis sativus OX=3659 GN=Csa_2G122520 PE=3 SV=1	Csa_2G122520	75.395	52.9	37	22	176	0.937	1.021	1.0365
E7CEX8	WRKY protein OS=Cucumis sativus OX=3659 GN=WRKY37 PE=2 SV=1	WRKY37	55.206	6.7	3	2	4	0.912	0.778	1.328
A0A0A0LXA1	NADPH--cytochrome P450 reductase OS=Cucumis sativus OX=3659 GN=Csa1G423150 PE=2 SV=1	Csa1G423150	78.784	7.5	5	4	7	1.0315	1.0195	0.927
L7Y071	ABC transporter I family member 19 OS=Cucumis sativus OX=3659 GN=ABCA19 PE=2 SV=1	ABCA19	33.937	3.3	1	1	1
E2S0A6	Cytosolic alkenal/one oxidoreductase OS=Cucumis sativus OX=3659 GN=CsCytAOR PE=2 SV=1	CsCytAOR	34.422	40.3	12	11	22	1.0125	0.954	1.0315
Q2HYY3	Alpha-galactosidase OS=Cucumis sativus OX=3659 GN=Csa_5G580630 PE=2 SV=1	Csa_5G580630	46.635	11.4	5	5	7	1.096	0.8685	1.0185
A0A097IYP1	Cytochrome P450 OS=Cucumis sativus OX=3659 GN=Csa6G088160 PE=2 SV=1	Csa6G088160	57.395	12.8	6	6	6	1.0295	0.9855	0.998
A0A0A0KVT6	Acetyltransferase OS=Cucumis sativus OX=3659 GN=Csa5G639480 PE=2 SV=1	Csa5G639480	51.741	27	10	10	13	1.0565	0.951	1.05
Q6UNT4	Putative GTP-binding protein OS=Cucumis sativus OX=3659 GN=Rab7b PE=2 SV=1	Rab7b	23.039	43.2	7	2	13	1.0055	1.0115	0.9755
E1B2J6	Glyceraldehyde-3-phosphate dehydrogenase OS=Cucumis sativus OX=3659 GN=GAPDH C PE=2 SV=1	GAPDH	36.361	73.8	23	12	121	0.942	1.0055	1.07
A0A0A0L4U0	MPN domain-containing protein OS=Cucumis sativus OX=3659 GN=Csa_4G639140 PE=4 SV=1	Csa_4G639140	34.603	26.9	9	9	15	0.935	0.9985	1.071
J9Y1K3	Phosphoenolpyruvate carboxylase protein OS=Cucumis sativus OX=3659 GN=ppc1 PE=2 SV=1	ppc1	110.19	49.3	43	21	72	1.0245	1.049	0.88
V5RFZ0	Plasma intrinsic protein 2-4 OS=Cucumis sativus OX=3659 GN=PIP2-4 PE=2 SV=1	PIP2-4	30.24	23.3	6	5	33	1.0005	1.013	0.98
A3F570	Aquaporin OS=Cucumis sativus OX=3659 GN=Csa_5G199280 PE=2 SV=1	Csa_5G199280	31.403	17.5	4	1	11	0.9965	0.9605	1.0335
I1Z8C8	Chloride channel protein OS=Cucumis sativus OX=3659 GN=ClCa PE=2 SV=1	ClCa	87.106	1.9	2	2	2
A0A059WQD2	Phosphate transporter OS=Cucumis sativus OX=3659 GN=PT2-1 PE=2 SV=1	PT2-1	61.908	3.8	2	2	5	1.0765	0.962	0.9585
M1GCN5	Transport inhibitor response 1 OS=Cucumis sativus OX=3659 GN=Csa_7G393970 PE=2 SV=1	Csa_7G393970	65.792	4.1	2	2	2	1.038	0.955	0.9945
J7KJQ3	Vacuolar cation/proton exchanger OS=Cucumis sativus OX=3659 GN=CAX3 PE=2 SV=1	CAX3	48.513	6	3	3	4	1.119	0.9425	0.9345
A0A0A0LGP6	40S ribosomal protein S14-2(predicted) OS=Cucumis sativus OX=3659 GN=Csa_3G777590 PE=3 SV=1	Csa_3G777590	16.364	46	7	7	25	0.986	1.0085	1.0135
A0A0A0KA29	Delta8-sphingolipid desaturase OS=Cucumis sativus OX=3659 GN=Csa_6G006850 PE=4 SV=1	Csa_6G006850	51.312	4	2	2	2	1.0375	1.096	0.856
Q9AVI6	CPD photolyase OS=Cucumis sativus OX=3659 GN=CsPHR PE=2 SV=1	CsPHR	56.654	2	1	1	1
C4PAW8	Sedoheptulose-1,7-bisphosphatase OS=Cucumis sativus OX=3659 GN=SBPase PE=2 SV=1	SBPase	42.102	44.8	15	15	73	1.022	0.9645	1.022
A0A0A0L6M3	30S ribosomal protein S7, chloroplastic OS=Cucumis sativus OX=3659 GN=rps7 PE=3 SV=1	rps7	17.479	36.1	5	5	13	1.0075	1.0475	0.951
Q9FEK8	Ferrochelatase OS=Cucumis sativus OX=3659 GN=hemH PE=2 SV=1	hemH	58.547	18.4	9	9	11	1.075	0.992	0.9335
G8EX76	Chloroplast transketolase OS=Cucumis sativus OX=3659 GN=TK PE=2 SV=1	TK	80.619	54.3	29	24	155	1.076	0.995	0.9255
B5G4T9	Raffinose synthase OS=Cucumis sativus OX=3659 GN=Csa_3G838720 PE=2 SV=1	Csa_3G838720	86.933	34.9	22	20	48	1.377	0.8895	0.7265
Q52UN0	Peptidyl-prolyl cis-trans isomerase OS=Cucumis sativus OX=3659 GN=M2 PE=2 SV=1	M2	18.123	85.5	14	12	101	0.9355	1.015	1.051
A0A0A0LK40	Putative ribosomal protein L37ae(predicted) OS=Cucumis sativus OX=3659 GN=Csa_2G120410 PE=3 SV=1	Csa_2G120410	10.257	51.1	5	5	12	0.916	1.071	0.9985
V5RDL5	Plasma intrinsic protein 2-1 OS=Cucumis sativus OX=3659 GN=PIP2-1 PE=2 SV=1	PIP2-1	29.919	4.6	1	1	1
A0A0A0KDD0	Acetyltransferase OS=Cucumis sativus OX=3659 GN=Csa6G088700 PE=2 SV=1	Csa6G088700	47.6	29.6	12	12	23	0.973	1.0005	1.0105
U5YTM6	Hydroperoxide lyase OS=Cucumis sativus OX=3659 GN=HPL PE=2 SV=1	HPL	53.938	22.8	9	9	12	1.0115	1.015	0.986
E2JEI2	Chloroplast heme oxygenase-1 OS=Cucumis sativus OX=3659 GN=HO1 PE=2 SV=1	HO1	33.312	36.8	10	10	17	0.971	0.967	1.046
B7SBL6	WD-repeat protein OS=Cucumis sativus OX=3659 GN=TTG1 PE=2 SV=1	TTG1	37.191	7.5	2	2	2	1.022	0.961	1.0245
Q27J84	Alkaline alpha galactosidase OS=Cucumis sativus OX=3659 GN=AGA2 PE=2 SV=2	AGA2	84.475	26	18	16	23	1.072	0.9185	0.997
Q96399	Cytosolic ascorbate peroxidase OS=Cucumis sativus OX=3659 GN=Csa_1G479610 PE=2 SV=1	Csa_1G479610	27.395	61	12	12	53	0.975	0.994	1.035
A0A0A0KHY5	Brassinosteroid insensitive 1 protein OS=Cucumis sativus OX=3659 GN=bri1 PE=2 SV=1	bri1	129.93	3.2	4	3	4	0.9405	0.937	1.1255
A0A0A0KSN1	S4 RNA-binding domain-containing protein OS=Cucumis sativus OX=3659 GN=Csa_5G604980 PE=3 SV=1	Csa_5G604980	23.014	39.1	8	8	19	1.035	1.004	0.946
A0A0A0KPR0	DAR GTPase 3, chloroplastic(predicted) OS=Cucumis sativus OX=3659 GN=Csa_5G308790 PE=4 SV=1	Csa_5G308790	15.421	11.9	1	1	1	0.9925	1.0015	1.007
A0A0A0LGA4	OBG-type G domain-containing protein OS=Cucumis sativus OX=3659 GN=Csa_3G846030 PE=4 SV=1	Csa_3G846030	44.564	23.6	7	7	16	1.032	0.972	0.983
A0A0A0LIJ3	Usp domain-containing protein OS=Cucumis sativus OX=3659 GN=Csa_3G850650 PE=4 SV=1	Csa_3G850650	27.888	37.6	8	4	11	1.037	0.9645	1.0425
A0A0A0KUX4	RING-type E3 ubiquitin transferase OS=Cucumis sativus OX=3659 GN=Csa_5G622620 PE=4 SV=1	Csa_5G622620	68.858	1.8	1	1	1
A0A0A0L5W2	SMK-1 domain-containing protein OS=Cucumis sativus OX=3659 GN=Csa_3G166230 PE=4 SV=1	Csa_3G166230	100.8	1	1	1	1	1.0355	1.004	0.945
A0A0A0LCR6	Pectinesterase OS=Cucumis sativus OX=3659 GN=Csa_3G646640 PE=3 SV=1	Csa_3G646640	61.862	26.4	12	9	22	1.06	0.928	1.0185
A0A0A0L5E2	HSF_DOMAIN domain-containing protein OS=Cucumis sativus OX=3659 GN=Csa_3G146290 PE=3 SV=1	Csa_3G146290	42.544	5.2	1	1	1	1.0465	1.11	0.8335
A0A0A0L247	R3H domain-containing protein 1-like isoform X1(predicted) OS=Cucumis sativus OX=3659 GN=Csa_4G420720 PE=4 SV=1	Csa_4G420720	38.082	4.1	1	1	1
A0A0A0LHE7	dehydrogenase/reductase SDR family member 7 isoform X1(predicted) OS=Cucumis sativus OX=3659 GN=Csa_2G099440 PE=4 SV=1	Csa_2G099440	35.443	11.5	3	3	7	1.02	1.021	0.9575
A0A0A0LGM8	ornithine carbamoyltransferase, chloroplastic(predicted) OS=Cucumis sativus OX=3659 GN=Csa_3G859690 PE=3 SV=1	Csa_3G859690	41.806	35.2	11	11	25	1.025	0.9725	1.0035
A0A0A0LBE7	Inositol-1,4,5-trisphosphate 5-phosphatase 4 isoform 1(predicted) OS=Cucumis sativus OX=3659 GN=Csa_3G416650 PE=4 SV=1	Csa_3G416650	59.623	3.8	1	1	1
A0A0A0KLK6	60S ribosomal protein L35-like(predicted) OS=Cucumis sativus OX=3659 GN=Csa_5G178720 PE=3 SV=1	Csa_5G178720	14.206	23.6	4	3	6	0.985	1.0675	0.9155
A0A0A0L2B7	65-kDa microtubule-associated protein 1-like isoform X2(predicted) OS=Cucumis sativus OX=3659 GN=Csa_3G073820 PE=4 SV=1	Csa_3G073820	65.539	26.3	12	12	17	0.929	1.074	1.001
A0A0A0L607	probable GTP diphosphokinase CRSH, chloroplastic isoform X2(predicted) OS=Cucumis sativus OX=3659 GN=Csa_3G171210 PE=4 SV=1	Csa_3G171210	64.068	2.1	1	1	1
A0A0A0LJA4	ENTH domain-containing protein OS=Cucumis sativus OX=3659 GN=Csa_3G877670 PE=4 SV=1	Csa_3G877670	71.968	16.4	9	9	11	1.052	0.9745	0.9445
A0A0A0LSM8	zf-C2HC5 domain-containing protein OS=Cucumis sativus OX=3659 GN=Csa_1G033090 PE=4 SV=1	Csa_1G033090	43.95	9	2	2	3
A0A0A0KA85	DAO domain-containing protein OS=Cucumis sativus OX=3659 GN=Csa_7G374640 PE=4 SV=1	Csa_7G374640	52.823	11.4	5	5	5	1.035	0.9625	1.0315
A0A0A0KTW5	chlorophyllase-1-like(predicted) OS=Cucumis sativus OX=3659 GN=Csa_5G470560 PE=4 SV=1	Csa_5G470560	35.094	21	7	7	10	0.9555	1.042	1.0095
A0A0A0KR90	Phosphatidate phosphatase(predicted) OS=Cucumis sativus OX=3659 GN=Csa_5G610470 PE=4 SV=1	Csa_5G610470	80.389	2.5	2	2	2
A0A0A0M2E7	SHSP domain-containing protein OS=Cucumis sativus OX=3659 GN=Csa_1G600110 PE=3 SV=1	Csa_1G600110	39.099	21.4	4	4	6	1.136	0.953	0.9435
A0A0A0L2L1	Cytosolic Fe-S cluster assembly factor NBP35(predicted) OS=Cucumis sativus OX=3659 GN=Csa_4G540120 PE=3 SV=1	Csa_4G540120	35.039	19.3	5	5	7	1.029	0.9495	0.9995
A0A0A0LLY5	WD_REPEATS_REGION domain-containing protein OS=Cucumis sativus OX=3659 GN=Csa_2G285390 PE=4 SV=1	Csa_2G285390	176.9	10.7	14	14	16	1.044	0.991	0.958
A0A0A0KNR5	GBF-interacting protein(predicted) OS=Cucumis sativus OX=3659 GN=Csa_6G522110 PE=4 SV=1	Csa_6G522110	96.88	15.1	11	11	15	0.9355	1.025	1.0675
A0A0A0LJ72	Protein DETOXIFICATION OS=Cucumis sativus OX=3659 GN=Csa_2G049930 PE=3 SV=1	Csa_2G049930	52.743	5.2	2	2	2	1.132	0.967	0.9025
A0A0A0LHI9	CBS domain-containing protein CBSX6(predicted) OS=Cucumis sativus OX=3659 GN=Csa_2G074150 PE=4 SV=1	Csa_2G074150	46.635	4.7	1	1	1
A0A0A0KPD9	PMEI domain-containing protein OS=Cucumis sativus OX=3659 GN=Csa_5G567800 PE=4 SV=1	Csa_5G567800	22.954	21.6	3	3	3	1.039	0.9645	1.0185
A0A0A0KX46	protein EMBRYO SAC DEVELOPMENT ARREST 3, chloroplastic isoform X1(predicted) OS=Cucumis sativus OX=3659 GN=Csa_4G285690 PE=4 SV=1	Csa_4G285690	19.766	26.5	4	4	5	0.976	0.9495	1.1085
A0A0A0KE56	Proliferating cell nuclear antigen OS=Cucumis sativus OX=3659 GN=Csa_6G188070 PE=3 SV=1	Csa_6G188070	29.476	48.5	11	10	24	0.989	1.0085	1.036
A0A0A0KT29	myosin-1-like(predicted) OS=Cucumis sativus OX=3659 GN=Csa_5G577960 PE=3 SV=1	Csa_5G577960	132.74	4	4	4	4	1.1215	0.958	0.916
A0A0A0LIV4	Folate_rec domain-containing protein OS=Cucumis sativus OX=3659 GN=Csa_2G031180 PE=4 SV=1	Csa_2G031180	35.795	8.7	2	2	2	0.995	1.039	0.9605
A0A0A0K5D5	trans-resveratrol di-O-methyltransferase-like(predicted) OS=Cucumis sativus OX=3659 GN=Csa_7G039790 PE=3 SV=1	Csa_7G039790	40.168	7.6	2	2	2	0.894	1.0205	1.0945
A0A0A0L3D3	DUF482 domain-containing protein (Fragment)(predicted) OS=Cucumis sativus OX=3659 GN=Csa_3G111240 PE=4 SV=1	Csa_3G111240	56.786	4.8	2	2	2	0.934	0.927	1.128
A0A0A0KRK9	Carboxypeptidase OS=Cucumis sativus OX=3659 GN=Csa_5G623490 PE=3 SV=1	Csa_5G623490	51.695	25.9	9	8	10	0.9785	1.001	1.0405
A0A0A0KM69	Ferritin OS=Cucumis sativus OX=3659 GN=Csa_5G215130 PE=3 SV=1	Csa_5G215130	29.005	54.1	13	13	50	0.9335	1.0665	1.015
A0A0A0LR74	Fe2OG dioxygenase domain-containing protein OS=Cucumis sativus OX=3659 GN=Csa_2G428400 PE=3 SV=1	Csa_2G428400	36.79	23.4	7	7	8	1.0035	1	1.004
A0A0A0KNR7	PsbP domain-containing protein OS=Cucumis sativus OX=3659 GN=Csa_5G505780 PE=4 SV=1	Csa_5G505780	27.176	36.9	8	8	14	1.087	0.9425	0.992
A0A0A0LIB1	LsmAD domain-containing protein OS=Cucumis sativus OX=3659 GN=Csa_3G846560 PE=4 SV=1	Csa_3G846560	69.424	18.2	11	11	13	0.9385	1.019	1.032
A0A0A0KNL5	60S ribosomal protein L11-1-like(predicted) OS=Cucumis sativus OX=3659 GN=Csa_6G519680 PE=3 SV=1	Csa_6G519680	20.677	38.1	7	1	21	0.9945	0.9515	1.0465
A0A0A0KU59	Eukaryotic translation initiation factor 5A OS=Cucumis sativus OX=3659 GN=Csa_5G606480 PE=3 SV=1	Csa_5G606480	17.301	70.4	12	4	27	0.932	1.018	1.0475
A0A0A0KXB2	protein IQ-DOMAIN 1(predicted) OS=Cucumis sativus OX=3659 GN=Csa_4G292440 PE=4 SV=1	Csa_4G292440	49.34	15.7	6	6	8	1.0155	0.991	0.995
A0A0A0LVQ4	Lactamase_B domain-containing protein OS=Cucumis sativus OX=3659 GN=Csa_1G536310 PE=4 SV=1	Csa_1G536310	36.55	4.9	1	1	2
A0A0A0KAS4	U6 snRNA-associated Sm-like protein LSm1 OS=Cucumis sativus OX=3659 GN=LSM1 PE=3 SV=1	LSM1	14.429	14.1	1	1	1
A0A0A0KF49	desiccation-related protein PCC13-62-like(predicted) OS=Cucumis sativus OX=3659 GN=Csa_6G324880 PE=4 SV=1	Csa_6G324880	33.448	15.8	3	3	4	0.952	0.9605	1.0905
A0A0A0L1U9	Lipoxygenase(predicted) OS=Cucumis sativus OX=3659 GN=Csa_4G286940 PE=4 SV=1	Csa_4G286940	29.264	33.3	8	4	11	0.9265	1.1775	0.878
A0A0A0LV99	putative 3,4-dihydroxy-2-butanone kinase isoform X4(predicted) OS=Cucumis sativus OX=3659 GN=Csa_1G030620 PE=4 SV=1	Csa_1G030620	61.833	33.1	15	15	25	1.0285	1.013	0.964
A0A0A0LWL0	Glyco_18 domain-containing protein OS=Cucumis sativus OX=3659 GN=Csa_1G267230 PE=3 SV=1	Csa_1G267230	42.498	30.2	10	10	12	1.02	0.9985	0.965
A0A0A0KIX0	Rieske domain-containing protein OS=Cucumis sativus OX=3659 GN=Csa_6G385090 PE=4 SV=1	Csa_6G385090	60.412	21.9	9	9	13	0.99	0.955	1.059
A0A0A0LNE9	very-long-chain 3-oxoacyl-CoA reductase 1(predicted) OS=Cucumis sativus OX=3659 GN=Csa_2G350250 PE=3 SV=1	Csa_2G350250	35.666	18.8	5	5	5	1.0185	1.0535	0.957
A0A0A0LKF6	HABP4_PAI-RBP1 domain-containing protein OS=Cucumis sativus OX=3659 GN=Csa_3G914560 PE=4 SV=1	Csa_3G914560	39.105	36.6	13	13	37	0.9	1.009	1.0915
A0A0A0LTR3	Protein kinase domain-containing protein OS=Cucumis sativus OX=3659 GN=Csa_1G050180 PE=4 SV=1	Csa_1G050180	54.812	13.7	6	6	10	1.086	0.97	0.942
A0A0A0LXZ0	X8 domain-containing protein OS=Cucumis sativus OX=3659 GN=Csa_1G651130 PE=3 SV=1	Csa_1G651130	54.121	22.4	9	7	13	0.96	0.9735	1.0795
A0A0A0L108	Rossmann-like alpha/beta/alpha sandwich fold containing protein(predicted) OS=Cucumis sativus OX=3659 GN=Csa_3G002600 PE=4 SV=1	Csa_3G002600	23.012	37.1	7	7	10	0.9525	0.991	1.0975
A0A0A0L2D0	protein DCL, chloroplastic(predicted) OS=Cucumis sativus OX=3659 GN=Csa_4G639820 PE=4 SV=1	Csa_4G639820	26.088	23.6	5	5	8	0.9485	0.892	1.1535
A0A0A0KBZ0	IST1 homolog(predicted) OS=Cucumis sativus OX=3659 GN=Csa_6G020110 PE=4 SV=1	Csa_6G020110	65.02	10.4	7	7	7	1.05	0.963	0.9955
A0A0A0LKN2	LOW QUALITY PROTEIN: eIF-2-alpha kinase activator GCN1(predicted) OS=Cucumis sativus OX=3659 GN=Csa_2G079640 PE=4 SV=1	Csa_2G079640	161.14	12.5	16	16	18	1.0025	1.01	0.941
A0A0A0K5Z3	HMA domain-containing protein OS=Cucumis sativus OX=3659 GN=Csa_7G062830 PE=4 SV=1	Csa_7G062830	18.649	19.6	2	2	2	0.8905	0.9385	1.188
A0A0A0K5L0	methylcrotonoyl-CoA carboxylase subunit alpha, mitochondrial isoform X1(predicted) OS=Cucumis sativus OX=3659 GN=Csa_7G387180 PE=4 SV=1	Csa_7G387180	80.454	14.8	7	7	7	1.021	0.969	1.0155
A0A0A0KRH9	Endoglucanase OS=Cucumis sativus OX=3659 GN=Csa_5G567300 PE=3 SV=1	Csa_5G567300	54.344	7.6	3	2	4	0.9055	0.982	1.116
A0A0A0L8G4	CRM-domain containing factor CFM3A, chloroplastic/mitochondrial-like(predicted) OS=Cucumis sativus OX=3659 GN=Csa_3G143530 PE=4 SV=1	Csa_3G143530	99.483	8.5	6	6	6	0.9305	1.1355	0.914
A0A0A0KE91	BZIP domain-containing protein OS=Cucumis sativus OX=3659 GN=Csa_6G051480 PE=4 SV=1	Csa_6G051480	35.912	7.2	2	2	2	1.005	0.949	1.0655
A0A0A0LQK4	Zinc finger homeodomain protein SZF-HD1 OS=Cucumis sativus OX=3659 GN=Csa_1G043040 PE=4 SV=1	Csa_1G043040	19.631	10.2	1	1	1
A0A0A0LDN9	putative leucine-rich repeat-containing protein DDB_G0290503(predicted) OS=Cucumis sativus OX=3659 GN=Csa_3G877610 PE=4 SV=1	Csa_3G877610	89.699	4.1	3	3	3	0.988	1.144	0.8575
A0A0A0L343	protein FATTY ACID EXPORT 1, chloroplastic(predicted) OS=Cucumis sativus OX=3659 GN=Csa_4G350600 PE=4 SV=1	Csa_4G350600	14.466	16.9	2	2	4	0.9965	1.12	0.88
A0A0A0KRD5	7-methylguanosine phosphate-specific 5'-nucleotidase A(predicted) OS=Cucumis sativus OX=3659 GN=Csa_5G613460 PE=4 SV=1	Csa_5G613460	38.716	26.5	5	5	6	1.0575	0.928	1.0455
A0A0A0LH73	VOC domain-containing protein OS=Cucumis sativus OX=3659 GN=Csa_3G874350 PE=4 SV=1	Csa_3G874350	17.089	57.2	8	8	14	0.8395	1.046	1.106
A0A0A0KLX3	dipeptidyl aminopeptidase 4 isoform X1(predicted) OS=Cucumis sativus OX=3659 GN=Csa_5G139420 PE=3 SV=1	Csa_5G139420	84.381	7.1	5	5	6	1.1485	0.8425	0.991
A0A0A0L1K5	Protein kinase domain-containing protein OS=Cucumis sativus OX=3659 GN=Csa_4G334730 PE=4 SV=1	Csa_4G334730	69.228	7.4	4	3	5	1.0555	1.0305	0.889
A0A0A0L194	Ubiquitin-like domain-containing protein OS=Cucumis sativus OX=3659 GN=Csa_4G653440 PE=4 SV=1	Csa_4G653440	97.349	27.3	17	17	22	0.9715	0.9905	1.049
A0A0A0LRK9	thylakoid lumenal 17.9 kDa protein, chloroplastic(predicted) OS=Cucumis sativus OX=3659 GN=Csa_1G050570 PE=4 SV=1	Csa_1G050570	25.74	32.3	5	5	9	0.984	0.971	1.086
A0A0A0LP41	plastid division protein PDV2(predicted) OS=Cucumis sativus OX=3659 GN=Csa_2G238870 PE=4 SV=1	Csa_2G238870	33.424	5.9	2	2	3	0.964	0.9805	1.058
A0A0A0KYR9	MPN domain-containing protein OS=Cucumis sativus OX=3659 GN=Csa_4G419600 PE=4 SV=1	Csa_4G419600	22.891	55.2	10	10	14	0.9425	1.0025	1.0525
A0A0A0KGK2	Fe2OG dioxygenase domain-containing protein OS=Cucumis sativus OX=3659 GN=Csa_6G421630 PE=3 SV=1	Csa_6G421630	30.511	20	4	2	12
A0A0A0KG35	Flavin-containing monooxygenase OS=Cucumis sativus OX=3659 GN=Csa_6G125250 PE=3 SV=1	Csa_6G125250	59.021	14.2	6	6	8	1.099	1.006	0.893
A0A0A0L311	MI domain-containing protein OS=Cucumis sativus OX=3659 GN=Csa_4G651850 PE=4 SV=1	Csa_4G651850	84.192	55.3	33	30	56	0.9685	1.0255	0.983
A0A0A0LJN6	YL1_C domain-containing protein OS=Cucumis sativus OX=3659 GN=Csa_2G077540 PE=4 SV=1	Csa_2G077540	14.742	13.7	2	2	2
A0A0A0LDW3	Ribos_L4_asso_C domain-containing protein OS=Cucumis sativus OX=3659 GN=Csa_3G736750 PE=4 SV=1	Csa_3G736750	44.434	47.4	17	6	63	1.016	1.0685	0.893
A0A0A0K4W2	protein OSB2, chloroplastic-like(predicted) OS=Cucumis sativus OX=3659 GN=Csa_7G378540 PE=4 SV=1	Csa_7G378540	33.315	29.3	8	8	15	0.8995	1.021	1.0875
A0A0A0L9E8	TPR_REGION domain-containing protein OS=Cucumis sativus OX=3659 GN=Csa_3G645960 PE=4 SV=1	Csa_3G645960	32.917	32	7	7	10	0.959	1.056	1.0065
A0A0A0LM99	Monogalactosyldiacylglycerol synthase, chloroplastic(predicted) OS=Cucumis sativus OX=3659 GN=Csa_2G382780 PE=4 SV=1	Csa_2G382780	57.889	7.8	4	4	6	1.031	1.004	0.9555
A0A0A0L8T5	Disease resistance protein(predicted) OS=Cucumis sativus OX=3659 GN=Csa_3G599990 PE=4 SV=1	Csa_3G599990	46.253	15.6	4	4	7	1.085	1.002	0.9175
A0A0A0K6H8	N-alpha-acetyltransferase 15, NatA auxiliary subunit(predicted) OS=Cucumis sativus OX=3659 GN=Csa_7G440575 PE=4 SV=1	Csa_7G440575	27.168	45.1	11	11	12	1.0205	1.062	0.914
A0A0A0K3L9	cysteine-rich repeat secretory protein 38-like(predicted) OS=Cucumis sativus OX=3659 GN=Csa_7G044840 PE=4 SV=1	Csa_7G044840	28.162	22	5	5	6	1.0795	0.922	1.021
A0A0A0LJI0	Putative soluble epoxide hydrolase(predicted) OS=Cucumis sativus OX=3659 GN=Csa_2G074110 PE=4 SV=1	Csa_2G074110	30.986	41.9	11	11	14	1.0445	0.9605	0.974
A0A0A0LHK7	Putative P-loop containing nucleoside triphosphate hydrolase(predicted) OS=Cucumis sativus OX=3659 GN=Csa_3G915130 PE=4 SV=1	Csa_3G915130	52.455	2.8	1	1	1
A0A0A0KMW5	heavy metal-associated isoprenylated plant protein 3-like(predicted) OS=Cucumis sativus OX=3659 GN=Csa_6G511030 PE=4 SV=1	Csa_6G511030	34.249	21	5	5	9	0.9545	1.0045	1.026
A0A0A0KWD3	GCFC domain-containing protein OS=Cucumis sativus OX=3659 GN=Csa_5G608340 PE=4 SV=1	Csa_5G608340	104.03	3.6	3	3	3	1.0295	0.9385	1.036
A0A0A0KGD7	Chlorophyll a-b binding protein, chloroplastic OS=Cucumis sativus OX=3659 GN=Csa_6G139750 PE=3 SV=1	Csa_6G139750	28.354	44.9	9	3	93	0.945	1.106	0.9435
A0A0A0L455	histone-lysine N-methyltransferase, H3 lysine-9 specific SUVH1-like(predicted) OS=Cucumis sativus OX=3659 GN=Csa_4G595990 PE=4 SV=1	Csa_4G595990	78.248	5.3	4	4	5	1.0715	0.863	0.9885
A0A0A0KA44	SMC_N domain-containing protein OS=Cucumis sativus OX=3659 GN=Csa_7G372270 PE=4 SV=1	Csa_7G372270	70.836	3.2	2	2	2	1.063	1.014	0.9185
A0A0A0LKC6	FPL domain-containing protein OS=Cucumis sativus OX=3659 GN=Csa_2G061590 PE=4 SV=1	Csa_2G061590	96.512	1.3	1	1	1	1.0405	0.979	0.972
A0A0A0L7H2	transcription factor bHLH3(predicted) OS=Cucumis sativus OX=3659 GN=Csa_3G391380 PE=4 SV=1	Csa_3G391380	55.3	9.6	4	3	4	1.116	0.937	0.9405
A0A0A0KVB1	Calcium-dependent phosphotriesterase superfamily protein(predicted) OS=Cucumis sativus OX=3659 GN=Csa_4G003680 PE=4 SV=1	Csa_4G003680	35.582	9.2	2	2	2	1.0325	1.075	0.878
A0A0A0KVV4	Protein kinase domain-containing protein OS=Cucumis sativus OX=3659 GN=Csa_5G642730 PE=3 SV=1	Csa_5G642730	68.973	4.2	3	2	3
A0A0A0KTD0	Sucrose synthase OS=Cucumis sativus OX=3659 GN=Csa_4G001950 PE=3 SV=1	Csa_4G001950	93.545	3.8	3	3	4	0.874	1.198	0.924
A0A0A0L5U8	Dof-type domain-containing protein OS=Cucumis sativus OX=3659 GN=Csa_3G119420 PE=4 SV=1	Csa_3G119420	18.124	6.4	1	1	1	0.987	0.806	1.218
A0A0A0M0R3	MFS domain-containing protein OS=Cucumis sativus OX=3659 GN=Csa_1G528610 PE=4 SV=1	Csa_1G528610	58.816	3	1	1	1
A0A0A0LJG3	Rac-type small GTP-binding protein OS=Cucumis sativus OX=3659 GN=Csa_2G270750 PE=4 SV=1	Csa_2G270750	21.98	20.2	4	2	9	1.0135	0.991	0.989
A0A0A0KHU1	Putative nuclear factor related to kappa-B-binding protein(predicted) OS=Cucumis sativus OX=3659 GN=Csa_6G301600 PE=4 SV=1	Csa_6G301600	154.94	1.2	1	1	1
A0A0A0L0D8	Glycosyltransferase OS=Cucumis sativus OX=3659 GN=Csa_4G279810 PE=3 SV=1	Csa_4G279810	50.898	2.2	1	1	1
A0A0A0K2D2	epimerase family protein SDR39U1 homolog, chloroplastic-like(predicted) OS=Cucumis sativus OX=3659 GN=Csa_7G006290 PE=4 SV=1	Csa_7G006290	37.791	26.7	8	8	13	1.125	0.947	0.897
A0A0A0LSL3	LOW QUALITY PROTEIN: homeobox protein knotted-1-like 3(predicted) OS=Cucumis sativus OX=3659 GN=Csa_2G382490 PE=4 SV=1	Csa_2G382490	44.383	6.9	3	1	3
A0A0A0L8U2	E2_bind domain-containing protein OS=Cucumis sativus OX=3659 GN=Csa_3G149920 PE=4 SV=1	Csa_3G149920	49.389	19.6	8	8	9	0.974	1.0115	0.9785
A0A0A0LBI8	CID domain-containing protein OS=Cucumis sativus OX=3659 GN=Csa_3G815490 PE=4 SV=1	Csa_3G815490	14.233	35.2	4	4	5	0.9765	0.9325	1.1095
A0A0A0L3W3	photosynthetic NDH subunit of lumenal location 2, chloroplastic(predicted) OS=Cucumis sativus OX=3659 GN=Csa_3G119660 PE=4 SV=1	Csa_3G119660	21.28	42.8	7	7	21	1.055	0.9495	1.0185
A0A0A0KWN8	protein NDH-DEPENDENT CYCLIC ELECTRON FLOW 5(predicted) OS=Cucumis sativus OX=3659 GN=Csa_4G192150 PE=4 SV=1	Csa_4G192150	41.299	6.4	2	2	2	1.028	1.008	0.9675
A0A0A0LIT4	Sec3-PIP2_bind domain-containing protein OS=Cucumis sativus OX=3659 GN=Csa_3G854220 PE=4 SV=1	Csa_3G854220	101.46	10.4	9	9	11	1.088	0.9855	0.924
A0A0A0LRY9	plant intracellular Ras-group-related LRR protein 9-like(predicted) OS=Cucumis sativus OX=3659 GN=Csa_1G003450 PE=4 SV=1	Csa_1G003450	51.906	37.2	12	12	14	0.962	1.0175	1.003
A0A0A0KXI1	DUF3598 domain-containing protein OS=Cucumis sativus OX=3659 GN=Csa_5G638300 PE=4 SV=1	Csa_5G638300	44.969	26.6	9	9	15	0.985	0.9765	1.046
A0A0A0L6R1	protein DEFECTIVE IN MERISTEM SILENCING 3(predicted) OS=Cucumis sativus OX=3659 GN=Csa_3G239290 PE=4 SV=1	Csa_3G239290	53.092	16.6	6	6	7	1.0265	0.986	0.996
A0A0A0LUK3	HNHc domain-containing protein OS=Cucumis sativus OX=3659 GN=Csa_1G011480 PE=4 SV=1	Csa_1G011480	23.367	7.1	1	1	1
A0A0A0LL71	UBA domain-containing protein OS=Cucumis sativus OX=3659 GN=Csa_2G139840 PE=4 SV=1	Csa_2G139840	46.232	24.1	9	9	14	0.954	1.04	0.9605
A0A0A0LP98	transportin-3(predicted) OS=Cucumis sativus OX=3659 GN=Csa_1G007870 PE=4 SV=1	Csa_1G007870	107.33	7.5	5	5	5	1.08	0.9745	0.944
A0A0A0KJE4	Serine/threonine-protein phosphatase OS=Cucumis sativus OX=3659 GN=Csa_6G409920 PE=3 SV=1	Csa_6G409920	44.816	7.4	3	2	4	1.031	1.023	0.936
A0A0A0KED4	Phytocyanin domain-containing protein OS=Cucumis sativus OX=3659 GN=Csa_6G425040 PE=4 SV=1	Csa_6G425040	19.548	17.3	3	3	3
A0A0A0KW30	Glutathione peroxidase OS=Cucumis sativus OX=3659 GN=Csa_4G013040 PE=3 SV=1	Csa_4G013040	23.41	12.3	3	2	4	0.962	0.9545	1.0935
A0A0A0KYJ5	Glucose-6-phosphate 1-dehydrogenase OS=Cucumis sativus OX=3659 GN=Csa_4G443140 PE=3 SV=1	Csa_4G443140	67.53	30	16	16	24	0.9755	0.9925	1.036
A0A0A0KEU9	LMWPc domain-containing protein OS=Cucumis sativus OX=3659 GN=Csa_6G151690 PE=4 SV=1	Csa_6G151690	27.917	38.2	8	8	11	1.0085	0.951	1.0455
A0A0A0K710	FCP1 homology domain-containing protein OS=Cucumis sativus OX=3659 GN=Csa_7G162560 PE=4 SV=1	Csa_7G162560	27.256	21.7	5	5	7	1.014	0.9685	1.0445
A0A0A0KTD2	calcium-dependent protein kinase 1(predicted) OS=Cucumis sativus OX=3659 GN=Csa_5G612930 PE=4 SV=1	Csa_5G612930	20.318	17.1	2	1	2	1.001	0.999	0.999
A0A0A0LBK4	3-ketoacyl-CoA thiolase 2, peroxisomal-like(predicted) OS=Cucumis sativus OX=3659 GN=Csa_3G624070 PE=3 SV=1	Csa_3G624070	47.458	10	3	2	4	0.8485	1.0855	1.057
A0A0A0KZ68	Peroxidase OS=Cucumis sativus OX=3659 GN=Csa_4G285800 PE=3 SV=1	Csa_4G285800	36.08	8.4	2	2	3	0.973	0.9845	1.08
A0A0A0KCB7	CAAD domain-containing protein OS=Cucumis sativus OX=3659 GN=Csa_6G095900 PE=4 SV=1	Csa_6G095900	18.675	18.3	6	6	13	0.93	1.0075	1.1105
A0A0A0LVP1	Smr domain-containing protein OS=Cucumis sativus OX=3659 GN=Csa_1G173140 PE=4 SV=1	Csa_1G173140	78.698	31.8	17	17	28	1.025	1.032	0.9105
A0A0A0LU78	L-ascorbate oxidase-like(predicted) OS=Cucumis sativus OX=3659 GN=Csa_1G062350 PE=4 SV=1	Csa_1G062350	47.218	16.2	5	5	8	1.0055	1.003	0.993
A0A0A0LBK0	Pectate lyase OS=Cucumis sativus OX=3659 GN=Csa_3G624020 PE=3 SV=1	Csa_3G624020	48.208	5.8	2	2	2
A0A0A0KW46	LRRNT_2 domain-containing protein OS=Cucumis sativus OX=3659 GN=Csa_5G606570 PE=4 SV=1	Csa_5G606570	37.388	11.2	4	4	4	1	1.03	0.9625
A0A0A0LDI2	C2H2-type domain-containing protein OS=Cucumis sativus OX=3659 GN=Csa_3G732590 PE=4 SV=1	Csa_3G732590	51.283	10.6	3	3	3	0.93	1.0665	1
A0A0A0L3F3	FAD-binding FR-type domain-containing protein OS=Cucumis sativus OX=3659 GN=Csa_3G113400 PE=4 SV=1	Csa_3G113400	83.047	4.6	3	3	3	1.1095	0.926	0.968
A0A0A0KPS4	DNA-directed RNA polymerase II subunit RPB7(predicted) OS=Cucumis sativus OX=3659 GN=Csa_5G312340 PE=4 SV=1	Csa_5G312340	19.552	33.5	5	5	5	0.997	1.0205	1.0555
A0A0A0LGA1	Alpha/Beta hydrolase fold containing protein(predicted) OS=Cucumis sativus OX=3659 GN=Csa_3G845440 PE=4 SV=1	Csa_3G845440	49.052	18.9	7	7	11	1.0655	0.9045	1.01
A0A0A0LMV4	S-adenosylmethionine carrier 1, chloroplastic/mitochondrial isoform X1(predicted) OS=Cucumis sativus OX=3659 GN=Csa_2G297210 PE=3 SV=1	Csa_2G297210	34.964	24.5	8	8	13	1.0795	1.009	0.907
A0A0A0LAC6	heat shock 70 kDa protein 8(predicted) OS=Cucumis sativus OX=3659 GN=Csa_3G147740 PE=3 SV=1	Csa_3G147740	61.985	1.9	1	1	1	1.054	0.9885	0.964
A0A0A0L2P2	Transmembrane protein, putative(predicted) OS=Cucumis sativus OX=3659 GN=Csa_3G044530 PE=4 SV=1	Csa_3G044530	18.72	6.3	1	1	2	0.934	1.062	1.011
A0A0A0LZK6	sodium/pyruvate cotransporter BASS2, chloroplastic(predicted) OS=Cucumis sativus OX=3659 GN=Csa_1G404660 PE=4 SV=1	Csa_1G404660	44.86	5.5	2	2	6	0.971	1.0975	0.925
A0A0A0LQA4	DNA polymerase alpha subunit B OS=Cucumis sativus OX=3659 GN=Csa_1G039840 PE=3 SV=1	Csa_1G039840	82.542	9.9	4	4	4	0.984	1.005	1.0105
A0A0A0LFK3	zf-Tim10_DDP domain-containing protein OS=Cucumis sativus OX=3659 GN=Csa_3G734240 PE=4 SV=1	Csa_3G734240	10.825	62.4	6	6	12	0.8975	1.013	1.082
A0A0A0KFR2	ATG13 domain-containing protein OS=Cucumis sativus OX=3659 GN=Csa_6G484560 PE=4 SV=1	Csa_6G484560	57.544	2.1	1	1	1
A0A0A0LTH2	Helicase C-terminal domain-containing protein OS=Cucumis sativus OX=3659 GN=Csa_1G039130 PE=4 SV=1	Csa_1G039130	57.098	3	2	2	2	1.094	0.996	0.895
A0A0A0L2Y6	aspartate carbamoyltransferase, chloroplastic(predicted) OS=Cucumis sativus OX=3659 GN=Csa_3G074470 PE=3 SV=1	Csa_3G074470	45.423	38.9	14	14	26	0.986	0.9935	1.0335
A0A0A0LBK8	microtubule-associated protein TORTIFOLIA1(predicted) OS=Cucumis sativus OX=3659 GN=Csa_3G426390 PE=4 SV=1	Csa_3G426390	68.51	9.6	5	5	5	1.018	0.95	1.0245
A0A0A0KUX2	Ribosome maturation factor(predicted) OS=Cucumis sativus OX=3659 GN=Csa_4G052600 PE=4 SV=1	Csa_4G052600	23.171	12.3	2	2	3	1.061	1.018	0.912
A0A0A0LY40	DYW_deaminase domain-containing protein OS=Cucumis sativus OX=3659 GN=Csa_1G524740 PE=4 SV=1	Csa_1G524740	73.427	3.4	2	2	2	1.0845	0.9295	0.9635
A0A0A0LS81	Aspartate aminotransferase OS=Cucumis sativus OX=3659 GN=Csa_1G096620 PE=4 SV=1	Csa_1G096620	47.888	57.9	18	17	28	1.01	1.007	0.971
A0A0A0L3L5	YqgFc domain-containing protein OS=Cucumis sativus OX=3659 GN=Csa_3G116900 PE=3 SV=1	Csa_3G116900	26.143	8.9	2	2	2	1.029	0.965	1.0135
A0A0A0L2D9	NADH dehydrogenase (Ubiquinone) complex I, assembly factor 6 isoform X2(predicted) OS=Cucumis sativus OX=3659 GN=Csa_3G035320 PE=4 SV=1	Csa_3G035320	34.118	3.3	1	1	1	1.038	0.9845	0.9715
A0A0A0L047	mediator-associated protein 2(predicted) OS=Cucumis sativus OX=3659 GN=Csa_4G629490 PE=4 SV=1	Csa_4G629490	27.277	6.5	1	1	1	0.868	1.018	1.1225
A0A0A0KPY5	HORMA domain-containing protein OS=Cucumis sativus OX=3659 GN=Csa_5G590170 PE=4 SV=1	Csa_5G590170	23.556	3.9	1	1	1
A0A0A0KIN6	Mitogen-activated protein kinase OS=Cucumis sativus OX=3659 GN=Csa_6G365750 PE=3 SV=1	Csa_6G365750	46.313	36.3	12	11	16	1.0355	0.959	0.996
A0A0A0KRR1	Annexin 11 OS=Cucumis sativus OX=3659 GN=Csa_5G623670 PE=4 SV=1	Csa_5G623670	36.537	5.7	2	2	2	1.1165	0.851	1.0485
A0A0A0KLV7	ras-related protein RABE1c-like(predicted) OS=Cucumis sativus OX=3659 GN=Csa_5G182090 PE=4 SV=1	Csa_5G182090	30.823	44	12	1	22	1.066	1.022	0.8985
A0A0A0LRL0	transcription initiation factor IIF subunit beta-like(predicted) OS=Cucumis sativus OX=3659 GN=Csa_2G363560 PE=4 SV=1	Csa_2G363560	29.421	33.1	7	7	7	1.0255	0.9855	0.992
A0A0A0KGS6	Vacuolar protein sorting-associated protein 4-like(predicted) OS=Cucumis sativus OX=3659 GN=Csa_6G152960 PE=3 SV=1	Csa_6G152960	48.279	34.2	10	10	11	0.9955	1.0365	0.9775
A0A0A0KXW0	pentatricopeptide repeat-containing protein At1g71460, chloroplastic(predicted) OS=Cucumis sativus OX=3659 GN=Csa_5G649310 PE=4 SV=1	Csa_5G649310	77.872	3.6	3	3	3	1.0915	1.004	0.8875
A0A0A0KRG5	acid phosphatase 1(predicted) OS=Cucumis sativus OX=3659 GN=Csa_5G167080 PE=4 SV=1	Csa_5G167080	30.579	12.8	3	3	3	1.0445	0.8975	1.0655
A0A0A0LKK6	Transcription elongation factor spt6 OS=Cucumis sativus OX=3659 GN=Csa_2G075460 PE=3 SV=1	Csa_2G075460	183.2	1.6	3	3	3	0.8885	1.1555	0.9325
A0A0A0KSY5	Smg4_UPF3 domain-containing protein OS=Cucumis sativus OX=3659 GN=Csa_5G650630 PE=4 SV=1	Csa_5G650630	56.677	18.1	7	7	7	0.9595	0.971	1.049
A0A0A0LVQ9	Hexosyltransferase OS=Cucumis sativus OX=3659 GN=Csa_1G179740 PE=3 SV=1	Csa_1G179740	75.371	2.9	2	2	2	1.0215	0.9955	0.9765
A0A0A0LEF6	Zinc finger FYVE domain-containing protein 26 isoform 3(predicted) OS=Cucumis sativus OX=3659 GN=Csa_3G881560 PE=4 SV=1	Csa_3G881560	283.21	0.6	2	2	2
A0A0A0KPS8	ATP phosphoribosyltransferase 2, chloroplastic-like(predicted) OS=Cucumis sativus OX=3659 GN=Csa_5G586570 PE=4 SV=1	Csa_5G586570	43.141	36.2	10	10	27	0.9575	1.011	1.024
A0A0A0KEZ3	TPR_REGION domain-containing protein OS=Cucumis sativus OX=3659 GN=Csa_6G453790 PE=4 SV=1	Csa_6G453790	103.25	1.8	2	2	2	1.0115	1.017	0.9555
A0A0A0KN60	PLAC8 family protein(predicted) OS=Cucumis sativus OX=3659 GN=Csa_6G516790 PE=4 SV=1	Csa_6G516790	27.678	6	1	1	1	1.0365	0.9865	0.98
A0A0A0KFT8	AMPKBI domain-containing protein OS=Cucumis sativus OX=3659 GN=Csa_6G112450 PE=4 SV=1	Csa_6G112450	22.57	10.6	1	1	1
A0A0A0KPX6	Urease OS=Cucumis sativus OX=3659 GN=Csa_5G590070 PE=3 SV=1	Csa_5G590070	89.882	2.2	1	1	1
A0A0A0L248	G patch domain-containing protein 8(predicted) OS=Cucumis sativus OX=3659 GN=Csa_4G630530 PE=4 SV=1	Csa_4G630530	67.113	1.5	1	1	1	1.065	0.972	0.993
A0A0A0KYU3	Uncharacterized protein OS=Cucumis sativus OX=3659 GN=Csa_4G429315 PE=4 SV=1	Csa_4G429315	15.359	7.6	1	1	1	0.9675	1.0045	1.028
A0A0A0L1I1	Formyl_trans_N domain-containing protein OS=Cucumis sativus OX=3659 GN=Csa_3G019900 PE=4 SV=1	Csa_3G019900	37.042	14.7	4	4	5	1.0285	0.99	0.986
A0A0A0L4Y6	Photosystem I reaction center subunit II, chloroplastic(predicted) OS=Cucumis sativus OX=3659 GN=Csa_3G147780 PE=4 SV=1	Csa_3G147780	22.721	40.6	10	10	74	0.9595	0.9685	1.0945
A0A0A0KC85	PUM-HD domain-containing protein OS=Cucumis sativus OX=3659 GN=Csa_6G190240 PE=4 SV=1	Csa_6G190240	112.44	13.1	11	8	13	1.034	0.9875	1.019
A0A0A0L8G8	WW domain-binding protein 11-like(predicted) OS=Cucumis sativus OX=3659 GN=Csa_3G119310 PE=4 SV=1	Csa_3G119310	30.484	12.8	3	3	3	1.0495	0.887	1.0845
A0A0A0L881	BnaC08g43090D protein(predicted) OS=Cucumis sativus OX=3659 GN=Csa_3G171810 PE=4 SV=1	Csa_3G171810	14.271	14.4	2	2	2	0.985	1.0075	0.998
A0A0A0K5Q8	peroxisomal 2,4-dienoyl-CoA reductase isoform X1(predicted) OS=Cucumis sativus OX=3659 GN=Csa_7G238970 PE=4 SV=1	Csa_7G238970	27.421	36.3	8	8	10	1.0435	0.932	1.011
A0A0A0KQV4	Agropine synthesis reductase(predicted) OS=Cucumis sativus OX=3659 GN=Csa_5G265820 PE=4 SV=1	Csa_5G265820	29.203	11.5	2	2	2	1.0275	0.9655	1.017
A0A0A0L2W5	Calycin-like(predicted) OS=Cucumis sativus OX=3659 GN=Csa_3G116770 PE=4 SV=1	Csa_3G116770	58.892	15.7	5	5	8	0.975	0.971	1.051
A0A0A0LF69	PRA1 family protein OS=Cucumis sativus OX=3659 GN=Csa_3G730850 PE=3 SV=1	Csa_3G730850	24.275	6.7	1	1	1	0.985	1.111	0.9
A0A0A0LNA1	Nucleic acid-binding, OB-fold-like protein(predicted) OS=Cucumis sativus OX=3659 GN=Csa_2G348250 PE=4 SV=1	Csa_2G348250	15.332	39.4	4	3	13	0.9935	1.0115	1.0655
A0A0A0KN28	30S ribosomal protein S13, chloroplastic(predicted) OS=Cucumis sativus OX=3659 GN=Csa_5G381830 PE=3 SV=1	Csa_5G381830	18.908	43.7	9	9	18	1.009	1.03	0.9635
A0A0A0KPE2	CTP synthase OS=Cucumis sativus OX=3659 GN=Csa_6G538800 PE=3 SV=1	Csa_6G538800	65.949	2	1	1	1	0.937	1.0225	1.0375
A0A0A0KGH0	formamidase-like isoform X2(predicted) OS=Cucumis sativus OX=3659 GN=Csa_6G495030 PE=4 SV=1	Csa_6G495030	49.906	12.3	4	4	6	0.9385	0.9745	1.0995
A0A0A0K8T2	Protein kinase domain-containing protein OS=Cucumis sativus OX=3659 GN=Csa_7G387170 PE=4 SV=1	Csa_7G387170	44.391	4.8	2	1	2	1.159	0.9775	0.859
A0A0A0LQB0	protein MEMO1(predicted) OS=Cucumis sativus OX=3659 GN=Csa_2G382410 PE=3 SV=1	Csa_2G382410	32.521	25.1	6	6	12	0.985	0.988	1.038
A0A0A0LY72	TENA_THI-4 domain-containing protein OS=Cucumis sativus OX=3659 GN=Csa_1G665890 PE=4 SV=1	Csa_1G665890	68.918	6.8	5	5	5	1.0585	1.102	0.827
A0A0A0LHD4	tobamovirus multiplication protein 2A(predicted) OS=Cucumis sativus OX=3659 GN=Csa_3G904130 PE=4 SV=1	Csa_3G904130	31.242	8.6	2	2	2	1.0795	0.9275	0.997
A0A0A0LHZ2	LOW QUALITY PROTEIN: lysine-specific demethylase JMJ706-like(predicted) OS=Cucumis sativus OX=3659 GN=Csa_3G901020 PE=4 SV=1	Csa_3G901020	84.525	0.9	1	1	1	0.8515	0.948	1.18
A0A0A0KGE2	Protein kinase domain-containing protein OS=Cucumis sativus OX=3659 GN=Csa_6G140790 PE=3 SV=1	Csa_6G140790	48.619	2.1	1	1	1
A0A0A0L3N1	RCK N-terminal domain-containing protein OS=Cucumis sativus OX=3659 GN=Csa_3G122590 PE=4 SV=1	Csa_3G122590	130.57	14.6	13	13	21	1.0275	1.01	0.956
A0A0A0K4I8	E3 ubiquitin-protein ligase PRT1 isoform X1(predicted) OS=Cucumis sativus OX=3659 GN=Csa_7G339130 PE=4 SV=1	Csa_7G339130	40.864	2.2	1	1	1
A0A0A0LH61	UPF0307 protein plu4061 isoform X2(predicted) OS=Cucumis sativus OX=3659 GN=Csa_3G872730 PE=4 SV=1	Csa_3G872730	34.242	19.6	5	5	5	0.93	1.044	1.067
A0A0A0KL62	Coiled-coil domain-containing protein 94(predicted) OS=Cucumis sativus OX=3659 GN=Csa_5G003615 PE=4 SV=1	Csa_5G003615	52.963	5.6	2	2	2	0.9935	0.9215	1.0905
A0A0A0LZ88	elongation factor P(predicted) OS=Cucumis sativus OX=3659 GN=Csa_1G599550 PE=4 SV=1	Csa_1G599550	28.005	7.9	1	1	2	0.997	0.9945	1.0145
A0A0A0LIW1	Squalene synthase(predicted) OS=Cucumis sativus OX=3659 GN=Csa_2G251460 PE=4 SV=1	Csa_2G251460	47.607	5.3	2	2	4	1.0585	1.01	0.931
A0A0A0KA81	Succinate--CoA ligase [ADP-forming] subunit beta, mitochondrial OS=Cucumis sativus OX=3659 GN=Csa_6G088110 PE=3 SV=1	Csa_6G088110	45.163	52.5	18	18	40	0.997	1.015	0.991
A0A0A0LUC2	oxygen-evolving enhancer protein 3-2, chloroplastic(predicted) OS=Cucumis sativus OX=3659 GN=Csa_1G066480 PE=4 SV=1	Csa_1G066480	24.714	39.8	8	8	32	0.9605	0.885	1.2375
A0A0A0L254	pentatricopeptide repeat-containing protein At3g53700, chloroplastic(predicted) OS=Cucumis sativus OX=3659 GN=Csa_4G294390 PE=4 SV=1	Csa_4G294390	92.014	9.3	7	7	7	1.0485	0.984	0.923
A0A0A0LJJ8	SHSP domain-containing protein OS=Cucumis sativus OX=3659 GN=Csa_2G021580 PE=3 SV=1	Csa_2G021580	43.692	2.8	1	1	1	0.975	1.018	1.008
A0A0A0LJA5	Plant/F20M13-60 protein(predicted) OS=Cucumis sativus OX=3659 GN=Csa_2G059800 PE=4 SV=1	Csa_2G059800	60.087	2.9	1	1	1
A0A0A0L557	Adenylyl cyclase(predicted) OS=Cucumis sativus OX=3659 GN=Csa_3G151530 PE=4 SV=1	Csa_3G151530	43.448	5.8	2	2	2
A0A0A0KV12	Btz domain containing protein(predicted) OS=Cucumis sativus OX=3659 GN=Csa_4G000750 PE=4 SV=1	Csa_4G000750	38.344	22.7	9	9	10	0.9415	0.9885	1.0475
A0A0A0L2X7	vacuolar protein sorting-associated protein 8 homolog(predicted) OS=Cucumis sativus OX=3659 GN=Csa_3G116870 PE=4 SV=1	Csa_3G116870	216.81	0.6	1	1	1
A0A0A0KX24	interactor of constitutive active ROPs 2, chloroplastic(predicted) OS=Cucumis sativus OX=3659 GN=Csa_4G292460 PE=4 SV=1	Csa_4G292460	67.052	8.5	4	4	4	1.006	0.958	1.042
A0A0A0KRI6	Protein ORANGE-GREEN, chloroplastic(predicted) OS=Cucumis sativus OX=3659 GN=Csa_5G168750 PE=4 SV=1	Csa_5G168750	36.322	10.1	3	2	4	1.06	0.923	1.027
A0A0A0LI87	general negative regulator of transcription subunit 3(predicted) OS=Cucumis sativus OX=3659 GN=Csa_3G843850 PE=4 SV=1	Csa_3G843850	98.192	14.3	12	12	16	0.949	0.981	1.046
A0A0A0KB68	Acid phosphatase/vanadium-dependent haloperoxidase-related(predicted) OS=Cucumis sativus OX=3659 GN=Csa_6G134360 PE=4 SV=1	Csa_6G134360	29.235	16.6	4	4	5	1.043	0.968	0.997
A0A0A0L4Q6	UPF0047 protein YjbQ(predicted) OS=Cucumis sativus OX=3659 GN=Csa_4G665660 PE=4 SV=1	Csa_4G665660	27.393	17	4	4	12	0.961	0.9805	1.075
A0A0A0LXL6	PKS_KS domain-containing protein OS=Cucumis sativus OX=3659 GN=Csa_1G447400 PE=3 SV=1	Csa_1G447400	50.077	44.4	16	16	32	1.026	0.977	1.0215
A0A0A0KZ31	Abhydrolase_3 domain-containing protein OS=Cucumis sativus OX=3659 GN=Csa_4G279870 PE=4 SV=1	Csa_4G279870	35.242	5.9	1	1	1	0.9985	0.96	1.055
A0A0A0LA82	CitMHS domain-containing protein OS=Cucumis sativus OX=3659 GN=Csa_3G199640 PE=4 SV=1	Csa_3G199640	46.081	7.6	3	3	4	1.032	0.9995	0.9535
A0A0A0LYR2	Protein kinase domain-containing protein OS=Cucumis sativus OX=3659 GN=Csa_1G225390 PE=4 SV=1	Csa_1G225390	58.754	3.6	2	2	2	0.978	1.0205	1.0005
A0A0A0KUM8	RF_PROK_I domain-containing protein OS=Cucumis sativus OX=3659 GN=Csa_5G646680 PE=4 SV=1	Csa_5G646680	26.524	13.3	2	2	2	1.089	0.966	0.958
A0A0A0LPW4	DNA-directed RNA polymerases I, II, and III subunit RPABC5(predicted) OS=Cucumis sativus OX=3659 GN=Csa_2G384980 PE=3 SV=1	Csa_2G384980	8.1694	28.2	2	2	3	0.913	0.912	1.219
A0A0A0K7T5	DNA photolyase OS=Cucumis sativus OX=3659 GN=Csa_7G397570 PE=4 SV=1	Csa_7G397570	49.478	27.9	9	9	11	0.981	1.09	0.9175
A0A0A0LNH6	probable pre-mRNA-splicing factor ATP-dependent RNA helicase DEAH4 isoform X1(predicted) OS=Cucumis sativus OX=3659 GN=Csa_2G350990 PE=4 SV=1	Csa_2G350990	79.278	4	2	2	2	1.084	0.994	0.9065
A0A0A0KA79	Carboxypeptidase OS=Cucumis sativus OX=3659 GN=Csa_7G374580 PE=3 SV=1	Csa_7G374580	54.355	30.9	12	12	19	0.963	0.99	1.0855
A0A0A0LYP1	C-factor(predicted) OS=Cucumis sativus OX=3659 GN=Csa_1G542480 PE=4 SV=1	Csa_1G542480	26.53	12.9	3	3	4	1.051	0.9505	1.014
A0A0A0KQI9	UDP-galactose/UDP-glucose transporter 3(predicted) OS=Cucumis sativus OX=3659 GN=Csa_5G604400 PE=4 SV=1	Csa_5G604400	37.091	6	2	2	3	1.016	1.051	0.923
A0A0A0KV37	4F5 domain-containing protein/zf-met2 domain-containing protein(predicted) OS=Cucumis sativus OX=3659 GN=Csa_4G000980 PE=4 SV=1	Csa_4G000980	8.603	26	2	1	2
A0A0A0KTS1	Peptidyl-prolyl cis-trans isomerase OS=Cucumis sativus OX=3659 GN=Csa_5G624450 PE=3 SV=1	Csa_5G624450	20.625	33.5	6	6	9	1.252	0.874	0.9175
A0A0A0KLF7	RNA polymerase II C-terminal domain phosphatase-like 1(predicted) OS=Cucumis sativus OX=3659 GN=Csa_6G517200 PE=4 SV=1	Csa_6G517200	91.119	8.6	5	4	5	0.963	0.979	1.066
A0A0A0KSE3	altered inheritance of mitochondria protein 32-like(predicted) OS=Cucumis sativus OX=3659 GN=Csa_5G523030 PE=4 SV=1	Csa_5G523030	39.929	37.5	11	10	17	1.0595	0.994	0.9665
A0A0A0LYI6	small RNA 2'-O-methyltransferase isoform X1(predicted) OS=Cucumis sativus OX=3659 GN=Csa_1G537600 PE=4 SV=1	Csa_1G537600	113.62	1.7	1	1	1
A0A0A0L076	HMA domain-containing protein OS=Cucumis sativus OX=3659 GN=Csa_4G648020 PE=3 SV=1	Csa_4G648020	96.148	7.8	6	6	7	1.1345	0.954	0.9015
A0A0A0K405	Tyrosine-protein phosphatase domain-containing protein OS=Cucumis sativus OX=3659 GN=Csa_7G290530 PE=4 SV=1	Csa_7G290530	34.989	13.9	4	4	4	1.017	0.957	0.9985
A0A0A0LU72	mitochondrial outer membrane import complex protein METAXIN isoform X1(predicted) OS=Cucumis sativus OX=3659 GN=Csa_1G423330 PE=4 SV=1	Csa_1G423330	37.123	7.6	3	3	4	1.013	0.957	1.03
A0A0A0KGY3	RRM domain-containing protein OS=Cucumis sativus OX=3659 GN=Csa_6G366550 PE=4 SV=1	Csa_6G366550	19.282	5.3	1	1	1	0.958	0.8885	1.1835
A0A0A0L6F3	Glyco_transf_20 domain-containing protein OS=Cucumis sativus OX=3659 GN=Csa_3G009420 PE=4 SV=1	Csa_3G009420	97.462	7.3	6	5	6	1.0595	1.01	0.917
A0A0A0LHL0	Phytocyanin domain-containing protein OS=Cucumis sativus OX=3659 GN=Csa_3G889930 PE=4 SV=1	Csa_3G889930	19.472	24.6	3	3	3	0.956	0.968	1.098
A0A0A0LKM9	nucleosome assembly protein 13-like(predicted) OS=Cucumis sativus OX=3659 GN=Csa_2G000400 PE=3 SV=1	Csa_2G000400	42.829	8.3	2	2	2	0.945	1.105	0.9445
A0A0A0LD62	tRNA-processing ribonuclease BN(predicted) OS=Cucumis sativus OX=3659 GN=Csa_3G854210 PE=4 SV=1	Csa_3G854210	37.743	11.9	3	3	5	1.027	1.002	0.919
A0A0A0KZ44	BHLH domain-containing protein OS=Cucumis sativus OX=3659 GN=Csa_4G017190 PE=4 SV=1	Csa_4G017190	38.881	5.1	2	2	2	1.0735	0.795	1.1565
A0A0A0LT35	Protein P21 OS=Cucumis sativus OX=3659 GN=Csa_1G042760 PE=4 SV=1	Csa_1G042760	26.722	4	1	1	2	0.9885	0.9605	1.0495
A0A0A0K7H8	RIC1 domain-containing protein OS=Cucumis sativus OX=3659 GN=Csa_6G006710 PE=4 SV=1	Csa_6G006710	126.88	1.4	1	1	1
A0A0A0LN17	Glycine cleavage system P protein OS=Cucumis sativus OX=3659 GN=Csa_2G351700 PE=3 SV=1	Csa_2G351700	113.36	51.8	40	40	156	1.0685	0.977	0.9485
A0A0A0LJ81	pre-mRNA-splicing factor syf2(predicted) OS=Cucumis sativus OX=3659 GN=Csa_2G270830 PE=4 SV=1	Csa_2G270830	36.627	32.4	9	9	12	0.9455	0.981	1.0955
A0A0A0LNE8	RRM domain-containing protein OS=Cucumis sativus OX=3659 GN=Csa_2G431170 PE=4 SV=1	Csa_2G431170	29.186	7	2	2	2	0.937	0.9535	1.1215
A0A0A0LZL4	Methylthioribose-1-phosphate isomerase OS=Cucumis sativus OX=3659 GN=Csa_1G597100 PE=3 SV=1	Csa_1G597100	40.068	23.6	9	9	13	1.007	0.993	1
A0A0A0L441	Heat shock protein DnaJ, cysteine-rich domain containing protein(predicted) OS=Cucumis sativus OX=3659 GN=Csa_4G580370 PE=4 SV=1	Csa_4G580370	16.968	18.8	3	3	4	0.9695	0.969	1.056
A0A0A0KV36	FeThRed_A domain-containing protein OS=Cucumis sativus OX=3659 GN=Csa_5G580660 PE=4 SV=1	Csa_5G580660	19.403	27.1	4	4	14	0.984	0.9655	1.0685
A0A0A0LEX3	acid phosphatase 1-like(predicted) OS=Cucumis sativus OX=3659 GN=Csa_2G000730 PE=4 SV=1	Csa_2G000730	28.506	8.6	1	1	1	0.9045	1.0425	1.0525
A0A0A0LM70	LOW QUALITY PROTEIN: transcriptional corepressor LEUNIG(predicted) OS=Cucumis sativus OX=3659 GN=Csa_2G379340 PE=4 SV=1	Csa_2G379340	92.254	7.2	4	4	4	1.118		1.078
A0A0A0M2B6	Transket_pyr domain-containing protein OS=Cucumis sativus OX=3659 GN=Csa_1G599400 PE=4 SV=1	Csa_1G599400	38.306	15.5	4	4	4
A0A0A0M0T3	Proteasome subunit alpha type OS=Cucumis sativus OX=3659 GN=Csa_1G701940 PE=3 SV=1	Csa_1G701940	31.271	55.3	11	11	25	0.9385	1.0185	1.0505
A0A0A0L5K9	Eukaryotic translation initiation factor 5A OS=Cucumis sativus OX=3659 GN=Csa_4G651970 PE=3 SV=1	Csa_4G651970	17.426	79.2	12	3	40	0.924	1.0015	1.0805
A0A0A0LWQ8	preprotein translocase subunit SCY1, chloroplastic(predicted) OS=Cucumis sativus OX=3659 GN=Csa_1G294620 PE=3 SV=1	Csa_1G294620	59.099	16.3	8	8	8	1.037	1.02	0.95
A0A0A0LB65	Glycosyltransferase(predicted) OS=Cucumis sativus OX=3659 GN=Csa_3G743980 PE=4 SV=1	Csa_3G743980	54.163	15	7	7	9	1.072	0.993	0.963
A0A0A0LXJ8	4-hydroxy-3-methylbut-2-en-1-yl diphosphate synthase (Ferredoxin), chloroplastic(predicted) OS=Cucumis sativus OX=3659 GN=Csa_1G084300 PE=3 SV=1	Csa_1G084300	82.094	54.5	35	35	72	1.0325	0.9935	0.967
A0A0A0KBI5	phospholipase D beta 2-like(predicted) OS=Cucumis sativus OX=3659 GN=Csa_6G075190 PE=4 SV=1	Csa_6G075190	122.81	2.2	2	2	2	0.985	1.0285	0.9865
A0A0A0LT86	U6 snRNA-associated Sm-like protein LSm8 OS=Cucumis sativus OX=3659 GN=LSM8 PE=3 SV=1	LSM8	10.679	38.8	2	2	2	0.9625	1.018	1.028
A0A0A0KHU3	SAM_MT_TRM5_TYW2 domain-containing protein OS=Cucumis sativus OX=3659 GN=Csa_6G513770 PE=4 SV=1	Csa_6G513770	122.7	6.1	6	6	6	1.0055	1.0165	0.9785
A0A0A0L910	NADH dehydrogenase [ubiquinone] iron-sulfur protein 1, mitochondrial(predicted) OS=Cucumis sativus OX=3659 GN=Csa_3G189850 PE=3 SV=1	Csa_3G189850	81.398	48.1	26	26	46	1.007	1.039	0.9375
A0A0A0LRW2	Glucose-6-phosphate isomerase OS=Cucumis sativus OX=3659 GN=Csa_2G372130 PE=3 SV=1	Csa_2G372130	67.998	59.5	30	30	57	1.04	0.9785	0.9835
A0A0A0K6C4	DUF4149 domain-containing protein OS=Cucumis sativus OX=3659 GN=Csa_7G407560 PE=4 SV=1	Csa_7G407560	23.752	5.6	1	1	1	0.979	1.108	0.9075
A0A0A0KYA4	60S ribosomal protein L6 OS=Cucumis sativus OX=3659 GN=Csa_4G153800 PE=3 SV=1	Csa_4G153800	31.89	26.8	11	2	22	0.999	1.068	0.9075
A0A0A0K2U6	Putative S-adenosyl-L-methionine-dependent methyltransferase(predicted) OS=Cucumis sativus OX=3659 GN=Csa_7G070220 PE=4 SV=1	Csa_7G070220	28.873	28.7	5	4	8	1.0115	1.007	0.9265
A0A0A0L0U0	Pyrophosphate--fructose 6-phosphate 1-phosphotransferase subunit alpha OS=Cucumis sativus OX=3659 GN=PFP-ALPHA PE=3 SV=1	PFP-ALPHA	67.666	43.9	21	21	39	0.9975	1.039	0.951
A0A0A0KJI9	putative transferase At1g60990, chloroplastic isoform X1(predicted) OS=Cucumis sativus OX=3659 GN=Csa_6G417880 PE=4 SV=1	Csa_6G417880	48.314	36.9	11	11	16	1.0065	0.954	1.039
A0A0A0LSQ7	WD_REPEATS_REGION domain-containing protein OS=Cucumis sativus OX=3659 GN=Csa_2G385000 PE=4 SV=1	Csa_2G385000	43.428	15.5	4	4	4
A0A0A0KBH3	Delta-1-pyrroline-5-carboxylate synthase OS=Cucumis sativus OX=3659 GN=Csa_6G008780 PE=3 SV=1	Csa_6G008780	77.83	45.2	25	22	38	1.019	1.0185	0.959
A0A0A0L9G5	F-box domain-containing protein OS=Cucumis sativus OX=3659 GN=Csa_3G132530 PE=4 SV=1	Csa_3G132530	30.087	6	1	1	1
A0A0A0L3F9	SWI/SNF complex subunit SWI3B(predicted) OS=Cucumis sativus OX=3659 GN=Csa_4G664510 PE=4 SV=1	Csa_4G664510	60.77	3.4	1	1	1	0.996	1.055	0.9355
A0A0A0LS16	UPF0051 protein ABCI8, chloroplastic(predicted) OS=Cucumis sativus OX=3659 GN=Csa_1G063520 PE=4 SV=1	Csa_1G063520	62.039	35.9	16	16	21	0.995	0.997	1.016
A0A0A0KHF9	Lipase_GDSL domain-containing protein OS=Cucumis sativus OX=3659 GN=Csa_6G452010 PE=4 SV=1	Csa_6G452010	39.032	22.7	6	6	7	1.0875	0.836	1.1095
A0A0A0LCA0	V-type proton ATPase subunit H OS=Cucumis sativus OX=3659 GN=Csa_3G819800 PE=3 SV=1	Csa_3G819800	51.668	47.4	17	17	28	1.092	0.9765	0.923
A0A0A0KFQ2	Phosphatidate cytidylyltransferase OS=Cucumis sativus OX=3659 GN=Csa_6G109620 PE=3 SV=1	Csa_6G109620	44.778	2.2	1	1	1
A0A0A0LVI1	Protein kinase domain-containing protein OS=Cucumis sativus OX=3659 GN=Csa_1G538180 PE=4 SV=1	Csa_1G538180	115.07	5.1	4	4	4	0.95	1.12	0.903
A0A0A0KED5	UPF0496 protein 4(predicted) OS=Cucumis sativus OX=3659 GN=Csa_6G056490 PE=4 SV=1	Csa_6G056490	44.112	2.6	1	1	1
A0A0A0LNS3	Aminotran_1_2 domain-containing protein OS=Cucumis sativus OX=3659 GN=Csa_1G000720 PE=3 SV=1	Csa_1G000720	54.101	7.8	3	3	3	1.307	0.844	0.8235
A0A0A0KHV9	TFIIS N-terminal domain-containing protein OS=Cucumis sativus OX=3659 GN=Csa_6G486670 PE=4 SV=1	Csa_6G486670	38.896	8.7	3	3	3	0.9435	1.015	1.05
A0A0A0KN69	nephrocystin-3(predicted) OS=Cucumis sativus OX=3659 GN=Csa_5G139350 PE=4 SV=1	Csa_5G139350	40.858	7.7	3	3	3
A0A0A0KZQ6	uncharacterized WD repeat-containing protein C343.04c-like(predicted) OS=Cucumis sativus OX=3659 GN=Csa_4G614210 PE=4 SV=1	Csa_4G614210	65.942	8.5	5	5	6	1.045	0.996	0.951
A0A0A0K0U1	Putative DNA helicase INO80(predicted) OS=Cucumis sativus OX=3659 GN=Csa_7G023990 PE=4 SV=1	Csa_7G023990	91.582	1.8	1	1	1
A0A0A0L421	serine/threonine-protein kinase fray2 isoform X3(predicted) OS=Cucumis sativus OX=3659 GN=Csa_3G129720 PE=4 SV=1	Csa_3G129720	102.75	2.9	2	2	2
A0A0A0L2Y1	N-acetyltransferase domain-containing protein OS=Cucumis sativus OX=3659 GN=Csa_4G336250 PE=4 SV=1	Csa_4G336250	36.878	11.3	2	2	4	1.0475	0.892	1.0715
A0A0A0LNK4	BLISTER(predicted) OS=Cucumis sativus OX=3659 GN=Csa_2G169700 PE=4 SV=1	Csa_2G169700	90.886	10.8	7	7	8	1.0195	0.8915	1.07
A0A0A0L0Y1	Rab proteins geranylgeranyltransferase component OS=Cucumis sativus OX=3659 GN=Csa_3G001770 PE=3 SV=1	Csa_3G001770	59.918	5.3	3	3	3	1.049	0.9715	0.9775
A0A0A0KRT2	Alanine--tRNA ligase(predicted) OS=Cucumis sativus OX=3659 GN=Csa_5G453150 PE=4 SV=1	Csa_5G453150	51.605	7.6	2	2	2	1.097	1.004	0.904
A0A0A0KGQ9	Aamy domain-containing protein OS=Cucumis sativus OX=3659 GN=Csa_6G357030 PE=4 SV=1	Csa_6G357030	96.865	25.9	21	21	33	1.0645	0.9905	0.949
A0A0A0L814	Pectate lyase OS=Cucumis sativus OX=3659 GN=Csa_3G133180 PE=3 SV=1	Csa_3G133180	49.007	26.6	9	9	17	0.994	1.0125	0.997
A0A0A0KIB2	photosystem II 5 kDa protein, chloroplastic(predicted) OS=Cucumis sativus OX=3659 GN=Csa_6G439930 PE=4 SV=1	Csa_6G439930	11.163	25.5	2	2	7	0.8745	1.0155	1.1155
A0A0A0K7A6	Malic enzyme OS=Cucumis sativus OX=3659 GN=Csa_7G452890 PE=3 SV=1	Csa_7G452890	62.828	11.8	7	1	19
A0A0A0L0L2	RING-type domain-containing protein OS=Cucumis sativus OX=3659 GN=Csa_4G370570 PE=4 SV=1	Csa_4G370570	41.131	3.4	1	1	1	1.0145	0.927	1.0545
A0A0A0LXQ4	pseudouridine-5'-phosphate glycosidase isoform X1(predicted) OS=Cucumis sativus OX=3659 GN=Csa_1G616850 PE=3 SV=1	Csa_1G616850	36.045	7.3	3	3	3	0.981	0.986	1.041
A0A0A0LGN8	S-crystallin(predicted) OS=Cucumis sativus OX=3659 GN=Csa_3G776960 PE=4 SV=1	Csa_3G776960	37.51	46.7	13	13	15	1.0085	1.0195	0.973
A0A0A0LUY0	40S ribosomal protein S7 OS=Cucumis sativus OX=3659 GN=Csa_1G024170 PE=3 SV=1	Csa_1G024170	22.012	55.5	7	6	18	0.9405	1.033	1
A0A0A0LTF5	Cystatin-like protein OS=Cucumis sativus OX=3659 GN=Csa_1G183580 PE=3 SV=1	Csa_1G183580	12.707	54.8	6	6	11	0.942	0.957	1.1275
A0A0A0KJE5	CYCLIN domain-containing protein OS=Cucumis sativus OX=3659 GN=Csa_6G490020 PE=3 SV=1	Csa_6G490020	38.202	5.4	2	2	2	1.073	0.9555	0.9685
A0A0A0KI61	nuclear pore complex protein NUP58 isoform X1(predicted) OS=Cucumis sativus OX=3659 GN=Csa_6G490040 PE=4 SV=1	Csa_6G490040	54.913	8.7	4	4	4	0.977	0.992	1.032
A0A0A0LGP9	Peptidyl-prolyl cis-trans isomerase OS=Cucumis sativus OX=3659 GN=Csa_3G777640 PE=3 SV=1	Csa_3G777640	18.118	29.9	4	4	6	0.9675	1.02	1.014
A0A0A0LUR3	putative respiratory burst oxidase homolog protein H(predicted) OS=Cucumis sativus OX=3659 GN=Csa_1G495280 PE=4 SV=1	Csa_1G495280	96.133	0.8	1	1	1	0.833	1.2385	0.907
A0A0A0K3R8	SWI/SNF complex subunit SWI3D(predicted) OS=Cucumis sativus OX=3659 GN=Csa_7G267930 PE=4 SV=1	Csa_7G267930	20.826	5.7	1	1	1	0.981	1.0435	0.975
A0A0A0L6A1	CASP-like protein OS=Cucumis sativus OX=3659 GN=Csa_3G076530 PE=3 SV=1	Csa_3G076530	19.003	11.7	2	2	2	1.031	0.8785	1.113
A0A0A0KRU4	Vac14_Fig4_bd domain-containing protein OS=Cucumis sativus OX=3659 GN=Csa_5G627070 PE=4 SV=1	Csa_5G627070	62.544	11.7	6	6	7	1.086	0.957	0.966
A0A0A0KLW8	nuclear pore complex protein NUP88(predicted) OS=Cucumis sativus OX=3659 GN=Csa_5G202340 PE=4 SV=1	Csa_5G202340	91.417	4.9	3	3	3	1.018	1.0255	0.9445
A0A0A0LC04	ras-related protein RABB1b(predicted) OS=Cucumis sativus OX=3659 GN=Csa_3G597310 PE=4 SV=1	Csa_3G597310	28.501	30	6	2	8	0.994	1.0215	0.98
A0A0A0KDW5	MSP domain-containing protein OS=Cucumis sativus OX=3659 GN=Csa_6G109670 PE=4 SV=1	Csa_6G109670	26.102	31.1	7	7	11	1.026	1.0145	0.989
A0A0A0LWY3	tyrosine-specific transport protein(predicted) OS=Cucumis sativus OX=3659 GN=Csa_1G600790 PE=4 SV=1	Csa_1G600790	52.374	2.5	1	1	1	1.189	0.98	0.825
A0A0A0KAG3	ras-related protein Rab7(predicted) OS=Cucumis sativus OX=3659 GN=Csa_7G446920 PE=4 SV=1	Csa_7G446920	22.998	35.9	6	1	10	0.993	1.021	0.9885
A0A0A0K6B8	Putative cupredoxin(predicted) OS=Cucumis sativus OX=3659 GN=Csa_7G432520 PE=4 SV=1	Csa_7G432520	45.976	7.1	3	3	4	0.9535	1.0085	1.0485
A0A0A0K7T9	PKS_ER domain-containing protein OS=Cucumis sativus OX=3659 GN=Csa_7G071700 PE=3 SV=1	Csa_7G071700	39.282	2.8	1	1	1
A0A0A0LT23	Protein kinase domain-containing protein OS=Cucumis sativus OX=3659 GN=Csa_2G406790 PE=4 SV=1	Csa_2G406790	85.268	2.5	2	2	2
A0A0A0LVN2	Phloem protein OS=Cucumis sativus OX=3659 GN=Csa_1G542510 PE=4 SV=1	Csa_1G542510	26.059	41.8	12	12	22	1.1075	1.115	0.744
A0A0A0KPG4	H15 domain-containing protein OS=Cucumis sativus OX=3659 GN=Csa_5G568810 PE=4 SV=1	Csa_5G568810	19.892	26.3	5	5	11	0.8605	1.0995	1.0375
A0A0A0LEU5	PPR_long domain-containing protein OS=Cucumis sativus OX=3659 GN=Csa_3G819910 PE=4 SV=1	Csa_3G819910	70.197	11.4	7	4	9	0.9175	1.07	0.9435
A0A0A0KKH8	AB hydrolase-1 domain-containing protein OS=Cucumis sativus OX=3659 GN=Csa_5G158560 PE=4 SV=1	Csa_5G158560	44.962	2.2	1	1	1	0.9295	0.8845	1.208
A0A0A0L9C1	Protein transport protein SEC23 OS=Cucumis sativus OX=3659 GN=Csa_3G172420 PE=3 SV=1	Csa_3G172420	85.338	15.2	10	9	13	1	1.0235	0.938
A0A0A0K7W5	Helicase ATP-binding domain-containing protein OS=Cucumis sativus OX=3659 GN=Csa_6G014750 PE=4 SV=1	Csa_6G014750	11.524	9.5	1	1	1
A0A0A0KZV5	CoA carboxyltransferase C-terminal domain-containing protein OS=Cucumis sativus OX=3659 GN=Csa_4G307910 PE=3 SV=1	Csa_4G307910	84.631	44.7	29	29	61	0.987	1.064	0.9385
A0A0A0LLE7	Serine hydroxymethyltransferase OS=Cucumis sativus OX=3659 GN=Csa_2G372170 PE=3 SV=1	Csa_2G372170	57.037	33.8	16	8	57	0.9965	0.985	1.0315
A0A0A0KWR8	Tubulin alpha chain OS=Cucumis sativus OX=3659 GN=Csa_4G268090 PE=3 SV=1	Csa_4G268090	49.666	48.6	17	4	50	0.992	1.0135	1.009
A0A0A0L8W4	ATP-dependent helicase BRM(predicted) OS=Cucumis sativus OX=3659 GN=Csa_3G122300 PE=4 SV=1	Csa_3G122300	252.7	3	5	5	5	0.9825	0.963	1.062
A0A0A0KD51	Peptidase_M28 domain-containing protein OS=Cucumis sativus OX=3659 GN=Csa_6G365160 PE=4 SV=1	Csa_6G365160	97.461	1.1	1	1	1
A0A0A0KIL2	protein BUD31 homolog 2(predicted) OS=Cucumis sativus OX=3659 GN=Csa_6G450960 PE=4 SV=1	Csa_6G450960	17.257	21.4	3	3	3	0.8815	1.0155	1.109
A0A0A0K4D9	NmrA domain-containing protein OS=Cucumis sativus OX=3659 GN=Csa_7G004020 PE=4 SV=1	Csa_7G004020	33.703	11.7	3	3	4	0.9305	1.018	1.0735
A0A0A0L2M1	plant intracellular Ras-group-related LRR protein 6(predicted) OS=Cucumis sativus OX=3659 GN=Csa_3G104350 PE=4 SV=1	Csa_3G104350	63.907	9.4	4	4	4	0.9975	0.9425	1.0515
A0A0A0L6V9	Mental retardation GTPase activating protein(predicted) OS=Cucumis sativus OX=3659 GN=Csa_3G259700 PE=4 SV=1	Csa_3G259700	33.818	3	1	1	1
A0A0A0KWR4	probable serine protease EDA2 isoform X1(predicted) OS=Cucumis sativus OX=3659 GN=Csa_4G047360 PE=4 SV=1	Csa_4G047360	55.001	20.4	8	8	10	0.981	0.982	1.071
A0A0A0L3B1	Amino_oxidase domain-containing protein OS=Cucumis sativus OX=3659 GN=Csa_3G110060 PE=4 SV=1	Csa_3G110060	62.882	29.2	11	11	15	1.0815	0.9505	0.959
A0A0A0L325	Minor allergen Alt a OS=Cucumis sativus OX=3659 GN=Csa_3G081930 PE=4 SV=1	Csa_3G081930	21.749	56.7	10	10	21	0.9875	0.9865	1.037
A0A0A0L2G2	Golgi apparatus membrane protein TVP23 OS=Cucumis sativus OX=3659 GN=Csa_4G499830 PE=3 SV=1	Csa_4G499830	20.924	6	1	1	1	1.0365	1.015	0.94
A0A0A0LMM1	LOW QUALITY PROTEIN: nucleolar complex protein 2 homolog(predicted) OS=Cucumis sativus OX=3659 GN=Csa_2G406730 PE=4 SV=1	Csa_2G406730	83.373	2.3	2	2	2
A0A0A0KER0	Tubulin-specific chaperone A OS=Cucumis sativus OX=3659 GN=Csa_6G078610 PE=3 SV=1	Csa_6G078610	27.435	26.5	7	7	10	0.943	1.008	1.0735
A0A0A0KAH8	Protein kinase domain-containing protein OS=Cucumis sativus OX=3659 GN=Csa_6G014590 PE=4 SV=1	Csa_6G014590	103.46	2.7	2	2	2	0.981	1.009	1.0135
A0A0A0LH35	FSH1 domain-containing protein OS=Cucumis sativus OX=3659 GN=Csa_3G813300 PE=4 SV=1	Csa_3G813300	29.145	7.5	2	2	3	1.114	0.96	0.932
A0A0A0KMG5	Protein kinase domain-containing protein OS=Cucumis sativus OX=3659 GN=Csa_5G151550 PE=4 SV=1	Csa_5G151550	69.094	5.4	4	2	6	0.949	1.039	1.0265
A0A0A0KHR7	ATP-synt_ab_C domain-containing protein OS=Cucumis sativus OX=3659 GN=Csa_6G295960 PE=4 SV=1	Csa_6G295960	9.8292	45.5	3	1	8	0.9825	1.041	0.9755
A0A0A0KQP8	Transmembrane 70, mitochondrial(predicted) OS=Cucumis sativus OX=3659 GN=Csa_5G495170 PE=4 SV=1	Csa_5G495170	26.674	19.5	3	3	4	1.01	1.036	0.956
A0A0A0K666	glutelin type-B 5-like(predicted) OS=Cucumis sativus OX=3659 GN=Csa_7G281380 PE=4 SV=1	Csa_7G281380	38.301	28.7	8	8	11	0.9985	1.022	0.991
A0A0A0LND3	benzyl alcohol O-benzoyltransferase-like(predicted) OS=Cucumis sativus OX=3659 GN=Csa_2G429010 PE=4 SV=1	Csa_2G429010	49.766	10.4	4	4	4	1.161	0.889	0.9575
A0A0A0KRM9	Glutamine synthetase OS=Cucumis sativus OX=3659 GN=Csa_5G410730 PE=3 SV=1	Csa_5G410730	39.066	21.3	6	4	10	1.0325	0.947	1.026
A0A0A0L426	Putative (S)-coclaurine-N-methyltransferase(predicted) OS=Cucumis sativus OX=3659 GN=Csa_4G646310 PE=4 SV=1	Csa_4G646310	41.45	15.8	4	4	4	1.0795	0.9705	0.897
A0A0A0LGD1	Ubiquitinyl hydrolase 1 OS=Cucumis sativus OX=3659 GN=Csa_3G851190 PE=3 SV=1	Csa_3G851190	40.417	23	7	7	9	0.9905	1.0545	0.96
A0A0A0LKT6	far upstream element-binding protein 1(predicted) OS=Cucumis sativus OX=3659 GN=Csa_2G351790 PE=4 SV=1	Csa_2G351790	71.469	21.3	14	12	28	0.9135	1.008	1.066
A0A0A0M0N8	AP-5 complex subunit zeta-1 isoform X1(predicted) OS=Cucumis sativus OX=3659 GN=Csa_1G660170 PE=4 SV=1	Csa_1G660170	63.439	4.6	2	2	2	1.0765	0.9725	0.9475
A0A0A0KG88	CBS domain-containing protein CBSX3, mitochondrial(predicted) OS=Cucumis sativus OX=3659 GN=Csa_6G134340 PE=4 SV=1	Csa_6G134340	25.101	26.5	6	6	20	0.9815	0.9745	1.056
A0A0A0K3B5	Imidazole glycerol phosphate synthase hisHF(predicted) OS=Cucumis sativus OX=3659 GN=Csa_7G212655 PE=4 SV=1	Csa_7G212655	5.8385	17	1	1	1	1.0195	0.995	0.9925
A0A0A0KH59	ras-related protein RABC1 isoform X1(predicted) OS=Cucumis sativus OX=3659 GN=Csa_6G395140 PE=4 SV=1	Csa_6G395140	23.676	28.6	5	3	6	1.007	0.9855	1.0005
A0A0A0KVU4	tRNA (guanine(26)-N(2))-dimethyltransferase OS=Cucumis sativus OX=3659 GN=Csa_5G641600 PE=3 SV=1	Csa_5G641600	64.118	10.3	5	5	5	1.051	0.9945	0.9465
A0A0A0LGU0	Ubiquinone biosynthesis protein coq-8, putative(predicted) OS=Cucumis sativus OX=3659 GN=Csa_3G888530 PE=4 SV=1	Csa_3G888530	107.93	1.6	1	1	1
A0A0A0KI83	SGNH_hydro domain-containing protein OS=Cucumis sativus OX=3659 GN=Csa_6G518920 PE=4 SV=1	Csa_6G518920	26.798	8.3	2	2	2	1.028	0.932	1.049
A0A0A0LB02	40S ribosomal protein S17 OS=Cucumis sativus OX=3659 GN=Csa_3G778310 PE=3 SV=1	Csa_3G778310	15.94	30.9	6	2	24
A0A0A0LXF0	Structural constituent of cell wall OS=Cucumis sativus OX=3659 GN=Csa_1G074910 PE=4 SV=1	Csa_1G074910	25.907	28.6	6	6	10	0.8385	1.072	1.065
A0A0A0LW70	Temperature-induced lipocalin OS=Cucumis sativus OX=3659 GN=Csa_1G268280 PE=3 SV=1	Csa_1G268280	21.194	24.9	4	4	13	0.935	0.9505	1.1485
A0A0A0LXX3	Rieske domain-containing protein OS=Cucumis sativus OX=3659 GN=Csa_1G641020 PE=4 SV=1	Csa_1G641020	47.255	5.5	2	2	2
A0A0A0L283	peroxisome biogenesis protein 19-1-like(predicted) OS=Cucumis sativus OX=3659 GN=Csa_3G020030 PE=4 SV=1	Csa_3G020030	26.953	26.2	6	6	8	1.0455	0.9495	1.043
A0A0A0LFD1	PPIase cyclophilin-type domain-containing protein OS=Cucumis sativus OX=3659 GN=Csa_2G009340 PE=4 SV=1	Csa_2G009340	33.422	13.9	6	6	8	1.018	1.0375	0.9985
A0A0A0L309	ANK_REP_REGION domain-containing protein OS=Cucumis sativus OX=3659 GN=Csa_3G078250 PE=4 SV=1	Csa_3G078250	18.602	38.1	7	7	27	0.8675	0.9685	1.1765
A0A0A0M1Z0	zinc finger CCCH domain-containing protein 64 isoform X2(predicted) OS=Cucumis sativus OX=3659 GN=Csa_1G588540 PE=4 SV=1	Csa_1G588540	69.314	8.3	3	3	3	1.0765	0.8975	1.043
A0A0A0LEX0	D-amino-acid transaminase, chloroplastic(predicted) OS=Cucumis sativus OX=3659 GN=Csa_3G895790 PE=4 SV=1	Csa_3G895790	43.763	8.1	4	4	5	1.023	1.0035	0.976
A0A0A0K329	kynurenine formamidase-like(predicted) OS=Cucumis sativus OX=3659 GN=Csa_7G072850 PE=4 SV=1	Csa_7G072850	30.258	14.1	4	2	6	0.983	0.95	1.0915
A0A0A0K691	Ribosomal_S17_N domain-containing protein OS=Cucumis sativus OX=3659 GN=Csa_7G025720 PE=3 SV=1	Csa_7G025720	17.833	40.3	7	3	12	0.973	1.0905	0.923
A0A0A0LJ88	tRNA-synt_1e domain-containing protein OS=Cucumis sativus OX=3659 GN=Csa_3G876000 PE=3 SV=1	Csa_3G876000	65.371	17.4	9	9	10	1.055	0.9765	0.9575
A0A0A0LCW3	PWWP domain-containing protein OS=Cucumis sativus OX=3659 GN=Csa_3G850550 PE=4 SV=1	Csa_3G850550	75.487	15.2	8	8	9	0.8935	1.0395	1.0885
A0A0A0KX04	Alpha-L-arabinofuranosidase B(predicted) OS=Cucumis sativus OX=3659 GN=Csa_4G290760 PE=4 SV=1	Csa_4G290760	21.551	21.5	3	3	3
A0A0A0KIZ8	DNA-directed RNA polymerase subunit beta OS=Cucumis sativus OX=3659 GN=Csa_6G400300 PE=3 SV=1	Csa_6G400300	141	3.8	5	5	5	0.998	0.987	1.0005
A0A0A0KQS8	IAA-alanine resistance protein 1 isoform X1(predicted) OS=Cucumis sativus OX=3659 GN=Csa_5G257690 PE=4 SV=1	Csa_5G257690	49.866	5.4	1	1	1	0.995	1.0665	0.9335
A0A0A0KH55	Purple acid phosphatase OS=Cucumis sativus OX=3659 GN=Csa_6G504630 PE=3 SV=1	Csa_6G504630	53.324	12.4	4	4	4	0.941	1.017	1.0405
A0A0A0L8R8	Ribonucleoside-diphosphate reductase small chain OS=Cucumis sativus OX=3659 GN=Csa_3G597320 PE=4 SV=1	Csa_3G597320	37.828	21.3	5	5	6	1.0475	1.014	0.9365
A0A0A0KCF5	AMMECR1 domain-containing protein OS=Cucumis sativus OX=3659 GN=Csa_6G046200 PE=4 SV=1	Csa_6G046200	23.605	12	2	2	2	1	0.977	1.0245
A0A0A0LTB3	Eukaryotic translation initiation factor 5A OS=Cucumis sativus OX=3659 GN=Csa_1G256200 PE=3 SV=1	Csa_1G256200	17.551	63.8	11	4	24	0.945	0.976	1.0775
A0A0A0LS98	Plant/MOJ10-14 protein(predicted) OS=Cucumis sativus OX=3659 GN=Csa_1G097730 PE=4 SV=1	Csa_1G097730	21.362	4.8	1	1	1	1.0275	0.9395	1.0475
A0A0A0LWI9	Lipase_GDSL domain-containing protein OS=Cucumis sativus OX=3659 GN=Csa_1G050100 PE=3 SV=1	Csa_1G050100	45.353	2	1	1	1	0.9685	0.9735	1.0775
A0A0A0L1W2	abscisic acid receptor PYR1-like(predicted) OS=Cucumis sativus OX=3659 GN=Csa_3G011650 PE=4 SV=1	Csa_3G011650	24.988	33.9	7	7	13	1.033	0.958	1.055
A0A0A0KUL9	AB hydrolase-1 domain-containing protein OS=Cucumis sativus OX=3659 GN=Csa_5G645090 PE=4 SV=1	Csa_5G645090	53.11	12.3	5	5	5	1.0305	1.0215	0.9445
A0A0A0K3W6	Phloem filament protein OS=Cucumis sativus OX=3659 GN=Csa_7G222880 PE=4 SV=1	Csa_7G222880	23.467	47	12	12	24	1.0975	1.1675	0.706
A0A0A0K762	Glycosyltransferase OS=Cucumis sativus OX=3659 GN=Csa_7G051410 PE=3 SV=1	Csa_7G051410	51.679	3.7	2	2	2	1.0775	0.981	0.944
A0A0A0KYN1	transmembrane protein 87B(predicted) OS=Cucumis sativus OX=3659 GN=Csa_4G377710 PE=4 SV=1	Csa_4G377710	60.086	3.8	2	2	2	1.0535	1.0285	0.9055
A0A0A0KL42	Peptidylprolyl isomerase OS=Cucumis sativus OX=3659 GN=Csa_6G538680 PE=4 SV=1	Csa_6G538680	22.4	26.2	5	5	13	0.9675	0.968	1.0735
A0A0A0LM76	FAD_binding_3 domain-containing protein OS=Cucumis sativus OX=3659 GN=Csa_2G036590 PE=4 SV=1	Csa_2G036590	81.642	21.4	14	14	18	1.0055	0.979	1.028
A0A0A0KSM0	Metalloenzyme domain-containing protein OS=Cucumis sativus OX=3659 GN=Csa_5G643310 PE=4 SV=1	Csa_5G643310	53.434	22.6	8	8	8	1.0285	0.9975	0.963
A0A0A0K7Z3	ATP synthase subunit delta, chloroplastic(predicted) OS=Cucumis sativus OX=3659 GN=Csa_6G016970 PE=3 SV=1	Csa_6G016970	25.858	32.5	6	6	14	0.9375	0.988	1.106
A0A0A0LPC3	MPN domain-containing protein OS=Cucumis sativus OX=3659 GN=Csa_2G378560 PE=4 SV=1	Csa_2G378560	40.855	30.1	6	6	11	0.9265	1.0355	1.031
A0A0A0KIP4	Signal recognition particle protein OS=Cucumis sativus OX=3659 GN=Csa_6G452680 PE=3 SV=1	Csa_6G452680	62.537	45.6	26	26	68	0.9675	1.0145	1.0305
A0A0A0KIZ4	DFP domain-containing protein OS=Cucumis sativus OX=3659 GN=Csa_6G399760 PE=4 SV=1	Csa_6G399760	35.337	18.9	6	6	7	1.1025	0.9605	0.936
A0A0A0LDS0	30S ribosomal protein S9, chloroplastic(predicted) OS=Cucumis sativus OX=3659 GN=Csa_3G854240 PE=3 SV=1	Csa_3G854240	21.774	27.9	4	4	11	0.967	1.036	0.998
A0A0A0LM50	PCI domain-containing protein OS=Cucumis sativus OX=3659 GN=Csa_2G298260 PE=4 SV=1	Csa_2G298260	50.988	54.3	19	19	28	0.997	1.0375	0.9275
A0A0A0L0P7	HMA domain-containing protein OS=Cucumis sativus OX=3659 GN=Csa_4G108510 PE=4 SV=1	Csa_4G108510	74.311	6.4	3	3	3	1.06	0.925	1.028
A0A0A0L3B8	Sodium/calcium exchanger family protein(predicted) OS=Cucumis sativus OX=3659 GN=Csa_4G628350 PE=3 SV=1	Csa_4G628350	64.363	11.5	6	6	13	1.0575	1.037	0.9285
A0A0A0LFY5	Alba domain-containing protein OS=Cucumis sativus OX=3659 GN=Csa_2G006140 PE=4 SV=1	Csa_2G006140	11.137	35	4	1	9	0.9515	1.0065	1.059
A0A0A0KUQ3	S10_plectin domain-containing protein OS=Cucumis sativus OX=3659 GN=Csa_4G049090 PE=4 SV=1	Csa_4G049090	20.006	46.2	9	2	26	1.023	1.065	0.919
A0A0A0LSS5	Suppressor of mec-8 and unc-52 protein-like 1(predicted) OS=Cucumis sativus OX=3659 GN=Csa_2G395940 PE=4 SV=1	Csa_2G395940	15.819	15.6	2	2	3	0.984	0.986	1.028
A0A0A0KXN0	HTH myb-type domain-containing protein OS=Cucumis sativus OX=3659 GN=Csa_4G025050 PE=4 SV=1	Csa_4G025050	38.64	3.1	1	1	1	1.172	0.8875	0.947
A0A0A0LVN8	Arogenate dehydratase OS=Cucumis sativus OX=3659 GN=Csa_1G145980 PE=4 SV=1	Csa_1G145980	47.886	15.5	5	3	8	1.0495	0.9905	0.966
A0A0A0K2H7	proline-rich protein 4-like(predicted) OS=Cucumis sativus OX=3659 GN=Csa_7G009730 PE=4 SV=1	Csa_7G009730	28.078	7.1	2	2	2
A0A0A0KIS4	translin-associated protein X isoform X2(predicted) OS=Cucumis sativus OX=3659 GN=Csa_6G367170 PE=4 SV=1	Csa_6G367170	32.031	16.2	4	4	5	0.98	1.0275	0.9925
A0A0A0KAG0	tRNA (guanine-N(7)-)-methyltransferase non-catalytic subunit OS=Cucumis sativus OX=3659 GN=Csa_7G387800 PE=3 SV=1	Csa_7G387800	46.595	4.4	2	2	2	1.0015	0.983	1.027
A0A0A0L023	Patellin-6 OS=Cucumis sativus OX=3659 GN=Csa_4G314460 PE=4 SV=1	Csa_4G314460	46.673	19.1	7	7	9	1.014	1.0255	0.9805
A0A0A0KZL1	Proteasome subunit alpha type OS=Cucumis sativus OX=3659 GN=Csa_4G594470 PE=3 SV=1	Csa_4G594470	27.307	59.8	13	13	34	0.953	1.036	1.014
A0A0A0LI16	cytochrome P450 714C2-like(predicted) OS=Cucumis sativus OX=3659 GN=Csa_2G120940 PE=3 SV=1	Csa_2G120940	59.519	3.8	2	2	2
A0A0A0KQF8	short-chain dehydrogenase TIC 32, chloroplastic-like(predicted) OS=Cucumis sativus OX=3659 GN=Csa_5G141100 PE=4 SV=1	Csa_5G141100	34.458	57.8	13	13	28	0.9615	0.9985	1.046
A0A0A0KII1	BED-type domain-containing protein OS=Cucumis sativus OX=3659 GN=Csa_6G526390 PE=4 SV=1	Csa_6G526390	39.983	9.1	3	3	3	0.9255	1.0305	1.0515
A0A0A0LJF7	prefoldin subunit 1 isoform X1(predicted) OS=Cucumis sativus OX=3659 GN=Csa_2G070850 PE=4 SV=1	Csa_2G070850	14.829	68.2	10	10	17	0.887	1.0015	1.1335
A0A0A0KRQ6	Protein kinase domain-containing protein OS=Cucumis sativus OX=3659 GN=Csa_5G429450 PE=3 SV=1	Csa_5G429450	104.17	9.5	6	6	6	1.01	0.9225	1.0515
A0A0A0K3S3	OTU domain-containing protein OS=Cucumis sativus OX=3659 GN=Csa_7G209540 PE=4 SV=1	Csa_7G209540	34.638	31.9	7	7	10	1.0095	0.961	1.051
A0A0A0KW89	ran-binding protein 10 isoform X1(predicted) OS=Cucumis sativus OX=3659 GN=Csa_5G651700 PE=4 SV=1	Csa_5G651700	52.314	13	5	5	5	1.0635	1.0145	0.924
A0A0A0KYB4	ribosomal RNA-processing protein 17(predicted) OS=Cucumis sativus OX=3659 GN=Csa_4G414400 PE=4 SV=1	Csa_4G414400	22.565	10.2	2	2	2
A0A0A0LNI4	Acyl-[acyl-carrier-protein] desaturase OS=Cucumis sativus OX=3659 GN=Csa_2G351530 PE=3 SV=1	Csa_2G351530	45.396	58.6	21	13	47	0.9645	1.004	1.0475
A0A0A0KDI8	Reticulon-like protein OS=Cucumis sativus OX=3659 GN=Csa_6G361340 PE=4 SV=1	Csa_6G361340	62.041	7	4	4	6	1.037	1.02	0.9065
A0A0A0LTM1	Methyltransf_11 domain-containing protein OS=Cucumis sativus OX=3659 GN=Csa_2G432780 PE=3 SV=1	Csa_2G432780	38.071	34.9	9	9	11	1.077	1.044	0.89
A0A0A0KUK7	SAP domain-containing protein OS=Cucumis sativus OX=3659 GN=Csa_4G031040 PE=4 SV=1	Csa_4G031040	87.133	39.2	24	24	42	0.9085	1.0355	1.039
A0A0A0LH67	AAA domain-containing protein OS=Cucumis sativus OX=3659 GN=Csa_2G049870 PE=3 SV=1	Csa_2G049870	49.861	52.8	20	4	40	0.995	1.028	0.9715
A0A0A0KP50	Putative Arf GTPase activating protein(predicted) OS=Cucumis sativus OX=3659 GN=Csa_6G525470 PE=4 SV=1	Csa_6G525470	40.645	7.4	2	2	2	1.0785	1.0135	0.911
A0A0A0KYS0	Cyclin-dependent kinase B1-1 OS=Cucumis sativus OX=3659 GN=Csa_4G198330 PE=3 SV=1	Csa_4G198330	33.41	9.5	3	2	3
A0A0A0KDH6	Protein kinase domain-containing protein OS=Cucumis sativus OX=3659 GN=Csa_6G358660 PE=4 SV=1	Csa_6G358660	57.002	14.5	5	4	8	1.0235	0.9715	0.9955
A0A0A0K4C7	Carboxypeptidase OS=Cucumis sativus OX=3659 GN=Csa_7G319000 PE=3 SV=1	Csa_7G319000	52.855	3.6	2	1	3	0.9385	0.968	1.106
A0A0A0KA42	AB hydrolase-1 domain-containing protein OS=Cucumis sativus OX=3659 GN=Csa_7G432390 PE=4 SV=1	Csa_7G432390	43.034	37.9	10	9	16	1.078	0.9695	0.9375
A0A0A0LPW9	Dihydrolipoamide acetyltransferase component of pyruvate dehydrogenase complex OS=Cucumis sativus OX=3659 GN=Csa_2G385080 PE=3 SV=1	Csa_2G385080	67.032	36	19	19	26	0.993	1.042	0.9555
A0A0A0KZR8	VID27 domain-containing protein OS=Cucumis sativus OX=3659 GN=Csa_4G639780 PE=4 SV=1	Csa_4G639780	72.87	5.2	2	2	2
A0A0A0KBL8	TRANSKETOLASE_1 domain-containing protein OS=Cucumis sativus OX=3659 GN=Csa_6G077460 PE=4 SV=1	Csa_6G077460	80.563	28.7	18	13	57	0.961	1.0375	0.9685
A0A0A0KF65	Serine/threonine protein phosphatase 2A regulatory subunit OS=Cucumis sativus OX=3659 GN=Csa_6G447070 PE=3 SV=1	Csa_6G447070	57.49	6	3	2	6	1.0915	0.9815	0.9165
A0A0A0KES1	Epimerase domain-containing protein OS=Cucumis sativus OX=3659 GN=Csa_6G150460 PE=4 SV=1	Csa_6G150460	43.45	62.7	20	20	50	0.985	1.0175	0.985
A0A0A0LM88	Acyl carrier protein OS=Cucumis sativus OX=3659 GN=Csa_2G037770 PE=4 SV=1	Csa_2G037770	7.2241	44.4	2	2	3	0.9085	1.0815	0.9995
A0A0A0KS85	anthranilate phosphoribosyltransferase(predicted) OS=Cucumis sativus OX=3659 GN=Csa_5G598770 PE=4 SV=1	Csa_5G598770	65.471	11	5	5	5	1.0305	1.0035	0.9705
A0A0A0LL45	Apolipoprotein d OS=Cucumis sativus OX=3659 GN=Csa_2G008710 PE=3 SV=1	Csa_2G008710	21.623	18.9	3	3	3	1.032	0.973	0.9915
A0A0A0KED1	vacuole membrane protein KMS1(predicted) OS=Cucumis sativus OX=3659 GN=Csa_6G424010 PE=4 SV=1	Csa_6G424010	47.272	5.2	2	2	2	1.0575	0.99	0.9515
A0A0A0LLT3	kinesin-like protein KIN-4C(predicted) OS=Cucumis sativus OX=3659 GN=Csa_2G370520 PE=4 SV=1	Csa_2G370520	46.335	4.6	1	1	1	1.076	1.028	0.8665
A0A0A0KIV8	AMP-binding domain-containing protein OS=Cucumis sativus OX=3659 GN=Csa_6G525490 PE=4 SV=1	Csa_6G525490	72.315	3.8	2	2	2	1.048	1.0155	0.9365
A0A0A0L035	AAA domain-containing protein OS=Cucumis sativus OX=3659 GN=Csa_4G627820 PE=4 SV=1	Csa_4G627820	74.376	10.4	4	4	4	0.92	0.8925	1.2125
A0A0A0K6I0	Polysacc_synt_4 domain-containing protein OS=Cucumis sativus OX=3659 GN=Csa_7G073430 PE=4 SV=1	Csa_7G073430	24.091	8.3	1	1	1	0.958	1.0075	1.033
A0A0A0KXW4	Non-lysosomal glucosylceramidase OS=Cucumis sativus OX=3659 GN=Csa_5G649350 PE=3 SV=1	Csa_5G649350	104.57	4	3	3	3
A0A0A0KFF7	PCI domain-containing protein OS=Cucumis sativus OX=3659 GN=Csa_6G190480 PE=4 SV=1	Csa_6G190480	47.295	43.1	14	14	31	0.967	1.03	0.9845
A0A0A0L9L9	Fe2OG dioxygenase domain-containing protein OS=Cucumis sativus OX=3659 GN=Csa_3G179170 PE=4 SV=1	Csa_3G179170	27.067	5.7	1	1	1
A0A0A0LD27	Kinesin motor domain-containing protein OS=Cucumis sativus OX=3659 GN=Csa_3G414070 PE=3 SV=1	Csa_3G414070	85.018	5.3	3	3	3	0.9785	1.0395	0.975
A0A0A0KW71	Ribosome maturation factor rimP(predicted) OS=Cucumis sativus OX=3659 GN=Csa_5G606760 PE=3 SV=1	Csa_5G606760	35.56	2.9	1	1	1	0.969	0.959	1.0735
A0A0A0LDS6	Protein TSSC4(predicted) OS=Cucumis sativus OX=3659 GN=Csa_3G599460 PE=4 SV=1	Csa_3G599460	48.973	5.1	1	1	1	1.0225	1.0755	0.8915
A0A0A0K6S7	RRM domain-containing protein OS=Cucumis sativus OX=3659 GN=Csa_7G447920 PE=4 SV=1	Csa_7G447920	36.291	3.6	1	1	2	1.0675	0.846	1.1195
A0A0A0KDL1	mitochondrial outer membrane protein porin of 36 kDa-like(predicted) OS=Cucumis sativus OX=3659 GN=Csa_6G404150 PE=4 SV=1	Csa_6G404150	36.715	35.4	10	6	25	0.9195	1.045	1.0525
A0A0A0LLS1	E3 ubiquitin-protein ligase UPL2-like isoform X1(predicted) OS=Cucumis sativus OX=3659 GN=Csa_2G370380 PE=4 SV=1	Csa_2G370380	404.07	10.2	32	31	35	1.013	1.026	0.9315
A0A0A0K7E1	Oxidored_FMN domain-containing protein OS=Cucumis sativus OX=3659 GN=Csa_7G063995 PE=4 SV=1	Csa_7G063995	41.104	19.8	6	3	6	1.1565	0.9015	0.944
A0A0A0LR68	ThiF domain-containing protein OS=Cucumis sativus OX=3659 GN=Csa_1G050490 PE=4 SV=1	Csa_1G050490	46.799	15.3	6	6	6	1.001	1.0305	0.99
A0A0A0KIJ6	galactomannan galactosyltransferase 1-like(predicted) OS=Cucumis sativus OX=3659 GN=Csa_6G495780 PE=4 SV=1	Csa_6G495780	51.84	8.6	3	3	3	0.974	0.991	1.012
A0A0A0L676	Peptidase_M3 domain-containing protein OS=Cucumis sativus OX=3659 GN=Csa_3G176300 PE=3 SV=1	Csa_3G176300	81.125	4.6	2	2	2
A0A0A0LZM6	20 kDa chaperonin, chloroplastic(predicted) OS=Cucumis sativus OX=3659 GN=Csa_1G597740 PE=3 SV=1	Csa_1G597740	54.81	30	16	16	69	0.9155	0.983	1.1045
A0A0A0K7V1	Dihydrolipoamide acetyltransferase component of pyruvate dehydrogenase complex OS=Cucumis sativus OX=3659 GN=Csa_7G284430 PE=3 SV=1	Csa_7G284430	48.415	51.1	17	14	51	0.978	1.015	0.995
A0A0A0K2V5	phospholipase A-2-activating protein(predicted) OS=Cucumis sativus OX=3659 GN=Csa_7G075650 PE=4 SV=1	Csa_7G075650	47.496	29	9	9	11	1.039	1.045	0.943
A0A0A0KKA2	S-adenosylmethionine synthase OS=Cucumis sativus OX=3659 GN=Csa_6G446510 PE=3 SV=1	Csa_6G446510	42.605	19.2	7	2	34	1.0245	0.947	1.0415
A0A0A0KU62	Cir_N domain-containing protein OS=Cucumis sativus OX=3659 GN=Csa_4G025080 PE=4 SV=1	Csa_4G025080	48.744	7.4	2	2	2	0.978	0.9955	1.028
A0A0A0LUQ0	CYTH domain-containing protein OS=Cucumis sativus OX=3659 GN=Csa_1G014480 PE=4 SV=1	Csa_1G014480	74.789	10.5	6	6	6	1.05	1.026	0.9
A0A0A0LDA2	L51_S25_CI-B8 domain-containing protein OS=Cucumis sativus OX=3659 GN=Csa_3G845450 PE=4 SV=1	Csa_3G845450	10.673	53.7	5	5	7	0.966	1.023	1.008
A0A0A0L5J2	ANK_REP_REGION domain-containing protein OS=Cucumis sativus OX=3659 GN=Csa_3G172950 PE=4 SV=1	Csa_3G172950	54.08	4.6	2	2	2	1.0895	0.9255	0.9865
A0A0A0K9W0	5'-nucleotidase domain-containing protein 4(predicted) OS=Cucumis sativus OX=3659 GN=Csa_6G001750 PE=4 SV=1	Csa_6G001750	68.911	27.7	12	12	15	1.015	0.993	0.9885
A0A0A0KKK7	Chlorophyll a-b binding protein, chloroplastic OS=Cucumis sativus OX=3659 GN=Csa_6G522680 PE=3 SV=1	Csa_6G522680	28.186	61.1	9	1	111	1.012	1.031	0.955
A0A0A0LUS1	phenolic glucoside malonyltransferase 1-like isoform X1(predicted) OS=Cucumis sativus OX=3659 GN=Csa_1G499310 PE=4 SV=1	Csa_1G499310	32.239	28.9	7	6	10	1.075	1.023	0.885
A0A0A0LJF0	WD_REPEATS_REGION domain-containing protein OS=Cucumis sativus OX=3659 GN=Csa_2G012680 PE=4 SV=1	Csa_2G012680	83.028	16.2	8	8	13	0.156	0.128	2.51
A0A0A0LW19	isoaspartyl peptidase/L-asparaginase(predicted) OS=Cucumis sativus OX=3659 GN=Csa_1G570100 PE=4 SV=1	Csa_1G570100	33.78	11.6	2	2	2	0.9935	0.967	1.052
A0A0A0KEM2	Lipase_GDSL domain-containing protein OS=Cucumis sativus OX=3659 GN=Csa_6G421670 PE=3 SV=1	Csa_6G421670	39.068	12.7	4	4	4	0.9775	0.957	1.083
A0A0A0KI27	Peptidase_S24 domain-containing protein OS=Cucumis sativus OX=3659 GN=Csa_6G522740 PE=4 SV=1	Csa_6G522740	19.484	8	1	1	1	1.1135	0.966	0.91
A0A0A0L1J9	Str_synth domain-containing protein OS=Cucumis sativus OX=3659 GN=Csa_3G002390 PE=4 SV=1	Csa_3G002390	42.271	8.8	2	2	3	1.0995	0.968	0.942
A0A0A0KMH9	Alpha-mannosidase OS=Cucumis sativus OX=3659 GN=Csa_6G507060 PE=3 SV=1	Csa_6G507060	114.21	16	13	12	14	0.989	0.9465	1.058
A0A0A0KXT9	FabA domain-containing protein OS=Cucumis sativus OX=3659 GN=Csa_4G029990 PE=3 SV=1	Csa_4G029990	23.614	36.9	6	6	20	0.9355	0.9915	1.088
A0A0A0LKG1	remorin(predicted) OS=Cucumis sativus OX=3659 GN=Csa_3G915100 PE=4 SV=1	Csa_3G915100	20.864	33.9	8	7	10	1.1555	0.893	1.0465
A0A0A0K320	RRP15-like protein(predicted) OS=Cucumis sativus OX=3659 GN=Csa_7G031550 PE=4 SV=1	Csa_7G031550	35.559	4.7	1	1	1	0.9005	1.0095	1.0745
A0A0A0KKA4	probable Xaa-Pro aminopeptidase P(predicted) OS=Cucumis sativus OX=3659 GN=Csa_6G501960 PE=3 SV=1	Csa_6G501960	71.038	20.4	12	12	16	0.9965	1.013	0.9715
A0A0A0LSW4	Alpha-1,4-glucan-protein synthase [UDP-forming] OS=Cucumis sativus OX=3659 GN=Csa_1G039880 PE=4 SV=1	Csa_1G039880	41.12	79.8	24	13	55	0.944	1.061	0.96
A0A0A0KFP2	WD_REPEATS_REGION domain-containing protein OS=Cucumis sativus OX=3659 GN=Csa_6G483440 PE=4 SV=1	Csa_6G483440	52.593	3.8	1	1	1
A0A0A0L8Z2	mediator of RNA polymerase II transcription subunit 8 isoform X2(predicted) OS=Cucumis sativus OX=3659 GN=Csa_3G640620 PE=4 SV=1	Csa_3G640620	30.585	10.5	3	3	3
A0A0A0LBN2	TPX2 domain-containing protein OS=Cucumis sativus OX=3659 GN=Csa_3G783840 PE=4 SV=1	Csa_3G783840	52.411	3.9	2	2	3	1.1375	0.8305	1.059
A0A0A0L4K4	nucleolar and coiled-body phosphoprotein 1(predicted) OS=Cucumis sativus OX=3659 GN=Csa_4G626090 PE=4 SV=1	Csa_4G626090	57.076	7.7	4	4	5	0.973	1.07	0.941
A0A0A0LR85	Pantothenate kinase 2 OS=Cucumis sativus OX=3659 GN=Csa_1G046095 PE=3 SV=1	Csa_1G046095	100.73	18.6	13	13	14	1.069	0.968	0.9085
A0A0A0KXR2	NAB domain-containing protein OS=Cucumis sativus OX=3659 GN=Csa_5G645160 PE=4 SV=1	Csa_5G645160	69.203	4.3	3	3	3	0.972	1.004	1.012
A0A0A0K8V8	Malic enzyme(predicted) OS=Cucumis sativus OX=3659 GN=Csa_6G073990 PE=4 SV=1	Csa_6G073990	66.298	32.4	17	17	28	0.9955	0.983	1.003
A0A0A0KAI8	AB hydrolase-1 domain-containing protein OS=Cucumis sativus OX=3659 GN=Csa_6G014690 PE=4 SV=1	Csa_6G014690	46.844	11	4	4	4	1.051	0.9955	0.9445
A0A0A0L2H9	Protein kinase domain-containing protein OS=Cucumis sativus OX=3659 GN=Csa_3G037080 PE=4 SV=1	Csa_3G037080	96.42	1.1	1	1	1
A0A0A0KMN8	Glutamine amidotransferase type-1 domain-containing protein OS=Cucumis sativus OX=3659 GN=Csa_5G056100 PE=4 SV=1	Csa_5G056100	30.404	23.6	5	5	6	0.953	0.9515	1.088
A0A0A0LGT9	t-SNARE coiled-coil homology domain-containing protein OS=Cucumis sativus OX=3659 GN=Csa_3G782680 PE=3 SV=1	Csa_3G782680	34.794	13	4	4	5	1.0865	1.038	0.8945
A0A0A0LFC7	S5 DRBM domain-containing protein OS=Cucumis sativus OX=3659 GN=Csa_3G816100 PE=3 SV=1	Csa_3G816100	29.474	51.7	14	2	34	1.007	1.1	0.8775
A0A0A0LG20	Gip1-like protein OS=Cucumis sativus OX=3659 GN=Csa_3G826660 PE=4 SV=1	Csa_3G826660	11.459	37.5	4	4	7	1.0375	1.2175	0.753
A0A0A0K7E2	pentatricopeptide repeat-containing protein At4g02820, mitochondrial(predicted) OS=Cucumis sativus OX=3659 GN=Csa_7G390000 PE=4 SV=1	Csa_7G390000	61.042	5.1	3	3	5	1.0385	1.0515	0.899
A0A0A0LYM3	Inositol-1-monophosphatase(predicted) OS=Cucumis sativus OX=3659 GN=Csa_1G185090 PE=4 SV=1	Csa_1G185090	19.233	23.7	3	3	7	1.001	0.895	1.096
A0A0A0L136	F-box/kelch-repeat protein SKIP25(predicted) OS=Cucumis sativus OX=3659 GN=Csa_3G003480 PE=4 SV=1	Csa_3G003480	40.958	2.4	1	1	2	0.998	0.816	1.2285
A0A0A0L5S8	CULLIN_2 domain-containing protein OS=Cucumis sativus OX=3659 GN=Csa_3G153180 PE=3 SV=1	Csa_3G153180	83.454	5.5	4	1	5
A0A0A0K5X7	AAA domain-containing protein OS=Cucumis sativus OX=3659 GN=Csa_7G420680 PE=4 SV=1	Csa_7G420680	113.35	4.7	4	3	5	0.981	1.03	0.973
A0A0A0LUQ8	ubiquitin carboxyl-terminal hydrolase 36(predicted) OS=Cucumis sativus OX=3659 GN=Csa_1G425920 PE=4 SV=1	Csa_1G425920	52.418	4.4	2	2	3	1.0015	0.956	1.0555
A0A0A0M0X0	Peptidylprolyl isomerase OS=Cucumis sativus OX=3659 GN=Csa_1G707640 PE=4 SV=1	Csa_1G707640	24.481	4.4	1	1	1
A0A0A0L0U4	4-alpha-glucanotransferase DPE2 isoform X1(predicted) OS=Cucumis sativus OX=3659 GN=Csa_4G420150 PE=4 SV=1	Csa_4G420150	115.89	32.4	28	28	45	1.1465	1.0245	0.8135
A0A0A0LFK4	Cysteine synthase OS=Cucumis sativus OX=3659 GN=Csa_2G012660 PE=3 SV=1	Csa_2G012660	34.423	56.1	14	10	39	0.957	1.033	1.021
A0A0A0KSW2	Auxin efflux carrier component OS=Cucumis sativus OX=3659 GN=Csa_5G284520 PE=3 SV=1	Csa_5G284520	68.478	17.6	6	6	7	1.067	1.0015	0.8915
A0A0A0K570	AvrRpt-cleavage domain-containing protein OS=Cucumis sativus OX=3659 GN=Csa_7G343300 PE=4 SV=1	Csa_7G343300	24.595	28.7	4	4	5	1.056	0.986	0.9345
A0A0A0KD78	14_3_3 domain-containing protein OS=Cucumis sativus OX=3659 GN=Csa_6G366480 PE=3 SV=1	Csa_6G366480	30.051	37.5	11	3	20	0.92	1.0585	1.0165
A0A0A0KH96	Thioredoxin domain-containing protein OS=Cucumis sativus OX=3659 GN=Csa_6G446490 PE=4 SV=1	Csa_6G446490	14.481	7.1	1	1	1	0.9115	0.9355	1.171
A0A0A0KKH0	MACPF domain-containing protein OS=Cucumis sativus OX=3659 GN=Csa_6G520370 PE=4 SV=1	Csa_6G520370	61.671	4.1	2	2	2	1.0635	0.9955	0.943
A0A0A0KAT0	Proteasome subunit alpha type OS=Cucumis sativus OX=3659 GN=Csa_7G448880 PE=3 SV=1	Csa_7G448880	27.296	66.3	15	15	24	0.921	1.007	1.08
A0A0A0L6P4	Adenosylhomocysteinase OS=Cucumis sativus OX=3659 GN=Csa_3G129660 PE=3 SV=1	Csa_3G129660	53.482	31.3	14	2	38
A0A0A0LU91	exosome complex component RRP42-like(predicted) OS=Cucumis sativus OX=3659 GN=Csa_1G004330 PE=4 SV=1	Csa_1G004330	30.038	6.3	1	1	1
A0A0A0KTK8	No exine formation 1(predicted) OS=Cucumis sativus OX=3659 GN=Csa_4G007600 PE=4 SV=1	Csa_4G007600	124.32	2	2	2	2	0.9915	1.0515	0.95
A0A0A0L716	CBS domain-containing protein CBSX1, chloroplastic-like(predicted) OS=Cucumis sativus OX=3659 GN=Csa_3G202220 PE=4 SV=1	Csa_3G202220	26.336	23.8	5	4	11	0.9375	0.992	1.0565
A0A0A0KL83	CRAL-TRIO domain-containing protein OS=Cucumis sativus OX=3659 GN=Csa_5G021320 PE=4 SV=1	Csa_5G021320	27.906	19.8	4	4	4	1.0405	0.9755	0.9855
A0A0A0KYH5	Pyrroline-5-carboxylate reductase OS=Cucumis sativus OX=3659 GN=Csa_4G354630 PE=3 SV=1	Csa_4G354630	28.788	44.2	10	10	18	1	0.9825	1.0285
A0A0A0K988	Trigger_N domain-containing protein OS=Cucumis sativus OX=3659 GN=Csa_6G086160 PE=4 SV=1	Csa_6G086160	25.581	34.3	8	8	19	0.9305	0.9855	1.125
A0A0A0L7L2	ANK_REP_REGION domain-containing protein OS=Cucumis sativus OX=3659 GN=Csa_3G125000 PE=4 SV=1	Csa_3G125000	75.043	9.9	5	5	5	1.018	0.9785	1.019
A0A0A0KV94	Polyamine-modulated factor 1/Kinetochore protein NNF(predicted) OS=Cucumis sativus OX=3659 GN=Csa_4G056590 PE=4 SV=1	Csa_4G056590	19.154	10.9	2	1	2
A0A0A0LQW7	Methyltransf_11 domain-containing protein OS=Cucumis sativus OX=3659 GN=Csa_1G042800 PE=4 SV=1	Csa_1G042800	56.505	37.9	15	14	23	1.0605	0.961	0.9665
A0A0A0L8S3	2-Hacid_dh_C domain-containing protein OS=Cucumis sativus OX=3659 GN=Csa_3G121620 PE=4 SV=1	Csa_3G121620	70.039	7.5	4	4	4	0.937	1.0305	1.0175
A0A0A0M0H2	Peptidyl-prolyl cis-trans isomerase OS=Cucumis sativus OX=3659 GN=Csa_1G690270 PE=3 SV=1	Csa_1G690270	18.879	48.6	8	6	17	0.954	0.996	1.041
A0A0A0KMM7	WD_REPEATS_REGION domain-containing protein OS=Cucumis sativus OX=3659 GN=Csa_5G286070 PE=4 SV=1	Csa_5G286070	16.593	23	3	3	3	1.005	1.092	0.897
A0A0A0LI64	NEDD8 ultimate buster 1(predicted) OS=Cucumis sativus OX=3659 GN=Csa_2G008690 PE=4 SV=1	Csa_2G008690	62.1	7.2	3	3	3	1.0405	0.9745	0.9665
A0A0A0L6U0	dihydroxy-acid dehydratase, chloroplastic(predicted) OS=Cucumis sativus OX=3659 GN=Csa_3G133100 PE=3 SV=1	Csa_3G133100	66.211	29.4	16	16	40	0.996	1.009	1.006
A0A0A0KHG4	IU_nuc_hydro domain-containing protein OS=Cucumis sativus OX=3659 GN=Csa_6G452060 PE=4 SV=1	Csa_6G452060	35.58	5.4	1	1	1	1.052	1.007	0.937
A0A0A0LSZ3	peptidyl-prolyl cis-trans isomerase CYP71(predicted) OS=Cucumis sativus OX=3659 GN=Csa_1G153530 PE=4 SV=1	Csa_1G153530	70.221	26.9	13	13	19	0.9675	1.0255	1.007
A0A0A0KVZ4	Amino_oxidase domain-containing protein OS=Cucumis sativus OX=3659 GN=Csa_4G011080 PE=4 SV=1	Csa_4G011080	64.22	39.9	19	19	36	1.0155	0.9985	0.9635
A0A0A0K6N6	PPR containing protein(predicted) OS=Cucumis sativus OX=3659 GN=Csa_7G447050 PE=4 SV=1	Csa_7G447050	25.417	15.7	4	4	5	1.075	0.9475	0.9765
A0A0A0KAD6	MAR-binding filament-like protein 1-1(predicted) OS=Cucumis sativus OX=3659 GN=Csa_7G446690 PE=4 SV=1	Csa_7G446690	82.838	42.2	30	30	56	0.968	1.0615	0.977
A0A0A0LLZ5	UBIQUITIN_CONJUGAT_2 domain-containing protein OS=Cucumis sativus OX=3659 GN=Csa_2G375190 PE=3 SV=1	Csa_2G375190	17.709	15.3	2	2	2	1.006	1.0045	0.9965
A0A0A0KXK7	branchpoint-bridging protein(predicted) OS=Cucumis sativus OX=3659 GN=Csa_4G022880 PE=4 SV=1	Csa_4G022880	84.357	8.4	6	6	8	0.966	0.96	1.095
A0A0A0M0P5	cytosolic enolase 3(predicted) OS=Cucumis sativus OX=3659 GN=Csa_1G528460 PE=3 SV=1	Csa_1G528460	52.944	34.6	13	13	18	1.007	1.0105	0.965
A0A0A0L242	Nucleic acid-binding, OB-fold containing protein(predicted) OS=Cucumis sativus OX=3659 GN=Csa_4G629450 PE=4 SV=1	Csa_4G629450	16.993	29.9	4	4	7	0.9335	0.948	1.0935
A0A0A0KI38	protein TIME FOR COFFEE isoform X3(predicted) OS=Cucumis sativus OX=3659 GN=Csa_6G424520 PE=4 SV=1	Csa_6G424520	172.28	4.9	6	6	7	1.0095	0.8945	1.1
A0A0A0KM32	protein PLASTID TRANSCRIPTIONALLY ACTIVE 12 isoform X1(predicted) OS=Cucumis sativus OX=3659 GN=Csa_6G524690 PE=4 SV=1	Csa_6G524690	60.87	24	9	9	19	0.939	0.9785	1.0755
A0A0A0KJU8	Pyridoxal phosphate homeostasis protein OS=Cucumis sativus OX=3659 GN=Csa_6G513480 PE=3 SV=1	Csa_6G513480	26.883	21.5	4	4	6	1.033	0.988	1.0155
A0A0A0LJZ9	Gal_mutarotas_2 domain-containing protein OS=Cucumis sativus OX=3659 GN=Csa_2G338840 PE=3 SV=1	Csa_2G338840	104.08	36	26	26	39	1.0155	1.015	0.9645
A0A0A0LYM2	BBE domain-containing protein OS=Cucumis sativus OX=3659 GN=Csa_1G540370 PE=4 SV=1	Csa_1G540370	30.46	8.6	2	2	2	1.0265	1.059	0.9115
A0A0A0KYD3	Cellulose synthase OS=Cucumis sativus OX=3659 GN=Csa_4G166980 PE=3 SV=1	Csa_4G166980	117.54	10.9	9	6	12	1.048	1.044	0.9265
A0A0A0LXB3	Translocation protein Sec62(predicted) OS=Cucumis sativus OX=3659 GN=Csa_1G613570 PE=4 SV=1	Csa_1G613570	42.101	11.3	5	5	6	0.9535	1.055	0.96
A0A0A0M082	MIF4G domain-containing protein OS=Cucumis sativus OX=3659 GN=Csa_1G616300 PE=4 SV=1	Csa_1G616300	98.305	12.6	9	9	12	1.009	1.0575	0.9415
A0A0A0LHR0	PALP domain-containing protein OS=Cucumis sativus OX=3659 GN=Csa_2G000280 PE=4 SV=1	Csa_2G000280	58.057	28.7	12	7	27	1.0325	0.9785	1.011
A0A0A0LML9	Plastid envelope DNA binding protein (Fragment)(predicted) OS=Cucumis sativus OX=3659 GN=Csa_2G384970 PE=4 SV=1	Csa_2G384970	49.709	15.1	6	6	7	0.9225	1.0775	0.985
A0A0A0K8H6	Rhodanese domain-containing protein OS=Cucumis sativus OX=3659 GN=Csa_7G368730 PE=4 SV=1	Csa_7G368730	40.626	18	4	4	5	1.0215	0.995	0.982
A0A0A0KAL5	54S ribosomal protein L17, mitochondrial isoform X1(predicted) OS=Cucumis sativus OX=3659 GN=Csa_7G391280 PE=4 SV=1	Csa_7G391280	31.221	11.8	4	4	4	0.922	1.0245	1.0115
A0A0A0KLV4	60S ribosomal protein L32, putative(predicted) OS=Cucumis sativus OX=3659 GN=Csa_6G521090 PE=4 SV=1	Csa_6G521090	15.645	54.1	7	3	20	0.958	0.992	1.048
A0A0A0LFW2	tRNA (guanine(37)-N1)-methyltransferase OS=Cucumis sativus OX=3659 GN=Csa_3G851170 PE=3 SV=1	Csa_3G851170	71.394	1.8	1	1	1
A0A0A0L2Y5	pentatricopeptide repeat-containing protein At3g59040 isoform X1(predicted) OS=Cucumis sativus OX=3659 GN=Csa_4G616760 PE=4 SV=1	Csa_4G616760	66.339	27.1	11	11	11	1.024	1.059	0.891
A0A0A0K6L9	SpoU_methylase domain-containing protein OS=Cucumis sativus OX=3659 GN=Csa_7G428850 PE=3 SV=1	Csa_7G428850	29.595	8.2	1	1	2	1.0575	1.0065	0.9405
A0A0A0L602	J domain-containing protein OS=Cucumis sativus OX=3659 GN=Csa_4G665650 PE=4 SV=1	Csa_4G665650	44.165	25.6	7	7	10	0.9635	0.968	1.0165
A0A0A0KYU4	Gamma-tubulin complex component OS=Cucumis sativus OX=3659 GN=Csa_4G561690 PE=3 SV=1	Csa_4G561690	95.953	2.4	1	1	1	1.0295	0.993	0.976
A0A0A0L7E5	O-methyltransferase-like protein OS=Cucumis sativus OX=3659 GN=Csa_3G046230 PE=4 SV=1	Csa_3G046230	12.831	36.3	3	1	16	1.0185	1.004	0.925
A0A0A0KKK2	DNA-binding protein DDB_G0278111(predicted) OS=Cucumis sativus OX=3659 GN=Csa_6G522140 PE=4 SV=1	Csa_6G522140	15.218	33.6	4	4	16	0.9695	0.9395	1.1015
A0A0A0LXF1	B30.2/SPRY domain-containing protein OS=Cucumis sativus OX=3659 GN=Csa_1G615190 PE=4 SV=1	Csa_1G615190	47.46	6.9	2	2	2
A0A0A0LV04	WD_REPEATS_REGION domain-containing protein OS=Cucumis sativus OX=3659 GN=Csa_1G024830 PE=4 SV=1	Csa_1G024830	36.03	69.1	19	19	68	0.9505	1.0115	1.025
A0A0A0KY01	BHLH domain-containing protein OS=Cucumis sativus OX=3659 GN=Csa_5G652220 PE=4 SV=1	Csa_5G652220	26.807	4.1	1	1	1	1.0655	0.952	0.987
A0A0A0K6K4	Putative alcohol dehydrogenases(predicted) OS=Cucumis sativus OX=3659 GN=Csa_7G322060 PE=3 SV=1	Csa_7G322060	40.983	2.4	1	1	1
A0A0A0KNB8	UBA domain-containing protein(predicted) OS=Cucumis sativus OX=3659 GN=Csa_5G139700 PE=4 SV=1	Csa_5G139700	24.487	14.3	3	3	3	1.0125	0.9125	1.091
A0A0A0LPN4	Protein kinase domain-containing protein OS=Cucumis sativus OX=3659 GN=Csa_1G024870 PE=3 SV=1	Csa_1G024870	47.359	3.3	1	1	1
A0A0A0LYC2	DYW_deaminase domain-containing protein OS=Cucumis sativus OX=3659 GN=Csa_1G690260 PE=4 SV=1	Csa_1G690260	85.219	2.2	1	1	1
A0A0A0LG50	Methyltransf_11 domain-containing protein OS=Cucumis sativus OX=3659 GN=Csa_2G009410 PE=4 SV=1	Csa_2G009410	38.069	16.8	4	4	4	1.1685	0.979	0.886
A0A0A0LLW7	uncharacterized RNA-binding protein C17H9.04c(predicted) OS=Cucumis sativus OX=3659 GN=Csa_2G380050 PE=4 SV=1	Csa_2G380050	26.612	28.1	6	5	8	0.903	0.9585	1.1195
A0A0A0K8P0	4-hydroxy-tetrahydrodipicolinate reductase 2, chloroplastic-like(predicted) OS=Cucumis sativus OX=3659 GN=Csa_7G209030 PE=4 SV=1	Csa_7G209030	35.02	29.4	6	6	13	0.9595	0.9835	1.034
A0A0A0LCJ0	Amino_oxidase domain-containing protein OS=Cucumis sativus OX=3659 GN=Csa_3G822340 PE=4 SV=1	Csa_3G822340	51.863	18.4	6	6	8	1.0435	0.998	0.984
A0A0A0KZ39	4-hydroxyphenylpyruvate dioxygenase OS=Cucumis sativus OX=3659 GN=Csa_4G608160 PE=3 SV=1	Csa_4G608160	50.349	23.3	6	6	7	1.0125	0.9755	1.003
A0A0A0LVA6	Epimerase domain-containing protein OS=Cucumis sativus OX=3659 GN=Csa_1G533570 PE=4 SV=1	Csa_1G533570	35.671	34.8	10	10	17	1.0355	1.009	0.958
A0A0A0LYF9	tropinone reductase-like 3(predicted) OS=Cucumis sativus OX=3659 GN=Csa_1G698530 PE=4 SV=1	Csa_1G698530	27.123	32.2	6	6	8	1.0125	1	1.0035
A0A0A0LU61	SNRNP27 domain-containing protein OS=Cucumis sativus OX=3659 GN=Csa_1G423230 PE=4 SV=1	Csa_1G423230	28.104	5.6	1	1	1
A0A0A0LET2	protein kinase and PP2C-like domain-containing protein isoform X1(predicted) OS=Cucumis sativus OX=3659 GN=Csa_3G819810 PE=4 SV=1	Csa_3G819810	72.925	1.8	1	1	1
A0A0A0KVB5	LOW QUALITY PROTEIN: cytochrome P450 97B2, chloroplastic(predicted) OS=Cucumis sativus OX=3659 GN=Csa_4G056760 PE=3 SV=1	Csa_4G056760	65.401	30.3	14	14	18	1.0165	1.0135	0.9595
A0A0A0KU13	protein YIF1B(predicted) OS=Cucumis sativus OX=3659 GN=Csa_4G017080 PE=4 SV=1	Csa_4G017080	30.208	11.9	2	2	2	1.051	1.008	0.934
A0A0A0K614	DNL-type domain-containing protein OS=Cucumis sativus OX=3659 GN=Csa_7G016610 PE=4 SV=1	Csa_7G016610	23.492	5.6	1	1	1
A0A0A0LJ16	arogenate dehydrogenase 1, chloroplastic-like(predicted) OS=Cucumis sativus OX=3659 GN=Csa_2G008130 PE=4 SV=1	Csa_2G008130	77.41	14.5	9	9	10	1.0535	0.9915	0.9055
A0A0A0K7R0	Heat shock factor binding protein(predicted) OS=Cucumis sativus OX=3659 GN=Csa_7G396350 PE=4 SV=1	Csa_7G396350	6.6163	37.1	1	1	3	0.8785	1.0525	1.091
A0A0A0LFM3	IPPc domain-containing protein OS=Cucumis sativus OX=3659 GN=Csa_3G734960 PE=4 SV=1	Csa_3G734960	55.072	2.2	1	1	1	0.981	1.022	1.0125
A0A0A0L600	uncharacterized membrane protein YjcL-like(predicted) OS=Cucumis sativus OX=3659 GN=Csa_3G183390 PE=4 SV=1	Csa_3G183390	48.513	3.5	2	2	2
A0A0A0KE11	Wall-associated receptor kinase(predicted) OS=Cucumis sativus OX=3659 GN=Csa_6G403590 PE=4 SV=1	Csa_6G403590	34.266	13.1	4	4	5	1.098	0.888	1.0315
A0A0A0LLW4	ATP-dependent Clp protease proteolytic subunit OS=Cucumis sativus OX=3659 GN=Csa_2G031150 PE=3 SV=1	Csa_2G031150	36.298	52.3	12	12	38	1.001	0.9775	1.0495
A0A0A0LT33	Putative NADH:ubiquinone reductase (H(+)-translocating)(predicted) OS=Cucumis sativus OX=3659 GN=Csa_1G165210 PE=4 SV=1	Csa_1G165210	12.601	35	3	3	7	0.895	0.902	1.1895
A0A0A0L894	BZIP domain-containing protein OS=Cucumis sativus OX=3659 GN=Csa_3G172930 PE=4 SV=1	Csa_3G172930	45.202	14.7	5	3	7	0.9925	0.954	1.061
A0A0A0LR29	Flavoprotein domain-containing protein OS=Cucumis sativus OX=3659 GN=Csa_1G050090 PE=4 SV=1	Csa_1G050090	23.619	4.7	1	1	3	1.0265	0.9755	1.0425
A0A0A0L2F5	Serine-threonine protein kinase, plant-type, putative(predicted) OS=Cucumis sativus OX=3659 GN=Csa_4G641530 PE=4 SV=1	Csa_4G641530	47.752	2.5	1	1	2	1.1605	0.975	0.8665
A0A0A0L6A5	Plastid-lipid associated protein OS=Cucumis sativus OX=3659 GN=Csa_3G076580 PE=4 SV=1	Csa_3G076580	19.702	14.4	3	3	4	1.1735	0.8445	1.0515
A0A0A0KFQ9	DUF21 domain-containing protein At4g14240-like(predicted) OS=Cucumis sativus OX=3659 GN=Csa_6G238140 PE=4 SV=1	Csa_6G238140	54.034	14.1	5	5	6	1.0985	0.9935	0.9035
A0A0A0KB47	40S ribosomal protein S17-3(predicted) OS=Cucumis sativus OX=3659 GN=Csa_6G046270 PE=3 SV=1	Csa_6G046270	16.101	56	7	3	34	0.9115	1.0455	1.0285
A0A0A0KGQ0	outer envelope pore protein 21, chloroplastic(predicted) OS=Cucumis sativus OX=3659 GN=Csa_6G355410 PE=4 SV=1	Csa_6G355410	19.214	34.1	5	5	12	0.939	0.9975	1.0875
A0A0A0LCK2	pentatricopeptide repeat-containing protein At1g10910, chloroplastic isoform X1(predicted) OS=Cucumis sativus OX=3659 GN=Csa_3G842670 PE=4 SV=1	Csa_3G842670	66.589	2.7	2	2	2
A0A0A0LUA5	protein EXECUTER 2, chloroplastic isoform X1(predicted) OS=Cucumis sativus OX=3659 GN=Csa_1G004980 PE=4 SV=1	Csa_1G004980	72.862	28.3	15	15	18	1.023	1.102	0.8415
A0A0A0KPI7	Aldo_ket_red domain-containing protein OS=Cucumis sativus OX=3659 GN=Csa_5G272920 PE=4 SV=1	Csa_5G272920	32.056	31.1	7	6	10	0.935	1.002	1.0665
A0A0A0LZU2	NAD(P)-bd_dom domain-containing protein OS=Cucumis sativus OX=3659 GN=Csa_1G616860 PE=4 SV=1	Csa_1G616860	37.26	27.1	7	7	13	1.0135	0.945	1.067
A0A0A0KDK8	PPM-type phosphatase domain-containing protein OS=Cucumis sativus OX=3659 GN=Csa_6G363590 PE=3 SV=1	Csa_6G363590	59.387	3.8	2	2	2	0.9665	0.923	1.103
A0A0A0K7M8	GRF1-interacting factor 3 isoform X2(predicted) OS=Cucumis sativus OX=3659 GN=Csa_6G008810 PE=4 SV=1	Csa_6G008810	22.912	6	1	1	1
A0A0A0LXR3	gamma-interferon-inducible lysosomal thiol reductase-like(predicted) OS=Cucumis sativus OX=3659 GN=Csa_1G533560 PE=4 SV=1	Csa_1G533560	25.354	26.5	6	6	8	1.038	0.979	1.0145
A0A0A0KK45	AB hydrolase-1 domain-containing protein OS=Cucumis sativus OX=3659 GN=Csa_6G517170 PE=4 SV=1	Csa_6G517170	35.484	24.9	7	7	9	1.0385	0.957	1.033
A0A0A0LA06	Protein kinase domain-containing protein OS=Cucumis sativus OX=3659 GN=Csa_3G727910 PE=4 SV=1	Csa_3G727910	105.89	6.5	6	3	7	1.004	0.993	1.0095
A0A0A0L2Y4	3-ketoacyl-CoA synthase OS=Cucumis sativus OX=3659 GN=Csa_4G649640 PE=3 SV=1	Csa_4G649640	60.531	8.9	4	4	6	0.984	1.104	0.911
A0A0A0LF90	Glycos_transf_1 domain-containing protein OS=Cucumis sativus OX=3659 GN=Csa_3G825040 PE=4 SV=1	Csa_3G825040	26.782	27.4	6	6	8	1.0055	0.924	1.067
A0A0A0K281	Cystatin domain-containing protein OS=Cucumis sativus OX=3659 GN=Csa_7G067350 PE=4 SV=1	Csa_7G067350	14.42	50	8	8	9	1.0185	1.171	0.785
A0A0A0L3A7	Bulb-type lectin domain-containing protein OS=Cucumis sativus OX=3659 GN=Csa_4G627220 PE=4 SV=1	Csa_4G627220	50.666	20.7	10	10	15	0.898	1.012	1.0615
A0A0A0L6A0	Cyclic nucleotide-binding domain-containing protein OS=Cucumis sativus OX=3659 GN=Csa_3G122430 PE=4 SV=1	Csa_3G122430	48.304	15.7	7	7	7	1.1175	0.967	0.948
A0A0A0K401	OCRE domain-containing protein OS=Cucumis sativus OX=3659 GN=Csa_7G062800 PE=4 SV=1	Csa_7G062800	46.182	26.9	8	8	12	0.976	0.99	1.053
A0A0A0L7N4	Pectinesterase OS=Cucumis sativus OX=3659 GN=Csa_3G126810 PE=3 SV=1	Csa_3G126810	55.139	13.8	6	6	7	0.912	1.01	1.097
A0A0A0M340	Thioredoxin domain-containing protein OS=Cucumis sativus OX=3659 GN=Csa_1G651650 PE=4 SV=1	Csa_1G651650	19.433	37.2	6	6	15	0.9435	0.994	1.105
A0A0A0KAM6	Pectinesterase OS=Cucumis sativus OX=3659 GN=Csa_7G447990 PE=3 SV=1	Csa_7G447990	65.03	21.8	10	8	12	1.0505	0.9635	1.023
A0A0A0K1M4	xylem cysteine proteinase 1-like(predicted) OS=Cucumis sativus OX=3659 GN=Csa_7G027790 PE=3 SV=1	Csa_7G027790	39.262	11.5	3	3	3	1.001	0.9825	1.021
A0A0A0L8S5	momilactone A synthase-like(predicted) OS=Cucumis sativus OX=3659 GN=Csa_3G598890 PE=4 SV=1	Csa_3G598890	30.87	8.4	2	2	2
A0A0A0KWS2	indole-3-acetaldehyde oxidase-like(predicted) OS=Cucumis sativus OX=3659 GN=Csa_4G269130 PE=4 SV=1	Csa_4G269130	150.17	2.2	3	3	3	0.8565	0.9755	1.183
A0A0A0K584	MPN domain-containing protein OS=Cucumis sativus OX=3659 GN=Csa_7G184650 PE=4 SV=1	Csa_7G184650	33.231	6.3	2	2	2	1.0315	0.9755	1.002
A0A0A0LW22	CBFD_NFYB_HMF domain-containing protein OS=Cucumis sativus OX=3659 GN=Csa_1G570150 PE=4 SV=1	Csa_1G570150	28.699	6.9	2	1	2	1.078	0.8955	1.0495
A0A0A0LAH8	RIBOSOMAL_L9 domain-containing protein OS=Cucumis sativus OX=3659 GN=Csa_3G238230 PE=4 SV=1	Csa_3G238230	32.928	14.2	3	3	3	0.9695	1.0405	0.995
A0A0A0K9Q5	factor of DNA methylation 1-like isoform X1(predicted) OS=Cucumis sativus OX=3659 GN=Csa_7G323110 PE=4 SV=1	Csa_7G323110	65.426	15	7	7	8	0.977	1.0205	0.967
A0A0A0L7A4	Mur_ligase_M domain-containing protein OS=Cucumis sativus OX=3659 GN=Csa_3G354540 PE=4 SV=1	Csa_3G354540	59.05	7.7	3	3	3
A0A0A0KAJ0	Metallophos domain-containing protein OS=Cucumis sativus OX=3659 GN=Csa_6G101470 PE=4 SV=1	Csa_6G101470	42.2	7.6	2	1	3
A0A0A0L5Q7	Peptidylprolyl isomerase OS=Cucumis sativus OX=3659 GN=Csa_3G118090 PE=4 SV=1	Csa_3G118090	29.383	34.2	8	8	15	0.9575	0.963	1.101
A0A0A0LWD9	Phosphoacetylglucosamine mutase OS=Cucumis sativus OX=3659 GN=Csa_1G569350 PE=3 SV=1	Csa_1G569350	60.924	14.2	6	6	6	1.036	0.9595	0.9575
A0A0A0KD75	BED-type domain-containing protein OS=Cucumis sativus OX=3659 GN=Csa_6G008670 PE=4 SV=1	Csa_6G008670	91.968	1.2	1	1	1
A0A0A0KPY6	Phosphoribosylformylglycinamidine synthase 1(predicted) OS=Cucumis sativus OX=3659 GN=Csa_5G589360 PE=4 SV=1	Csa_5G589360	23.339	3.8	1	1	1	1.004	0.956	1.0625
A0A0A0KCH5	Leucine carboxyl methyltransferase 1 homolog OS=Cucumis sativus OX=3659 GN=Csa_6G104610 PE=3 SV=1	Csa_6G104610	34.655	13.4	4	4	4	0.9905	1.021	0.9805
A0A0A0LA84	ATP-dependent Clp protease proteolytic subunit OS=Cucumis sativus OX=3659 GN=Csa_3G363170 PE=3 SV=1	Csa_3G363170	37.349	30.1	9	9	19	0.9835	0.9795	1.029
A0A0A0LRF9	BAT2_N domain-containing protein OS=Cucumis sativus OX=3659 GN=Csa_1G004310 PE=4 SV=1	Csa_1G004310	156.78	18.4	19	19	27	0.9535	0.974	1.086
A0A0A0L168	Phloem lectin 17 kDa(predicted) OS=Cucumis sativus OX=3659 GN=Csa_4G500830 PE=4 SV=1	Csa_4G500830	17.541	21.4	3	2	3	1.037	1.0395	0.9135
A0A0A0LKG3	Beta-hexosaminidase OS=Cucumis sativus OX=3659 GN=Csa_2G073000 PE=3 SV=1	Csa_2G073000	60.76	18.2	10	9	18	1.0225	0.9645	1.0365
A0A0A0K674	AAA domain-containing protein OS=Cucumis sativus OX=3659 GN=Csa_7G431420 PE=3 SV=1	Csa_7G431420	47.759	60.8	26	25	52	0.9785	1.037	0.9745
A0A0A0KUZ7	probable zinc metallopeptidase EGY3, chloroplastic(predicted) OS=Cucumis sativus OX=3659 GN=Csa_4G000600 PE=4 SV=1	Csa_4G000600	62.46	2.1	1	1	1	1.0235	1.042	0.952
A0A0A0KH76	Putative mitochondrial 28S ribosomal protein S34(predicted) OS=Cucumis sativus OX=3659 GN=Csa_6G188090 PE=4 SV=1	Csa_6G188090	15.994	13.1	2	2	2	0.9375	1.0755	0.98
A0A0A0LH68	HTH La-type RNA-binding domain-containing protein OS=Cucumis sativus OX=3659 GN=Csa_3G873810 PE=4 SV=1	Csa_3G873810	58.953	9.3	4	4	5	0.9515	1.001	1.049
A0A0A0KQJ8	50S ribosomal protein L11, chloroplastic(predicted) OS=Cucumis sativus OX=3659 GN=Csa_5G146890 PE=3 SV=1	Csa_5G146890	29.769	34.1	8	8	31	0.962	1.031	1.01
A0A0A0LFA1	ZF-HD dimerization-type domain-containing protein OS=Cucumis sativus OX=3659 GN=Csa_3G826680 PE=4 SV=1	Csa_3G826680	31.82	7	2	1	5	1.013	0.812	1.2045
A0A0A0LMM9	type 2 DNA topoisomerase 6 subunit B-like isoform X4(predicted) OS=Cucumis sativus OX=3659 GN=Csa_2G348270 PE=4 SV=1	Csa_2G348270	52.874	2.1	1	1	1	1.1075	0.969	0.9335
A0A0A0LSZ8	Transcriptional adapter OS=Cucumis sativus OX=3659 GN=Csa_1G173200 PE=4 SV=1	Csa_1G173200	62.695	3.8	1	1	1
A0A0A0K4P9	SMC hinge domain-containing protein OS=Cucumis sativus OX=3659 GN=Csa_7G372260 PE=4 SV=1	Csa_7G372260	71.939	10.6	6	6	6	0.9895	1.052	0.939
A0A0A0LJW1	AAA domain-containing protein OS=Cucumis sativus OX=3659 GN=Csa_2G324450 PE=4 SV=1	Csa_2G324450	87.299	9.1	4	4	4	0.983	0.883	1.1425
A0A0A0LI97	UPF0664 stress-induced protein C29B12.11c(predicted) OS=Cucumis sativus OX=3659 GN=Csa_3G845430 PE=4 SV=1	Csa_3G845430	22.929	10.9	2	2	4	0.9735	0.961	1.091
A0A0A0L175	Dynamin OS=Cucumis sativus OX=3659 GN=Csa_4G182220 PE=3 SV=1	Csa_4G182220	64.337	30.4	15	9	18	1.0555	0.979	0.938
A0A0A0KP75	Reticuline oxidase OS=Cucumis sativus OX=3659 GN=Csa_6G525660 PE=4 SV=1	Csa_6G525660	34.77	6.3	2	2	2	1.0095	0.9285	1.0705
A0A0A0LDG7	PlsC domain-containing protein OS=Cucumis sativus OX=3659 GN=Csa_3G732400 PE=4 SV=1	Csa_3G732400	55.795	19.6	9	9	11	1.011	1.0455	0.9315
A0A0A0L0M7	probable calcium-binding protein CML29(predicted) OS=Cucumis sativus OX=3659 GN=Csa_4G376140 PE=4 SV=1	Csa_4G376140	16.821	12.1	2	2	2	1.134	0.8415	1.056
A0A0A0LCA4	t-SNARE coiled-coil homology domain-containing protein(predicted) OS=Cucumis sativus OX=3659 GN=Csa_3G251910 PE=4 SV=1	Csa_3G251910	34.136	4.1	1	1	1
A0A0A0K839	protein QUIRKY-like(predicted) OS=Cucumis sativus OX=3659 GN=Csa_6G003400 PE=4 SV=1	Csa_6G003400	116.4	11.4	10	10	13	0.9885	1.0135	0.965
A0A0A0LXU5	C3HC-type domain-containing protein OS=Cucumis sativus OX=3659 GN=Csa_1G535290 PE=4 SV=1	Csa_1G535290	114.32	17	13	13	17	0.955	1.036	1.0035
A0A0A0K9M8	Protein ROOT HAIR DEFECTIVE 3 homolog OS=Cucumis sativus OX=3659 GN=Csa_7G451350 PE=3 SV=1	Csa_7G451350	96.333	25.2	17	17	22	1.0525	1.038	0.8865
A0A0A0LV72	PHD finger-like domain-containing protein 5B(predicted) OS=Cucumis sativus OX=3659 GN=Csa_1G532280 PE=4 SV=1	Csa_1G532280	12.414	33.6	4	4	5	0.9315	1.0275	1.04
A0A0A0LEI5	CorC_HlyC domain-containing protein OS=Cucumis sativus OX=3659 GN=Csa_3G769670 PE=4 SV=1	Csa_3G769670	57.374	2.8	1	1	1
A0A0A0LCD5	RNA_pol_L_2 domain-containing protein OS=Cucumis sativus OX=3659 GN=Csa_3G690810 PE=4 SV=1	Csa_3G690810	13.615	38.8	5	5	8	0.8785	1.038	1.1205
A0A0A0L928	Exocyst subunit Exo70 family protein OS=Cucumis sativus OX=3659 GN=Csa_3G645880 PE=3 SV=1	Csa_3G645880	69.471	10.3	5	5	6	1.066	0.9545	0.973
A0A0A0K8F3	ENT domain-containing protein OS=Cucumis sativus OX=3659 GN=Csa_7G429500 PE=4 SV=1	Csa_7G429500	47.569	15	6	5	8	0.895	1.0125	1.0805
A0A0A0K654	Aldedh domain-containing protein OS=Cucumis sativus OX=3659 GN=Csa_7G066830 PE=4 SV=1	Csa_7G066830	57.732	22.2	10	10	13	1.011	0.9965	1.017
A0A0A0KV92	protein FAM136A(predicted) OS=Cucumis sativus OX=3659 GN=Csa_5G589290 PE=4 SV=1	Csa_5G589290	17.068	21.6	3	3	4	0.875	0.9935	1.159
A0A0A0KHT4	Thioredoxin domain-containing protein OS=Cucumis sativus OX=3659 GN=Csa_6G513670 PE=4 SV=1	Csa_6G513670	51.459	47.3	16	16	30	1.108	1.0695	0.8035
A0A0A0L0I0	Peroxidase OS=Cucumis sativus OX=3659 GN=Csa_4G285780 PE=3 SV=1	Csa_4G285780	38.281	18.2	5	5	6	1.0065	0.956	1.059
A0A0A0KLQ1	elongator complex protein 4 isoform X1(predicted) OS=Cucumis sativus OX=3659 GN=Csa_6G497360 PE=4 SV=1	Csa_6G497360	39.843	15.7	5	5	6	0.9925	1.0045	1.015
A0A0A0KVN5	Pectinesterase OS=Cucumis sativus OX=3659 GN=Csa_5G637720 PE=4 SV=1	Csa_5G637720	35.73	6.9	2	2	2	1.046	0.987	0.968
A0A0A0KLA8	Bet_v_1 domain-containing protein OS=Cucumis sativus OX=3659 GN=Csa_5G037437 PE=4 SV=1	Csa_5G037437	17.644	57.5	8	8	10	0.905	0.989	1.1365
A0A0A0KVQ9	ABC transporter D family member 1(predicted) OS=Cucumis sativus OX=3659 GN=Csa_4G096620 PE=4 SV=1	Csa_4G096620	66.898	3	2	2	2	1.1005	0.911	0.987
A0A0A0LX38	YTH domain-containing protein OS=Cucumis sativus OX=3659 GN=Csa_1G599420 PE=4 SV=1	Csa_1G599420	74.073	47.9	30	29	56	0.991	1.108	0.8895
A0A0A0LFJ2	S1 motif domain-containing protein OS=Cucumis sativus OX=3659 GN=Csa_3G838680 PE=3 SV=1	Csa_3G838680	112.9	14.3	13	13	17	0.9865	1.0155	0.995
A0A0A0KS54	PsbP domain-containing protein OS=Cucumis sativus OX=3659 GN=Csa_5G505230 PE=4 SV=1	Csa_5G505230	26.237	56.4	11	11	32	0.983	0.9605	1.089
A0A0A0L9H3	tRNA-dihydrouridine(20/20a) synthase-like isoform X1(predicted) OS=Cucumis sativus OX=3659 GN=Csa_3G690820 PE=4 SV=1	Csa_3G690820	47.86	15.1	5	5	5	1.0985	0.9495	0.959
A0A0A0K9G1	exocyst complex component SEC6(predicted) OS=Cucumis sativus OX=3659 GN=Csa_6G052630 PE=4 SV=1	Csa_6G052630	88.054	7.5	5	5	5
A0A0A0KHG2	Nudix hydrolase domain-containing protein OS=Cucumis sativus OX=3659 GN=Csa_6G405350 PE=4 SV=1	Csa_6G405350	41.968	9.2	3	3	4	0.954	1.0035	1.0475
A0A0A0KDV9	PAP_fibrillin domain-containing protein OS=Cucumis sativus OX=3659 GN=Csa_6G108600 PE=4 SV=1	Csa_6G108600	24.05	33.8	7	7	11	0.991	0.935	1.165
A0A0A0LN42	piRNA biogenesis protein EXD1 isoform X1(predicted) OS=Cucumis sativus OX=3659 GN=Csa_2G352390 PE=4 SV=1	Csa_2G352390	38.054	2.6	1	1	1	0.9785	1.009	1.0125
A0A0A0KIT9	Bet_v_1 domain-containing protein OS=Cucumis sativus OX=3659 GN=Csa_5G034375 PE=4 SV=1	Csa_5G034375	17.842	28.3	4	3	5	1.1125	0.8605	1.051
A0A0A0LBL0	LAGLIDADG_2 domain-containing protein OS=Cucumis sativus OX=3659 GN=Csa_3G625100 PE=4 SV=1	Csa_3G625100	92.324	1	1	1	1	1.0105	1.0605	0.9095
A0A0A0L2S9	Conserved oligomeric Golgi complex subunit 8 OS=Cucumis sativus OX=3659 GN=Csa_4G646230 PE=3 SV=1	Csa_4G646230	63.685	7.9	4	4	5	1.0905	0.9925	0.915
A0A0A0KD82	alpha-1,4-glucan-protein synthase [UDP-forming](predicted) OS=Cucumis sativus OX=3659 GN=Csa_6G366530 PE=4 SV=1	Csa_6G366530	40.745	63.7	19	8	52	0.9585	1.0635	0.9725
A0A0A0LWI4	PRKCSH domain-containing protein OS=Cucumis sativus OX=3659 GN=Csa_1G264000 PE=4 SV=1	Csa_1G264000	34.212	19	3	3	3	0.9425	0.99	1.076
A0A0A0KU69	Elongator complex protein 1 OS=Cucumis sativus OX=3659 GN=Csa_5G512880 PE=3 SV=1	Csa_5G512880	147.97	1.8	2	2	2	1.0465	0.9555	0.9945
A0A0A0LFZ2	Putative Heat shock protein DnaJ, cysteine-rich(predicted) OS=Cucumis sativus OX=3659 GN=Csa_2G006240 PE=4 SV=1	Csa_2G006240	14.375	47.4	4	4	22	0.9045	0.991	1.0955
A0A0A0LCH0	G-patch domain-containing protein OS=Cucumis sativus OX=3659 GN=Csa_3G636410 PE=4 SV=1	Csa_3G636410	56.503	10.2	4	4	4	0.983	1.014	1.0055
A0A0A0K764	WPP domain-containing protein OS=Cucumis sativus OX=3659 GN=Csa_7G378480 PE=4 SV=1	Csa_7G378480	59.084	25.8	11	11	12	0.9655	1.0435	0.972
A0A0A0LPA1	ribonuclease H2 subunit B isoform X1(predicted) OS=Cucumis sativus OX=3659 GN=Csa_2G377900 PE=4 SV=1	Csa_2G377900	41.399	2.8	1	1	1
A0A0A0L5R5	40S ribosomal protein S6 OS=Cucumis sativus OX=3659 GN=Csa_3G118140 PE=3 SV=1	Csa_3G118140	28.382	32.8	9	3	20	1.0165	1.0845	0.882
A0A0A0KZV1	NGN domain-containing protein OS=Cucumis sativus OX=3659 GN=Csa_4G307370 PE=4 SV=1	Csa_4G307370	36.712	25.8	8	8	8	0.982	1.0825	0.9105
A0A0A0LME1	NADPH--cytochrome P450 reductase OS=Cucumis sativus OX=3659 GN=Csa_2G059720 PE=3 SV=1	Csa_2G059720	78.959	14.7	11	10	14	1.0955	0.964	0.944
A0A0A0KTT4	protein WVD2-like 7(predicted) OS=Cucumis sativus OX=3659 GN=Csa_5G603930 PE=4 SV=1	Csa_5G603930	53.513	10.1	4	4	6	0.981	0.9335	1.0385
A0A0A0LKC4	DNA-directed RNA polymerase subunit OS=Cucumis sativus OX=3659 GN=Csa_2G345940 PE=3 SV=1	Csa_2G345940	13.511	22.4	2	2	3	0.8965	1.0505	1.0585
A0A0A0L3Y9	Acyl carrier protein OS=Cucumis sativus OX=3659 GN=Csa_3G128850 PE=3 SV=1	Csa_3G128850	14.144	29.4	2	2	2	0.9165	1.034	1.057
A0A0A0KLR9	RRM_1 domain-containing protein(predicted) OS=Cucumis sativus OX=3659 GN=Csa_5G138510 PE=4 SV=1	Csa_5G138510	31.303	7.8	2	2	3
A0A0A0KK36	probable polygalacturonase(predicted) OS=Cucumis sativus OX=3659 GN=Csa_5G150430 PE=3 SV=1	Csa_5G150430	48.638	8.1	3	3	3	0.93	0.947	1.144
A0A0A0KKA0	AMP dependent CoA ligase OS=Cucumis sativus OX=3659 GN=Csa_5G154230 PE=4 SV=1	Csa_5G154230	55.429	25.5	12	12	18	1.1805	0.9705	0.838
A0A0A0LNX4	FSH1 domain-containing protein OS=Cucumis sativus OX=3659 GN=Csa_2G369800 PE=4 SV=1	Csa_2G369800	28.19	4.4	1	1	1
A0A0A0LLG0	cysteine-rich repeat secretory protein 3-like(predicted) OS=Cucumis sativus OX=3659 GN=Csa_2G171840 PE=4 SV=1	Csa_2G171840	32.698	9.6	2	2	3	1.0085	1.0255	0.9215
A0A0A0LU77	Aldedh domain-containing protein OS=Cucumis sativus OX=3659 GN=Csa_1G372010 PE=3 SV=1	Csa_1G372010	54.941	15	7	7	9	1.0105	0.977	1.019
A0A0A0KCA3	60S ribosomal protein L7-4(predicted) OS=Cucumis sativus OX=3659 GN=Csa_7G447830 PE=4 SV=1	Csa_7G447830	28.202	52.3	14	4	52	0.964	1.0875	0.9245
A0A0A0KBA0	proline-rich receptor-like protein kinase PERK14(predicted) OS=Cucumis sativus OX=3659 GN=Csa_6G055400 PE=4 SV=1	Csa_6G055400	19.396	19.2	4	4	10	0.9495	0.99	1.0595
A0A0A0L1M0	VWFA domain-containing protein OS=Cucumis sativus OX=3659 GN=Csa_3G002730 PE=4 SV=1	Csa_3G002730	42.618	30.1	9	8	18	0.9215	1.014	1.0605
A0A0A0KAX3	CMP-sialic acid transporter 2(predicted) OS=Cucumis sativus OX=3659 GN=Csa_6G041200 PE=4 SV=1	Csa_6G041200	44.351	5.7	1	1	1	1.0705	1.0135	0.9155
A0A0A0KCF0	ACT domain-containing protein ACR12(predicted) OS=Cucumis sativus OX=3659 GN=Csa_6G045110 PE=4 SV=1	Csa_6G045110	31.456	28.6	8	8	11	0.9625	0.9335	1.118
A0A0A0KCE3	RRM domain-containing protein OS=Cucumis sativus OX=3659 GN=Csa_6G044030 PE=4 SV=1	Csa_6G044030	32.666	20.4	5	5	6	0.976	1.0715	0.921
A0A0A0KE22	PPR_long domain-containing protein OS=Cucumis sativus OX=3659 GN=Csa_6G118350 PE=4 SV=1	Csa_6G118350	120.24	0.8	1	1	1
A0A0A0LYQ8	glucan endo-1,3-beta-glucosidase, basic isoform-like(predicted) OS=Cucumis sativus OX=3659 GN=Csa_1G555080 PE=3 SV=1	Csa_1G555080	78.115	4	2	2	2	1.0335	1.0415	0.918
A0A0A0KTF7	Copper chaperone OS=Cucumis sativus OX=3659 GN=Csa_5G615220 PE=4 SV=1	Csa_5G615220	9.9513	72.6	6	6	18	0.966	0.9365	1.134
A0A0A0LDL7	Ribosome-like protein (Fragment)(predicted) OS=Cucumis sativus OX=3659 GN=Csa_3G588450 PE=3 SV=1	Csa_3G588450	20.916	9.8	3	3	7	0.9675	0.912	1.132
A0A0A0L428	Methyltransf_11 domain-containing protein OS=Cucumis sativus OX=3659 GN=Csa_3G130310 PE=4 SV=1	Csa_3G130310	73.432	4.4	2	2	2	1.0385	0.996	0.9575
A0A0A0L358	ultraviolet-B receptor UVR8(predicted) OS=Cucumis sativus OX=3659 GN=Csa_4G620650 PE=4 SV=1	Csa_4G620650	48.98	3	1	1	1	0.9355	1.036	1.039
A0A0A0L4X7	cold shock domain-containing protein 3(predicted) OS=Cucumis sativus OX=3659 GN=Csa_3G002765 PE=4 SV=1	Csa_3G002765	26.252	71.8	13	13	40	0.949	0.987	1.052
A0A0A0K869	vacuolar protein sorting-associated protein 51 homolog(predicted) OS=Cucumis sativus OX=3659 GN=Csa_7G324110 PE=4 SV=1	Csa_7G324110	50.29	18.2	9	9	9	1.057	0.9865	0.931
A0A0A0KT64	protein ELC-like(predicted) OS=Cucumis sativus OX=3659 GN=Csa_5G583320 PE=4 SV=1	Csa_5G583320	47.004	9	3	3	4	1.0295	0.993	0.981
A0A0A0KPB4	protein MOR1 isoform X1(predicted) OS=Cucumis sativus OX=3659 GN=Csa_6G526350 PE=4 SV=1	Csa_6G526350	223.2	14.2	26	26	31	1.006	1.01	0.9605
A0A0A0LFB4	Peptidase_S24 domain-containing protein OS=Cucumis sativus OX=3659 GN=Csa_3G731770 PE=4 SV=1	Csa_3G731770	20.492	14.1	2	2	2	1.0535	0.991	0.958
A0A0A0LRB7	MGS domain-containing protein OS=Cucumis sativus OX=3659 GN=Csa_1G057010 PE=3 SV=1	Csa_1G057010	66.016	34.8	18	18	43	1.017	1.004	0.979
A0A0A0KCW3	Aldedh domain-containing protein OS=Cucumis sativus OX=3659 GN=Csa_6G307390 PE=3 SV=1	Csa_6G307390	66.901	6.6	4	4	4	1.067	1.0445	0.867
A0A0A0LY63	Neutral ceramidase OS=Cucumis sativus OX=3659 GN=Csa_1G527930 PE=3 SV=1	Csa_1G527930	85.679	14.8	9	8	14	1.0015	0.979	1.0475
A0A0A0KJV4	peroxisomal membrane protein PMP22(predicted) OS=Cucumis sativus OX=3659 GN=Csa_6G513580 PE=3 SV=1	Csa_6G513580	21.337	9.2	1	1	1
A0A0A0LJL4	Protein kinase domain-containing protein OS=Cucumis sativus OX=3659 GN=Csa_2G292800 PE=4 SV=1	Csa_2G292800	69.391	1.4	1	1	1	0.991	0.9325	1.066
A0A0A0L6N6	NADPH:adrenodoxin oxidoreductase, mitochondrial OS=Cucumis sativus OX=3659 GN=Csa_3G129560 PE=3 SV=1	Csa_3G129560	53.435	7.4	3	3	3	1.0315	0.921	1.053
A0A0A0LY88	AAA domain-containing protein OS=Cucumis sativus OX=3659 GN=Csa_1G674040 PE=4 SV=1	Csa_1G674040	15.257	17.6	2	2	2	0.975	0.9695	1.062
A0A0A0KS31	serine/arginine-rich splicing factor RS2Z32-like isoform X2(predicted) OS=Cucumis sativus OX=3659 GN=Csa_5G177110 PE=4 SV=1	Csa_5G177110	42.3	7	3	3	4	0.704	0.7615	1.494
A0A0A0K7D1	LEA_2 domain-containing protein OS=Cucumis sativus OX=3659 GN=Csa_7G446930 PE=4 SV=1	Csa_7G446930	34.112	2.9	1	1	2
A0A0A0LX40	polyadenylate-binding protein RBP45-like(predicted) OS=Cucumis sativus OX=3659 GN=Csa_1G063550 PE=4 SV=1	Csa_1G063550	41.227	19.8	6	1	46	0.8975	0.9275	1.184
A0A0A0L8W1	heterogeneous nuclear ribonucleoprotein 1-like(predicted) OS=Cucumis sativus OX=3659 GN=Csa_3G608180 PE=4 SV=1	Csa_3G608180	44.944	26.8	8	8	17	0.9175	0.9545	1.145
A0A0A0K505	Serine/threonine-protein phosphatase OS=Cucumis sativus OX=3659 GN=Csa_7G083210 PE=3 SV=1	Csa_7G083210	34.748	12.5	3	2	3	1.025	0.998	0.9875
A0A0A0KZL0	Glucose-6-phosphate 1-epimerase OS=Cucumis sativus OX=3659 GN=Csa_4G046840 PE=3 SV=1	Csa_4G046840	34.655	34.4	8	8	20	1.0115	0.9805	1.013
A0A0A0KL69	Phosphomannomutase OS=Cucumis sativus OX=3659 GN=Csa_5G011690 PE=3 SV=1	Csa_5G011690	27.881	51.4	11	11	20	0.9775	0.977	1.049
A0A0A0LF53	DNA-directed RNA polymerase subunit OS=Cucumis sativus OX=3659 GN=Csa_3G811600 PE=3 SV=1	Csa_3G811600	188.02	1.9	3	3	3	1.004	1.0185	0.958
A0A0A0LQJ5	MaoC-like domain-containing protein OS=Cucumis sativus OX=3659 GN=Csa_2G348190 PE=4 SV=1	Csa_2G348190	33.885	11.7	2	2	3	1.054	0.9895	0.961
A0A0A0L2Z1	Vps53_N domain-containing protein OS=Cucumis sativus OX=3659 GN=Csa_4G617300 PE=4 SV=1	Csa_4G617300	68.625	12.4	6	6	6	1.0685	1.0155	0.8955
A0A0A0LQ41	UBP1-associated protein 2A-like(predicted) OS=Cucumis sativus OX=3659 GN=Csa_2G297150 PE=4 SV=1	Csa_2G297150	53.19	16.6	7	6	11	0.875	1.144	0.9565
A0A0A0LBX3	Glycosyltransferase OS=Cucumis sativus OX=3659 GN=Csa_3G200710 PE=3 SV=1	Csa_3G200710	53.08	3.8	1	1	1	1.082	0.961	0.955
A0A0A0LJF1	prostamide/prostaglandin F synthase isoform X1(predicted) OS=Cucumis sativus OX=3659 GN=Csa_2G279270 PE=4 SV=1	Csa_2G279270	30.181	56.5	11	11	16	1.034	0.945	1.043
A0A0A0KRW4	glutamate 5-kinase isoform X1(predicted) OS=Cucumis sativus OX=3659 GN=Csa_5G468450 PE=4 SV=1	Csa_5G468450	20.077	11	2	2	2	1.0425	0.944	1.014
A0A0A0KI44	Mitochondrial pyruvate carrier OS=Cucumis sativus OX=3659 GN=Csa_6G489900 PE=3 SV=1	Csa_6G489900	11.945	16.8	2	2	4
A0A0A0K1D3	dnaJ homolog subfamily C member 17(predicted) OS=Cucumis sativus OX=3659 GN=Csa_7G014590 PE=4 SV=1	Csa_7G014590	32.6	5.2	2	2	2
A0A0A0LKP6	Zeta_toxin domain-containing protein OS=Cucumis sativus OX=3659 GN=Csa_2G191300 PE=4 SV=1	Csa_2G191300	59.417	26.1	13	13	16	1.023	1.0005	0.9345
A0A0A0LDW8	Metallophos domain-containing protein OS=Cucumis sativus OX=3659 GN=Csa_3G751980 PE=4 SV=1	Csa_3G751980	35.118	18.4	6	6	8	1.016	0.898	1.023
A0A0A0KFU6	U-box domain-containing protein 45(predicted) OS=Cucumis sativus OX=3659 GN=Csa_6G113530 PE=4 SV=1	Csa_6G113530	40.052	2.2	1	1	1	1.0025	0.9375	1.092
A0A0A0L425	AA_TRNA_LIGASE_II domain-containing protein OS=Cucumis sativus OX=3659 GN=Csa_3G016390 PE=4 SV=1	Csa_3G016390	56.961	26.8	14	14	20	1.012	1.0255	0.9265
A0A0A0K6L4	Tr-type G domain-containing protein OS=Cucumis sativus OX=3659 GN=Csa_7G325160 PE=4 SV=1	Csa_7G325160	150.4	24.3	27	27	37	0.9785	1.0645	0.974
A0A0A0KM52	Differentiation-associated protein 1, putative isoform 1(predicted) OS=Cucumis sativus OX=3659 GN=Csa_5G209990 PE=4 SV=1	Csa_5G209990	27.953	5.1	1	1	2	1.0355	1.034	0.9285
A0A0A0KA08	40S ribosomal protein S12 OS=Cucumis sativus OX=3659 GN=Csa_7G432030 PE=3 SV=1	Csa_7G432030	14.864	62.1	8	1	32	0.8985	1.0705	1.0375
A0A0A0KT89	Apocytochr_F_N domain-containing protein OS=Cucumis sativus OX=3659 GN=Csa_4G001600 PE=4 SV=1	Csa_4G001600	22.33	64.9	9	5	50	1.049	0.999	0.9515
A0A0A0LE56	SUEL-type lectin domain-containing protein OS=Cucumis sativus OX=3659 GN=Csa_3G865330 PE=3 SV=1	Csa_3G865330	83.941	4.1	3	2	3	1.071	0.975	0.9515
A0A0A0L3S2	DUF4079 domain-containing protein(predicted) OS=Cucumis sativus OX=3659 GN=Csa_3G119320 PE=4 SV=1	Csa_3G119320	29.451	6.7	2	2	4	1.086	0.968	0.9555
A0A0A0LLG7	Protein RER1 OS=Cucumis sativus OX=3659 GN=Csa_2G361720 PE=3 SV=1	Csa_2G361720	22.306	12.4	2	2	4	1.0135	1.052	0.9245
A0A0A0LB97	Post-GPI attachment to proteins factor 3 OS=Cucumis sativus OX=3659 GN=Csa_3G180250 PE=3 SV=1	Csa_3G180250	40.094	2.6	1	1	1
A0A0A0K147	protein BASIC PENTACYSTEINE4-like(predicted) OS=Cucumis sativus OX=3659 GN=Csa_7G007860 PE=4 SV=1	Csa_7G007860	35.048	2.2	1	1	1	1.058	0.8825	1.0745
A0A0A0KS91	pentatricopeptide repeat-containing protein At1g60770 isoform X1(predicted) OS=Cucumis sativus OX=3659 GN=Csa_5G599800 PE=4 SV=1	Csa_5G599800	55.754	5.5	2	2	3	0.9605	1.062	0.968
A0A0A0L4H9	sister chromatid cohesion protein DCC1(predicted) OS=Cucumis sativus OX=3659 GN=Csa_3G127250 PE=4 SV=1	Csa_3G127250	45.423	6.1	2	2	2	0.951	1.024	1.0205
A0A0A0L2P8	elongation factor 1-gamma-like(predicted) OS=Cucumis sativus OX=3659 GN=Csa_3G110620 PE=3 SV=1	Csa_3G110620	42.771	46.7	15	8	64	0.995	0.996	0.9745
A0A0A0L6T2	cAMP-regulated phosphoprotein 19-related protein isoform 1(predicted) OS=Cucumis sativus OX=3659 GN=Csa_3G186700 PE=3 SV=1	Csa_3G186700	12.883	23.9	3	1	5	0.9355	0.985	1.0895
A0A0A0LLA6	Protein DETOXIFICATION OS=Cucumis sativus OX=3659 GN=Csa_2G250960 PE=3 SV=1	Csa_2G250960	61.384	6.8	2	2	3	1.0525	1.0245	0.9255
A0A0A0KCQ1	AvrRpt-cleavage domain-containing protein OS=Cucumis sativus OX=3659 GN=Csa_6G113510 PE=4 SV=1	Csa_6G113510	8.2812	27.3	1	1	1
A0A0A0KU44	Chalcone-flavonone isomerase family protein OS=Cucumis sativus OX=3659 GN=Csa_5G505170 PE=3 SV=1	Csa_5G505170	25.907	53.8	10	10	23	0.983	0.962	1.069
A0A0A0L3Y1	vacuolar protein sorting-associated protein 26A(predicted) OS=Cucumis sativus OX=3659 GN=Csa_4G538580 PE=4 SV=1	Csa_4G538580	34.963	29.2	7	7	7	1.0545	1.014	0.938
A0A0A0KRX0	tRNA pseudouridine synthase OS=Cucumis sativus OX=3659 GN=Csa_5G586020 PE=3 SV=1	Csa_5G586020	39.168	10.5	3	3	3	1.027	0.9785	0.9915
A0A0A0KTS4	50S ribosomal protein L1 isoform X1(predicted) OS=Cucumis sativus OX=3659 GN=Csa_4G007040 PE=4 SV=1	Csa_4G007040	46.564	15.6	6	6	6	1.0615	0.978	0.97
A0A0A0LXJ9	RcbX domain-containing protein(predicted) OS=Cucumis sativus OX=3659 GN=Csa_1G613600 PE=4 SV=1	Csa_1G613600	25.966	6.8	1	1	1
A0A0A0LIE8	PDZ domain-containing protein OS=Cucumis sativus OX=3659 GN=Csa_2G165670 PE=4 SV=1	Csa_2G165670	58.794	33.3	13	13	20	1.01	0.979	1.0205
A0A0A0K9V1	AB hydrolase-1 domain-containing protein(predicted) OS=Cucumis sativus OX=3659 GN=Csa_6G078580 PE=4 SV=1	Csa_6G078580	33.911	22.2	7	7	11	1.033	0.968	1.0025
A0A0A0LEG3	Photolyase/cryptochrome alpha/beta domain-containing protein OS=Cucumis sativus OX=3659 GN=Csa_3G881660 PE=4 SV=1	Csa_3G881660	67.433	14.4	7	7	7	1.1005	0.9695	0.9275
A0A0A0LVQ6	pyrrolidone-carboxylate peptidase 1(predicted) OS=Cucumis sativus OX=3659 GN=Csa_1G560640 PE=4 SV=1	Csa_1G560640	24.295	24.1	4	4	6	0.9815	1.008	1.028
A0A0A0KKD4	Pyruvate kinase OS=Cucumis sativus OX=3659 GN=Csa_6G449820 PE=3 SV=1	Csa_6G449820	57.569	29.8	14	8	21	0.988	1.023	0.9915
A0A0A0LEB7	Glycosyltransferase OS=Cucumis sativus OX=3659 GN=Csa_3G745010 PE=3 SV=1	Csa_3G745010	55.382	9.9	4	4	4	1.1285	0.936	0.932
A0A0A0KE83	chlorophyll(Ide) b reductase NOL, chloroplastic isoform X1(predicted) OS=Cucumis sativus OX=3659 GN=Csa_6G046390 PE=3 SV=1	Csa_6G046390	38.993	19.3	6	6	7	1.0025	0.9915	1.0435
A0A0A0K7R7	calcium-dependent protein kinase 11(predicted) OS=Cucumis sativus OX=3659 GN=Csa_7G274170 PE=4 SV=1	Csa_7G274170	56.292	10.2	5	3	6
A0A0A0L303	AT hook motif-containing protein, putative(predicted) OS=Cucumis sativus OX=3659 GN=Csa_3G077670 PE=4 SV=1	Csa_3G077670	46.64	4.1	1	1	1	0.9695	1.031	1.0035
A0A0A0KGQ8	Protein HIRA OS=Cucumis sativus OX=3659 GN=Csa_6G152320 PE=3 SV=1	Csa_6G152320	113.36	7.1	5	5	5	1.024	1.001	0.97
A0A0A0L5M7	60S acidic ribosomal protein P1-like(predicted) OS=Cucumis sativus OX=3659 GN=Csa_3G116860 PE=3 SV=1	Csa_3G116860	11.422	50.4	3	3	9	0.9085	1.021	1.052
A0A0A0KP05	glycosylphosphatidylinositol anchor attachment 1 protein isoform X1(predicted) OS=Cucumis sativus OX=3659 GN=Csa_5G523060 PE=4 SV=1	Csa_5G523060	78.962	4.1	2	2	2
A0A0A0L6I0	EF-hand domain-containing protein OS=Cucumis sativus OX=3659 GN=Csa_3G126970 PE=4 SV=1	Csa_3G126970	18.481	32.1	6	6	7	1.0745	0.999	0.947
A0A0A0KE63	Nfu_N domain-containing protein OS=Cucumis sativus OX=3659 GN=Csa_6G045100 PE=4 SV=1	Csa_6G045100	29.743	30.4	6	6	7	0.945	0.98	1.081
A0A0A0LMT1	PSP domain-containing protein OS=Cucumis sativus OX=3659 GN=Csa_2G075450 PE=4 SV=1	Csa_2G075450	66.593	12.2	5	5	5	0.875	1.0895	1.0635
A0A0A0KQP5	aminoacyl tRNA synthase complex-interacting multifunctional protein 1 isoform X1(predicted) OS=Cucumis sativus OX=3659 GN=Csa_5G223010 PE=4 SV=1	Csa_5G223010	43.225	42.4	15	15	27	0.9685	1.018	0.971
A0A0A0KAX5	Poly [ADP-ribose] polymerase OS=Cucumis sativus OX=3659 GN=Csa_7G397590 PE=4 SV=1	Csa_7G397590	75.057	2.9	2	2	2	0.994	1.0295	0.956
A0A0A0LJI1	protein CHAPERONE-LIKE PROTEIN OF POR1, chloroplastic(predicted) OS=Cucumis sativus OX=3659 GN=Csa_2G271400 PE=4 SV=1	Csa_2G271400	30.055	14.6	3	3	4	1.0855	1.006	0.9025
A0A0A0LLG1	Uncharacterized protein OS=Cucumis sativus OX=3659 GN=Csa_2G361685 PE=4 SV=1	Csa_2G361685	17.513	5.8	1	1	1
A0A0A0KUI2	Tudor domain-containing protein(predicted) OS=Cucumis sativus OX=3659 GN=Csa_5G526860 PE=4 SV=1	Csa_5G526860	11.82	44.9	3	3	4	0.8775	0.977	1.1555
A0A0A0LY00	DAHP_synth_1 domain-containing protein OS=Cucumis sativus OX=3659 GN=Csa_1G505920 PE=3 SV=1	Csa_1G505920	31.737	43.3	9	9	17	0.987	1.0215	1.015
A0A0A0KYC7	Monopolar spindle(predicted) OS=Cucumis sativus OX=3659 GN=Csa_4G166930 PE=4 SV=1	Csa_4G166930	8.756	72.5	4	4	7	0.876	1.0245	1.1185
A0A0A0LRG1	RRM domain-containing protein OS=Cucumis sativus OX=3659 GN=Csa_2G437070 PE=4 SV=1	Csa_2G437070	26.984	22.1	5	5	9	0.9275	1.0075	1.084
A0A0A0KCA0	3-ketoacyl-CoA synthase(predicted) OS=Cucumis sativus OX=3659 GN=Csa_6G302180 PE=4 SV=1	Csa_6G302180	67.567	2.3	1	1	1
A0A0A0KK26	Transmembrane protein(predicted) OS=Cucumis sativus OX=3659 GN=Csa_5G141070 PE=4 SV=1	Csa_5G141070	27.425	8.1	2	2	2	1.0585	0.9595	0.9755
A0A0A0LB48	SWIB domain-containing protein OS=Cucumis sativus OX=3659 GN=Csa_3G585900 PE=4 SV=1	Csa_3G585900	60.574	15.7	6	6	6
A0A0A0K665	PlsC domain-containing protein OS=Cucumis sativus OX=3659 GN=Csa_7G024000 PE=4 SV=1	Csa_7G024000	42.777	12.5	3	3	3
A0A0A0KPL5	Photosystem II CP43 chlorophyll apoprotein OS=Cucumis sativus OX=3659 GN=Csa_5G577700 PE=4 SV=1	Csa_5G577700	11.296	16	2	2	3	0.996	1.0305	0.9825
A0A0A0LXK4	X8 domain-containing protein OS=Cucumis sativus OX=3659 GN=Csa_1G630300 PE=3 SV=1	Csa_1G630300	53.175	14.1	5	5	8	1.0915	0.9445	1.0265
A0A0A0L496	LOW QUALITY PROTEIN: putative G3BP-like protein(predicted) OS=Cucumis sativus OX=3659 GN=Csa_3G134590 PE=4 SV=1	Csa_3G134590	29.874	27.2	8	8	16	0.9165	0.978	1.122
A0A0A0KMZ9	aspartic proteinase-like isoform X2(predicted) OS=Cucumis sativus OX=3659 GN=Csa_6G513550 PE=3 SV=1	Csa_6G513550	56.339	4.7	2	2	3
A0A0A0L6P1	XendoU domain-containing protein OS=Cucumis sativus OX=3659 GN=Csa_3G017000 PE=4 SV=1	Csa_3G017000	49.052	31.9	11	11	17	1.055	0.986	0.9575
A0A0A0KXK3	Uroporphyrinogen decarboxylase OS=Cucumis sativus OX=3659 GN=Csa_4G082410 PE=3 SV=1	Csa_4G082410	47.668	31	9	9	31	0.978	1.0105	0.986
A0A0A0K0G2	Aldo_ket_red domain-containing protein OS=Cucumis sativus OX=3659 GN=Csa_7G007830 PE=4 SV=1	Csa_7G007830	34.781	38.5	13	13	22	0.957	1.027	1.0185
A0A0A0K5T5	Peptidase_S9 domain-containing protein OS=Cucumis sativus OX=3659 GN=Csa_7G407680 PE=4 SV=1	Csa_7G407680	107.63	39.4	27	27	49	1.0195	1.036	0.9375
A0A0A0KQA5	Microsomal glutathione s-transferase OS=Cucumis sativus OX=3659 GN=Csa_5G409710 PE=4 SV=1	Csa_5G409710	16.487	9.7	1	1	1	1.0475	0.995	0.957
A0A0A0KYF3	FBA domain-containing protein OS=Cucumis sativus OX=3659 GN=Csa_4G004950 PE=4 SV=1	Csa_4G004950	19.312	14.5	3	3	3	0.933	1.037	1.044
A0A0A0LAV0	50S ribosomal protein L3-2, chloroplastic(predicted) OS=Cucumis sativus OX=3659 GN=Csa_3G171140 PE=3 SV=1	Csa_3G171140	35.535	7.9	2	2	2
A0A0A0KCC0	Kinesin-like protein OS=Cucumis sativus OX=3659 GN=Csa_6G306320 PE=3 SV=1	Csa_6G306320	89.15	13.9	8	7	9	0.9875	1.0085	1.003
A0A0A0LKT8	Protein kinase domain-containing protein OS=Cucumis sativus OX=3659 GN=Csa_2G004170 PE=4 SV=1	Csa_2G004170	71.425	3	2	1	2	0.9665	0.967	1.07
A0A0A0LDH6	LOW QUALITY PROTEIN: cytochrome c oxidase subunit 5b-2, mitochondrial(predicted) OS=Cucumis sativus OX=3659 GN=Csa_3G538670 PE=4 SV=1	Csa_3G538670	18.816	52.9	6	6	20	0.981	0.957	1.1075
A0A0A0LUB7	DUF1767 domain-containing protein OS=Cucumis sativus OX=3659 GN=Csa_1G399650 PE=4 SV=1	Csa_1G399650	22.713	5.4	1	1	1
A0A0A0K634	signal recognition particle 43 kDa protein, chloroplastic(predicted) OS=Cucumis sativus OX=3659 GN=Csa_7G018780 PE=4 SV=1	Csa_7G018780	39.67	34.4	11	11	25	0.92	0.995	1.097
A0A0A0KIW9	Putative alpha-ketoglutarate-dependent dioxygenase AlkB(predicted) OS=Cucumis sativus OX=3659 GN=Csa_5G056090 PE=4 SV=1	Csa_5G056090	37.935	11.9	4	4	7	0.958	0.9625	1.051
A0A0A0LFZ4	ANK_REP_REGION domain-containing protein OS=Cucumis sativus OX=3659 GN=Csa_3G823650 PE=4 SV=1	Csa_3G823650	28.768	11.5	2	2	4	0.9445	0.885	0.933
A0A0A0KAB2	Aminotran_1_2 domain-containing protein OS=Cucumis sativus OX=3659 GN=Csa_7G435520 PE=4 SV=1	Csa_7G435520	43.822	19.8	7	7	9	1.044	0.9865	0.966
A0A0A0LIL4	Arf-GAP domain-containing protein OS=Cucumis sativus OX=3659 GN=Csa_3G851770 PE=4 SV=1	Csa_3G851770	55.035	21.4	8	8	9	1.004	0.937	0.9905
A0A0A0K7P5	Nuclear pore complex protein OS=Cucumis sativus OX=3659 GN=Csa_7G448790 PE=3 SV=1	Csa_7G448790	125.15	6	6	6	6	1.0315	1.0045	0.979
A0A0A0L3R5	zyxin-like(predicted) OS=Cucumis sativus OX=3659 GN=Csa_3G119280 PE=4 SV=1	Csa_3G119280	29.87	31.5	6	6	11	1.082	0.8735	1.0735
A0A0A0K2N3	Peptidylprolyl isomerase OS=Cucumis sativus OX=3659 GN=Csa_7G066210 PE=4 SV=1	Csa_7G066210	11.941	30.4	3	3	9	0.98	0.9655	1.093
A0A0A0L8P8	HAUS6_N domain-containing protein OS=Cucumis sativus OX=3659 GN=Csa_3G590590 PE=4 SV=1	Csa_3G590590	80.715	2.3	1	1	1	1.106	0.976	0.9345
A0A0A0LE91	ABC transporter domain-containing protein OS=Cucumis sativus OX=3659 GN=Csa_3G784390 PE=4 SV=1	Csa_3G784390	82.795	8.4	5	5	5	1.066	1.001	0.9265
A0A0A0KNY2	SEC7 domain-containing protein OS=Cucumis sativus OX=3659 GN=Csa_5G183270 PE=4 SV=1	Csa_5G183270	127.94	4.8	5	1	8
A0A0A0LQU1	3-oxoacyl-[acyl-carrier-protein] reductase 4(predicted) OS=Cucumis sativus OX=3659 GN=Csa_2G350440 PE=4 SV=1	Csa_2G350440	34.31	35.9	9	9	34	1.007	0.9575	1.0475
A0A0A0K3K9	50S ribosomal protein L6, chloroplastic(predicted) OS=Cucumis sativus OX=3659 GN=Csa_7G044200 PE=3 SV=1	Csa_7G044200	25.796	37.3	9	9	38	0.983	1.0295	0.974
A0A0A0KTB2	NAD(P)-bd_dom domain-containing protein OS=Cucumis sativus OX=3659 GN=Csa_4G001800 PE=4 SV=1	Csa_4G001800	48.713	30.6	12	8	15	0.989	0.9735	1.0305
A0A0A0LFS7	Lactamase_B domain-containing protein OS=Cucumis sativus OX=3659 GN=Csa_3G848240 PE=4 SV=1	Csa_3G848240	30.328	30.8	8	8	11	1.0015	0.9705	1.061
A0A0A0KHG9	FYVE-type domain-containing protein OS=Cucumis sativus OX=3659 GN=Csa_6G516680 PE=4 SV=1	Csa_6G516680	140.51	13.2	12	12	14	1.013	1.0055	1.032
A0A0A0L244	diaminopimelate epimerase, chloroplastic(predicted) OS=Cucumis sativus OX=3659 GN=Csa_4G293310 PE=3 SV=1	Csa_4G293310	39.166	41.5	12	12	26	0.956	0.9755	1.0525
A0A0A0LHM9	Folylpolyglutamate synthase OS=Cucumis sativus OX=3659 GN=Csa_3G823100 PE=3 SV=1	Csa_3G823100	61.975	22	8	8	10	1.102	0.9605	0.969
A0A0A0LHE4	zinc_ribbon_10 domain-containing protein OS=Cucumis sativus OX=3659 GN=Csa_3G881650 PE=4 SV=1	Csa_3G881650	44.649	3.5	1	1	1	1.0195	0.984	0.999
A0A0A0LPZ5	probable calcium-binding protein CML20(predicted) OS=Cucumis sativus OX=3659 GN=Csa_2G286440 PE=4 SV=1	Csa_2G286440	19.23	61.9	8	8	16	0.907	1.0115	1.097
A0A0A0L3W8	uric acid degradation bifunctional protein TTL isoform X1(predicted) OS=Cucumis sativus OX=3659 GN=Csa_3G127080 PE=4 SV=1	Csa_3G127080	37.109	27.4	7	7	9	1.014	0.9635	1.0225
A0A0A0K3B8	1,4-alpha-glucan-branching enzyme 3, chloroplastic/amyloplastic isoform X1(predicted) OS=Cucumis sativus OX=3659 GN=Csa_7G213180 PE=4 SV=1	Csa_7G213180	67.699	9.2	4	4	4	1.052	1.0045	0.945
A0A0A0L540	PAP_fibrillin domain-containing protein OS=Cucumis sativus OX=3659 GN=Csa_3G008840 PE=4 SV=1	Csa_3G008840	39.93	22.3	6	6	13	0.957	1.0015	1.0505
A0A0A0KPQ6	Ribosomal_L7Ae domain-containing protein OS=Cucumis sativus OX=3659 GN=Csa_5G171740 PE=4 SV=1	Csa_5G171740	29.353	42.4	12	1	32	1.148	0.9485	0.8765
A0A0A0KTT1	Protein MAINTENANCE OF PSII UNDER HIGH LIGHT 1(predicted) OS=Cucumis sativus OX=3659 GN=Csa_5G626040 PE=4 SV=1	Csa_5G626040	25.248	17.6	5	5	8	0.922	0.995	1.085
A0A0A0LT92	UPF0426 protein At1g28150, chloroplastic(predicted) OS=Cucumis sativus OX=3659 GN=Csa_1G032470 PE=4 SV=1	Csa_1G032470	13.819	13.3	2	2	4	0.973	1.0075	1.013
A0A0A0LQR6	telomere-associated protein RIF1-like(predicted) OS=Cucumis sativus OX=3659 GN=Csa_2G350240 PE=4 SV=1	Csa_2G350240	126.19	1.1	1	1	1
A0A0A0KRJ8	SKP1-like protein 12(predicted) OS=Cucumis sativus OX=3659 GN=Csa_5G622630 PE=3 SV=1	Csa_5G622630	18.588	6.1	1	1	1
A0A0A0LHV4	Elongation factor 1-alpha(predicted) OS=Cucumis sativus OX=3659 GN=Csa_2G139820 PE=4 SV=1	Csa_2G139820	36.08	76.4	23	9	98	0.973	1.0285	0.986
A0A0A0KEI7	RING-CH-type domain-containing protein OS=Cucumis sativus OX=3659 GN=Csa_6G067930 PE=4 SV=1	Csa_6G067930	46.484	2.8	1	1	1
A0A0A0LWL2	Nudix hydrolase domain-containing protein OS=Cucumis sativus OX=3659 GN=Csa_1G386580 PE=4 SV=1	Csa_1G386580	41.183	17.6	4	4	4	1.055	0.963	0.982
A0A0A0KR81	Splicing factor, SPF(predicted) OS=Cucumis sativus OX=3659 GN=Csa_5G319920 PE=4 SV=1	Csa_5G319920	117.93	3.5	3	3	3	0.961	0.9845	1.032
A0A0A0KTZ3	Nuclear/nucleolar GTPase 2 OS=Cucumis sativus OX=3659 GN=Csa_5G631500 PE=3 SV=1	Csa_5G631500	63.493	4.3	2	2	2	1.0495	1.0735	0.8665
A0A0A0KI30	DNA helicase OS=Cucumis sativus OX=3659 GN=Csa_6G522780 PE=3 SV=1	Csa_6G522780	86.477	12.7	8	8	8	0.9575	1.053	0.9785
A0A0A0KHD8	WD_REPEATS_REGION domain-containing protein OS=Cucumis sativus OX=3659 GN=Csa_6G404170 PE=4 SV=1	Csa_6G404170	63.048	6.5	4	4	5	1.0025	1.027	0.947
A0A0A0LXK3	CULLIN_2 domain-containing protein OS=Cucumis sativus OX=3659 GN=Csa_1G435820 PE=3 SV=1	Csa_1G435820	62.528	9.3	5	5	5	1.07	1.005	0.9225
A0A0A0LU24	Abhydrolase_2 domain-containing protein OS=Cucumis sativus OX=3659 GN=Csa_1G305760 PE=4 SV=1	Csa_1G305760	26.561	10.3	2	2	3	0.9865	1.0105	1.0055
A0A0A0KXF9	60S ribosomal protein L27 OS=Cucumis sativus OX=3659 GN=Csa_4G061860 PE=3 SV=1	Csa_4G061860	15.682	33.3	5	1	9	1.0175	1.0385	0.889
A0A0A0KGF5	serine/threonine-protein phosphatase 6 regulatory subunit 3 isoform X1(predicted) OS=Cucumis sativus OX=3659 GN=Csa_6G141380 PE=4 SV=1	Csa_6G141380	94.403	25.6	17	16	22	0.9915	0.986	1.0405
A0A0A0KG83	RRM domain-containing protein OS=Cucumis sativus OX=3659 GN=Csa_6G499790 PE=4 SV=1	Csa_6G499790	24.481	25	3	1	5	0.96	1.0265	1.033
A0A0A0KSI3	40S ribosomal protein S19-3(predicted) OS=Cucumis sativus OX=3659 GN=Csa_5G638420 PE=4 SV=1	Csa_5G638420	15.866	57.3	9	3	30	0.939	1.0615	0.9505
A0A0A0K1Q4	Glucose-1-phosphate adenylyltransferase OS=Cucumis sativus OX=3659 GN=Csa_7G030510 PE=3 SV=1	Csa_7G030510	56.917	53.9	23	23	52	1.076	0.958	0.9555
A0A0A0KR92	NADH dehydrogenase [ubiquinone] 1 beta subcomplex subunit 3-B(predicted) OS=Cucumis sativus OX=3659 GN=Csa_5G528700 PE=4 SV=1	Csa_5G528700	8.3112	31.1	2	2	2	0.956	1.038	1.0055
A0A0A0LUF2	Small nuclear ribonucleoprotein E OS=Cucumis sativus OX=3659 GN=Csa_1G418790 PE=3 SV=1	Csa_1G418790	10.241	23.9	2	2	4	0.958	0.9595	1.0725
A0A0A0LPH1	HATPase_c domain-containing protein OS=Cucumis sativus OX=3659 GN=Csa_2G368880 PE=3 SV=1	Csa_2G368880	93.585	32.8	23	22	32	0.9595	1.158	0.847
A0A0A0KX83	Pectin acetylesterase OS=Cucumis sativus OX=3659 GN=Csa_4G056500 PE=3 SV=1	Csa_4G056500	44.053	24.4	7	7	14	1.125	0.949	0.9465
A0A0A0LP39	Thioredoxin domain-containing protein OS=Cucumis sativus OX=3659 GN=Csa_2G357300 PE=4 SV=1	Csa_2G357300	23.688	26.2	6	6	6	0.9825	0.957	1.0935
A0A0A0KB74	GFO_IDH_MocA domain-containing protein OS=Cucumis sativus OX=3659 GN=Csa_6G052640 PE=4 SV=1	Csa_6G052640	39.373	39.6	12	12	21	0.9865	1.016	0.9955
A0A0A0KEI0	Pyruvate carboxyltransferase domain-containing protein OS=Cucumis sativus OX=3659 GN=Csa_6G429100 PE=4 SV=1	Csa_6G429100	46.103	3	1	1	1	1.116	0.928	0.963
A0A0A0L7K7	trigger factor-like protein TIG, Chloroplastic(predicted) OS=Cucumis sativus OX=3659 GN=Csa_3G073870 PE=3 SV=1	Csa_3G073870	60.536	62.5	31	31	84	0.959	1.025	1.0175
A0A0A0KYR3	ELMO domain-containing protein OS=Cucumis sativus OX=3659 GN=Csa_4G417520 PE=4 SV=1	Csa_4G417520	36.737	6.3	2	2	2
A0A0A0KFA0	30S ribosomal protein S18-like(predicted) OS=Cucumis sativus OX=3659 GN=Csa_6G185270 PE=4 SV=1	Csa_6G185270	23.659	32.5	5	5	6	0.884	1.0585	1.0615
A0A0A0KGM3	Receptor-like protein kinase OS=Cucumis sativus OX=3659 GN=Csa_6G505240 PE=4 SV=1	Csa_6G505240	122.25	1.2	1	1	1
A0A0A0LBR8	Dirigent protein OS=Cucumis sativus OX=3659 GN=Csa_3G798110 PE=3 SV=1	Csa_3G798110	20.902	5.2	1	1	1
A0A0A0LEZ3	Methionine synthase OS=Cucumis sativus OX=3659 GN=Csa_3G822260 PE=3 SV=1	Csa_3G822260	84.72	53.1	35	15	116	1.012	0.9975	0.9765
A0A0A0LPE1	Geranylgeranyl hydrogenase(predicted) OS=Cucumis sativus OX=3659 GN=Csa_1G009770 PE=4 SV=1	Csa_1G009770	51.452	61.9	25	25	91	0.9345	1.0055	1.053
A0A0A0KG31	Glyco_transf_5 domain-containing protein OS=Cucumis sativus OX=3659 GN=Csa_6G497160 PE=4 SV=1	Csa_6G497160	63.275	10	5	5	6	1.0635	0.9855	0.952
A0A0A0K1J3	ubiquitin domain-containing protein DSK2a-like isoform X2(predicted) OS=Cucumis sativus OX=3659 GN=Csa_7G024070 PE=4 SV=1	Csa_7G024070	58.254	29.9	12	10	23	0.967	0.9635	1.1375
A0A0A0LV12	DUF4408 domain-containing protein OS=Cucumis sativus OX=3659 GN=Csa_1G071940 PE=4 SV=1	Csa_1G071940	37.045	2.8	1	1	2	1.0815	0.916	1.016
A0A0A0KKU9	L-lactate dehydrogenase OS=Cucumis sativus OX=3659 GN=Csa_5G161920 PE=3 SV=1	Csa_5G161920	45.156	8.5	3	1	4	1.03	0.99	0.991
A0A0A0LS38	dystrophia myotonica WD repeat-containing protein-like(predicted) OS=Cucumis sativus OX=3659 GN=Csa_1G085365 PE=4 SV=1	Csa_1G085365	58.031	14.3	5	5	8	1.0165	0.8815	0.9705
A0A0A0L2S6	proteasome activator subunit 4 isoform X1(predicted) OS=Cucumis sativus OX=3659 GN=Csa_3G045220 PE=4 SV=1	Csa_3G045220	201.83	4.2	6	6	6	1.069	1.074	0.826
A0A0A0KWG2	apyrase 2-like(predicted) OS=Cucumis sativus OX=3659 GN=Csa_4G192220 PE=3 SV=1	Csa_4G192220	50.717	23.4	7	7	12	1.005	1.027	0.949
A0A0A0LWZ3	SWIM-type domain-containing protein OS=Cucumis sativus OX=3659 GN=Csa_1G600950 PE=4 SV=1	Csa_1G600950	99.141	2.5	2	2	2
A0A0A0L5U4	bifunctional fucokinase/fucose pyrophosphorylase isoform X2(predicted) OS=Cucumis sativus OX=3659 GN=Csa_3G119380 PE=4 SV=1	Csa_3G119380	119.3	1.8	2	2	2
A0A0A0KXE8	probable glutathione S-transferase(predicted) OS=Cucumis sativus OX=3659 GN=Csa_4G304760 PE=3 SV=1	Csa_4G304760	25.223	9.5	2	2	2	0.758	1.183	1.0315
A0A0A0KP55	Lipase_GDSL domain-containing protein OS=Cucumis sativus OX=3659 GN=Csa_5G524860 PE=3 SV=1	Csa_5G524860	42.084	15.5	5	4	6
A0A0A0L559	CmE8 protein OS=Cucumis sativus OX=3659 GN=Csa_3G135750 PE=3 SV=1	Csa_3G135750	42.052	3.2	1	1	1
A0A0A0KUY4	Putative E3 ubiquitin-protein ligase MARCH10(predicted) OS=Cucumis sativus OX=3659 GN=Csa_4G052700 PE=4 SV=1	Csa_4G052700	17.541	24.2	4	4	14	0.942	0.9275	1.16
A0A0A0LPD3	Thioredoxin OS=Cucumis sativus OX=3659 GN=Csa_2G362500 PE=3 SV=1	Csa_2G362500	13.578	49.6	5	5	10	0.9315	1.0165	1.05
A0A0A0KJC4	Protein kinase domain-containing protein OS=Cucumis sativus OX=3659 GN=Csa_5G051030 PE=4 SV=1	Csa_5G051030	53.161	1.9	1	1	1
A0A0A0LXN6	RanBD1 domain-containing protein OS=Cucumis sativus OX=3659 GN=Csa_1G532320 PE=4 SV=1	Csa_1G532320	24.48	63.9	12	10	23	0.9545	1.012	1.0365
A0A0A0LHS7	50S ribosomal protein 6, chloroplastic(predicted) OS=Cucumis sativus OX=3659 GN=Csa_3G894500 PE=4 SV=1	Csa_3G894500	11.323	14.2	3	3	5	0.7245	0.8485	1.457
A0A0A0KAE0	Peptidyl-prolyl cis-trans isomerase OS=Cucumis sativus OX=3659 GN=Csa_6G093090 PE=3 SV=1	Csa_6G093090	26.725	45.2	9	8	23	0.992	0.9935	1.0675
A0A0A0KSL9	PKS_ER domain-containing protein OS=Cucumis sativus OX=3659 GN=Csa_5G645100 PE=4 SV=1	Csa_5G645100	37.237	8.1	2	2	2	1.0715	1.003	0.9185
A0A0A0K511	DEAD-box ATP-dependent RNA helicase 31-like(predicted) OS=Cucumis sativus OX=3659 GN=Csa_7G325200 PE=4 SV=1	Csa_7G325200	88.9	31	21	21	40	0.9975	1.0525	0.928
A0A0A0KP96	Pectinesterase OS=Cucumis sativus OX=3659 GN=Csa_5G162010 PE=4 SV=1	Csa_5G162010	37.595	16.6	5	5	7	0.9055	1.0175	1.0405
A0A0A0KNX6	FMN hydroxy acid dehydrogenase domain-containing protein OS=Cucumis sativus OX=3659 GN=Csa_6G523470 PE=3 SV=1	Csa_6G523470	40.583	65.9	19	18	142	1.0485	0.945	1.014
A0A0A0L5E9	GTP-binding protein YPTM2-like(predicted) OS=Cucumis sativus OX=3659 GN=Csa_3G017260 PE=4 SV=1	Csa_3G017260	22.536	42.6	9	1	18	0.9735	1.005	1.0205
A0A0A0LPT7	U2 small nuclear ribonucleoprotein B'' 2-like(predicted) OS=Cucumis sativus OX=3659 GN=Csa_1G025950 PE=4 SV=1	Csa_1G025950	26.18	16.9	4	4	5	0.8875	1.042	1.052
A0A0A0LTR9	pentatricopeptide repeat-containing protein At4g30825, chloroplastic(predicted) OS=Cucumis sativus OX=3659 GN=Csa_1G257890 PE=4 SV=1	Csa_1G257890	102.77	5.5	5	5	5	1.0575	1.055	0.871
A0A0A0LZV0	C2H2-type domain-containing protein OS=Cucumis sativus OX=3659 GN=Csa_1G600970 PE=4 SV=1	Csa_1G600970	65.806	34.7	18	18	34	0.92	1.0365	1.024
A0A0A0KU34	cAMP-regulated phosphoprotein 19-related protein, putative isoform 2(predicted) OS=Cucumis sativus OX=3659 GN=Csa_5G606290 PE=3 SV=1	Csa_5G606290	17.615	23.9	4	2	6
A0A0A0KLK8	BnaA06g15610D protein(predicted) OS=Cucumis sativus OX=3659 GN=Csa_6G496440 PE=4 SV=1	Csa_6G496440	28.342	29.5	5	1	8
A0A0A0L972	Stress-response A/B barrel domain-containing protein OS=Cucumis sativus OX=3659 GN=Csa_3G168980 PE=4 SV=1	Csa_3G168980	12.182	42.2	4	4	7	0.936	1.006	1.085
A0A0A0LAB4	GON-4-like protein(predicted) OS=Cucumis sativus OX=3659 GN=Csa_3G736730 PE=4 SV=1	Csa_3G736730	16.604	13.8	2	2	2	1.116	0.9425	0.949
A0A0A0L5V1	TPR_REGION domain-containing protein OS=Cucumis sativus OX=3659 GN=Csa_3G164570 PE=4 SV=1	Csa_3G164570	52.013	9.3	3	3	3	1.1095	0.9075	0.9955
A0A0A0LPL6	Serine/threonine protein kinase OS=Cucumis sativus OX=3659 GN=Csa_1G014500 PE=4 SV=1	Csa_1G014500	38.859	22.5	5	4	6	1.079	0.965	0.9555
A0A0A0L1T2	Glycosyltransferase(predicted) OS=Cucumis sativus OX=3659 GN=Csa_4G618540 PE=4 SV=1	Csa_4G618540	58.381	11.7	5	5	5	1.059	0.9605	0.988
A0A0A0K0P7	LOW QUALITY PROTEIN: heterodimeric geranylgeranyl pyrophosphate synthase small subunit, chloroplastic(predicted) OS=Cucumis sativus OX=3659 GN=Csa_7G017680 PE=3 SV=1	Csa_7G017680	37.032	58.2	16	16	35	0.9955	0.982	1.0205
A0A0A0LVP5	Chloroplast, nucleus, chloroplast envelope, putative(predicted) OS=Cucumis sativus OX=3659 GN=Csa_1G534740 PE=4 SV=1	Csa_1G534740	31.179	18.2	7	7	11	0.97	1.0555	0.96
A0A0A0L0V8	Genomic DNA, chromosome 5, TAC clone:K15E6 OS=Cucumis sativus OX=3659 GN=Csa_4G126460 PE=4 SV=1	Csa_4G126460	20.952	6.5	1	1	1
A0A0A0L3X8	Glycosyltransferase OS=Cucumis sativus OX=3659 GN=Csa_3G119730 PE=3 SV=1	Csa_3G119730	52.319	6.1	3	3	3	1.071	0.966	0.9635
A0A0A0KSC4	Proliferating cell nuclear antigen OS=Cucumis sativus OX=3659 GN=Csa_5G198160 PE=3 SV=1	Csa_5G198160	38.835	8.9	3	2	4
A0A0A0KML6	STI1 domain-containing protein OS=Cucumis sativus OX=3659 GN=Csa_5G314860 PE=4 SV=1	Csa_5G314860	17.382	73	9	9	31	0.96	0.999	1.0545
A0A0A0L2W3	protein FATTY ACID EXPORT 3, chloroplastic(predicted) OS=Cucumis sativus OX=3659 GN=Csa_4G334130 PE=4 SV=1	Csa_4G334130	36.32	25	9	9	15	0.989	1.055	0.946
A0A0A0KEI3	TRANSKETOLASE_1 domain-containing protein OS=Cucumis sativus OX=3659 GN=Csa_6G067390 PE=3 SV=1	Csa_6G067390	77.487	29.7	18	18	28	0.8975	0.956	1.165
A0A0A0LHY9	HD domain-containing protein OS=Cucumis sativus OX=3659 GN=Csa_2G116270 PE=4 SV=1	Csa_2G116270	29.394	26.8	5	5	8	1.0325	0.883	1.1055
A0A0A0LSD8	sulfite oxidase-like(predicted) OS=Cucumis sativus OX=3659 GN=Csa_1G120460 PE=4 SV=1	Csa_1G120460	43.752	47.1	13	13	15	1.0385	0.9295	1.024
A0A0A0KCG3	Glycoprotein family protein(predicted) OS=Cucumis sativus OX=3659 GN=Csa_6G046350 PE=4 SV=1	Csa_6G046350	25.647	7.8	2	2	2	1.0255	0.939	1.052
A0A0A0KNM0	Granule-bound starch synthase OS=Cucumis sativus OX=3659 GN=Csa_5G146950 PE=4 SV=1	Csa_5G146950	65.437	11.7	5	5	6	1.1805	1.1505	0.65
A0A0A0KTA7	Fiber protein Fb14 OS=Cucumis sativus OX=3659 GN=Csa_4G001750 PE=4 SV=1	Csa_4G001750	9.9111	28.9	3	3	3	0.8685	1.021	1.1025
A0A0A0KMS1	AA_TRNA_LIGASE_II domain-containing protein OS=Cucumis sativus OX=3659 GN=Csa_5G080780 PE=4 SV=1	Csa_5G080780	37.116	50.5	15	15	19	1.006	1.015	0.9605
A0A0A0LW91	Malic enzyme OS=Cucumis sativus OX=3659 GN=Csa_1G574870 PE=3 SV=1	Csa_1G574870	65.134	42.3	20	16	66	1.0495	0.997	0.956
A0A0A0L5X7	epidermal growth factor receptor substrate 15-like 1 isoform X1(predicted) OS=Cucumis sativus OX=3659 GN=Csa_4G664240 PE=4 SV=1	Csa_4G664240	114.64	25.1	21	20	26	1.0125	0.996	1.006
A0A0A0LF54	NADH-cytochrome b5 reductase OS=Cucumis sativus OX=3659 GN=Csa_2G006110 PE=3 SV=1	Csa_2G006110	31.188	35.4	8	8	16	0.9465	1.0175	1.0485
A0A0A0KZ18	Obg-like ATPase 1 OS=Cucumis sativus OX=3659 GN=Csa_4G606030 PE=3 SV=1	Csa_4G606030	45.872	45.4	14	14	23	1.0075	0.949	1.0415
A0A0A0K7V0	Ubiquinol-cytochrome c reductase complex 6.7 kDa(predicted) OS=Cucumis sativus OX=3659 GN=Csa_6G014600 PE=4 SV=1	Csa_6G014600	6.7468	12.9	1	1	1	0.9035	0.9625	1.1635
A0A0A0L2A3	TAF domain-containing protein OS=Cucumis sativus OX=3659 GN=Csa_3G064190 PE=4 SV=1	Csa_3G064190	59.739	2.2	1	1	1
A0A0A0KIY6	C2H2-type domain-containing protein OS=Cucumis sativus OX=3659 GN=Csa_6G397690 PE=4 SV=1	Csa_6G397690	41.221	13.4	4	4	4	0.9865	1.0045	1.007
A0A0A0L4F0	Myeloid leukemia factor 1(predicted) OS=Cucumis sativus OX=3659 GN=Csa_3G036450 PE=4 SV=1	Csa_3G036450	35.199	30.3	7	7	8	0.8675	0.9695	1.109
A0A0A0L611	Tr-type G domain-containing protein OS=Cucumis sativus OX=3659 GN=Csa_4G675260 PE=3 SV=1	Csa_4G675260	110.21	48.1	41	41	71	1.015	0.995	0.985
A0A0A0LI95	ras-related protein RABH1b(predicted) OS=Cucumis sativus OX=3659 GN=Csa_3G910690 PE=4 SV=1	Csa_3G910690	23.074	44.7	8	7	15	1.035	0.909	1.0625
A0A0A0KMM4	RRM domain-containing protein OS=Cucumis sativus OX=3659 GN=Csa_6G507340 PE=4 SV=1	Csa_6G507340	28.042	13.5	2	2	3	0.9965	0.791	1.19
A0A0A0KC08	N-alpha-acetyltransferase 15, NatA auxiliary subunit(predicted) OS=Cucumis sativus OX=3659 GN=Csa_7G440577 PE=4 SV=1	Csa_7G440577	42.837	36.6	13	13	21	1.0175	1.039	0.91
A0A0A0KP67	thylakoid lumenal protein TL20.3, chloroplastic(predicted) OS=Cucumis sativus OX=3659 GN=Csa_5G160200 PE=4 SV=1	Csa_5G160200	29.921	50.2	10	10	29	0.991	0.9345	1.0915
A0A0A0KM11	60S ribosomal protein L35a-1(predicted) OS=Cucumis sativus OX=3659 GN=Csa_5G198130 PE=3 SV=1	Csa_5G198130	12.896	45.5	5	5	12	0.967	1.0865	0.904
A0A0A0KRL7	ADP-ribosylation factor-like(predicted) OS=Cucumis sativus OX=3659 GN=Csa_5G169070 PE=3 SV=1	Csa_5G169070	21.652	7.3	1	1	1
A0A0A0L6B9	TMEM189_B_dmain domain-containing protein OS=Cucumis sativus OX=3659 GN=Csa_3G077710 PE=4 SV=1	Csa_3G077710	34.699	9.3	2	2	2
A0A0A0KBK3	RING-type domain-containing protein OS=Cucumis sativus OX=3659 GN=Csa_7G429620 PE=4 SV=1	Csa_7G429620	35.931	5.4	1	1	1
A0A0A0LYJ3	SAM-dependent MTase TRM10-type domain-containing protein OS=Cucumis sativus OX=3659 GN=Csa_1G173210 PE=4 SV=1	Csa_1G173210	38.596	14.4	5	5	5	1.013	0.9175	1.0365
A0A0A0LMJ2	rac-like GTP-binding protein 5(predicted) OS=Cucumis sativus OX=3659 GN=Csa_2G345950 PE=4 SV=1	Csa_2G345950	21.592	32.5	6	3	10	1.0305	1.0085	0.9555
A0A0A0LVA2	Homeobox domain-containing protein OS=Cucumis sativus OX=3659 GN=Csa_1G502860 PE=4 SV=1	Csa_1G502860	104.44	2	2	2	2	0.9625	1.023	1.005
A0A0A0L2K6	DUF2828 domain-containing protein(predicted) OS=Cucumis sativus OX=3659 GN=Csa_4G538590 PE=4 SV=1	Csa_4G538590	72.22	10.2	6	6	6	1.018	1.0075	0.985
A0A0A0K8U8	Sld5 domain-containing protein OS=Cucumis sativus OX=3659 GN=Csa_7G433190 PE=4 SV=1	Csa_7G433190	23.075	4.5	1	1	1
A0A0A0KAJ9	60S ribosomal protein L3(predicted) OS=Cucumis sativus OX=3659 GN=Csa_6G014790 PE=3 SV=1	Csa_6G014790	44.365	60.9	24	14	73	1.0015	1.0675	0.9015
A0A0A0KG26	Thioredoxin domain-containing protein OS=Cucumis sativus OX=3659 GN=Csa_6G488380 PE=4 SV=1	Csa_6G488380	28.429	38.2	8	8	13	1.003	0.9415	1.0565
A0A0A0LN59	trafficking protein particle complex subunit 2 isoform X2(predicted) OS=Cucumis sativus OX=3659 GN=Csa_2G338810 PE=4 SV=1	Csa_2G338810	6.4353	21.8	1	1	1	1.075	0.887	1.0425
A0A0A0K7K7	Putative S-adenosyl-L-methionine-dependent methyltransferase(predicted) OS=Cucumis sativus OX=3659 GN=Csa_7G252690 PE=4 SV=1	Csa_7G252690	33.867	3.2	1	1	1	0.9605	0.956	1.093
A0A0A0LBM6	J domain-containing protein OS=Cucumis sativus OX=3659 GN=Csa_3G782800 PE=4 SV=1	Csa_3G782800	31.191	12.4	2	2	2	0.9495	0.971	1.0965
A0A0A0KIP0	WD_REPEATS_REGION domain-containing protein OS=Cucumis sativus OX=3659 GN=Csa_6G524070 PE=4 SV=1	Csa_6G524070	36.804	22.6	6	6	6	0.939	1.0645	1
A0A0A0KKM5	Ldh_1_N domain-containing protein OS=Cucumis sativus OX=3659 GN=Csa_5G161940 PE=4 SV=1	Csa_5G161940	18.772	14.2	2	1	3	1.076	0.829	1.0905
A0A0A0KUZ3	Dolichyl-diphosphooligosaccharide--protein glycosyltransferase subunit 1 OS=Cucumis sativus OX=3659 GN=Csa_5G622820 PE=3 SV=1	Csa_5G622820	54.933	7.6	3	3	4	1.0305	0.9995	0.966
A0A0A0L1R3	Phosphoribulokinase OS=Cucumis sativus OX=3659 GN=Csa_3G006690 PE=3 SV=1	Csa_3G006690	45.42	31.6	10	3	57	1.027	0.9795	0.9955
A0A0A0KK78	glucan endo-1,3-beta-glucosidase 11(predicted) OS=Cucumis sativus OX=3659 GN=Csa_5G146960 PE=3 SV=1	Csa_5G146960	44.565	8.3	3	3	6	0.9785	1.007	1.012
A0A0A0LRJ0	WEB family protein At3g02930, chloroplastic(predicted) OS=Cucumis sativus OX=3659 GN=Csa_2G442260 PE=4 SV=1	Csa_2G442260	99.784	38.5	29	25	42	0.88	1.1215	0.971
A0A0A0LF08	J domain-containing protein OS=Cucumis sativus OX=3659 GN=Csa_3G710780 PE=4 SV=1	Csa_3G710780	17.508	7.1	1	1	1
A0A0A0KQ56	Ribosomal_L18e/L15P domain-containing protein OS=Cucumis sativus OX=3659 GN=Csa_5G598710 PE=3 SV=1	Csa_5G598710	16.436	37.7	5	3	18	0.948	1.0885	0.949
A0A0A0L2R4	LEA_2 domain-containing protein OS=Cucumis sativus OX=3659 GN=Csa_4G646080 PE=4 SV=1	Csa_4G646080	28.264	5	1	1	1
A0A0A0KPD2	mediator of RNA polymerase II transcription subunit 23 isoform X1(predicted) OS=Cucumis sativus OX=3659 GN=Csa_5G564790 PE=4 SV=1	Csa_5G564790	107.66	3.7	3	3	3	0.973	0.9805	1.054
A0A0A0KWL2	Membrin OS=Cucumis sativus OX=3659 GN=Csa_4G188920 PE=3 SV=1	Csa_4G188920	26.166	5.7	1	1	2	0.961	1.049	0.986
A0A0A0KSW5	dNK domain-containing protein OS=Cucumis sativus OX=3659 GN=Csa_5G651140 PE=4 SV=1	Csa_5G651140	66.02	9.9	5	5	5	1.0005	1.0155	0.9725
A0A0A0KI79	Mg-protoporphyrin IX chelatase OS=Cucumis sativus OX=3659 GN=Csa_6G518380 PE=3 SV=1	Csa_6G518380	45.756	54.5	20	20	68	0.954	0.993	1.058
A0A0A0LIQ2	Signal recognition particle 9 kDa protein OS=Cucumis sativus OX=3659 GN=Csa_2G224280 PE=3 SV=1	Csa_2G224280	11.976	11.7	1	1	2	0.918	1.0475	1.0455
A0A0A0LGB3	SUEL-type lectin domain-containing protein OS=Cucumis sativus OX=3659 GN=Csa_3G848310 PE=3 SV=1	Csa_3G848310	82.609	6.8	4	4	6	1.094	1.044	0.864
A0A0A0LL16	Rab-GAP TBC domain-containing protein OS=Cucumis sativus OX=3659 GN=Csa_2G007450 PE=4 SV=1	Csa_2G007450	75.07	5.3	2	2	2	1.019	1.049	0.921
A0A0A0L0H0	Protein kinase domain-containing protein OS=Cucumis sativus OX=3659 GN=Csa_4G285680 PE=4 SV=1	Csa_4G285680	77.981	8.9	5	4	6	0.9985	1.0195	1.001
A0A0A0K1T3	Structural constituent of cell wall OS=Cucumis sativus OX=3659 GN=Csa_7G047990 PE=4 SV=1	Csa_7G047990	60.634	10.5	4	3	4	1.08	0.8845	1.0245
A0A0A0L6S9	PHD-type domain-containing protein OS=Cucumis sativus OX=3659 GN=Csa_3G113340 PE=4 SV=1	Csa_3G113340	28.662	18.4	4	4	6	0.9195	1.0235	1.0105
A0A0A0LKQ1	DNA-directed RNA polymerase V subunit 7(predicted) OS=Cucumis sativus OX=3659 GN=Csa_2G193330 PE=4 SV=1	Csa_2G193330	19.876	10.3	2	2	2
A0A0A0KI18	Clathrin light chain OS=Cucumis sativus OX=3659 GN=Csa_6G517210 PE=3 SV=1	Csa_6G517210	34.504	29.7	8	7	17	0.978	0.961	1.0805
A0A0A0LRH9	ZF-HD dimerization-type domain-containing protein OS=Cucumis sativus OX=3659 GN=Csa_2G361700 PE=4 SV=1	Csa_2G361700	34.061	20.9	4	2	7	0.946	0.998	1.0465
A0A0A0K788	Coatomer subunit beta' OS=Cucumis sativus OX=3659 GN=Csa_7G446655 PE=3 SV=1	Csa_7G446655	97.284	21.3	16	6	20	1.079	1.006	0.88
A0A0A0LV63	Malectin_like domain-containing protein OS=Cucumis sativus OX=3659 GN=Csa_1G075020 PE=4 SV=1	Csa_1G075020	68.05	4.5	3	3	3	1.058	1.0325	0.9015
A0A0A0L098	Glutathione S-transferase OS=Cucumis sativus OX=3659 GN=Csa_4G064630 PE=3 SV=1	Csa_4G064630	25.073	43.1	10	7	20	1.0705	0.9405	0.9995
A0A0A0KH70	transcriptional corepressor SEUSS(predicted) OS=Cucumis sativus OX=3659 GN=Csa_6G397700 PE=4 SV=1	Csa_6G397700	99.354	2.1	1	1	1	0.9975	1.016	0.9845
A0A0A0K6U3	acetylornithine aminotransferase, mitochondrial(predicted) OS=Cucumis sativus OX=3659 GN=Csa_7G432140 PE=3 SV=1	Csa_7G432140	48.812	28.4	9	9	21	0.9995	1.0065	0.984
A0A0A0KVB6	DNA-binding protein HEXBP-like(predicted) OS=Cucumis sativus OX=3659 GN=Csa_4G062410 PE=4 SV=1	Csa_4G062410	34.925	19.9	5	5	5	0.936	0.9855	1.0795
A0A0A0K8L9	DNA-directed RNA polymerases II and IV subunit 5A(predicted) OS=Cucumis sativus OX=3659 GN=Csa_7G374590 PE=3 SV=1	Csa_7G374590	24.483	29	5	5	6	0.979	1.0215	0.975
A0A0A0KLH5	Nucleoporin_N domain-containing protein OS=Cucumis sativus OX=3659 GN=Csa_5G082290 PE=4 SV=1	Csa_5G082290	151.24	16.2	18	18	20	1.01	1.029	0.931
A0A0A0LEP4	Arf-GAP domain-containing protein OS=Cucumis sativus OX=3659 GN=Csa_3G816020 PE=4 SV=1	Csa_3G816020	73.771	1.3	1	1	1	0.992	0.9395	1.07
A0A0A0KQM3	LRRNT_2 domain-containing protein OS=Cucumis sativus OX=3659 GN=Csa_5G485190 PE=4 SV=1	Csa_5G485190	37.331	19.1	6	6	6	1.085	1.0045	0.908
A0A0A0LLM3	tRNA (guanine-N(7)-)-methyltransferase OS=Cucumis sativus OX=3659 GN=Csa_2G376290 PE=3 SV=1	Csa_2G376290	28.827	28.2	5	5	6	0.937	1.0115	1.0985
A0A0A0LGN7	HD domain-containing protein OS=Cucumis sativus OX=3659 GN=Csa_2G036730 PE=4 SV=1	Csa_2G036730	24.826	60.6	11	11	17	0.917	1.0055	1.088
A0A0A0LF87	Glutaredoxin domain-containing protein OS=Cucumis sativus OX=3659 GN=Csa_3G731030 PE=4 SV=1	Csa_3G731030	32.434	38.5	10	10	24	0.9805	0.9795	1.058
A0A0A0LID2	glyoxylate/succinic semialdehyde reductase 2, chloroplastic-like(predicted) OS=Cucumis sativus OX=3659 GN=Csa_3G848210 PE=4 SV=1	Csa_3G848210	32.435	38.6	9	4	16	0.968	1.0125	1.03
A0A0A0L3B3	Uncharacterized protein OS=Cucumis sativus OX=3659 GN=Csa_4G627810 PE=4 SV=1	Csa_4G627810	8.7462	8.6	1	1	1
A0A0A0L4C7	PAP_fibrillin domain-containing protein OS=Cucumis sativus OX=3659 GN=Csa_3G134880 PE=4 SV=1	Csa_3G134880	31.147	33.9	7	6	17	0.981	0.9795	1.0585
A0A0A0KRE5	Allene oxide cyclase OS=Cucumis sativus OX=3659 GN=Csa_5G366670 PE=4 SV=1	Csa_5G366670	27.168	18	4	4	4	1.2005	0.848	0.9835
A0A0A0LA03	PfkB domain-containing protein OS=Cucumis sativus OX=3659 GN=Csa_3G732620 PE=4 SV=1	Csa_3G732620	58.111	35.6	16	16	23	0.9455	1.02	1.0165
A0A0A0LQ80	PMEI domain-containing protein OS=Cucumis sativus OX=3659 GN=Csa_2G302130 PE=3 SV=1	Csa_2G302130	64.292	8.5	4	4	5	1.028	0.927	1.054
A0A0A0KMQ5	Potassium transporter OS=Cucumis sativus OX=3659 GN=Csa_5G070180 PE=3 SV=1	Csa_5G070180	93.391	3	2	2	2	1.0225	1	0.975
A0A0A0K4E1	ribosomal RNA small subunit methyltransferase E(predicted) OS=Cucumis sativus OX=3659 GN=Csa_7G070790 PE=4 SV=1	Csa_7G070790	24.372	7.4	1	1	1
A0A0A0K5Z9	NADH dehydrogenase [ubiquinone] iron-sulfur protein 8-B, mitochondrial(predicted) OS=Cucumis sativus OX=3659 GN=Csa_7G268510 PE=3 SV=1	Csa_7G268510	25.377	39.4	10	10	17	0.9935	0.974	1.012
A0A0A0LCH4	BHLH domain-containing protein OS=Cucumis sativus OX=3659 GN=Csa_3G282490 PE=4 SV=1	Csa_3G282490	25.648	5.7	1	1	2	1.063	0.881	1.0645
A0A0A0LGA9	eukaryotic initiation factor 4A-8(predicted) OS=Cucumis sativus OX=3659 GN=Csa_3G848120 PE=3 SV=1	Csa_3G848120	46.859	59.1	22	3	83	0.9735	0.972	1.0485
A0A0A0KHC3	Threonine dehydratase OS=Cucumis sativus OX=3659 GN=Csa_6G448720 PE=3 SV=1	Csa_6G448720	67.24	11.6	6	6	6	1.5605	0.638	0.8865
A0A0A0L3M0	Remorin, putative(predicted) OS=Cucumis sativus OX=3659 GN=Csa_3G122490 PE=4 SV=1	Csa_3G122490	20.138	24.6	5	5	9	1.0465	0.9345	1.046
A0A0A0LU01	Cation_ATPase_N domain-containing protein OS=Cucumis sativus OX=3659 GN=Csa_1G045600 PE=3 SV=1	Csa_1G045600	84.502	38.1	23	12	47	1.0405	1.017	0.9505
A0A0A0K927	nuclear-pore anchor-like(predicted) OS=Cucumis sativus OX=3659 GN=Csa_7G251650 PE=4 SV=1	Csa_7G251650	72.385	16	9	9	9	1.011	1.058	0.897
A0A0A0LC88	HMA domain-containing protein OS=Cucumis sativus OX=3659 GN=Csa_3G829200 PE=4 SV=1	Csa_3G829200	19.001	21.5	2	2	3	0.875	0.976	1.185
A0A0A0K578	GTP cyclohydrolase 1(predicted) OS=Cucumis sativus OX=3659 GN=Csa_7G351870 PE=4 SV=1	Csa_7G351870	51.621	2.6	1	1	1
A0A0A0KJ04	Nucleoporin_N domain-containing protein OS=Cucumis sativus OX=3659 GN=Csa_5G082300 PE=4 SV=1	Csa_5G082300	12.487	20.9	2	2	3	1.0095	1.0235	0.9555
A0A0A0K9G9	Hypoxanthine phosphoribosyltransferase OS=Cucumis sativus OX=3659 GN=Csa_6G052780 PE=3 SV=1	Csa_6G052780	20.524	17.6	3	3	5	1.0105	0.9675	1.029
A0A0A0K4Q8	methylcrotonoyl-CoA carboxylase beta chain, mitochondrial(predicted) OS=Cucumis sativus OX=3659 GN=Csa_7G073600 PE=4 SV=1	Csa_7G073600	62.506	28.9	12	12	13	0.973	1.0235	1.0105
A0A0A0LC24	HIT domain-containing protein OS=Cucumis sativus OX=3659 GN=Csa_3G814350 PE=4 SV=1	Csa_3G814350	17.072	12.8	2	2	2	0.993	0.954	1.067
A0A0A0KVK8	14_3_3 domain-containing protein OS=Cucumis sativus OX=3659 GN=Csa_4G094520 PE=3 SV=1	Csa_4G094520	29.588	63.5	16	10	58	0.9605	1.0095	1.0365
A0A0A0KW06	Beta-1,3-glucanase 2(predicted) OS=Cucumis sativus OX=3659 GN=Csa_5G647400 PE=4 SV=1	Csa_5G647400	76.553	1.5	1	1	1
A0A0A0L5A9	Mpv17/PMP(predicted) OS=Cucumis sativus OX=3659 GN=Csa_3G100790 PE=4 SV=1	Csa_3G100790	45.39	5.3	2	2	2
A0A0A0LI90	Aldedh domain-containing protein OS=Cucumis sativus OX=3659 GN=Csa_2G009470 PE=3 SV=1	Csa_2G009470	53.282	66.3	23	23	67	0.971	1.024	0.9905
A0A0A0KYL1	tRNA_edit domain-containing protein OS=Cucumis sativus OX=3659 GN=Csa_4G370560 PE=4 SV=1	Csa_4G370560	42.48	32.9	10	10	13	0.9915	1.0045	1.014
A0A0A0K9T1	Sm-like protein LSM2 OS=Cucumis sativus OX=3659 GN=Csa_7G428250 PE=3 SV=1	Csa_7G428250	10.749	50.5	4	4	9	0.9395	1	1.027
A0A0A0LMH4	RNA-binding KH domain-containing protein PEPPER(predicted) OS=Cucumis sativus OX=3659 GN=Csa_2G061550 PE=4 SV=1	Csa_2G061550	49.972	31.1	12	12	18	0.963	1.0235	1.013
A0A0A0KZ23	PCI domain-containing protein OS=Cucumis sativus OX=3659 GN=Csa_4G274790 PE=4 SV=1	Csa_4G274790	37.953	9	2	2	3
A0A0A0LTW2	Tumor-related protein OS=Cucumis sativus OX=3659 GN=Csa_1G043200 PE=4 SV=1	Csa_1G043200	23.003	6.3	1	1	1
A0A0A0KTY7	ANK_REP_REGION domain-containing protein OS=Cucumis sativus OX=3659 GN=Csa_5G630960 PE=4 SV=1	Csa_5G630960	35.529	8.2	3	3	3	0.932	0.9975	1.0495
A0A0A0K7K8	Aminotran_1_2 domain-containing protein OS=Cucumis sativus OX=3659 GN=Csa_7G448000 PE=4 SV=1	Csa_7G448000	53.577	12.7	5	2	7	1.064	0.963	0.976
A0A0A0KQM9	pseudouridine-5'-phosphatase(predicted) OS=Cucumis sativus OX=3659 GN=Csa_5G218880 PE=4 SV=1	Csa_5G218880	21.059	16.7	3	3	3	1.0885	1.0755	0.8345
A0A0A0L885	Bet_v_1 domain-containing protein OS=Cucumis sativus OX=3659 GN=Csa_3G171860 PE=4 SV=1	Csa_3G171860	17.753	31.2	5	5	7	0.9685	0.9725	1.0615
A0A0A0KBS0	calcineurin subunit B(predicted) OS=Cucumis sativus OX=3659 GN=Csa_7G432270 PE=4 SV=1	Csa_7G432270	19.876	39.4	5	5	5	1.0795	0.9245	1.0315
A0A0A0KY64	WEB family protein At2g38370-like(predicted) OS=Cucumis sativus OX=3659 GN=Csa_4G331070 PE=4 SV=1	Csa_4G331070	62.42	2.5	1	1	1	0.969	1.046	0.979
A0A0A0LXB9	L-ascorbate oxidase OS=Cucumis sativus OX=3659 GN=Csa_1G604040 PE=3 SV=1	Csa_1G604040	65.875	44.3	18	18	47	0.978	1.0205	0.97
A0A0A0KKC3	Threonine dehydratase OS=Cucumis sativus OX=3659 GN=Csa_6G448740 PE=3 SV=1	Csa_6G448740	67.34	22.1	9	9	11	1.241	0.8805	0.967
A0A0A0LTX9	alcohol dehydrogenase-like 6(predicted) OS=Cucumis sativus OX=3659 GN=Csa_1G044860 PE=3 SV=1	Csa_1G044860	40.543	5.8	2	2	2
A0A0A0LKH1	ATP-citrate synthase alpha chain protein 1(predicted) OS=Cucumis sativus OX=3659 GN=Csa_2G348890 PE=4 SV=1	Csa_2G348890	46.58	31.7	11	8	19	1.0245	0.991	1.001
A0A0A0KTD7	Ubiquitin-fold modifier 1 OS=Cucumis sativus OX=3659 GN=Csa_5G374760 PE=3 SV=1	Csa_5G374760	9.3947	33.3	3	3	4	0.9265	0.9655	1.1285
A0A0A0L3W6	Gb:AAF48080.1(predicted) OS=Cucumis sativus OX=3659 GN=Csa_4G645280 PE=4 SV=1	Csa_4G645280	24.458	19.1	4	4	4	0.8985	1.003	1.108
A0A0A0KHM5	Protein-lysine N-methyltransferase Csa_6G476640 OS=Cucumis sativus OX=3659 GN=Csa_6G476640 PE=3 SV=1	Csa_6G476640	27.467	8.7	1	1	1
A0A0A0KS45	Chlorophyll A-B binding protein(predicted) OS=Cucumis sativus OX=3659 GN=Csa_5G505130 PE=4 SV=1	Csa_5G505130	19.915	9.7	2	2	4	1.1435	0.96	0.8835
A0A0A0LCI4	tRNA-synt_1 domain-containing protein OS=Cucumis sativus OX=3659 GN=Csa_3G285540 PE=4 SV=1	Csa_3G285540	31.06	10.4	3	3	4	1.0585	1.01	0.955
A0A0A0KRK8	Histone acetyltransferase OS=Cucumis sativus OX=3659 GN=Csa_5G387970 PE=3 SV=1	Csa_5G387970	51.803	9.4	4	4	4	1.096	0.9635	0.9295
A0A0A0KX59	enoyl-[acyl-carrier-protein] reductase [NADH], chloroplastic-like(predicted) OS=Cucumis sativus OX=3659 GN=Csa_4G286380 PE=4 SV=1	Csa_4G286380	41.408	50.1	16	11	56	0.93	0.9925	1.0935
A0A0A0K7J9	MTS domain-containing protein OS=Cucumis sativus OX=3659 GN=Csa_7G067460 PE=4 SV=1	Csa_7G067460	27.957	4.7	1	1	2	0.973	0.991	1.042
A0A0A0KHS8	B-cell receptor-associated 31-like(predicted) OS=Cucumis sativus OX=3659 GN=Csa_6G513570 PE=4 SV=1	Csa_6G513570	25.176	13.6	3	3	3
A0A0A0KCH3	SUN domain-containing protein OS=Cucumis sativus OX=3659 GN=Csa_6G051490 PE=4 SV=1	Csa_6G051490	51.805	10.8	5	5	6	0.9915	1.02	0.9675
A0A0A0L407	anthranilate synthase alpha subunit 2, chloroplastic-like(predicted) OS=Cucumis sativus OX=3659 GN=Csa_4G563190 PE=4 SV=1	Csa_4G563190	65.393	33.2	17	17	18	1.011	0.998	0.9965
A0A0A0KZC3	root phototropism protein 3(predicted) OS=Cucumis sativus OX=3659 GN=Csa_4G113150 PE=3 SV=1	Csa_4G113150	76.123	13.3	8	8	9	1.031	0.947	1.0265
A0A0A0LBX4	Rubis-subs-bind domain-containing protein OS=Cucumis sativus OX=3659 GN=Csa_3G589550 PE=4 SV=1	Csa_3G589550	58.546	21.7	10	10	14	1.0115	0.988	0.9875
A0A0A0KJ48	ycf3-interacting protein 1, chloroplastic isoform X1(predicted) OS=Cucumis sativus OX=3659 GN=Csa_6G538770 PE=4 SV=1	Csa_6G538770	28.781	20.5	5	5	10	0.9805	0.973	1.026
A0A0A0LAI9	E3 ubiquitin-protein ligase MIEL1(predicted) OS=Cucumis sativus OX=3659 GN=Csa_3G151540 PE=4 SV=1	Csa_3G151540	31.648	4.4	1	1	1	1.0895	0.9255	1.0015
A0A0A0M2V3	RRM domain-containing protein OS=Cucumis sativus OX=3659 GN=Csa_1G616290 PE=4 SV=1	Csa_1G616290	21.699	24.9	4	4	8	0.8685	0.9965	1.146
A0A0A0KTK9	FA_desaturase domain-containing protein OS=Cucumis sativus OX=3659 GN=Csa_4G006050 PE=3 SV=1	Csa_4G006050	33.473	5.9	2	2	2
A0A0A0LGH0	TPR_REGION domain-containing protein OS=Cucumis sativus OX=3659 GN=Csa_2G032740 PE=4 SV=1	Csa_2G032740	30.082	16.5	4	4	6	0.997	0.9475	1.02
A0A0A0KKB4	Gln-synt_C domain-containing protein OS=Cucumis sativus OX=3659 GN=Csa_6G448150 PE=3 SV=1	Csa_6G448150	50.062	3.8	2	2	2	1.1165	0.9455	0.9365
A0A0A0KEI8	Amidohydro-rel domain-containing protein OS=Cucumis sativus OX=3659 GN=Csa_6G430660 PE=4 SV=1	Csa_6G430660	57.351	3.6	2	2	2	1.065	0.963	0.9785
A0A0A0K547	pentatricopeptide repeat-containing protein At3g61520, mitochondrial-like(predicted) OS=Cucumis sativus OX=3659 GN=Csa_7G336570 PE=4 SV=1	Csa_7G336570	68.979	1.8	1	1	1
A0A0A0LS31	Pex14_N domain-containing protein OS=Cucumis sativus OX=3659 GN=Csa_1G004940 PE=4 SV=1	Csa_1G004940	56.487	40.7	15	15	16	1.043	0.9815	0.9855
A0A0A0KUD9	40S ribosomal protein SA OS=Cucumis sativus OX=3659 GN=Csa_4G038770 PE=3 SV=1	Csa_4G038770	32.866	39.6	10	1	46	1.047	0.9275	1.031
A0A0A0K5M2	Imidazoleglycerol-phosphate dehydratase OS=Cucumis sativus OX=3659 GN=Csa_7G234700 PE=3 SV=1	Csa_7G234700	30.105	14.1	3	3	7	0.999	0.9695	1.0955
A0A0A0KJD7	MFS domain-containing protein OS=Cucumis sativus OX=3659 GN=Csa_6G409380 PE=3 SV=1	Csa_6G409380	51.004	5.1	1	1	1	1.153	0.9905	0.846
A0A0A0LIE3	PITH domain-containing protein OS=Cucumis sativus OX=3659 GN=Csa_2G011520 PE=4 SV=1	Csa_2G011520	20.395	35.1	4	4	5	0.9755	0.967	1.053
A0A0A0K5S9	GTP-binding protein SAR1A(predicted) OS=Cucumis sativus OX=3659 GN=Csa_7G407630 PE=3 SV=1	Csa_7G407630	22.021	49.7	9	1	20
A0A0A0KSH2	WD repeat-containing 63(predicted) OS=Cucumis sativus OX=3659 GN=Csa_5G218230 PE=4 SV=1	Csa_5G218230	56.029	1.6	1	1	1	0.8545	0.755	1.422
A0A0A0KD01	U-box domain-containing protein 33-like(predicted) OS=Cucumis sativus OX=3659 GN=Csa_6G004520 PE=4 SV=1	Csa_6G004520	91.532	1.1	1	1	1	1.074	0.9125	1.0075
A0A0A0KQC3	M20_dimer domain-containing protein OS=Cucumis sativus OX=3659 GN=Csa_5G603370 PE=4 SV=1	Csa_5G603370	52.938	3.5	1	1	1	0.975	1.025	1.0045
A0A0A0KCE1	trihelix transcription factor GT-2(predicted) OS=Cucumis sativus OX=3659 GN=Csa_6G043490 PE=4 SV=1	Csa_6G043490	73.32	5.2	4	4	7	0.9135	0.997	1.125
A0A0A0KV57	Glutamine amidotransferase type-1 domain-containing protein OS=Cucumis sativus OX=3659 GN=Csa_5G585380 PE=3 SV=1	Csa_5G585380	47.262	22.2	8	8	18	0.9925	1.0305	0.9905
A0A0A0LWI3	Superoxide dismutase 2(predicted) OS=Cucumis sativus OX=3659 GN=Csa_1G571850 PE=4 SV=1	Csa_1G571850	30.845	23.6	6	6	9	0.94	1.0475	1.049
A0A0A0L3G9	Exostosin domain-containing protein OS=Cucumis sativus OX=3659 GN=Csa_3G115020 PE=3 SV=1	Csa_3G115020	37.466	2.7	1	1	1
A0A0A0KRF6	PKS_ER domain-containing protein OS=Cucumis sativus OX=3659 GN=Csa_5G166990 PE=4 SV=1	Csa_5G166990	41.63	26.6	8	8	15	0.9785	0.9815	1.063
A0A0A0LJ63	Fructose-bisphosphate aldolase OS=Cucumis sativus OX=3659 GN=Csa_2G252020 PE=3 SV=1	Csa_2G252020	42.893	59.2	20	19	206	1.0365	0.958	1.021
A0A0A0L1H2	spermidine-binding periplasmic protein SpuE(predicted) OS=Cucumis sativus OX=3659 GN=Csa_4G674740 PE=4 SV=1	Csa_4G674740	46.99	12.6	5	5	7	1.015	1.0045	1.0025
A0A0A0K1Y5	S1-like domain-containing protein OS=Cucumis sativus OX=3659 GN=Csa_7G037660 PE=3 SV=1	Csa_7G037660	16.377	34.5	5	1	11	0.905	1.01	1.0935
A0A0A0LVP4	gamma-soluble NSF attachment protein(predicted) OS=Cucumis sativus OX=3659 GN=Csa_1G554570 PE=4 SV=1	Csa_1G554570	33.03	23.3	6	6	7	0.9855	0.945	1.0425
A0A0A0K5E4	ribonuclease 2-like(predicted) OS=Cucumis sativus OX=3659 GN=Csa_7G374550 PE=3 SV=1	Csa_7G374550	30.892	16.4	4	4	5	0.9985	0.969	1.066
A0A0A0KUY2	MICOS complex subunit Mic10(predicted) OS=Cucumis sativus OX=3659 GN=Csa_5G652290 PE=4 SV=1	Csa_5G652290	13.162	9.8	1	1	2	0.9365	0.9305	1.171
A0A0A0LAR2	Glutathione-s-transferase omega OS=Cucumis sativus OX=3659 GN=Csa_3G736660 PE=3 SV=1	Csa_3G736660	26.563	36.1	6	5	17	0.966	0.999	1.039
A0A0A0LSV5	Magnesium transporter OS=Cucumis sativus OX=3659 GN=Csa_1G138280 PE=3 SV=1	Csa_1G138280	35.236	10.6	3	3	4	0.992	1.061	0.9705
A0A0A0L080	protein RETICULATA-RELATED 3, chloroplastic(predicted) OS=Cucumis sativus OX=3659 GN=Csa_4G337260 PE=4 SV=1	Csa_4G337260	39.075	27.8	9	9	17	1.012	1.0215	0.9405
A0A0A0LBR1	X8 domain-containing protein OS=Cucumis sativus OX=3659 GN=Csa_3G634360 PE=3 SV=1	Csa_3G634360	52.02	10.3	4	4	4	0.99	1.051	0.967
A0A0A0KLF9	probable mediator of RNA polymerase II transcription subunit 36b(predicted) OS=Cucumis sativus OX=3659 GN=Csa_5G174640 PE=3 SV=1	Csa_5G174640	32.19	51.1	15	3	34	0.9205	1.125	0.919
A0A0A0LTG2	tRNA-dihydrouridine(16/17) synthase [NAD(P)(+)]-like(predicted) OS=Cucumis sativus OX=3659 GN=Csa_2G428390 PE=4 SV=1	Csa_2G428390	48.525	13.8	5	5	5	1.059	1.019	0.9215
A0A0A0KQT3	plant UBX domain-containing protein 7(predicted) OS=Cucumis sativus OX=3659 GN=Csa_5G259720 PE=4 SV=1	Csa_5G259720	18.129	15.9	2	2	3	0.974	0.9895	1.043
A0A0A0KPM2	GRAM domain-containing protein OS=Cucumis sativus OX=3659 GN=Csa_5G579030 PE=4 SV=1	Csa_5G579030	23.409	5.4	1	1	1	1.233	0.8565	0.9065
A0A0A0LTP1	Thermosome subunit gamma(predicted) OS=Cucumis sativus OX=3659 GN=Csa_1G248120 PE=4 SV=1	Csa_1G248120	61.966	5.9	2	2	2	1.047	1.0495	0.899
A0A0A0KSR6	30-kDa cleavage and polyadenylation specificity factor 30-like(predicted) OS=Cucumis sativus OX=3659 GN=Csa_5G647360 PE=4 SV=1	Csa_5G647360	77.353	10.5	6	6	8	0.9255	0.989	1.0895
A0A0A0KM79	J domain-containing protein OS=Cucumis sativus OX=3659 GN=Csa_6G502820 PE=4 SV=1	Csa_6G502820	160.38	1	1	1	1
A0A0A0KX84	SANT domain-containing protein OS=Cucumis sativus OX=3659 GN=Csa_4G010420 PE=4 SV=1	Csa_4G010420	26.95	13.1	4	4	5	0.971	0.999	1.014
A0A0A0L956	Pectinesterase OS=Cucumis sativus OX=3659 GN=Csa_3G646620 PE=3 SV=1	Csa_3G646620	63.495	9.5	4	4	4	0.952	1.028	1.0245
A0A0A0KIR3	Aspartate-semialdehyde dehydrogenase OS=Cucumis sativus OX=3659 GN=Csa_5G021870 PE=3 SV=1	Csa_5G021870	40.659	53.2	17	17	46	0.9785	0.99	1.0435
A0A0A0KIT1	putative S-adenosyl-L-methionine-dependent methyltransferase Mb0917c(predicted) OS=Cucumis sativus OX=3659 GN=Csa_6G454450 PE=4 SV=1	Csa_6G454450	36.09	16.4	4	4	4	1.0005	0.9705	1.0415
A0A0A0LZ84	AAA domain-containing protein OS=Cucumis sativus OX=3659 GN=Csa_1G302180 PE=3 SV=1	Csa_1G302180	47.114	60.5	22	4	50	0.9985	1.003	1.003
A0A0A0LA73	Protein kinase domain-containing protein OS=Cucumis sativus OX=3659 GN=Csa_3G358620 PE=4 SV=1	Csa_3G358620	69.562	2.7	2	1	2	1.0355	0.9845	0.9865
A0A0A0L036	Fe2OG dioxygenase domain-containing protein OS=Cucumis sativus OX=3659 GN=Csa_4G056660 PE=3 SV=1	Csa_4G056660	40.6	2.5	1	1	1
A0A0A0KTL2	MHD domain-containing protein OS=Cucumis sativus OX=3659 GN=Csa_5G599290 PE=3 SV=1	Csa_5G599290	49.001	14.7	5	5	6	1.009	1.0215	0.9495
A0A0A0LEL1	Alpha-carbonic anhydrase domain-containing protein OS=Cucumis sativus OX=3659 GN=Csa_3G776970 PE=4 SV=1	Csa_3G776970	30.241	26.7	6	6	8	1.0175	0.8235	1.152
A0A0A0KJD3	Probable 6-phosphogluconolactonase OS=Cucumis sativus OX=3659 GN=Csa_5G139140 PE=3 SV=1	Csa_5G139140	34.676	28.7	7	7	13	0.9545	0.975	1.0745
A0A0A0LG55	Glucose-1-phosphate adenylyltransferase OS=Cucumis sativus OX=3659 GN=Csa_3G859710 PE=3 SV=1	Csa_3G859710	59.208	20.7	9	6	11	1.046	0.925	1.049
A0A0A0KEL3	phenylalanine ammonia-lyase-like(predicted) OS=Cucumis sativus OX=3659 GN=Csa_6G147460 PE=3 SV=1	Csa_6G147460	77.64	28.6	18	10	27	1.159	1.079	0.752
A0A0A0KY32	GDP-mannose 4,6-dehydratase OS=Cucumis sativus OX=3659 GN=Csa_4G046810 PE=3 SV=1	Csa_4G046810	41.755	33.2	10	10	16	1.0555	0.9525	0.9735
A0A0A0LD02	Carbonic anhydrase OS=Cucumis sativus OX=3659 GN=Csa_3G836520 PE=3 SV=1	Csa_3G836520	35.724	65.5	17	17	168	1.088	0.9565	0.9635
A0A0A0KF12	LEA_2 domain-containing protein OS=Cucumis sativus OX=3659 GN=Csa_6G454475 PE=4 SV=1	Csa_6G454475	23.269	9.1	2	2	3	1.0835	0.991	0.905
A0A0A0LZN7	alpha-aminoadipic semialdehyde synthase isoform X1(predicted) OS=Cucumis sativus OX=3659 GN=Csa_1G598330 PE=4 SV=1	Csa_1G598330	115.92	6.5	5	5	6	0.988	0.965	1.046
A0A0A0KK65	S10_plectin domain-containing protein OS=Cucumis sativus OX=3659 GN=Csa_5G152800 PE=4 SV=1	Csa_5G152800	19.781	46.4	9	2	23	0.996	1.075	0.918
A0A0A0LBI9	Peptidase A1 domain-containing protein OS=Cucumis sativus OX=3659 GN=Csa_3G778440 PE=3 SV=1	Csa_3G778440	49.729	23.2	9	9	24	1.0225	0.9865	0.9725
A0A0A0LZS9	Protein arginine methyltransferase NDUFAF7 OS=Cucumis sativus OX=3659 GN=Csa_1G615180 PE=3 SV=1	Csa_1G615180	51.591	2.2	1	1	1
A0A0A0LYV1	protein PIR(predicted) OS=Cucumis sativus OX=3659 GN=Csa_1G587450 PE=4 SV=1	Csa_1G587450	16.472	4.9	1	1	1	1.051	1.038	0.8955
A0A0A0LTY7	zf-Tim10_DDP domain-containing protein OS=Cucumis sativus OX=3659 GN=Csa_1G001280 PE=3 SV=1	Csa_1G001280	8.6529	29.9	2	2	2	0.9755	0.966	1.076
A0A0A0LGZ5	Aa_trans domain-containing protein OS=Cucumis sativus OX=3659 GN=Csa_3G894470 PE=4 SV=1	Csa_3G894470	15.847	6.1	1	1	1	1.0435	0.98	0.9725
A0A0A0LBW8	MTS domain-containing protein OS=Cucumis sativus OX=3659 GN=Csa_3G588460 PE=3 SV=1	Csa_3G588460	58.338	3.5	1	1	1	1.073	0.9465	1.0005
A0A0A0LDR4	stress response protein NST1-like(predicted) OS=Cucumis sativus OX=3659 GN=Csa_3G879480 PE=4 SV=1	Csa_3G879480	35.84	14.2	6	6	11	1.003	0.763	1.2205
A0A0A0KE87	NUFIP1 domain-containing protein OS=Cucumis sativus OX=3659 GN=Csa_6G046440 PE=4 SV=1	Csa_6G046440	66.702	1.7	1	1	1	1.0015	1.0345	0.9475
A0A0A0LTX4	AB hydrolase-1 domain-containing protein OS=Cucumis sativus OX=3659 GN=Csa_1G386590 PE=4 SV=1	Csa_1G386590	30.704	10.1	2	2	2	1.201	1.0015	0.778
A0A0A0LHU2	acid phosphatase 1-like(predicted) OS=Cucumis sativus OX=3659 GN=Csa_2G000720 PE=4 SV=1	Csa_2G000720	29.748	2.7	1	1	1	1.044	1.0075	0.941
A0A0A0LG89	ATP-dependent RNA helicase(predicted) OS=Cucumis sativus OX=3659 GN=Csa_2G013240 PE=4 SV=1	Csa_2G013240	139.2	5.7	7	7	8	1.051	1.0015	0.9365
A0A0A0KTJ0	Signal peptidase I OS=Cucumis sativus OX=3659 GN=Csa_4G004920 PE=3 SV=1	Csa_4G004920	19.964	21.1	3	3	7	1.0255	1.011	0.9255
A0A0A0K8P5	F-box/LRR-repeat protein 20(predicted) OS=Cucumis sativus OX=3659 GN=Csa_7G432250 PE=4 SV=1	Csa_7G432250	62.786	1.4	1	1	4	1.071	1.0055	0.925
A0A0A0KEJ0	E3 ubiquitin-protein ligase KEG-like(predicted) OS=Cucumis sativus OX=3659 GN=Csa_6G430710 PE=4 SV=1	Csa_6G430710	179.54	1	2	2	2
A0A0A0LD12	SAM_MT_ERG6_SMT domain-containing protein OS=Cucumis sativus OX=3659 GN=Csa_3G689270 PE=3 SV=1	Csa_3G689270	31.621	41.2	11	11	19	0.9355	1.0795	0.991
A0A0A0KSM6	RRM domain-containing protein OS=Cucumis sativus OX=3659 GN=Csa_5G604930 PE=4 SV=1	Csa_5G604930	25.966	10.7	2	2	2	0.9355	0.9905	1.0885
A0A0A0KZ92	BnaA04g27590D protein(predicted) OS=Cucumis sativus OX=3659 GN=Csa_4G507970 PE=4 SV=1	Csa_4G507970	32.16	3	1	1	1	0.953	1.072	0.975
A0A0A0KAZ4	formimidoyltransferase-cyclodeaminase isoform X1(predicted) OS=Cucumis sativus OX=3659 GN=Csa_6G124080 PE=4 SV=1	Csa_6G124080	32.255	19.7	4	4	4	0.9765	0.9715	1.0565
A0A0A0K999	Exo84_C domain-containing protein OS=Cucumis sativus OX=3659 GN=Csa_7G447910 PE=4 SV=1	Csa_7G447910	84.379	10.3	7	7	7	1.0065	1.0165	0.97
A0A0A0KEM8	protein sym-1(predicted) OS=Cucumis sativus OX=3659 GN=Csa_6G421720 PE=3 SV=1	Csa_6G421720	25.632	19.2	4	4	4
A0A0A0KDK0	PHD-type domain-containing protein OS=Cucumis sativus OX=3659 GN=Csa_6G363000 PE=4 SV=1	Csa_6G363000	28.874	7.9	1	1	1
A0A0A0KGR4	Inactive purple acid phosphatase-like protein(predicted) OS=Cucumis sativus OX=3659 GN=Csa_6G358110 PE=4 SV=1	Csa_6G358110	49.406	17.7	6	6	6	1.0055	0.9745	1.116
A0A0A0KFN6	Ubiquinone biosynthesis protein COQ4 homolog, mitochondrial OS=Cucumis sativus OX=3659 GN=Csa_6G366570 PE=3 SV=1	Csa_6G366570	25.643	10.6	2	2	2
A0A0A0K7R9	Formyl_trans_N domain-containing protein OS=Cucumis sativus OX=3659 GN=Csa_7G450470 PE=3 SV=1	Csa_7G450470	32.095	34.1	8	8	10	0.988	0.972	1.016
A0A0A0LVD2	HAD-superfamily hydrolase, subfamily IA, variant 3(predicted) OS=Cucumis sativus OX=3659 GN=Csa_1G523620 PE=4 SV=1	Csa_1G523620	32.122	4.6	1	1	1
A0A0A0LIH2	Superoxide dismutase [Cu-Zn] OS=Cucumis sativus OX=3659 GN=Csa_2G013250 PE=3 SV=1	Csa_2G013250	15.393	9.9	1	1	1	0.8955	0.9815	1.1425
A0A0A0KZD9	Proteasome subunit alpha type OS=Cucumis sativus OX=3659 GN=Csa_4G620630 PE=3 SV=1	Csa_4G620630	27.187	58.8	11	6	34	0.9105	1.043	1.0515
A0A0A0K5U1	CBFD_NFYB_HMF domain-containing protein OS=Cucumis sativus OX=3659 GN=Csa_7G051420 PE=4 SV=1	Csa_7G051420	29.961	4.5	1	1	1
A0A0A0L911	60S ribosomal protein L7-2-like isoform X1(predicted) OS=Cucumis sativus OX=3659 GN=Csa_3G643750 PE=4 SV=1	Csa_3G643750	28.474	46.1	12	4	43	1.031	1.0535	0.8975
A0A0A0KEA7	F-actin-capping protein subunit beta OS=Cucumis sativus OX=3659 GN=Csa_6G052710 PE=3 SV=1	Csa_6G052710	28.983	10.5	2	2	2	1.006	0.9645	1.039
A0A0A0L1C9	Protein kinase domain-containing protein OS=Cucumis sativus OX=3659 GN=Csa_4G561190 PE=3 SV=1	Csa_4G561190	54.28	4.5	2	2	4	0.9205	0.963	1.132
A0A0A0K716	mediator of RNA polymerase II transcription subunit 19a-like(predicted) OS=Cucumis sativus OX=3659 GN=Csa_7G374560 PE=4 SV=1	Csa_7G374560	25.459	7.3	1	1	1
A0A0A0LSB1	malate dehydrogenase, chloroplastic-like(predicted) OS=Cucumis sativus OX=3659 GN=Csa_1G009760 PE=3 SV=1	Csa_1G009760	36.83	31.7	9	1	24
A0A0A0LNE5	ABC transporter F family member 4-like(predicted) OS=Cucumis sativus OX=3659 GN=Csa_2G431120 PE=4 SV=1	Csa_2G431120	80.943	19.3	11	10	13	1.0205	0.998	0.9915
A0A0A0KL97	AB hydrolase-1 domain-containing protein OS=Cucumis sativus OX=3659 GN=Csa_6G490060 PE=4 SV=1	Csa_6G490060	29.081	10.8	2	2	2	1.084	1.0045	0.907
A0A0A0KTR5	Aspartic proteinase nepenthesin-1 OS=Cucumis sativus OX=3659 GN=Csa_5G623870 PE=3 SV=1	Csa_5G623870	47.231	24	8	8	17	0.9945	1.0065	0.997
A0A0A0LYK8	Abhydrolase_3 domain-containing protein OS=Cucumis sativus OX=3659 GN=Csa_1G572450 PE=4 SV=1	Csa_1G572450	38.738	7.2	3	3	3	1.0925	0.9605	0.944
A0A0A0LBU9	Ribosomal_L7Ae domain-containing protein OS=Cucumis sativus OX=3659 GN=Csa_3G563300 PE=4 SV=1	Csa_3G563300	29.415	44	13	2	37	1.144	0.882	0.9055
A0A0A0L9T7	UPF0098 protein TC_0109(predicted) OS=Cucumis sativus OX=3659 GN=Csa_3G730940 PE=4 SV=1	Csa_3G730940	18.264	43.7	5	5	5	0.902	1.132	0.973
A0A0A0L8J3	Importin N-terminal domain-containing protein OS=Cucumis sativus OX=3659 GN=Csa_3G119490 PE=4 SV=1	Csa_3G119490	109.4	24.1	17	17	20	1.071	1.0065	0.9235
A0A0A0LNG4	YqaJ domain-containing protein OS=Cucumis sativus OX=3659 GN=Csa_2G350400 PE=4 SV=1	Csa_2G350400	42.718	8.7	2	2	2	1.066	1.012	0.9295
A0A0A0L3D4	Protein kinase domain-containing protein OS=Cucumis sativus OX=3659 GN=Csa_4G630560 PE=4 SV=1	Csa_4G630560	76.729	13.1	7	7	7	1.029	0.958	1.0185
A0A0A0KQJ3	LOW QUALITY PROTEIN: alpha-amylase 3, chloroplastic(predicted) OS=Cucumis sativus OX=3659 GN=Csa_5G604330 PE=4 SV=1	Csa_5G604330	101.33	11.3	9	9	10	1.1235	0.93	0.9265
A0A0A0KXM3	multiple organellar RNA editing factor 8, chloroplastic/mitochondrial(predicted) OS=Cucumis sativus OX=3659 GN=Csa_4G083630 PE=4 SV=1	Csa_4G083630	47.774	23	8	8	21	0.9235	1.048	1.039
A0A0A0L544	DEAD-box ATP-dependent RNA helicase 40-like(predicted) OS=Cucumis sativus OX=3659 GN=Csa_3G151370 PE=4 SV=1	Csa_3G151370	129.89	5	5	3	10	1.036	0.835	1.132
A0A0A0KLU5	TPT domain-containing protein OS=Cucumis sativus OX=3659 GN=Csa_5G198150 PE=4 SV=1	Csa_5G198150	33.666	4.6	1	1	1	1.007	0.996	1.0015
A0A0A0KY66	AMP-binding domain-containing protein OS=Cucumis sativus OX=3659 GN=Csa_4G363460 PE=4 SV=1	Csa_4G363460	75.875	22.9	13	13	24	1.063	1.026	0.9055
A0A0A0LTC3	Glutathione s-transferase(predicted) OS=Cucumis sativus OX=3659 GN=Csa_1G033120 PE=3 SV=1	Csa_1G033120	26.946	6.8	2	2	3
A0A0A0LQ87	PEROXIDASE_4 domain-containing protein OS=Cucumis sativus OX=3659 GN=Csa_2G381780 PE=3 SV=1	Csa_2G381780	36.91	14.5	3	3	5	0.9745	0.958	1.047
A0A0A0L578	60S ribosome subunit biogenesis protein NIP7 homolog OS=Cucumis sativus OX=3659 GN=Csa_3G153740 PE=3 SV=1	Csa_3G153740	20.71	39.6	5	5	7	0.9425	1.071	1.0085
A0A0A0KXQ1	ultraviolet-B receptor UVR8(predicted) OS=Cucumis sativus OX=3659 GN=Csa_5G644530 PE=4 SV=1	Csa_5G644530	41.449	30	9	9	11	0.885	1.0845	1.053
A0A0A0LP83	Transmembrane protein(predicted) OS=Cucumis sativus OX=3659 GN=Csa_2G375790 PE=4 SV=1	Csa_2G375790	31.514	6.5	1	1	1	1.019	1.1045	0.8615
A0A0A0KUH3	solute carrier family 25 member 44(predicted) OS=Cucumis sativus OX=3659 GN=Csa_5G640580 PE=3 SV=1	Csa_5G640580	34.642	8.7	3	3	4	1.02	0.99	0.9825
A0A0A0LM52	protein starmaker(predicted) OS=Cucumis sativus OX=3659 GN=Csa_2G382630 PE=4 SV=1	Csa_2G382630	98.997	14.6	11	11	11	0.942	1.0375	1.0015
A0A0A0LCK9	UTP--glucose-1-phosphate uridylyltransferase OS=Cucumis sativus OX=3659 GN=Csa_3G307690 PE=3 SV=1	Csa_3G307690	52.093	67.2	26	26	83	1.057	0.9915	0.9555
A0A0A0KSJ5	Macro domain-containing protein OS=Cucumis sativus OX=3659 GN=Csa_5G221930 PE=4 SV=1	Csa_5G221930	23.527	20.4	3	3	3	1.0335	0.939	1.0415
A0A0A0LT99	Thioredoxin domain-containing protein OS=Cucumis sativus OX=3659 GN=Csa_2G418960 PE=4 SV=1	Csa_2G418960	24.544	11.3	3	3	3	0.937	0.993	1.067
A0A0A0LID8	EF-hand domain-containing protein OS=Cucumis sativus OX=3659 GN=Csa_2G011470 PE=4 SV=1	Csa_2G011470	37.759	15.6	5	5	7	1.06	0.931	1.0415
A0A0A0L3M8	Malate dehydrogenase OS=Cucumis sativus OX=3659 GN=Csa_3G117980 PE=3 SV=1	Csa_3G117980	35.947	25	8	5	11	1.088	0.937	0.974
A0A0A0K3M2	BnaA03g48040D protein(predicted) OS=Cucumis sativus OX=3659 GN=Csa_7G186170 PE=4 SV=1	Csa_7G186170	79.437	12	6	6	7	0.8935	1.008	1.092
A0A0A0KFI2	vesicle-associated membrane protein 724(predicted) OS=Cucumis sativus OX=3659 GN=Csa_6G194170 PE=3 SV=1	Csa_6G194170	25.297	12.7	3	3	3	1.011	0.9695	0.9885
A0A0A0K2R8	Peptide-methionine (R)-S-oxide reductase OS=Cucumis sativus OX=3659 GN=Csa_7G067530 PE=3 SV=1	Csa_7G067530	22.544	45.1	7	5	15	0.9785	0.9165	1.149
A0A0A0LSL5	protein BUD31 homolog 1-like(predicted) OS=Cucumis sativus OX=3659 GN=Csa_1G153010 PE=4 SV=1	Csa_1G153010	17.047	20	3	3	3	0.9675	0.9895	1.041
A0A0A0M3R1	calcium permeable stress-gated cation channel 1-like(predicted) OS=Cucumis sativus OX=3659 GN=Csa_1G701320 PE=4 SV=1	Csa_1G701320	87.973	10.3	9	9	10	1.092	0.9535	0.9715
A0A0A0LSH7	DEAD-box ATP-dependent RNA helicase 56(predicted) OS=Cucumis sativus OX=3659 GN=Csa_2G381720 PE=4 SV=1	Csa_2G381720	48.317	56.2	20	20	45	0.956	1.0395	0.9835
A0A0A0LNY1	Glyco_transf_20 domain-containing protein OS=Cucumis sativus OX=3659 GN=Csa_1G005560 PE=4 SV=1	Csa_1G005560	97.137	2.3	2	2	2	1.0435	0.958	1.0015
A0A0A0K2A3	Secretory carrier-associated membrane protein OS=Cucumis sativus OX=3659 GN=Csa_7G047240 PE=3 SV=1	Csa_7G047240	31.732	4.2	1	1	1
A0A0A0KRS2	luc7-like protein 3(predicted) OS=Cucumis sativus OX=3659 GN=Csa_5G172900 PE=4 SV=1	Csa_5G172900	40.968	26.2	9	9	11	0.9465	1.012	1.023
A0A0A0K8C6	pentatricopeptide repeat-containing protein At5g48730, chloroplastic(predicted) OS=Cucumis sativus OX=3659 GN=Csa_7G342750 PE=4 SV=1	Csa_7G342750	58.236	1.8	1	1	1
A0A0A0KZA3	C-CAP/cofactor C-like domain-containing protein OS=Cucumis sativus OX=3659 GN=Csa_4G026830 PE=4 SV=1	Csa_4G026830	39.585	4.8	1	1	1	1.0625	0.8875	1.079
A0A0A0KGB5	G domain-containing protein OS=Cucumis sativus OX=3659 GN=Csa_6G410050 PE=4 SV=1	Csa_6G410050	102.75	15.3	14	14	15	1.001	1.002	0.9565
A0A0A0L9J7	60S ribosomal protein L6 OS=Cucumis sativus OX=3659 GN=Csa_3G698560 PE=3 SV=1	Csa_3G698560	25.765	37.2	12	3	23	1.0705	0.9865	0.921
A0A0A0KZB3	DUF1680 domain-containing protein(predicted) OS=Cucumis sativus OX=3659 GN=Csa_4G290750 PE=4 SV=1	Csa_4G290750	61.621	22	9	9	12	1.004	0.991	1.045
A0A0A0LEB8	SET domain-containing protein OS=Cucumis sativus OX=3659 GN=Csa_3G797580 PE=4 SV=1	Csa_3G797580	38.264	4.1	1	1	1
A0A0A0KYF9	UDP-N-acetylglucosamine--dolichyl-phosphate N-acetylglucosaminephosphotransferase-like(predicted) OS=Cucumis sativus OX=3659 GN=Csa_4G340000 PE=4 SV=1	Csa_4G340000	12.435	20.6	1	1	1
A0A0A0L917	TCTP domain-containing protein OS=Cucumis sativus OX=3659 GN=Csa_3G154390 PE=3 SV=1	Csa_3G154390	18.658	50	8	7	46	0.9495	1.0235	1.032
A0A0A0LTE5	Chlorophyll a-b binding protein, chloroplastic OS=Cucumis sativus OX=3659 GN=Csa_1G033310 PE=3 SV=1	Csa_1G033310	27.785	12.4	3	2	4	0.9675	0.9265	1.1215
A0A0A0KIV1	haloacid dehalogenase-like hydrolase domain-containing protein At4g39970(predicted) OS=Cucumis sativus OX=3659 GN=Csa_6G499830 PE=4 SV=1	Csa_6G499830	34.533	50.2	13	13	25	1.048	0.99	0.963
A0A0A0L7Q7	Chorein_N domain-containing protein OS=Cucumis sativus OX=3659 GN=Csa_3G081370 PE=4 SV=1	Csa_3G081370	131.77	3.2	4	4	4	1.0675	1.029	0.8725
A0A0A0KAR5	probable pyridoxal 5'-phosphate synthase subunit PDX2(predicted) OS=Cucumis sativus OX=3659 GN=Csa_6G139790 PE=3 SV=1	Csa_6G139790	26.906	31.2	5	5	6	1.0525	0.96	0.955
A0A0A0K5P7	DNA helicase OS=Cucumis sativus OX=3659 GN=Csa_7G004140 PE=3 SV=1	Csa_7G004140	94.081	16.8	14	14	18	0.9855	1.0965	0.893
A0A0A0KB05	Histone deacetylase 2a OS=Cucumis sativus OX=3659 GN=Csa_6G150540 PE=4 SV=1	Csa_6G150540	31.791	16.6	4	4	5	0.639	0.886	1.438
A0A0A0LPE9	Endoglucanase OS=Cucumis sativus OX=3659 GN=Csa_2G251510 PE=3 SV=1	Csa_2G251510	54.6	4.4	2	2	2
A0A0A0LSD7	N-acetyltransferase domain-containing protein OS=Cucumis sativus OX=3659 GN=Csa_2G379910 PE=4 SV=1	Csa_2G379910	18.61	7.9	1	1	1	0.986	0.995	1.0285
A0A0A0LYE3	40S ribosomal protein S24 OS=Cucumis sativus OX=3659 GN=Csa_1G696420 PE=3 SV=1	Csa_1G696420	15.716	35	6	1	12	0.96	1.0685	0.954
A0A0A0KF41	Isocitrate dehydrogenase [NAD] subunit, mitochondrial OS=Cucumis sativus OX=3659 GN=Csa_6G446300 PE=3 SV=1	Csa_6G446300	40.759	35.2	11	11	24	1.0435	0.9695	0.9775
A0A0A0L5W4	Small nuclear ribonucleoprotein Sm D3 OS=Cucumis sativus OX=3659 GN=Csa_4G658560 PE=3 SV=1	Csa_4G658560	14.19	40.9	4	4	6	0.898	1.095	0.9975
A0A0A0KI21	Chlorophyll a-b binding protein, chloroplastic OS=Cucumis sativus OX=3659 GN=Csa_6G522690 PE=3 SV=1	Csa_6G522690	28.143	61.1	9	1	109	1.023	1.1345	0.831
A0A0A0KRB4	Isocitrate dehydrogenase [NADP] OS=Cucumis sativus OX=3659 GN=Csa_5G346550 PE=3 SV=1	Csa_5G346550	44.123	52	19	14	32	0.995	1.0315	0.9735
A0A0A0KRK1	PUM-HD domain-containing protein OS=Cucumis sativus OX=3659 GN=Csa_5G622680 PE=4 SV=1	Csa_5G622680	109.68	1.1	1	1	1
A0A0A0LR41	J domain-containing protein OS=Cucumis sativus OX=3659 GN=Csa_1G045610 PE=4 SV=1	Csa_1G045610	38.692	4.9	1	1	1	0.9545	1.013	1.038
A0A0A0LRB2	protein NBR1 homolog(predicted) OS=Cucumis sativus OX=3659 GN=Csa_1G046870 PE=4 SV=1	Csa_1G046870	86.34	2	1	1	1	1.0165	0.948	1.0615
A0A0A0LNR1	SWIRM domain-containing protein OS=Cucumis sativus OX=3659 GN=Csa_2G365660 PE=4 SV=1	Csa_2G365660	209.41	0.5	1	1	1
A0A0A0LLN9	40S ribosomal protein S3a OS=Cucumis sativus OX=3659 GN=Csa_2G223140 PE=3 SV=1	Csa_2G223140	29.717	49.6	12	3	42	0.972	1.0905	0.893
A0A0A0LZK4	thiol protease aleurain-like(predicted) OS=Cucumis sativus OX=3659 GN=Csa_1G596520 PE=3 SV=1	Csa_1G596520	39.008	29.8	8	8	19	1.045	0.997	0.952
A0A0A0KAL9	Resistance to phytophthora 1 isoform 1(predicted) OS=Cucumis sativus OX=3659 GN=Csa_7G392290 PE=4 SV=1	Csa_7G392290	24.844	3.6	1	1	1	1.055	0.9595	0.9775
A0A0A0LXI8	galacturonokinase(predicted) OS=Cucumis sativus OX=3659 GN=Csa_1G434140 PE=4 SV=1	Csa_1G434140	47.962	7.3	4	4	6	1.0425	0.996	0.9585
A0A0A0L5E3	MSP domain-containing protein OS=Cucumis sativus OX=3659 GN=Csa_3G017210 PE=4 SV=1	Csa_3G017210	24.327	22.7	4	4	4	1.024	1.0125	0.962
A0A0A0KPY1	Glutamate decarboxylase OS=Cucumis sativus OX=3659 GN=Csa_5G348050 PE=3 SV=1	Csa_5G348050	56.595	38.9	18	16	46	1.133	0.974	0.898
A0A0A0K3G6	RRM domain-containing protein OS=Cucumis sativus OX=3659 GN=Csa_7G104800 PE=4 SV=1	Csa_7G104800	76.95	10	7	7	11	0.9835	0.9405	1.0975
A0A0A0K565	Chlorophyll a-b binding protein, chloroplastic OS=Cucumis sativus OX=3659 GN=Csa_7G033300 PE=3 SV=1	Csa_7G033300	28.535	45.7	8	6	54	0.9855	0.952	1.044
A0A0A0LK91	Alpha-galactosidase OS=Cucumis sativus OX=3659 GN=Csa_2G349640 PE=3 SV=1	Csa_2G349640	69.839	13.3	7	7	14	1.036	0.9535	1.0455
A0A0A0LK84	Lysine ketoglutarate reductase trans-splicing protein(predicted) OS=Cucumis sativus OX=3659 GN=Csa_2G349590 PE=4 SV=1	Csa_2G349590	46.739	2	1	1	1
A0A0A0LXH6	Peroxidase OS=Cucumis sativus OX=3659 GN=Csa_1G077120 PE=3 SV=1	Csa_1G077120	39.153	2.2	1	1	1	0.997	0.964	1.055
A0A0A0LW45	protein transport protein Sec24-like At3g07100 isoform X1(predicted) OS=Cucumis sativus OX=3659 GN=Csa_1G560670 PE=4 SV=1	Csa_1G560670	113.18	12.1	9	9	9	1.0125	1.0075	0.9755
A0A0A0LMJ5	WD_REPEATS_REGION domain-containing protein OS=Cucumis sativus OX=3659 GN=Csa_2G279240 PE=4 SV=1	Csa_2G279240	62.782	12.8	5	5	5	0.932	1.1105	0.947
A0A0A0LAA1	VID27 domain-containing protein OS=Cucumis sativus OX=3659 GN=Csa_3G207380 PE=4 SV=1	Csa_3G207380	72.42	4	2	2	2	1.0915	0.9375	0.9705
A0A0A0LC12	Aminotran_1_2 domain-containing protein OS=Cucumis sativus OX=3659 GN=Csa_3G646610 PE=4 SV=1	Csa_3G646610	58.65	34.6	15	12	21	1.0195	1.003	0.997
A0A0A0KYP6	root phototropism protein 2(predicted) OS=Cucumis sativus OX=3659 GN=Csa_4G056750 PE=3 SV=1	Csa_4G056750	64.143	12.4	7	6	9	1.0495	0.913	1.0465
A0A0A0LXU7	vacuolar protein sorting-associated protein 24 homolog 1(predicted) OS=Cucumis sativus OX=3659 GN=Csa_1G109340 PE=4 SV=1	Csa_1G109340	26.044	18.4	4	4	5	1.058	0.933	1.021
A0A0A0KS82	Protein arginine methyltransferase NDUFAF7 OS=Cucumis sativus OX=3659 GN=Csa_5G635380 PE=3 SV=1	Csa_5G635380	54.108	5.1	2	2	2	0.988	0.9725	1.0425
A0A0A0LW32	Glutathione synthetase OS=Cucumis sativus OX=3659 GN=Csa_1G571280 PE=3 SV=1	Csa_1G571280	61.331	24.7	13	13	16	1.0405	0.9695	0.9835
A0A0A0KDZ7	40S ribosomal protein S15a-2-like(predicted) OS=Cucumis sativus OX=3659 GN=Csa_6G041710 PE=4 SV=1	Csa_6G041710	14.799	7	1	1	2	0.881	1.038	1.084
A0A0A0KMX3	MSP domain-containing protein OS=Cucumis sativus OX=3659 GN=Csa_5G161980 PE=4 SV=1	Csa_5G161980	26.656	27.8	7	7	13	0.9825	1.022	0.976
A0A0A0KKQ7	ATP-dependent Clp protease proteolytic subunit OS=Cucumis sativus OX=3659 GN=Csa_5G157950 PE=3 SV=1	Csa_5G157950	31.418	19.6	6	6	13	1.028	0.9655	1.036
A0A0A0L9A4	50S ribosomal protein L18, chloroplastic(predicted) OS=Cucumis sativus OX=3659 GN=Csa_3G171790 PE=3 SV=1	Csa_3G171790	18.828	40	7	7	27	0.96	1.019	1.0475
A0A0A0K8N8	Chromatin modification MEAF6-like protein(predicted) OS=Cucumis sativus OX=3659 GN=Csa_7G375790 PE=4 SV=1	Csa_7G375790	17.256	4.5	1	1	1	1.1375	0.784	1.0765
A0A0A0L877	Protein kinase domain-containing protein OS=Cucumis sativus OX=3659 GN=Csa_3G115100 PE=3 SV=1	Csa_3G115100	108.73	1.8	2	1	2
A0A0A0LGG6	TRASH domain-containing protein OS=Cucumis sativus OX=3659 GN=Csa_3G748210 PE=4 SV=1	Csa_3G748210	18.449	34.1	8	3	17	1.038	0.9605	0.9825
A0A0A0L346	CAP-Gly domain-containing protein OS=Cucumis sativus OX=3659 GN=Csa_4G354120 PE=4 SV=1	Csa_4G354120	29.029	21	4	4	5	0.9755	1.007	1.045
A0A0A0LNE6	T-complex protein 1 subunit epsilon(predicted) OS=Cucumis sativus OX=3659 GN=Csa_2G350200 PE=3 SV=1	Csa_2G350200	59.225	46.9	23	23	49	0.9685	1.06	0.969
A0A0A0KFX5	CMP-sialic acid transporter 4(predicted) OS=Cucumis sativus OX=3659 GN=Csa_6G117770 PE=4 SV=1	Csa_6G117770	39.679	3.3	1	1	1
A0A0A0KDV8	Small ubiquitin-related modifier OS=Cucumis sativus OX=3659 GN=Csa_6G157680 PE=3 SV=1	Csa_6G157680	11.389	47	5	1	5
A0A0A0KI34	Amine oxidase OS=Cucumis sativus OX=3659 GN=Csa_6G423980 PE=3 SV=1	Csa_6G423980	75.007	27.1	15	15	28	0.9915	0.9855	0.9745
A0A0A0KZ66	Epimerase domain-containing protein OS=Cucumis sativus OX=3659 GN=Csa_4G500330 PE=4 SV=1	Csa_4G500330	42.644	60.1	20	20	88	1.073	0.954	0.986
A0A0A0L3N0	protein MID1-COMPLEMENTING ACTIVITY 1(predicted) OS=Cucumis sativus OX=3659 GN=Csa_3G002640 PE=4 SV=1	Csa_3G002640	47.766	2.9	1	1	2	1.0405	1.032	0.9245
A0A0A0L8C4	monocopper oxidase-like protein SKS1(predicted) OS=Cucumis sativus OX=3659 GN=Csa_3G175700 PE=4 SV=1	Csa_3G175700	66.661	4.4	2	1	2
A0A0A0KPW8	Nup54 domain-containing protein OS=Cucumis sativus OX=3659 GN=Csa_5G589970 PE=4 SV=1	Csa_5G589970	42.45	6.9	2	2	5	0.975	0.9835	1.05
A0A0A0LKC9	Thioredoxin-like_fold domain-containing protein OS=Cucumis sativus OX=3659 GN=Csa_2G345990 PE=4 SV=1	Csa_2G345990	26.729	24.2	7	7	10	0.9905	0.9575	1.066
A0A0A0KUV9	Protein kinase domain-containing protein OS=Cucumis sativus OX=3659 GN=Csa_4G048040 PE=4 SV=1	Csa_4G048040	54.533	13.2	6	2	7
A0A0A0KEW5	LEA_2 domain-containing protein(predicted) OS=Cucumis sativus OX=3659 GN=Csa_6G425850 PE=4 SV=1	Csa_6G425850	27.687	3.2	1	1	1
A0A0A0L567	OBG-type G domain-containing protein OS=Cucumis sativus OX=3659 GN=Csa_3G152120 PE=3 SV=1	Csa_3G152120	72.891	18.6	9	9	11	1.0035	1.031	0.9345
A0A0A0KV77	Fe2OG dioxygenase domain-containing protein OS=Cucumis sativus OX=3659 GN=Csa_5G627090 PE=3 SV=1	Csa_5G627090	43.969	20.2	5	5	7	1.0355	0.976	0.9745
A0A0A0KMF5	SEC12-like protein 2(predicted) OS=Cucumis sativus OX=3659 GN=Csa_5G286090 PE=4 SV=1	Csa_5G286090	25.952	26.1	4	4	5	1.0295	0.999	0.9495
A0A0A0KTB1	WD_REPEATS_REGION domain-containing protein OS=Cucumis sativus OX=3659 GN=Csa_5G588760 PE=4 SV=1	Csa_5G588760	38.123	39.5	11	11	19	0.947	1.046	0.9935
A0A0A0L2T8	alanine--glyoxylate aminotransferase 2 homolog 2, mitochondrial-like(predicted) OS=Cucumis sativus OX=3659 GN=Csa_4G326550 PE=3 SV=1	Csa_4G326550	51.985	7.8	3	3	4	1.0005	0.979	1.031
A0A0A0KJU6	phosphoenolpyruvate carboxykinase [ATP]-like(predicted) OS=Cucumis sativus OX=3659 GN=Csa_6G497180 PE=3 SV=1	Csa_6G497180	72.201	9.5	5	1	6
A0A0A0LP48	Protein kinase domain-containing protein OS=Cucumis sativus OX=3659 GN=Csa_2G373520 PE=4 SV=1	Csa_2G373520	78.156	1.6	1	1	1
A0A0A0KR60	PMEI domain-containing protein OS=Cucumis sativus OX=3659 GN=Csa_5G160140 PE=4 SV=1	Csa_5G160140	20.999	8.2	2	2	3	1.06	0.8725	1.073
A0A0A0KWX9	CobW C-terminal domain-containing protein OS=Cucumis sativus OX=3659 GN=Csa_4G006340 PE=4 SV=1	Csa_4G006340	50.153	35	11	11	32	0.9955	0.9915	1.0085
A0A0A0KIY9	alpha N-terminal protein methyltransferase 1 isoform X1(predicted) OS=Cucumis sativus OX=3659 GN=Csa_6G525730 PE=4 SV=1	Csa_6G525730	35.651	15.6	3	3	3	1.016	0.995	0.989
A0A0A0KZ28	Exonuclease domain-containing protein OS=Cucumis sativus OX=3659 GN=Csa_4G279830 PE=4 SV=1	Csa_4G279830	28.757	8.7	2	2	2
A0A0A0LQM8	cysteine-rich receptor-like protein kinase 2(predicted) OS=Cucumis sativus OX=3659 GN=Csa_2G348970 PE=4 SV=1	Csa_2G348970	71.272	1.5	1	1	1
A0A0A0KXX5	Rieske domain-containing protein OS=Cucumis sativus OX=3659 GN=Csa_5G650460 PE=4 SV=1	Csa_5G650460	30.213	54.5	10	10	24	1.0375	0.9555	1.0155
A0A0A0L6K4	Importin N-terminal domain-containing protein OS=Cucumis sativus OX=3659 GN=Csa_3G219200 PE=4 SV=1	Csa_3G219200	114.74	8.6	6	6	7
A0A0A0KPH9	Replicase polyprotein 1ab(predicted) OS=Cucumis sativus OX=3659 GN=Csa_5G168760 PE=4 SV=1	Csa_5G168760	28.18	14.2	3	3	3	1.0075	1.0105	0.9745
A0A0A0L295	Tr-type G domain-containing protein OS=Cucumis sativus OX=3659 GN=Csa_4G437520 PE=4 SV=1	Csa_4G437520	31.541	8.1	2	2	2	1.059	0.9695	0.9705
A0A0A0LQ67	Zonadhesin OS=Cucumis sativus OX=3659 GN=Csa_2G301490 PE=4 SV=1	Csa_2G301490	36.707	57.3	13	13	18	0.997	0.971	1.026
A0A0A0LUA6	Histone domain-containing protein OS=Cucumis sativus OX=3659 GN=Csa_1G392600 PE=3 SV=1	Csa_1G392600	10.526	7.7	1	1	2	0.8835	1.182	0.9165
A0A0A0K6T0	BZIP domain-containing protein OS=Cucumis sativus OX=3659 GN=Csa_7G041360 PE=4 SV=1	Csa_7G041360	36.402	2.5	1	1	1	1.035	0.891	1.0935
A0A0A0LPP1	Ribosomal_S17_N domain-containing protein OS=Cucumis sativus OX=3659 GN=Csa_2G382430 PE=3 SV=1	Csa_2G382430	17.703	43.4	7	3	15	0.8955	1.048	1.033
A0A0A0LFH2	Prefoldin subunit 4 OS=Cucumis sativus OX=3659 GN=Csa_2G010310 PE=3 SV=1	Csa_2G010310	14.686	29.4	3	3	7	0.8675	0.996	1.156
A0A0A0L151	DUF1995 domain-containing protein OS=Cucumis sativus OX=3659 GN=Csa_3G006620 PE=4 SV=1	Csa_3G006620	37.38	35.6	10	10	16	1.045	0.977	0.991
A0A0A0L517	protein LTV1 homolog(predicted) OS=Cucumis sativus OX=3659 GN=Csa_3G006680 PE=4 SV=1	Csa_3G006680	60.076	5.9	2	2	3	0.9995	0.9615	1.046
A0A0A0LZ64	Chromosome-associated kinesin(predicted) OS=Cucumis sativus OX=3659 GN=Csa_1G599380 PE=4 SV=1	Csa_1G599380	27.005	36.1	6	6	10	0.9955	1.005	0.99
A0A0A0KTX5	LOW QUALITY PROTEIN: isoleucine--tRNA ligase, cytoplasmic-like(predicted) OS=Cucumis sativus OX=3659 GN=Csa_4G013540 PE=3 SV=1	Csa_4G013540	135.03	29.3	30	30	47	1.022	1.055	0.914
A0A0A0LIY3	DUF3119 domain-containing protein(predicted) OS=Cucumis sativus OX=3659 GN=Csa_2G006230 PE=4 SV=1	Csa_2G006230	23.328	31.9	5	5	12	1.079	0.9775	0.9515
A0A0A0LVB7	50S ribosomal protein L22, chloroplastic-like(predicted) OS=Cucumis sativus OX=3659 GN=Csa_1G153000 PE=3 SV=1	Csa_1G153000	30.143	13.3	3	3	3	1.0205	1.013	0.959
A0A0A0LS91	Isochorismate synthase OS=Cucumis sativus OX=3659 GN=Csa_1G008580 PE=4 SV=1	Csa_1G008580	62.532	7.6	3	3	3	1.041	0.976	0.983
A0A0A0K2Y5	t-SNARE coiled-coil homology domain-containing protein OS=Cucumis sativus OX=3659 GN=Csa_7G084710 PE=4 SV=1	Csa_7G084710	26.242	29.2	6	6	9	0.967	0.986	1.0725
A0A0A0KTB0	ATP-dependent Clp protease proteolytic subunit OS=Cucumis sativus OX=3659 GN=Csa_4G003730 PE=3 SV=1	Csa_4G003730	33.41	35	7	7	22	0.97	0.9875	1.0305
A0A0A0LXB5	WD_REPEATS_REGION domain-containing protein OS=Cucumis sativus OX=3659 GN=Csa_1G423250 PE=4 SV=1	Csa_1G423250	88.543	4.3	3	3	3	0.996	1.0855	0.9745
A0A0A0KVZ0	Cupin_3 domain-containing protein OS=Cucumis sativus OX=3659 GN=Csa_5G646710 PE=4 SV=1	Csa_5G646710	15.228	48.6	7	7	15	0.9475	0.9775	1.0915
A0A0A0LLH9	Malic enzyme OS=Cucumis sativus OX=3659 GN=Csa_2G373430 PE=3 SV=1	Csa_2G373430	65.626	41.9	20	17	42	1.0065	1.01	0.981
A0A0A0LEL2	C2 NT-type domain-containing protein OS=Cucumis sativus OX=3659 GN=Csa_3G914010 PE=4 SV=1	Csa_3G914010	118.31	2.3	2	2	2
A0A0A0KMK9	V-type proton ATPase subunit C OS=Cucumis sativus OX=3659 GN=Csa_5G312840 PE=3 SV=1	Csa_5G312840	41.872	42.4	14	14	22	1.0605	0.969	0.9805
A0A0A0KI65	huntingtin-interacting protein K(predicted) OS=Cucumis sativus OX=3659 GN=Csa_6G330980 PE=4 SV=1	Csa_6G330980	12.332	50	4	4	5	0.9585	0.982	1.1195
A0A0A0KPN7	Hydrolase_4 domain-containing protein OS=Cucumis sativus OX=3659 GN=Csa_5G576750 PE=4 SV=1	Csa_5G576750	65.001	2	1	1	1
A0A0A0L8F1	Nitrate regulatory gene2 protein (Fragment)(predicted) OS=Cucumis sativus OX=3659 GN=Csa_3G481230 PE=4 SV=1	Csa_3G481230	81.955	7.8	6	3	8	0.9795	0.924	1.104
A0A0A0LE44	B-cell receptor-associated protein 31-like(predicted) OS=Cucumis sativus OX=3659 GN=Csa_3G629240 PE=4 SV=1	Csa_3G629240	24.809	10	2	2	3	0.9825	1.0565	0.9535
A0A0A0LAE2	long chain acyl-CoA synthetase 6, peroxisomal-like(predicted) OS=Cucumis sativus OX=3659 GN=Csa_3G149320 PE=4 SV=1	Csa_3G149320	76.218	18.7	9	9	10	1.0525	0.97	0.952
A0A0A0LSP1	protein transport protein SEC24(predicted) OS=Cucumis sativus OX=3659 GN=Csa_1G164690 PE=4 SV=1	Csa_1G164690	50.178	3.5	1	1	1
A0A0A0KWH3	PB1 domain-containing protein OS=Cucumis sativus OX=3659 GN=Csa_5G610450 PE=4 SV=1	Csa_5G610450	76.91	4.8	3	3	4	1.0455	0.9795	0.989
A0A0A0LLE8	NADH dehydrogenase [ubiquinone] 1 alpha subcomplex subunit 13-B(predicted) OS=Cucumis sativus OX=3659 GN=Csa_2G169710 PE=4 SV=1	Csa_2G169710	16.093	26.6	3	3	8	0.993	1.0325	0.962
A0A0A0LIQ9	Lipoxygenase domain-containing protein OS=Cucumis sativus OX=3659 GN=Csa_2G023910 PE=4 SV=1	Csa_2G023910	5.9798	22.2	1	1	1
A0A0A0LEJ1	GGACT domain-containing protein OS=Cucumis sativus OX=3659 GN=Csa_3G882990 PE=4 SV=1	Csa_3G882990	18.38	15.6	2	2	4	0.976	0.927	1.109
A0A0A0KWR6	Pilus biogenesis/stability type IV(predicted) OS=Cucumis sativus OX=3659 GN=Csa_4G268040 PE=4 SV=1	Csa_4G268040	37.83	51.3	17	17	38	0.974	0.9545	1.101
A0A0A0LWL6	protein translocase subunit SecA(predicted) OS=Cucumis sativus OX=3659 GN=Csa_1G573720 PE=4 SV=1	Csa_1G573720	26.066	12.4	2	2	2	0.9685	1.039	0.995
A0A0A0LYM8	twinkle homolog protein, chloroplastic/mitochondrial isoform X1(predicted) OS=Cucumis sativus OX=3659 GN=Csa_1G541890 PE=4 SV=1	Csa_1G541890	80.685	6.1	3	3	5	1.0495	0.9755	0.9385
A0A0A0KUN6	RRM domain-containing protein OS=Cucumis sativus OX=3659 GN=Csa_5G647270 PE=4 SV=1	Csa_5G647270	29.936	12.9	3	2	3	1.001	1.0145	0.9895
A0A0A0KCN5	RRM domain-containing protein OS=Cucumis sativus OX=3659 GN=Csa_6G338020 PE=4 SV=1	Csa_6G338020	55.425	5.1	3	2	3	1.122	0.88	1.012
A0A0A0L022	Protein NETWORKED 1D(predicted) OS=Cucumis sativus OX=3659 GN=Csa_4G627140 PE=4 SV=1	Csa_4G627140	66.615	7.7	3	3	3	1.0665	0.8995	1.034
A0A0A0LZQ5	tRNA-splicing ligase RtcB(predicted) OS=Cucumis sativus OX=3659 GN=Csa_1G599510 PE=4 SV=1	Csa_1G599510	47.264	9	2	2	2	0.94	0.9585	1.123
A0A0A0LGH2	Dirigent protein(predicted) OS=Cucumis sativus OX=3659 GN=Csa_3G854230 PE=4 SV=1	Csa_3G854230	54.17	4.7	2	2	2
A0A0A0K0S3	expansin-like A2(predicted) OS=Cucumis sativus OX=3659 GN=Csa_7G019900 PE=3 SV=1	Csa_7G019900	31.954	40.4	10	10	17	1.0775	0.957	0.9985
A0A0A0KYD5	Nascent polypeptide associated complex alpha OS=Cucumis sativus OX=3659 GN=Csa_4G420110 PE=4 SV=1	Csa_4G420110	21.529	50.5	8	8	37	0.9075	0.9865	1.0895
A0A0A0KME2	Transmembrane protein(predicted) OS=Cucumis sativus OX=3659 GN=Csa_6G505840 PE=4 SV=1	Csa_6G505840	22.055	5.1	1	1	2	1.064	0.9955	0.935
A0A0A0L0J3	Aldehyde dehydrogenase OS=Cucumis sativus OX=3659 GN=Csa_4G361880 PE=3 SV=1	Csa_4G361880	52.783	11.8	6	2	13	1.0415	0.986	0.9365
A0A0A0KUK4	Small nuclear ribonucleoprotein Sm D2 OS=Cucumis sativus OX=3659 GN=Csa_4G046730 PE=3 SV=1	Csa_4G046730	20.871	29.8	5	5	13	0.9385	1.041	1.004
A0A0A0LLW6	GLOBIN domain-containing protein OS=Cucumis sativus OX=3659 GN=Csa_2G238880 PE=3 SV=1	Csa_2G238880	17.893	21.4	4	4	7	0.891	0.989	1.12
A0A0A0KZQ9	Ubiquinone biosynthesis monooxygenase COQ6, mitochondrial OS=Cucumis sativus OX=3659 GN=COQ6 PE=3 SV=1	COQ6	55.469	1.8	1	1	1	0.969	1.024	1.0095
A0A0A0K247	DLH domain-containing protein OS=Cucumis sativus OX=3659 GN=Csa_7G043010 PE=4 SV=1	Csa_7G043010	30.697	44.3	9	9	15	0.929	0.945	1.118
A0A0A0L984	Protein-serine/threonine kinase OS=Cucumis sativus OX=3659 GN=Csa_3G171100 PE=3 SV=1	Csa_3G171100	41.62	15.9	5	2	6
A0A0A0L1H1	Nudix hydrolase domain-containing protein OS=Cucumis sativus OX=3659 GN=Csa_3G018820 PE=4 SV=1	Csa_3G018820	39.987	3.9	1	1	1
A0A0A0KNV5	RRM domain-containing protein OS=Cucumis sativus OX=3659 GN=Csa_5G181460 PE=4 SV=1	Csa_5G181460	32.187	7.7	2	2	3	0.879	0.8705	1.239
A0A0A0L0D1	trifunctional UDP-glucose 4,6-dehydratase/UDP-4-keto-6-deoxy-D-glucose 3,5-epimerase/UDP-4-keto-L-rhamnose-reductase RHM1(predicted) OS=Cucumis sativus OX=3659 GN=Csa_4G083510 PE=4 SV=1	Csa_4G083510	75.232	52.1	33	29	52	1.041	1.006	0.939
A0A0A0K4E7	chromatin remodeling protein SHL-like(predicted) OS=Cucumis sativus OX=3659 GN=Csa_7G004100 PE=4 SV=1	Csa_7G004100	24.827	12	2	2	2	0.935	1.041	1.0315
A0A0A0L8Y8	SRP54 domain-containing protein OS=Cucumis sativus OX=3659 GN=Csa_3G122650 PE=4 SV=1	Csa_3G122650	39.584	34.8	12	12	22	0.9735	1.0055	1.0335
A0A0A0LLF4	Glucose-6-phosphate isomerase OS=Cucumis sativus OX=3659 GN=Csa_2G361580 PE=3 SV=1	Csa_2G361580	62.12	40.8	19	19	34	1.0865	0.967	0.9335
A0A0A0KG56	dihydrolipoyl dehydrogenase 1, chloroplastic-like(predicted) OS=Cucumis sativus OX=3659 GN=Csa_6G308420 PE=3 SV=1	Csa_6G308420	59.464	42.3	18	18	39	1.005	0.995	1.0085
A0A0A0K468	Exocyst complex component SEC5 OS=Cucumis sativus OX=3659 GN=Csa_7G305880 PE=3 SV=1	Csa_7G305880	25.254	10	2	2	2	0.9825	1.042	0.9635
A0A0A0M100	Zeta-carotene desaturase OS=Cucumis sativus OX=3659 GN=Csa_1G695370 PE=3 SV=1	Csa_1G695370	63.993	35.9	18	18	33	1.025	1.0205	0.9615
A0A0A0LAX3	histidine protein methyltransferase 1 homolog(predicted) OS=Cucumis sativus OX=3659 GN=Csa_3G171830 PE=4 SV=1	Csa_3G171830	33.359	9.4	2	2	2	0.9795	0.98	1.043
A0A0A0LAR1	Brix domain-containing protein OS=Cucumis sativus OX=3659 GN=Csa_3G750370 PE=4 SV=1	Csa_3G750370	36.628	19.3	5	5	5	0.961	1.134	0.8805
A0A0A0L0K0	pre-mRNA-processing protein 40A(predicted) OS=Cucumis sativus OX=3659 GN=Csa_4G644700 PE=4 SV=1	Csa_4G644700	112.19	10.3	9	9	9	0.9185	1.034	1.007
A0A0A0L2V8	Uncharacterized protein OS=Cucumis sativus OX=3659 GN=Csa_3G063630 PE=4 SV=1	Csa_3G063630	9.7869	15.1	1	1	2	1.0475	0.9775	0.9795
A0A0A0KAJ1	Terpene cyclase/mutase family member(predicted) OS=Cucumis sativus OX=3659 GN=Csa_7G447170 PE=4 SV=1	Csa_7G447170	63.078	12.4	7	7	11	1.044	1.024	0.8845
A0A0A0LBY5	Hydrolase_4 domain-containing protein OS=Cucumis sativus OX=3659 GN=Csa_3G592170 PE=4 SV=1	Csa_3G592170	42.231	2.2	1	1	1
A0A0A0LCJ8	t-SNARE coiled-coil homology domain-containing protein OS=Cucumis sativus OX=3659 GN=Csa_3G842620 PE=3 SV=1	Csa_3G842620	18.926	17.5	3	3	4	1.0075	1.0345	0.9525
A0A0A0L7U4	UBIQUITIN_CONJUGAT_2 domain-containing protein OS=Cucumis sativus OX=3659 GN=Csa_3G358610 PE=3 SV=1	Csa_3G358610	16.575	43.2	4	4	9	0.971	1.0235	1.032
A0A0A0LV08	Glycosyltransferase OS=Cucumis sativus OX=3659 GN=Csa_1G526840 PE=3 SV=1	Csa_1G526840	50.461	31.9	11	11	19	1.0035	0.9895	1.022
A0A0A0LSI5	serine protease SPPA, chloroplastic(predicted) OS=Cucumis sativus OX=3659 GN=Csa_1G015030 PE=4 SV=1	Csa_1G015030	76.055	21.2	12	12	14	1.096	1	0.9055
A0A0A0LWK2	WD_REPEATS_REGION domain-containing protein OS=Cucumis sativus OX=3659 GN=Csa_1G590260 PE=4 SV=1	Csa_1G590260	34.501	56.7	11	11	14	0.9735	0.992	1.034
A0A0A0L1U3	Conserved oligomeric Golgi complex subunit 6 OS=Cucumis sativus OX=3659 GN=Csa_4G358700 PE=3 SV=1	Csa_4G358700	77.106	10.8	7	7	7	1.0675	0.993	0.914
A0A0A0K5A2	RAB11G OS=Cucumis sativus OX=3659 GN=Csa_7G368110 PE=4 SV=1	Csa_7G368110	23.81	47.9	9	5	11	0.976	0.9635	1.062
A0A0A0LW67	TPR_REGION domain-containing protein OS=Cucumis sativus OX=3659 GN=Csa_1G045790 PE=4 SV=1	Csa_1G045790	67.009	1.7	1	1	1	0.9835	1.059	0.9495
A0A0A0LR54	ADK_lid domain-containing protein OS=Cucumis sativus OX=3659 GN=Csa_1G050340 PE=3 SV=1	Csa_1G050340	26.926	57.5	15	12	34	0.943	0.9895	1.073
A0A0A0L2C6	protein WEAK CHLOROPLAST MOVEMENT UNDER BLUE LIGHT 1-like(predicted) OS=Cucumis sativus OX=3659 GN=Csa_4G639770 PE=4 SV=1	Csa_4G639770	106.19	4.8	4	4	4	0.9975	1.0055	1.005
A0A0A0LX23	Chlorophyll a-b binding protein, chloroplastic OS=Cucumis sativus OX=3659 GN=Csa_1G445860 PE=3 SV=1	Csa_1G445860	28.266	61.1	9	2	106	0.985	0.897	1.127
A0A0A0KYM6	auxilin-related protein 2-like(predicted) OS=Cucumis sativus OX=3659 GN=Csa_4G496260 PE=4 SV=1	Csa_4G496260	109.79	13	10	10	13	1.012	0.987	1.037
A0A0A0LCX0	Transcription elongation factor(predicted) OS=Cucumis sativus OX=3659 GN=Csa_3G829230 PE=4 SV=1	Csa_3G829230	171.02	1.5	2	1	2	0.9725	0.9485	1.08
A0A0A0LLH2	PPR_long domain-containing protein OS=Cucumis sativus OX=3659 GN=Csa_2G258850 PE=4 SV=1	Csa_2G258850	121.75	22	21	20	29	1.0735	1.001	0.901
A0A0A0L350	trafficking protein particle complex II-specific subunit 120 homolog(predicted) OS=Cucumis sativus OX=3659 GN=Csa_4G652710 PE=4 SV=1	Csa_4G652710	131.18	9.3	10	10	11	1.046	1	0.9615
A0A0A0K7T6	TFIID_20kDa domain-containing protein OS=Cucumis sativus OX=3659 GN=Csa_7G450520 PE=4 SV=1	Csa_7G450520	75.513	1	1	1	1
A0A0A0KDI7	AP-2 complex subunit alpha OS=Cucumis sativus OX=3659 GN=Csa_6G150480 PE=3 SV=1	Csa_6G150480	118.33	20	19	19	25	1.0455	1.0215	0.925
A0A0A0M053	zinc finger CCCH domain-containing protein ZFN-like isoform X1(predicted) OS=Cucumis sativus OX=3659 GN=Csa_1G659020 PE=4 SV=1	Csa_1G659020	40.128	25.9	6	6	6	0.974	0.981	1.001
A0A0A0LRJ5	Aminomethyltransferase OS=Cucumis sativus OX=3659 GN=Csa_1G062310 PE=3 SV=1	Csa_1G062310	44.345	55.3	23	23	103	1.0275	0.9955	0.985
A0A0A0KD69	Peptidylprolyl isomerase OS=Cucumis sativus OX=3659 GN=Csa_6G008620 PE=4 SV=1	Csa_6G008620	20.042	18.2	3	3	4	0.9565	1.003	1.0615
A0A0A0KTN2	mitochondrial substrate carrier family protein C(predicted) OS=Cucumis sativus OX=3659 GN=Csa_5G623530 PE=3 SV=1	Csa_5G623530	90.709	18.3	11	10	17	1.012	1.018	0.9505
A0A0A0K7C5	YTH domain-containing protein OS=Cucumis sativus OX=3659 GN=Csa_6G000140 PE=4 SV=1	Csa_6G000140	71.463	17.9	9	8	11	1.049	0.966	0.9695
A0A0A0KLV5	Phospho-2-dehydro-3-deoxyheptonate aldolase OS=Cucumis sativus OX=3659 GN=Csa_6G499800 PE=3 SV=1	Csa_6G499800	58.913	26.2	12	8	25	1.002	1.048	0.9345
A0A0A0M3K7	RanBP2-type domain-containing protein OS=Cucumis sativus OX=3659 GN=Csa_1G696450 PE=4 SV=1	Csa_1G696450	39.044	24.6	8	8	14	0.9495	0.9965	1.061
A0A0A0L647	Protein CWC15-like(predicted) OS=Cucumis sativus OX=3659 GN=Csa_3G055970 PE=4 SV=1	Csa_3G055970	26.741	11.4	4	4	5	0.887	0.9865	1.1315
A0A0A0K8L7	UTP--glucose-1-phosphate uridylyltransferase 3, chloroplastic(predicted) OS=Cucumis sativus OX=3659 GN=Csa_6G012280 PE=4 SV=1	Csa_6G012280	25.94	11.7	2	2	2	1.0125	1.05	0.924
A0A0A0LP64	polyadenylate-binding protein RBP47-like(predicted) OS=Cucumis sativus OX=3659 GN=Csa_2G360590 PE=4 SV=1	Csa_2G360590	47.752	35.4	10	7	23	0.953	1.028	1.006
A0A0A0KNF8	translation initiation factor eIF-2B subunit beta(predicted) OS=Cucumis sativus OX=3659 GN=Csa_5G456220 PE=3 SV=1	Csa_5G456220	44.823	18.5	6	6	6	0.9555	1.0765	0.955
A0A0A0LY44	Skp1_POZ domain-containing protein OS=Cucumis sativus OX=3659 GN=Csa_1G525280 PE=3 SV=1	Csa_1G525280	11.282	15.3	1	1	1
A0A0A0LAD5	DEAD-box ATP-dependent RNA helicase 57(predicted) OS=Cucumis sativus OX=3659 GN=Csa_3G736920 PE=4 SV=1	Csa_3G736920	69.461	7.1	3	3	5	1.039	1.078	0.91
A0A0A0K9A2	Exocyst complex component OS=Cucumis sativus OX=3659 GN=Csa_7G398140 PE=3 SV=1	Csa_7G398140	91.098	8.1	6	6	8	1.0275	0.993	0.957
A0A0A0LS08	ATP synthase gamma chain OS=Cucumis sativus OX=3659 GN=Csa_1G062930 PE=3 SV=1	Csa_1G062930	41.057	42.6	16	11	75	1.0205	0.976	1.0105
A0A0A0LDQ5	Cytochrome b-c1 complex subunit 7 OS=Cucumis sativus OX=3659 GN=Csa_3G878840 PE=3 SV=1	Csa_3G878840	14.682	45.9	5	5	12	0.9595	1.016	1.0655
A0A0A0LI76	Adenylyl-sulfate kinase OS=Cucumis sativus OX=3659 GN=Csa_3G843750 PE=3 SV=1	Csa_3G843750	22.988	7.7	2	2	2
A0A0A0LDS7	AA_TRNA_LIGASE_II domain-containing protein OS=Cucumis sativus OX=3659 GN=Csa_3G881580 PE=3 SV=1	Csa_3G881580	61.186	58.7	25	25	43	1.021	0.9915	0.9955
A0A0A0KTF5	SHSP domain-containing protein OS=Cucumis sativus OX=3659 GN=Csa_5G591720 PE=3 SV=1	Csa_5G591720	26.326	49.1	9	9	24	1.041	0.859	1.1475
A0A0A0LPX9	Cation_ATPase_N domain-containing protein OS=Cucumis sativus OX=3659 GN=Csa_2G378540 PE=3 SV=1	Csa_2G378540	60.013	22.9	12	2	30	1.034	1.027	0.937
A0A0A0LM10	ATP synthase subunit b', chloroplastic(predicted) OS=Cucumis sativus OX=3659 GN=Csa_2G381850 PE=3 SV=1	Csa_2G381850	23.65	32.4	7	7	29	0.923	1.0165	1.0735
A0A0A0LFH4	oligouridylate-binding protein 1-like(predicted) OS=Cucumis sativus OX=3659 GN=Csa_2G000020 PE=4 SV=1	Csa_2G000020	45.448	8.3	3	3	3	0.968	0.9845	1.05
A0A0A0KUG1	Peptidase A1 domain-containing protein OS=Cucumis sativus OX=3659 GN=Csa_5G608450 PE=3 SV=1	Csa_5G608450	51.376	7	2	2	2
A0A0A0KIP8	solanesyl diphosphate synthase 3, chloroplastic/mitochondrial(predicted) OS=Cucumis sativus OX=3659 GN=Csa_6G524610 PE=3 SV=1	Csa_6G524610	46.971	2.8	1	1	1
A0A0A0L3X1	Endoribonuclease E-like protein(predicted) OS=Cucumis sativus OX=3659 GN=Csa_4G515540 PE=4 SV=1	Csa_4G515540	50.058	32.4	11	11	15	0.9595	1.03	0.999
A0A0A0KWU0	ubiquitin carboxyl-terminal hydrolase 13-like isoform X2(predicted) OS=Cucumis sativus OX=3659 GN=Csa_4G279880 PE=3 SV=1	Csa_4G279880	131.51	33.9	36	23	54	1.033	1.0325	0.9075
A0A0A0KA98	NPH3 domain-containing protein OS=Cucumis sativus OX=3659 GN=Csa_7G433900 PE=3 SV=1	Csa_7G433900	50.966	9.8	4	4	4	1.037	0.9975	0.961
A0A0A0L0Q9	thioredoxin-like protein AAED1, chloroplastic(predicted) OS=Cucumis sativus OX=3659 GN=Csa_4G293020 PE=4 SV=1	Csa_4G293020	28.082	29.5	7	7	8	1.108	0.894	1.056
A0A0A0L9W3	SGNH_hydro domain-containing protein OS=Cucumis sativus OX=3659 GN=Csa_3G731220 PE=4 SV=1	Csa_3G731220	26.149	11.2	2	2	2	1.124	0.974	0.906
A0A0A0LQG8	Glutaredoxin domain-containing protein OS=Cucumis sativus OX=3659 GN=Csa_2G345970 PE=4 SV=1	Csa_2G345970	36.464	15.8	4	3	5
A0A0A0LXH3	Glutaredoxin domain-containing protein OS=Cucumis sativus OX=3659 GN=Csa_1G427520 PE=4 SV=1	Csa_1G427520	14.865	40.9	5	4	10	0.9715	0.981	1.0765
A0A0A0LMI9	probable splicing factor 3A subunit 1(predicted) OS=Cucumis sativus OX=3659 GN=Csa_2G404860 PE=4 SV=1	Csa_2G404860	89.561	21.5	15	15	23	0.968	1.021	1.0095
A0A0A0L4W3	photosystem I reaction center subunit V, chloroplastic(predicted) OS=Cucumis sativus OX=3659 GN=Csa_3G060980 PE=4 SV=1	Csa_3G060980	17.039	20.3	3	3	4	0.9565	0.9845	1.0555
A0A0A0KH29	Thioredoxin reductase OS=Cucumis sativus OX=3659 GN=Csa_6G510230 PE=3 SV=1	Csa_6G510230	42.276	9.5	2	1	3
A0A0A0KJF0	NADPH-dependent pterin aldehyde reductase-like isoform X1(predicted) OS=Cucumis sativus OX=3659 GN=Csa_5G070680 PE=3 SV=1	Csa_5G070680	26.419	7	2	1	2
A0A0A0KKF8	protein LITTLE ZIPPER 2-like(predicted) OS=Cucumis sativus OX=3659 GN=Csa_5G157390 PE=4 SV=1	Csa_5G157390	11.495	8.3	1	1	1
A0A0A0KJM6	Peptidyl-prolyl cis-trans isomerase OS=Cucumis sativus OX=3659 GN=Csa_5G128260 PE=3 SV=1	Csa_5G128260	27.391	59.5	12	11	47	0.94	0.9855	1.0855
A0A0A0KDZ2	Calcium ion-binding protein(predicted) OS=Cucumis sativus OX=3659 GN=Csa_6G113540 PE=4 SV=1	Csa_6G113540	66.166	9	4	3	5	1.0325	0.985	0.9
A0A0A0LG44	Transmembrane 9 superfamily member OS=Cucumis sativus OX=3659 GN=Csa_2G009320 PE=3 SV=1	Csa_2G009320	75.005	17.1	9	4	18	0.988	1.03	0.96
A0A0A0LJG6	DAO domain-containing protein OS=Cucumis sativus OX=3659 GN=Csa_3G881890 PE=4 SV=1	Csa_3G881890	44.897	14.9	5	5	6	1.025	0.9435	1.0595
A0A0A0KRV7	transcription termination factor MTERF4, chloroplastic(predicted) OS=Cucumis sativus OX=3659 GN=Csa_5G466880 PE=4 SV=1	Csa_5G466880	59.679	15.1	6	6	7	0.9835	1.024	0.9605
A0A0A0LY41	eIF2B_5 domain-containing protein OS=Cucumis sativus OX=3659 GN=Csa_1G145930 PE=4 SV=1	Csa_1G145930	30.393	48.9	10	10	21	0.9305	1.0175	1.032
A0A0A0LNB2	3-ketoacyl-CoA thiolase 2, peroxisomal-like(predicted) OS=Cucumis sativus OX=3659 GN=Csa_2G129150 PE=3 SV=1	Csa_2G129150	48.522	45.3	14	10	20	1.023	1.0235	0.98
A0A0A0LY92	ATP-citrate synthase alpha chain protein 2(predicted) OS=Cucumis sativus OX=3659 GN=Csa_1G560680 PE=4 SV=1	Csa_1G560680	46.739	21.7	8	5	19	1.033	0.995	0.948
A0A0A0LQJ4	DEAD domain-containing protein OS=Cucumis sativus OX=3659 GN=Csa_2G386150 PE=4 SV=1	Csa_2G386150	61.125	11.2	5	5	6	1.06	0.978	0.949
A0A0A0LQ03	STS14 protein OS=Cucumis sativus OX=3659 GN=Csa_2G287080 PE=4 SV=1	Csa_2G287080	23.403	24.5	4	4	6	0.9	0.9985	1.117
A0A0A0L889	LOW QUALITY PROTEIN: transcription factor 25(predicted) OS=Cucumis sativus OX=3659 GN=Csa_3G116680 PE=4 SV=1	Csa_3G116680	70.841	1.5	1	1	1
A0A0A0KH30	CBM20 domain-containing protein OS=Cucumis sativus OX=3659 GN=Csa_6G182690 PE=4 SV=1	Csa_6G182690	83.675	32.5	18	18	24	1.0075	0.9935	0.986
A0A0A0KFJ8	ISWI chromatin-remodeling complex ATPase CHR11 isoform X1(predicted) OS=Cucumis sativus OX=3659 GN=Csa_6G199780 PE=4 SV=1	Csa_6G199780	124.69	1	1	1	1
A0A0A0K850	nitrogen regulatory protein P-II homolog(predicted) OS=Cucumis sativus OX=3659 GN=Csa_7G414410 PE=3 SV=1	Csa_7G414410	22.224	32.8	7	7	13	0.9685	0.9285	1.1
A0A0A0LT97	STT3 domain-containing protein(predicted) OS=Cucumis sativus OX=3659 GN=Csa_1G237040 PE=4 SV=1	Csa_1G237040	23.655	12.9	2	2	2
A0A0A0LNA2	Protein kinase domain-containing protein OS=Cucumis sativus OX=3659 GN=Csa_2G354850 PE=3 SV=1	Csa_2G354850	39.432	32.1	8	3	11	0.987	0.99	1.0205
A0A0A0KFZ8	RuvB-like helicase OS=Cucumis sativus OX=3659 GN=Csa_6G495790 PE=3 SV=1	Csa_6G495790	51.393	40.6	15	15	25	1	1.026	0.991
A0A0A0KTT2	Zinc finger, MYND-type(predicted) OS=Cucumis sativus OX=3659 GN=Csa_5G603390 PE=4 SV=1	Csa_5G603390	59.227	3.4	1	1	1	0.958	0.9805	1.06
A0A0A0LIE5	GMC_OxRdtase_N domain-containing protein OS=Cucumis sativus OX=3659 GN=Csa_3G848300 PE=4 SV=1	Csa_3G848300	65.257	7.9	5	5	7	0.98	0.944	1.0485
A0A0A0KII6	Putative aldolase-type TIM barrel(predicted) OS=Cucumis sativus OX=3659 GN=Csa_6G522760 PE=4 SV=1	Csa_6G522760	37.298	6.8	2	2	4	1.126	1.021	0.8515
A0A0A0L6P0	nucleolin(predicted) OS=Cucumis sativus OX=3659 GN=Csa_3G129610 PE=4 SV=1	Csa_3G129610	87.54	20.4	13	13	23	0.8555	1.067	1.0625
A0A0A0LH43	BZIP domain-containing protein OS=Cucumis sativus OX=3659 GN=Csa_3G895950 PE=4 SV=1	Csa_3G895950	35.842	7.7	2	2	2	0.8305	1.072	1.0825
A0A0A0L229	GrpE protein homolog OS=Cucumis sativus OX=3659 GN=Csa_4G417510 PE=3 SV=1	Csa_4G417510	37.13	26.9	7	7	20	0.948	1.0215	0.988
A0A0A0LX07	AAI domain-containing protein OS=Cucumis sativus OX=3659 GN=Csa_1G602030 PE=4 SV=1	Csa_1G602030	19.976	5.3	1	1	1
A0A0A0L7T6	MSP domain-containing protein OS=Cucumis sativus OX=3659 GN=Csa_3G151410 PE=4 SV=1	Csa_3G151410	49.173	4.6	1	1	1
A0A0A0KXE2	TPR_REGION domain-containing protein OS=Cucumis sativus OX=3659 GN=Csa_4G293280 PE=4 SV=1	Csa_4G293280	39.316	29	8	8	16	0.968	1.029	1.0085
A0A0A0L8E4	uncharacterized membrane protein At3g27390(predicted) OS=Cucumis sativus OX=3659 GN=Csa_3G595210 PE=4 SV=1	Csa_3G595210	65.823	2.9	2	2	2
A0A0A0LNC6	Bet_v_1 domain-containing protein OS=Cucumis sativus OX=3659 GN=Csa_2G439140 PE=4 SV=1	Csa_2G439140	17.535	7.6	1	1	3	0.99	1.035	0.988
A0A0A0LFD5	PPM-type phosphatase domain-containing protein OS=Cucumis sativus OX=3659 GN=Csa_2G009380 PE=3 SV=1	Csa_2G009380	42.302	13.6	4	4	4	0.978	0.9735	1.0555
A0A0A0LGZ3	BED-type domain-containing protein OS=Cucumis sativus OX=3659 GN=Csa_2G034510 PE=4 SV=1	Csa_2G034510	79.138	9	5	5	5	1.031	0.987	0.983
A0A0A0K832	CP12 domain-containing protein OS=Cucumis sativus OX=3659 GN=Csa_7G407670 PE=4 SV=1	Csa_7G407670	20.108	11.6	1	1	2	0.91	1.018	1.0875
A0A0A0LCP1	oligouridylate-binding protein 1B-like(predicted) OS=Cucumis sativus OX=3659 GN=Csa_3G645950 PE=4 SV=1	Csa_3G645950	46.025	26.8	7	5	8	1.036	0.969	0.996
A0A0A0KSM7	transmembrane protein 33 homolog isoform X1(predicted) OS=Cucumis sativus OX=3659 GN=Csa_5G643910 PE=4 SV=1	Csa_5G643910	39.544	19.7	5	5	10	1.0025	1.0065	0.9835
A0A0A0KDJ3	glucomannan 4-beta-mannosyltransferase 2(predicted) OS=Cucumis sativus OX=3659 GN=Csa_6G150530 PE=4 SV=1	Csa_6G150530	60.649	14.3	7	5	12	1.052	1.031	0.9
A0A0A0K6F6	Histone H2A OS=Cucumis sativus OX=3659 GN=Csa_7G433390 PE=3 SV=1	Csa_7G433390	14.247	29.9	4	3	8	0.8935	1.139	0.9475
A0A0A0LHQ6	KH type-2 domain-containing protein OS=Cucumis sativus OX=3659 GN=Csa_2G000230 PE=3 SV=1	Csa_2G000230	27.013	59.7	17	4	39	0.9695	1.03	0.9635
A0A0A0KQ67	CPSF_A domain-containing protein OS=Cucumis sativus OX=3659 GN=Csa_5G179230 PE=4 SV=1	Csa_5G179230	134.81	16.1	17	17	22	1.048	1.014	0.9145
A0A0A0LVI4	40S ribosomal protein S5 OS=Cucumis sativus OX=3659 GN=Csa_1G168900 PE=4 SV=1	Csa_1G168900	23.08	59.9	12	1	32	1.016	1.0415	0.941
A0A0A0L7N0	Nitroreductase domain-containing protein OS=Cucumis sativus OX=3659 GN=Csa_3G126760 PE=4 SV=1	Csa_3G126760	72.004	7.9	4	4	5
A0A0A0K9V0	60S ribosomal protein L6 OS=Cucumis sativus OX=3659 GN=Csa_7G428940 PE=3 SV=1	Csa_7G428940	25.681	40.3	13	6	29	1.0305	1.052	0.8825
A0A0A0KUZ5	probable histone chaperone ASF1A(predicted) OS=Cucumis sativus OX=3659 GN=Csa_5G576630 PE=4 SV=1	Csa_5G576630	23.7	3.8	1	1	1
A0A0A0K6A2	DEAD-box ATP-dependent RNA helicase 35(predicted) OS=Cucumis sativus OX=3659 GN=Csa_7G432260 PE=4 SV=1	Csa_7G432260	80.044	9.2	6	6	9	0.954	1.036	1.0115
A0A0A0KCM9	PTB domain engulfment adapter(predicted) OS=Cucumis sativus OX=3659 GN=Csa_6G109790 PE=4 SV=1	Csa_6G109790	18.786	8.9	1	1	1
A0A0A0KCZ2	CMP/dCMP-type deaminase domain-containing protein OS=Cucumis sativus OX=3659 GN=Csa_6G003430 PE=4 SV=1	Csa_6G003430	46.981	18.8	6	6	8	1.012	0.9645	0.9985
A0A0A0KGQ5	PEROXIDASE_4 domain-containing protein OS=Cucumis sativus OX=3659 GN=Csa_6G507100 PE=3 SV=1	Csa_6G507100	32.853	16.2	4	2	9	1.12	0.9485	0.9325
A0A0A0KIM9	60S ribosomal protein L17-2-like(predicted) OS=Cucumis sativus OX=3659 GN=Csa_6G365170 PE=3 SV=1	Csa_6G365170	20.68	48.9	12	5	23	1.026	1.084	0.8985
A0A0A0KTS5	Protein plastid redox insensitive 2, chloroplastic(predicted) OS=Cucumis sativus OX=3659 GN=Csa_5G603340 PE=4 SV=1	Csa_5G603340	18.756	26	4	4	6	0.856	1.048	1.144
A0A0A0KR39	DEAD-box ATP-dependent RNA helicase 38-like(predicted) OS=Cucumis sativus OX=3659 GN=Csa_5G308770 PE=4 SV=1	Csa_5G308770	52.957	36.2	14	14	23	0.9795	1.014	0.977
A0A0A0K9G2	Helicase C-terminal domain-containing protein OS=Cucumis sativus OX=3659 GN=Csa_7G291710 PE=4 SV=1	Csa_7G291710	68.532	24.2	12	12	14	1.041	0.9955	0.9645
A0A0A0L8Y6	Exostosin domain-containing protein OS=Cucumis sativus OX=3659 GN=Csa_3G611330 PE=3 SV=1	Csa_3G611330	67.218	11.3	5	5	6	1.011	1.032	0.935
A0A0A0LEM2	PEROXIDASE_4 domain-containing protein OS=Cucumis sativus OX=3659 GN=Csa_3G889840 PE=3 SV=1	Csa_3G889840	40.276	45.7	14	14	48	0.9705	0.974	1.087
A0A0A0KNX7	Glutathione peroxidase OS=Cucumis sativus OX=3659 GN=Csa_5G154200 PE=3 SV=1	Csa_5G154200	26.848	34.4	6	6	12	1.0255	0.9065	1.0635
A0A0A0KY62	sugar phosphatase YfbT(predicted) OS=Cucumis sativus OX=3659 GN=Csa_4G048030 PE=4 SV=1	Csa_4G048030	42.476	2.9	1	1	1
A0A0A0KP18	CSC1-like protein ERD4(predicted) OS=Cucumis sativus OX=3659 GN=Csa_6G525220 PE=4 SV=1	Csa_6G525220	81.867	26.1	20	19	39	1.036	0.998	0.958
A0A0A0LB64	subtilisin-like protease SBT1.3(predicted) OS=Cucumis sativus OX=3659 GN=Csa_3G178520 PE=3 SV=1	Csa_3G178520	87.175	21.1	15	15	23	0.974	1.02	1.0145
A0A0A0LA98	protein ALUMINUM SENSITIVE 3(predicted) OS=Cucumis sativus OX=3659 GN=Csa_3G736580 PE=4 SV=1	Csa_3G736580	28.635	6.4	1	1	1
A0A0A0LYS2	BED-type domain-containing protein OS=Cucumis sativus OX=3659 GN=Csa_1G229510 PE=4 SV=1	Csa_1G229510	85.432	9.1	5	5	5	1.0125	1.029	0.892
A0A0A0LIN9	60S ribosomal protein L31(predicted) OS=Cucumis sativus OX=3659 GN=Csa_2G000600 PE=4 SV=1	Csa_2G000600	13.881	48.3	8	8	32	0.937	1.0555	1.0075
A0A0A0L7Q6	PfkB domain-containing protein OS=Cucumis sativus OX=3659 GN=Csa_3G345390 PE=3 SV=1	Csa_3G345390	41.184	29.9	10	8	23	0.978	0.974	1.041
A0A0A0KTU7	B-cell receptor-associated protein(predicted) OS=Cucumis sativus OX=3659 GN=Csa_5G628640 PE=4 SV=1	Csa_5G628640	14.902	14.6	1	1	1	1.0395	1.0525	0.8935
A0A0A0LZZ1	STPPase_N domain-containing protein OS=Cucumis sativus OX=3659 GN=Csa_1G638460 PE=4 SV=1	Csa_1G638460	76.865	18.6	11	6	13	0.9625	1.0135	1.02
A0A0A0K8Q2	adenine/guanine permease AZG1(predicted) OS=Cucumis sativus OX=3659 GN=Csa_6G014490 PE=4 SV=1	Csa_6G014490	61.751	1.4	1	1	2
A0A0A0KRX8	cysteine-rich repeat secretory protein 12-like(predicted) OS=Cucumis sativus OX=3659 GN=Csa_5G628140 PE=4 SV=1	Csa_5G628140	30.666	11.9	2	2	3
A0A0A0LNS6	RNA polymerase II transcription elongation factor DSIF/SUPT5H/SPT5(predicted) OS=Cucumis sativus OX=3659 GN=Csa_2G215500 PE=4 SV=1	Csa_2G215500	66.502	9	5	5	6	0.9995	0.975	0.991
A0A0A0L6G7	Chromo domain-containing protein OS=Cucumis sativus OX=3659 GN=Csa_3G126820 PE=4 SV=1	Csa_3G126820	45.551	4.4	2	2	3	0.9405	1.0605	0.99
A0A0A0L9P0	eukaryotic initiation factor 4A-3(predicted) OS=Cucumis sativus OX=3659 GN=Csa_3G654480 PE=4 SV=1	Csa_3G654480	46.531	39	18	14	34	0.9495	1.022	1.0075
A0A0A0LY80	Thioredoxin domain-containing protein OS=Cucumis sativus OX=3659 GN=Csa_1G555590 PE=4 SV=1	Csa_1G555590	118.54	27.2	23	23	31	1.074	0.9775	0.958
A0A0A0L232	ATP-dependent Clp protease proteolytic subunit OS=Cucumis sativus OX=3659 GN=Csa_3G017170 PE=3 SV=1	Csa_3G017170	33.167	20.4	5	5	14	0.982	0.954	1.0805
A0A0A0L139	transcription initiation factor TFIID subunit 5(predicted) OS=Cucumis sativus OX=3659 GN=Csa_4G652030 PE=4 SV=1	Csa_4G652030	74.837	1.6	1	1	3	1.1015	1.03	0.869
A0A0A0L4V2	WEB family protein At5g55860(predicted) OS=Cucumis sativus OX=3659 GN=Csa_3G047900 PE=4 SV=1	Csa_3G047900	72.89	13.5	8	8	9	0.9665	1.031	1.001
A0A0A0L205	RRM domain-containing protein OS=Cucumis sativus OX=3659 GN=Csa_4G291930 PE=4 SV=1	Csa_4G291930	29.373	13.1	3	3	5	0.911	1.045	1.101
A0A0A0LXK7	Uncharacterized protein OS=Cucumis sativus OX=3659 GN=Csa_1G441330 PE=4 SV=1	Csa_1G441330	26.507	4.6	1	1	2	1.0915	0.971	0.9405
A0A0A0LJR9	phosphoglycerate mutase-like protein 1(predicted) OS=Cucumis sativus OX=3659 GN=Csa_3G893360 PE=4 SV=1	Csa_3G893360	38.337	14.1	5	2	8	0.999	1.019	0.948
A0A0A0L1R4	DEAD-box ATP-dependent RNA helicase 37-like(predicted) OS=Cucumis sativus OX=3659 GN=Csa_4G280530 PE=4 SV=1	Csa_4G280530	67.155	49.1	24	23	44	0.9725	0.9895	1.03
A0A0A0KVR4	probable prefoldin subunit 2(predicted) OS=Cucumis sativus OX=3659 GN=Csa_5G638310 PE=4 SV=1	Csa_5G638310	16.502	43.9	6	6	10	0.937	0.9995	1.0715
A0A0A0LD35	Flavonol synthase/flavanone 3-hydroxylase(predicted) OS=Cucumis sativus OX=3659 GN=Csa_3G698530 PE=4 SV=1	Csa_3G698530	40.599	17.6	6	6	7	0.9905	0.9905	1.0115
A0A0A0M2Y0	rho GTPase-activating protein 7(predicted) OS=Cucumis sativus OX=3659 GN=Csa_1G629080 PE=4 SV=1	Csa_1G629080	96.132	2.4	2	2	2	1.004	0.8845	1.1185
A0A0A0K8S2	LOW QUALITY PROTEIN: protein SPIRRIG(predicted) OS=Cucumis sativus OX=3659 GN=Csa_7G379100 PE=4 SV=1	Csa_7G379100	402.05	0.9	3	3	3	1.0325	0.9425	1.027
A0A0A0L041	ras-related protein RABA1f(predicted) OS=Cucumis sativus OX=3659 GN=Csa_4G628900 PE=4 SV=1	Csa_4G628900	24.337	40.1	8	3	15	1.0065	0.9835	1.019
A0A0A0KU67	PDZ domain-containing protein OS=Cucumis sativus OX=3659 GN=Csa_5G636470 PE=4 SV=1	Csa_5G636470	48.842	13.7	7	7	9	1.016	0.948	1.044
A0A0A0KP40	Peptidyl-prolyl cis-trans isomerase OS=Cucumis sativus OX=3659 GN=Csa_5G202380 PE=3 SV=1	Csa_5G202380	23.938	18.2	4	2	6	1.0375	1.0135	0.941
A0A0A0KDT3	PEROXIDASE_4 domain-containing protein OS=Cucumis sativus OX=3659 GN=Csa_6G383010 PE=3 SV=1	Csa_6G383010	50.159	44.2	17	16	38	1.01	0.959	1.0485
A0A0A0KI82	proteasome-associated protein ECM29 homolog isoform X1(predicted) OS=Cucumis sativus OX=3659 GN=Csa_6G429070 PE=4 SV=1	Csa_6G429070	200.27	6.9	11	11	13	1.047	1.0785	0.898
A0A0A0LRZ9	DEAD-box ATP-dependent RNA helicase 20 isoform X1(predicted) OS=Cucumis sativus OX=3659 GN=Csa_1G004080 PE=3 SV=1	Csa_1G004080	60.108	19.8	10	5	19	0.983	1.02	0.947
A0A0A0LCH1	FHA domain-containing protein OS=Cucumis sativus OX=3659 GN=Csa_3G280950 PE=4 SV=1	Csa_3G280950	42.057	2.7	1	1	1
A0A0A0LTT5	Protein kinase domain-containing protein OS=Cucumis sativus OX=3659 GN=Csa_1G042930 PE=4 SV=1	Csa_1G042930	71.217	16.3	11	9	12	1.053	0.966	0.951
A0A0A0KE06	phagocyte signaling-impaired protein isoform X5(predicted) OS=Cucumis sativus OX=3659 GN=Csa_6G181000 PE=4 SV=1	Csa_6G181000	20.609	6.1	1	1	1
A0A0A0KVY2	Ribosomal_L16 domain-containing protein OS=Cucumis sativus OX=3659 GN=Csa_5G645120 PE=4 SV=1	Csa_5G645120	15.976	43.1	7	1	20	0.963	1.0565	0.969
A0A0A0KEX1	Ubiquitin carboxyl-terminal hydrolase OS=Cucumis sativus OX=3659 GN=Csa_6G426930 PE=3 SV=1	Csa_6G426930	97.921	2.3	2	1	2	1.0085	1.0665	0.914
A0A0A0L4B4	Protein-ribulosamine 3-kinase, chloroplastic OS=Cucumis sativus OX=3659 GN=Csa_3G124780 PE=3 SV=1	Csa_3G124780	36.877	29.5	6	6	10	1.014	0.9615	1.037
A0A0A0KSI4	pseudouridine-5'-phosphatase(predicted) OS=Cucumis sativus OX=3659 GN=Csa_5G218870 PE=4 SV=1	Csa_5G218870	24.289	25.7	6	6	6	1.0625	1.039	0.8955
A0A0A0K2X7	RING-type domain-containing protein OS=Cucumis sativus OX=3659 GN=Csa_7G071420 PE=4 SV=1	Csa_7G071420	39.468	15.3	5	5	5	1.027	0.972	0.987
A0A0A0LBH6	C2 domain-containing protein OS=Cucumis sativus OX=3659 GN=Csa_3G183350 PE=4 SV=1	Csa_3G183350	31.436	12.7	2	2	5	1.006	0.9685	1.061
A0A0A0K132	SET domain-containing protein OS=Cucumis sativus OX=3659 GN=Csa_7G031610 PE=4 SV=1	Csa_7G031610	56.286	31.2	10	10	18	1.0495	1.014	0.945
A0A0A0KRQ7	protein CROWDED NUCLEI 3(predicted) OS=Cucumis sativus OX=3659 GN=Csa_5G577400 PE=4 SV=1	Csa_5G577400	101.03	6.5	5	4	5	0.8765	1.046	1.077
A0A0A0LVY3	Exonuclease domain-containing protein OS=Cucumis sativus OX=3659 GN=Csa_1G569080 PE=4 SV=1	Csa_1G569080	37.567	16.5	5	5	6	1.0015	1.046	0.934
A0A0A0KPE7	Coatomer beta subunit(predicted) OS=Cucumis sativus OX=3659 GN=Csa_5G569320 PE=4 SV=1	Csa_5G569320	90.592	30.4	21	21	28	1.0655	0.967	0.977
A0A0A0LE82	t-SNARE coiled-coil homology domain-containing protein OS=Cucumis sativus OX=3659 GN=Csa_3G638520 PE=3 SV=1	Csa_3G638520	30.085	43	10	3	13	1.0815	0.9635	0.953
A0A0A0LPP8	probable calcium-binding protein CML27(predicted) OS=Cucumis sativus OX=3659 GN=Csa_1G025020 PE=4 SV=1	Csa_1G025020	20.57	67.6	10	10	16	0.9295	1.122	0.942
A0A0A0KC54	HP domain-containing protein OS=Cucumis sativus OX=3659 GN=Csa_6G185860 PE=4 SV=1	Csa_6G185860	102.01	4.9	4	4	4	1.0845	0.9315	0.989
A0A0A0KTC0	WD_REPEATS_REGION domain-containing protein OS=Cucumis sativus OX=3659 GN=Csa_4G004810 PE=4 SV=1	Csa_4G004810	99.88	11.9	9	9	9	1.003	1.0635	0.907
A0A0A0KPX8	Nefa_Nip30_N domain-containing protein OS=Cucumis sativus OX=3659 GN=Csa_5G125710 PE=4 SV=1	Csa_5G125710	24.14	13.6	2	2	3	1.0435	0.9095	1.0285
A0A0A0KDA4	Syntaxin-18_N domain-containing protein OS=Cucumis sativus OX=3659 GN=Csa_6G009450 PE=4 SV=1	Csa_6G009450	35.484	4.5	1	1	1	0.977	1.017	1.014
A0A0A0LPG6	Tubulin beta chain OS=Cucumis sativus OX=3659 GN=Csa_2G368830 PE=3 SV=1	Csa_2G368830	50.413	63.9	21	2	76	0.985	1.018	1
A0A0A0L2E2	putative DEAD-box ATP-dependent RNA helicase 33(predicted) OS=Cucumis sativus OX=3659 GN=Csa_4G303050 PE=4 SV=1	Csa_4G303050	39.989	9.1	2	2	2	0.9875	0.9825	1.0225
A0A0A0KNM1	ras-related protein RABA1c-like(predicted) OS=Cucumis sativus OX=3659 GN=Csa_6G519720 PE=4 SV=1	Csa_6G519720	24.105	50.5	10	3	19	1.044	0.997	0.9535
A0A0A0L7D9	KH domain-containing protein OS=Cucumis sativus OX=3659 GN=Csa_3G045150 PE=4 SV=1	Csa_3G045150	25.174	17	4	4	5	0.9785	1.055	0.919
A0A0A0L5N8	Aminotran_1_2 domain-containing protein OS=Cucumis sativus OX=3659 GN=Csa_3G177920 PE=4 SV=1	Csa_3G177920	56.555	9.8	5	4	5	1.0595	1.007	0.9245
A0A0A0LJW4	peptidyl-tRNA hydrolase 2, mitochondrial isoform X2(predicted) OS=Cucumis sativus OX=3659 GN=Csa_3G895670 PE=4 SV=1	Csa_3G895670	20.843	9.9	2	2	3	1.082	0.9915	0.916
A0A0A0K809	M16C_associated domain-containing protein OS=Cucumis sativus OX=3659 GN=Csa_7G073760 PE=4 SV=1	Csa_7G073760	122.04	54.8	47	47	99	1.0535	1.021	0.908
A0A0A0LUR1	SUEL-type lectin domain-containing protein OS=Cucumis sativus OX=3659 GN=Csa_1G085360 PE=3 SV=1	Csa_1G085360	80.941	13.3	7	6	7	1.0405	0.9635	1.007
A0A0A0KHV0	adenosine deaminase-like protein isoform X1(predicted) OS=Cucumis sativus OX=3659 GN=Csa_6G514840 PE=4 SV=1	Csa_6G514840	40.907	10.2	3	3	3	1.035	0.9795	0.9815
A0A0A0LXD1	Osmotin-like protein OS=Cucumis sativus OX=3659 GN=Csa_1G505400 PE=4 SV=1	Csa_1G505400	27.389	52.9	10	10	20	0.8605	1.0495	1.046
A0A0A0LRJ8	Ribonuclease OS=Cucumis sativus OX=3659 GN=Csa_1G000020 PE=4 SV=1	Csa_1G000020	108.47	49.5	39	39	93	1.0065	1.0345	0.9375
A0A0A0LRI8	EF1_GNE domain-containing protein OS=Cucumis sativus OX=3659 GN=Csa_1G050420 PE=3 SV=1	Csa_1G050420	24.685	57.5	14	7	54	0.9545	1.0025	1.035
A0A0A0LGI0	polyadenylation and cleavage factor homolog 4-like isoform X2(predicted) OS=Cucumis sativus OX=3659 GN=Csa_3G750380 PE=4 SV=1	Csa_3G750380	117.1	7.1	5	5	6	1.0075	1.001	0.9805
A0A0A0LG21	DUF2428 domain-containing protein OS=Cucumis sativus OX=3659 GN=Csa_3G827200 PE=4 SV=1	Csa_3G827200	230.39	0.9	2	1	2	1.01	1.064	0.9075
A0A0A0KEX5	protein DGS1, mitochondrial(predicted) OS=Cucumis sativus OX=3659 GN=Csa_6G427470 PE=4 SV=1	Csa_6G427470	32.083	6.1	2	2	2	0.999	1.075	0.917
A0A0A0LLA5	pentatricopeptide repeat-containing protein At5g27460(predicted) OS=Cucumis sativus OX=3659 GN=Csa_2G369760 PE=4 SV=1	Csa_2G369760	50.242	1.6	1	1	1
A0A0A0KUG9	Proteasome assembly chaperone(predicted) OS=Cucumis sativus OX=3659 GN=Csa_5G524790 PE=4 SV=1	Csa_5G524790	13.736	14.5	2	2	3	0.976	0.929	1.1125
A0A0A0K2G8	Phosphatidylserine decarboxylase proenzyme 2(predicted) OS=Cucumis sativus OX=3659 GN=Csa_7G058530 PE=4 SV=1	Csa_7G058530	48.443	2.1	1	1	1
A0A0A0KZ47	Annexin OS=Cucumis sativus OX=3659 GN=Csa_4G096610 PE=3 SV=1	Csa_4G096610	39.828	26.9	9	9	15	1.005	0.98	0.981
A0A0A0LAZ4	DRBM domain-containing protein OS=Cucumis sativus OX=3659 GN=Csa_3G345380 PE=4 SV=1	Csa_3G345380	18.054	5.5	1	1	2
A0A0A0KCQ4	ABC transporter C family member 8(predicted) OS=Cucumis sativus OX=3659 GN=Csa_7G451910 PE=4 SV=1	Csa_7G451910	132.12	3.9	4	4	4	1.113	0.94	0.9585
A0A0A0L9W7	protein N-terminal asparagine amidohydrolase isoform X1(predicted) OS=Cucumis sativus OX=3659 GN=Csa_3G702610 PE=4 SV=1	Csa_3G702610	39.432	8.4	2	2	2	1.0135	0.9975	0.9865
A0A0A0KL10	putative pterin-4-alpha-carbinolamine dehydratase(predicted) OS=Cucumis sativus OX=3659 GN=Csa_5G167150 PE=4 SV=1	Csa_5G167150	23.666	53.3	9	9	25	0.982	0.9895	1.0525
A0A0A0KGY6	60S ribosomal export protein NMD3 OS=Cucumis sativus OX=3659 GN=Csa_6G502070 PE=3 SV=1	Csa_6G502070	57.547	6.9	3	3	4	1.019	1.036	0.935
A0A0A0K7G6	KRR1 small subunit processome component OS=Cucumis sativus OX=3659 GN=Csa_7G237820 PE=3 SV=1	Csa_7G237820	43.686	13.2	4	4	4	0.9935	1.0985	0.8925
A0A0A0L4Z2	protein HOMOLOG OF MAMMALIAN LYST-INTERACTING PROTEIN 5(predicted) OS=Cucumis sativus OX=3659 GN=Csa_3G073810 PE=4 SV=1	Csa_3G073810	47.16	12	4	4	5	0.987	0.9345	1.058
A0A0A0LRK5	Purple acid phosphatase OS=Cucumis sativus OX=3659 GN=Csa_2G363020 PE=3 SV=1	Csa_2G363020	54.529	12.4	4	4	5	0.9715	0.9785	1.0005
A0A0A0K6K1	glycoprotein 3-alpha-L-fucosyltransferase A-like isoform X1(predicted) OS=Cucumis sativus OX=3659 GN=Csa_7G073630 PE=3 SV=1	Csa_7G073630	57.914	3.9	2	2	3
A0A0A0LF30	3-hydroxyisobutyryl-CoA hydrolase-like protein 3, mitochondrial isoform X1(predicted) OS=Cucumis sativus OX=3659 GN=Csa_2G005320 PE=3 SV=1	Csa_2G005320	46.186	50	16	16	31	1.013	0.9615	1.024
A0A0A0LCU0	Phos_pyr_kin domain-containing protein OS=Cucumis sativus OX=3659 GN=Csa_3G363190 PE=4 SV=1	Csa_3G363190	34.051	24.4	5	5	6	1.055	0.9295	1.041
A0A0A0KA46	UDP-glucose:flavonoid 7-O-glucosyltransferase OS=Cucumis sativus OX=3659 GN=Csa_6G109750 PE=4 SV=1	Csa_6G109750	52.097	14.1	6	6	9	1.12	0.959	0.908
A0A0A0KHQ5	isovaleryl-CoA dehydrogenase, mitochondrial(predicted) OS=Cucumis sativus OX=3659 GN=Csa_6G291910 PE=3 SV=1	Csa_6G291910	35.037	24.5	5	5	8	1.026	0.9645	1.023
A0A0A0L491	Aldo_ket_red domain-containing protein OS=Cucumis sativus OX=3659 GN=Csa_4G615230 PE=4 SV=1	Csa_4G615230	40.372	33.8	14	14	21	1.021	0.9505	1.054
A0A0A0LAZ8	PDZ_1 domain-containing protein OS=Cucumis sativus OX=3659 GN=Csa_3G346890 PE=4 SV=1	Csa_3G346890	68.555	7.2	4	4	4	1.0145	1.0565	0.908
A0A0A0LNY2	CHCH domain-containing protein OS=Cucumis sativus OX=3659 GN=Csa_2G370390 PE=4 SV=1	Csa_2G370390	14.425	34	3	3	4	1.021	0.8335	1.182
A0A0A0L501	50S ribosomal protein L28, chloroplastic(predicted) OS=Cucumis sativus OX=3659 GN=Csa_3G134810 PE=3 SV=1	Csa_3G134810	16.475	21.3	5	5	9	0.9565	1.021	1.013
A0A0A0LL52	X8 domain-containing protein OS=Cucumis sativus OX=3659 GN=Csa_2G246520 PE=3 SV=1	Csa_2G246520	49.845	22.4	8	8	12	0.975	1.0135	1.008
A0A0A0LHR4	Ubiquitin-fold modifier-conjugating enzyme 1 OS=Cucumis sativus OX=3659 GN=Csa_3G893420 PE=3 SV=1	Csa_3G893420	19.715	12.6	2	2	5	0.999	1.013	0.989
A0A0A0K3F3	S1 motif domain-containing protein OS=Cucumis sativus OX=3659 GN=Csa_7G232540 PE=4 SV=1	Csa_7G232540	46.338	27.6	11	11	20	1.002	0.9505	1.0155
A0A0A0LHG5	glycine--tRNA ligase, mitochondrial 1(predicted) OS=Cucumis sativus OX=3659 GN=Csa_2G070890 PE=4 SV=1	Csa_2G070890	81.124	51.3	34	34	70	1.049	1.0225	0.912
A0A0A0KBG4	ATP synthase subunit O, mitochondrial(predicted) OS=Cucumis sativus OX=3659 GN=Csa_7G428190 PE=3 SV=1	Csa_7G428190	27.553	38.6	10	10	32	0.979	1.008	1.033
A0A0A0LLN0	Signal peptidase complex subunit 3 OS=Cucumis sativus OX=3659 GN=Csa_2G021570 PE=3 SV=1	Csa_2G021570	26.855	6.8	2	2	3
A0A0A0LZ21	mannosylglycoprotein endo-beta-mannosidase(predicted) OS=Cucumis sativus OX=3659 GN=Csa_1G570070 PE=4 SV=1	Csa_1G570070	111.08	15.1	10	10	11	1.034	0.924	1.054
A0A0A0LHS3	3-dehydroquinate synthase homolog(predicted) OS=Cucumis sativus OX=3659 GN=Csa_3G827240 PE=4 SV=1	Csa_3G827240	39.317	16.5	5	5	7	1.0155	0.986	1.01
A0A0A0LYF4	Phloem filament protein OS=Cucumis sativus OX=3659 GN=Csa_1G710160 PE=4 SV=1	Csa_1G710160	23.127	32.8	6	6	10	1.099	1.149	0.74
A0A0A0L1P5	protein argonaute 4(predicted) OS=Cucumis sativus OX=3659 GN=Csa_4G269720 PE=4 SV=1	Csa_4G269720	102.07	36.5	29	29	40	0.9715	1.0565	0.9495
A0A0A0M2L3	FKS1_dom1 domain-containing protein OS=Cucumis sativus OX=3659 GN=Csa_1G605110 PE=4 SV=1	Csa_1G605110	225.11	8.5	16	12	18	1.0135	1.0515	0.8865
A0A0A0LEN5	NAD(P)H-hydrate epimerase OS=Cucumis sativus OX=3659 GN=Csa_3G889990 PE=3 SV=1	Csa_3G889990	59.551	33.4	15	15	23	1.0365	0.992	0.9935
A0A0A0LGI7	probable DNA double-strand break repair Rad50 ATPase isoform X2(predicted) OS=Cucumis sativus OX=3659 GN=Csa_3G751460 PE=4 SV=1	Csa_3G751460	19.524	32.9	6	6	8	0.912	1.0445	1.0595
A0A0A0K4W0	Lipase_3 domain-containing protein OS=Cucumis sativus OX=3659 GN=Csa_7G378490 PE=4 SV=1	Csa_7G378490	57.978	7.9	3	3	3
A0A0A0KYL0	Signal recognition particle 54 kDa protein OS=Cucumis sativus OX=3659 GN=Csa_4G006430 PE=3 SV=1	Csa_4G006430	55.027	25.5	10	10	14	0.9975	1.017	0.9995
A0A0A0K9E9	oligouridylate-binding protein 1B-like(predicted) OS=Cucumis sativus OX=3659 GN=Csa_7G448800 PE=4 SV=1	Csa_7G448800	45.97	22.3	6	4	7	0.9385	0.9875	1.081
A0A0A0K0M0	Phospholipase-like(predicted) OS=Cucumis sativus OX=3659 GN=Csa_7G014460 PE=4 SV=1	Csa_7G014460	45.398	1.7	1	1	1	1.043	0.9965	0.9455
A0A0A0KGQ2	Aldo_ket_red domain-containing protein OS=Cucumis sativus OX=3659 GN=Csa_6G151780 PE=4 SV=1	Csa_6G151780	43.495	42.9	15	15	34	0.984	0.9735	1.0415
A0A0A0K4A5	Amidase domain-containing protein OS=Cucumis sativus OX=3659 GN=Csa_7G068620 PE=4 SV=1	Csa_7G068620	66.043	11.1	5	5	6	1.031	0.989	0.975
A0A0A0LEK8	Aspartate aminotransferase OS=Cucumis sativus OX=3659 GN=Csa_3G889160 PE=4 SV=1	Csa_3G889160	50.854	41.6	18	17	27	1.031	0.978	0.9775
A0A0A0KV04	Fiber protein Fb34(predicted) OS=Cucumis sativus OX=3659 GN=Csa_5G576780 PE=4 SV=1	Csa_5G576780	22.068	10.4	1	1	1	1.0675	0.9255	1.021
A0A0A0L388	Aminotran_1_2 domain-containing protein OS=Cucumis sativus OX=3659 GN=Csa_4G371570 PE=4 SV=1	Csa_4G371570	49.771	22.7	9	9	15	0.9935	0.999	1.0085
A0A0A0K6F1	Polyketide_cyc domain-containing protein OS=Cucumis sativus OX=3659 GN=Csa_7G414450 PE=4 SV=1	Csa_7G414450	24.97	20.9	4	4	5	1.0565	0.958	1.027
A0A0A0KEW7	Agglutinin domain-containing protein(predicted) OS=Cucumis sativus OX=3659 GN=Csa_6G083560 PE=4 SV=1	Csa_6G083560	53.405	1.9	1	1	1
A0A0A0LTH6	Glycine-rich RNA-binding protein OS=Cucumis sativus OX=3659 GN=Csa_1G039180 PE=4 SV=1	Csa_1G039180	14.762	12.3	2	1	3	1.041	0.996	0.9625
A0A0A0LAA5	sulfoquinovosyl transferase SQD2(predicted) OS=Cucumis sativus OX=3659 GN=Csa_3G732460 PE=4 SV=1	Csa_3G732460	57.837	24.7	9	9	12	1.014	1.015	0.9355
A0A0A0K7K4	RCK N-terminal domain-containing protein OS=Cucumis sativus OX=3659 GN=Csa_7G067510 PE=4 SV=1	Csa_7G067510	88.174	6.3	4	4	4	1.029	0.9765	0.9915
A0A0A0L8Q2	HTH myb-type domain-containing protein OS=Cucumis sativus OX=3659 GN=Csa_3G592130 PE=4 SV=1	Csa_3G592130	24.887	5.5	1	1	1	1.1245	0.966	0.907
A0A0A0LTY3	lactation elevated protein 1(predicted) OS=Cucumis sativus OX=3659 GN=Csa_1G277450 PE=4 SV=1	Csa_1G277450	56.289	2.6	1	1	1
A0A0A0LJH3	Gamma-glutamylcyclotransferase OS=Cucumis sativus OX=3659 GN=Csa_3G882970 PE=3 SV=1	Csa_3G882970	25.393	8.5	2	2	2	0.94	1.0135	1.0395
A0A0A0KLY6	APC1_C domain-containing protein OS=Cucumis sativus OX=3659 GN=Csa_5G208480 PE=4 SV=1	Csa_5G208480	202.59	0.9	1	1	1
A0A0A0LDK9	LOW QUALITY PROTEIN: WSC domain-containing protein ARB_07867(predicted) OS=Cucumis sativus OX=3659 GN=Csa_3G733320 PE=4 SV=1	Csa_3G733320	58.729	2.4	1	1	1
A0A0A0KXR4	glutathione S-transferase U8-like(predicted) OS=Cucumis sativus OX=3659 GN=Csa_4G303170 PE=3 SV=1	Csa_4G303170	25.487	6.2	1	1	1
A0A0A0LCC8	phosphoglucan phosphatase LSF1, chloroplastic isoform X1(predicted) OS=Cucumis sativus OX=3659 GN=Csa_3G837030 PE=4 SV=1	Csa_3G837030	65.736	4.6	3	3	5
A0A0A0LWT1	Xyloglucan endotransglucosylase/hydrolase OS=Cucumis sativus OX=3659 GN=Csa_1G422480 PE=3 SV=1	Csa_1G422480	32.379	12.9	3	3	4	0.986	0.9705	1.06
A0A0A0K544	Fe2OG dioxygenase domain-containing protein(predicted) OS=Cucumis sativus OX=3659 GN=Csa_7G392330 PE=4 SV=1	Csa_7G392330	64.057	1.4	1	1	1	1.0705	1.0455	0.8705
A0A0A0LNW4	mediator of RNA polymerase II transcription subunit 30(predicted) OS=Cucumis sativus OX=3659 GN=Csa_1G001500 PE=4 SV=1	Csa_1G001500	20.876	5.6	1	1	1
A0A0A0KL58	AA_TRNA_LIGASE_II domain-containing protein OS=Cucumis sativus OX=3659 GN=Csa_5G002590 PE=4 SV=1	Csa_5G002590	51.528	43.3	18	18	32	0.9795	1.0115	0.9985
A0A0A0LLH5	Proteasome subunit alpha type OS=Cucumis sativus OX=3659 GN=Csa_2G361820 PE=3 SV=1	Csa_2G361820	30.88	43.4	11	11	20	0.9315	1.023	1.0565
A0A0A0LC36	Eukaryotic translation initiation factor 3 subunit C OS=Cucumis sativus OX=3659 GN=Csa_3G223320 PE=3 SV=1	Csa_3G223320	106.35	17.4	15	15	17	0.771	1.2485	0.959
A0A0A0LZW2	Ascorbate oxidase AO1(predicted) OS=Cucumis sativus OX=3659 GN=Csa_1G602540 PE=4 SV=1	Csa_1G602540	60.721	26	10	10	17	0.9615	0.968	1.0475
A0A0A0KAL0	ras-related protein RABC2a-like(predicted) OS=Cucumis sativus OX=3659 GN=Csa_6G016920 PE=4 SV=1	Csa_6G016920	23.221	5.3	1	1	1	1.0105	1.013	0.974
A0A0A0LSB6	Serine carboxypeptidase OS=Cucumis sativus OX=3659 GN=Csa_1G109330 PE=3 SV=1	Csa_1G109330	53.182	24.2	8	8	14	1.053	0.971	1.0175
A0A0A0LXD6	trafficking protein particle complex subunit 13 isoform X1(predicted) OS=Cucumis sativus OX=3659 GN=Csa_1G073730 PE=4 SV=1	Csa_1G073730	49.473	14.5	5	5	7	0.9715	1.012	1.036
A0A0A0KWL7	Exocyst subunit Exo70 family protein OS=Cucumis sativus OX=3659 GN=Csa_5G613540 PE=3 SV=1	Csa_5G613540	47.379	14	5	5	5	0.961	1.0225	1.011
A0A0A0LU41	PWWP domain-containing protein(predicted) OS=Cucumis sativus OX=3659 GN=Csa_1G046090 PE=4 SV=1	Csa_1G046090	88.64	16.1	12	12	14	0.9565	1.0005	1.0605
A0A0A0LXE9	oxysterol-binding protein-related protein 3C(predicted) OS=Cucumis sativus OX=3659 GN=Csa_1G523090 PE=3 SV=1	Csa_1G523090	52.375	26.1	8	8	12	1.004	0.9905	0.9915
A0A0A0LYU4	GRIP and coiled-coil domain-containing protein OS=Cucumis sativus OX=3659 GN=Csa_1G560750 PE=4 SV=1	Csa_1G560750	40.552	26.5	7	7	11	0.9895	0.978	1.0385
A0A0A0LPJ3	Aspartic proteinase nepenthesin-1 OS=Cucumis sativus OX=3659 GN=Csa_1G022490 PE=3 SV=1	Csa_1G022490	52.349	16	5	5	10	1.073	0.974	0.946
A0A0A0L5M9	DEAD-box ATP-dependent RNA helicase 58, chloroplastic isoform X1(predicted) OS=Cucumis sativus OX=3659 GN=Csa_3G149880 PE=4 SV=1	Csa_3G149880	52.688	2.7	1	1	1
A0A0A0L748	BHLH domain-containing protein OS=Cucumis sativus OX=3659 GN=Csa_3G119500 PE=4 SV=1	Csa_3G119500	65.255	6.3	2	1	2	0.97	1.015	1.0235
A0A0A0LS94	Katanin p80 WD40 repeat-containing subunit B1 homolog OS=Cucumis sativus OX=3659 GN=Csa_1G072490 PE=3 SV=1	Csa_1G072490	108.45	4.5	3	3	3
A0A0A0KX30	transaldolase(predicted) OS=Cucumis sativus OX=3659 GN=Csa_4G007670 PE=3 SV=1	Csa_4G007670	48.035	44.7	14	14	25	1.0075	1.004	0.988
A0A0A0L1A1	vacuolar protein sorting-associated protein 20 homolog 2-like(predicted) OS=Cucumis sativus OX=3659 GN=Csa_4G526050 PE=4 SV=1	Csa_4G526050	21.954	18.4	3	2	6	0.9325	1.0445	0.985
A0A0A0L4D5	hsp70-Hsp90 organizing protein 3-like(predicted) OS=Cucumis sativus OX=3659 GN=Csa_3G035330 PE=4 SV=1	Csa_3G035330	64.937	54.8	29	29	58	0.918	1.043	1.0355
A0A0A0L5J0	preprotein translocase subunit SECE1(predicted) OS=Cucumis sativus OX=3659 GN=Csa_3G146680 PE=4 SV=1	Csa_3G146680	19.208	19	2	2	5	0.926	0.9705	1.137
A0A0A0L4E8	calcium uptake protein 1, mitochondrial(predicted) OS=Cucumis sativus OX=3659 GN=Csa_4G652790 PE=4 SV=1	Csa_4G652790	54.17	1.9	1	1	1
A0A0A0KVK2	Structural constituent of ribosome, putative(predicted) OS=Cucumis sativus OX=3659 GN=Csa_4G006260 PE=3 SV=1	Csa_4G006260	50.413	31	11	11	12	0.9755	0.9435	1.063
A0A0A0LV41	50S ribosomal protein L19-2, chloroplastic-like isoform X2(predicted) OS=Cucumis sativus OX=3659 GN=Csa_1G126060 PE=4 SV=1	Csa_1G126060	45.594	3.4	1	1	1
A0A0A0KY17	Hexosyltransferase OS=Cucumis sativus OX=3659 GN=Csa_4G119780 PE=3 SV=1	Csa_4G119780	63.082	10.7	7	5	10	0.992	1.0225	0.9925
A0A0A0LLB9	NADH dehydrogenase [ubiquinone] 1 beta subcomplex subunit 9(predicted) OS=Cucumis sativus OX=3659 GN=Csa_2G252030 PE=3 SV=1	Csa_2G252030	13.707	44	4	4	9	0.9735	1.002	1.046
A0A0A0KBU7	protein RALF-like 33(predicted) OS=Cucumis sativus OX=3659 GN=Csa_6G194150 PE=4 SV=1	Csa_6G194150	13.195	21.2	3	3	3	1.082	1.092	0.8155
A0A0A0KX00	Histone H3 OS=Cucumis sativus OX=3659 GN=Csa_4G290220 PE=3 SV=1	Csa_4G290220	15.268	11.8	2	1	5
A0A0A0LM77	Ribosome assembly factor mrt4 OS=Cucumis sativus OX=3659 GN=Csa_2G302060 PE=3 SV=1	Csa_2G302060	23.384	19.3	3	3	4	0.98	1.0585	0.9405
A0A0A0LWY0	12-oxophytodienoate reductase 3(predicted) OS=Cucumis sativus OX=3659 GN=Csa_1G595890 PE=4 SV=1	Csa_1G595890	39.106	23.4	6	6	7	1	0.9825	1.034
A0A0A0LUJ6	mediator of RNA polymerase II transcription subunit 16(predicted) OS=Cucumis sativus OX=3659 GN=Csa_1G073710 PE=4 SV=1	Csa_1G073710	134.17	1.8	2	2	2	1.006	1.033	0.95
A0A0A0LH94	30S ribosomal protein S4, chloroplastic OS=Cucumis sativus OX=3659 GN=Csa_2G079910 PE=4 SV=1	Csa_2G079910	9.3077	30.9	2	2	12	1.0505	0.995	0.946
A0A0A0KLC2	protein phosphatase inhibitor 2(predicted) OS=Cucumis sativus OX=3659 GN=Csa_5G172920 PE=4 SV=1	Csa_5G172920	20.285	21	3	3	3	0.9715	0.857	1.1565
A0A0A0K9J2	DUF4033 domain-containing protein OS=Cucumis sativus OX=3659 GN=Csa_7G407750 PE=4 SV=1	Csa_7G407750	29.24	4.1	1	1	1	1.0325	0.9605	1.004
A0A0A0KNU4	NAD(P)-bd_dom domain-containing protein OS=Cucumis sativus OX=3659 GN=Csa_6G522790 PE=4 SV=1	Csa_6G522790	33.256	40.3	8	8	10	1.049	0.9645	0.982
A0A0A0LLS5	Gamma-glutamylcyclotransferase OS=Cucumis sativus OX=3659 GN=Csa_2G232470 PE=3 SV=1	Csa_2G232470	21.449	38.4	7	7	15	0.9535	0.981	1.0655
A0A0A0LG35	S-acyltransferase OS=Cucumis sativus OX=3659 GN=Csa_2G008680 PE=3 SV=1	Csa_2G008680	69.348	1.9	1	1	1
A0A0A0LDN1	Aa_trans domain-containing protein OS=Cucumis sativus OX=3659 GN=Csa_3G589590 PE=4 SV=1	Csa_3G589590	50.051	2	1	1	1	1.1145	0.937	0.9515
A0A0A0KXT2	Ribosome biogenesis protein BOP1 homolog OS=Cucumis sativus OX=3659 GN=Csa_5G647430 PE=3 SV=1	Csa_5G647430	73.283	11.2	7	7	7	0.9695	1.0455	0.963
A0A0A0L1D9	t-SNARE coiled-coil homology domain-containing protein OS=Cucumis sativus OX=3659 GN=Csa_3G017040 PE=4 SV=1	Csa_3G017040	29.346	3.1	1	1	1	1.0445	1.0045	0.955
A0A0A0KD16	FKS1_dom1 domain-containing protein OS=Cucumis sativus OX=3659 GN=Csa_6G128000 PE=4 SV=1	Csa_6G128000	205.6	3.8	8	4	10	0.9765	1.06	0.9575
A0A0A0LJ68	Protein kinase domain-containing protein OS=Cucumis sativus OX=3659 GN=Csa_2G049880 PE=4 SV=1	Csa_2G049880	133.88	3.3	3	2	3	0.951	0.9975	1.058
A0A0A0LJ46	nuclear pore complex protein NUP43(predicted) OS=Cucumis sativus OX=3659 GN=Csa_2G036670 PE=4 SV=1	Csa_2G036670	38.175	15.1	4	4	4	0.99	1.013	1.012
A0A0A0KW78	mitochondrial import receptor subunit TOM40-1-like(predicted) OS=Cucumis sativus OX=3659 GN=Csa_4G017120 PE=4 SV=1	Csa_4G017120	35.189	42.3	9	9	19	0.958	1.0365	1.0195
A0A0A0KNB5	mitochondrial phosphate carrier protein 3, mitochondrial-like(predicted) OS=Cucumis sativus OX=3659 GN=Csa_5G457760 PE=3 SV=1	Csa_5G457760	39.635	42.4	14	8	18	1.006	1.018	0.9755
A0A0A0LDR1	TFIIS central domain-containing protein OS=Cucumis sativus OX=3659 GN=Csa_3G878940 PE=4 SV=1	Csa_3G878940	124.85	4.9	5	5	5	1.007	0.962	1.021
A0A0A0KWX8	6-phosphogluconate dehydrogenase, decarboxylating OS=Cucumis sativus OX=3659 GN=Csa_4G050830 PE=3 SV=1	Csa_4G050830	53.998	55.6	21	17	37	0.9965	0.996	0.993
A0A0A0KE67	metacaspase-4-like(predicted) OS=Cucumis sativus OX=3659 GN=Csa_6G124220 PE=4 SV=1	Csa_6G124220	46.148	31.8	11	11	16	1.017	1.0115	1.007
A0A0A0L6K8	Smr domain-containing protein OS=Cucumis sativus OX=3659 GN=Csa_3G011820 PE=4 SV=1	Csa_3G011820	80.281	38.7	22	22	39	0.9975	1.036	0.932
A0A0A0L682	DUF4033 domain-containing protein OS=Cucumis sativus OX=3659 GN=Csa_3G002850 PE=4 SV=1	Csa_3G002850	30.173	12.2	3	3	5	1.084	0.962	0.9455
A0A0A0K7C8	pentatricopeptide repeat-containing protein At3g06430, chloroplastic(predicted) OS=Cucumis sativus OX=3659 GN=Csa_6G000680 PE=4 SV=1	Csa_6G000680	56.824	18.3	8	8	9	1.0275	1.0505	0.919
A0A0A0LCE6	N-acylneuraminate-9-phosphatase OS=Cucumis sativus OX=3659 GN=Csa_3G821560 PE=4 SV=1	Csa_3G821560	33.877	9.9	2	2	2	1.0545	1.003	0.952
A0A0A0KH40	zinc finger CCCH domain-containing protein 66(predicted) OS=Cucumis sativus OX=3659 GN=Csa_6G185260 PE=4 SV=1	Csa_6G185260	73.566	2.8	1	1	1
A0A0A0LW40	DUF1118 domain-containing protein(predicted) OS=Cucumis sativus OX=3659 GN=Csa_1G045540 PE=4 SV=1	Csa_1G045540	21.58	19.1	4	4	8	0.9795	0.997	1.043
A0A0A0LKJ4	protein CDI(predicted) OS=Cucumis sativus OX=3659 GN=Csa_3G915190 PE=4 SV=1	Csa_3G915190	29.381	18.3	5	5	8	0.9675	0.985	1.06
A0A0A0LHK1	Nudix hydrolase domain-containing protein OS=Cucumis sativus OX=3659 GN=Csa_2G074290 PE=4 SV=1	Csa_2G074290	32.466	52.8	12	12	27	0.9675	0.9655	1.0565
A0A0A0LBK6	Lipocln_cytosolic_FA-bd_dom domain-containing protein OS=Cucumis sativus OX=3659 GN=Csa_3G426340 PE=3 SV=1	Csa_3G426340	36.651	25.5	7	7	13	0.906	0.978	1.1255
A0A0A0KEE2	Transcription factor bHLH14(predicted) OS=Cucumis sativus OX=3659 GN=Csa_6G135430 PE=4 SV=1	Csa_6G135430	15.501	11.3	1	1	1	1.0375	1.0405	0.9195
A0A0A0KTF0	Fe-S_biosyn domain-containing protein OS=Cucumis sativus OX=3659 GN=Csa_5G614650 PE=4 SV=1	Csa_5G614650	15.062	37.2	5	5	6	1.0295	0.999	0.9645
A0A0A0LF76	pentatricopeptide repeat-containing protein At1g61870, mitochondrial-like(predicted) OS=Cucumis sativus OX=3659 GN=Csa_3G824840 PE=4 SV=1	Csa_3G824840	45.848	8.9	3	3	3	1.0645	0.9995	0.928
A0A0A0LWJ2	WD_REPEATS_REGION domain-containing protein OS=Cucumis sativus OX=3659 GN=Csa_1G589670 PE=4 SV=1	Csa_1G589670	40.064	13.8	3	3	4	1.0155	0.947	1.049
A0A0A0KJL8	60S ribosomal protein L9(predicted) OS=Cucumis sativus OX=3659 GN=Csa_5G139920 PE=4 SV=1	Csa_5G139920	21.934	65.5	12	7	40	0.9595	1.064	0.9605
A0A0A0LUK0	Amidohydro-rel domain-containing protein OS=Cucumis sativus OX=3659 GN=Csa_1G073760 PE=4 SV=1	Csa_1G073760	54.911	2.8	2	2	2
A0A0A0LSZ7	40S ribosomal protein S7 OS=Cucumis sativus OX=3659 GN=Csa_1G042360 PE=3 SV=1	Csa_1G042360	22.001	49.2	6	5	12	0.9365	1.0435	1.001
A0A0A0KRP5	Ribosomal_L7Ae domain-containing protein OS=Cucumis sativus OX=3659 GN=Csa_5G171730 PE=4 SV=1	Csa_5G171730	29.409	45.5	13	1	36	1.0205	1.0765	0.879
A0A0A0LEU9	tryptophan--tRNA ligase, chloroplastic/mitochondrial(predicted) OS=Cucumis sativus OX=3659 GN=Csa_3G895100 PE=3 SV=1	Csa_3G895100	45.857	33.3	9	9	11	1.091	0.9425	0.9875
A0A0A0L7K2	lysophospholipid acyltransferase LPEAT2 isoform X1(predicted) OS=Cucumis sativus OX=3659 GN=Csa_3G124860 PE=4 SV=1	Csa_3G124860	60.591	2.4	1	1	1
A0A0A0LT84	PDZ domain-containing protein OS=Cucumis sativus OX=3659 GN=Csa_2G417840 PE=4 SV=1	Csa_2G417840	49.221	11	3	3	5	1.064	1.044	0.9035
A0A0A0KG07	transcription termination factor MTERF5, chloroplastic(predicted) OS=Cucumis sativus OX=3659 GN=Csa_6G487740 PE=4 SV=1	Csa_6G487740	64.689	5.8	3	3	3	0.994	1.0695	0.928
A0A0A0KN12	oxalate--CoA ligase-like(predicted) OS=Cucumis sativus OX=3659 GN=Csa_5G165890 PE=4 SV=1	Csa_5G165890	55.514	12.4	5	5	6	1.1435	0.9215	0.946
A0A0A0KTI2	pullulanase 1, chloroplastic(predicted) OS=Cucumis sativus OX=3659 GN=Csa_5G622510 PE=4 SV=1	Csa_5G622510	107.24	7.8	7	7	8	1.0985	0.9915	0.8875
A0A0A0K8R4	Alpha-amylase_C domain-containing protein OS=Cucumis sativus OX=3659 GN=Csa_7G213190 PE=4 SV=1	Csa_7G213190	36.188	3.8	1	1	1	1.0245	1.007	0.965
A0A0A0L7C8	Pyruvate carboxyltransferase domain-containing protein OS=Cucumis sativus OX=3659 GN=Csa_3G363180 PE=3 SV=1	Csa_3G363180	68.546	58	31	30	69	1	1.025	0.9735
A0A0A0KAL8	polypyrimidine tract-binding protein homolog 3(predicted) OS=Cucumis sativus OX=3659 GN=Csa_6G017000 PE=4 SV=1	Csa_6G017000	51.178	29	11	11	19	1.04	0.998	1.0035
A0A0A0LTG4	BAG domain-containing protein OS=Cucumis sativus OX=3659 GN=Csa_1G186630 PE=4 SV=1	Csa_1G186630	27.554	6.2	1	1	1
A0A0A0LH93	vesicle-associated membrane protein 711(predicted) OS=Cucumis sativus OX=3659 GN=Csa_3G876590 PE=3 SV=1	Csa_3G876590	25.107	44.7	9	8	22	1.03	0.9755	0.9555
A0A0A0LFM9	T-complex protein 1 subunit theta(predicted) OS=Cucumis sativus OX=3659 GN=Csa_3G843780 PE=3 SV=1	Csa_3G843780	58.852	50.3	20	19	44	0.9675	1.0355	0.9755
A0A0A0KZ85	C-CAP/cofactor C-like domain-containing protein OS=Cucumis sativus OX=3659 GN=Csa_4G507430 PE=4 SV=1	Csa_4G507430	61.396	11.2	5	5	9	1.0315	0.964	0.9965
A0A0A0KXV0	UBP1-associated protein 2B-like(predicted) OS=Cucumis sativus OX=3659 GN=Csa_4G031080 PE=4 SV=1	Csa_4G031080	45.33	8.1	3	2	3	0.976	1.005	1.026
A0A0A0KTW8	Aldo_ket_red domain-containing protein OS=Cucumis sativus OX=3659 GN=Csa_4G012460 PE=4 SV=1	Csa_4G012460	37.568	57	18	17	35	0.9865	1.0075	1.0285
A0A0A0LS66	protein EDS1L-like(predicted) OS=Cucumis sativus OX=3659 GN=Csa_1G006320 PE=4 SV=1	Csa_1G006320	69.701	5.4	3	3	4	1.089	1.0295	0.8695
A0A0A0LEW3	histone acetyltransferase type B catalytic subunit(predicted) OS=Cucumis sativus OX=3659 GN=Csa_2G000580 PE=4 SV=1	Csa_2G000580	52.095	20.7	7	7	12	0.962	1.0345	0.9615
A0A0A0LH54	WD_REPEATS_REGION domain-containing protein OS=Cucumis sativus OX=3659 GN=Csa_2G047770 PE=4 SV=1	Csa_2G047770	54.144	7.1	3	3	3	0.844	1.027	1.091
A0A0A0LUN0	LOW QUALITY PROTEIN: trihelix transcription factor ASIL2-like(predicted) OS=Cucumis sativus OX=3659 GN=Csa_1G472980 PE=4 SV=1	Csa_1G472980	31.809	4.3	1	1	1	0.76	1.1115	1.1215
A0A0A0L3U1	Secretory carrier-associated membrane protein OS=Cucumis sativus OX=3659 GN=Csa_3G006700 PE=3 SV=1	Csa_3G006700	30.501	15.2	3	3	5	1.0905	1.004	0.897
A0A0A0LBP0	PPR_long domain-containing protein OS=Cucumis sativus OX=3659 GN=Csa_3G819920 PE=4 SV=1	Csa_3G819920	68.875	18.3	10	6	18	0.9845	1.0115	0.989
A0A0A0LMA7	Tail fiber(predicted) OS=Cucumis sativus OX=3659 GN=Csa_2G381640 PE=4 SV=1	Csa_2G381640	23.104	8.8	2	2	3	1.0305	0.991	0.97
A0A0A0LN67	pentatricopeptide repeat-containing protein At5g14770, mitochondrial(predicted) OS=Cucumis sativus OX=3659 GN=Csa_2G431190 PE=4 SV=1	Csa_2G431190	87.662	0.9	1	1	1
A0A0A0KBB0	5-formyltetrahydrofolate cyclo-ligase-like protein COG0212 isoform X2(predicted) OS=Cucumis sativus OX=3659 GN=Csa_6G056470 PE=4 SV=1	Csa_6G056470	28.707	20.4	5	5	7	1.043	0.936	1.0095
A0A0A0LZ78	Diacylglycerol kinase OS=Cucumis sativus OX=3659 GN=Csa_1G295150 PE=3 SV=1	Csa_1G295150	65.817	8.8	5	5	5	1.0545	0.991	0.9525
A0A0A0KSV8	Alpha-1,4 glucan phosphorylase OS=Cucumis sativus OX=3659 GN=Csa_5G606600 PE=3 SV=1	Csa_5G606600	111.38	35.9	26	20	41	1.118	0.9635	0.914
A0A0A0LM08	zinc finger protein 830 isoform X1(predicted) OS=Cucumis sativus OX=3659 GN=Csa_2G292740 PE=4 SV=1	Csa_2G292740	34.491	17.4	4	4	5	0.8865	1.0175	1.0945
A0A0A0LGM6	Nas2_N domain-containing protein OS=Cucumis sativus OX=3659 GN=Csa_2G035450 PE=4 SV=1	Csa_2G035450	24.446	17.5	4	4	5	0.871	0.925	1.185
A0A0A0LG71	ankyrin-1(predicted) OS=Cucumis sativus OX=3659 GN=Csa_2G010290 PE=4 SV=1	Csa_2G010290	48.949	31.9	12	12	13	0.938	1.049	1.004
A0A0A0KGA7	TPR_REGION domain-containing protein OS=Cucumis sativus OX=3659 GN=Csa_6G500620 PE=4 SV=1	Csa_6G500620	43.853	10.9	3	3	3	1.046	0.935	1.019
A0A0A0KQW0	Usp domain-containing protein OS=Cucumis sativus OX=3659 GN=Csa_5G606800 PE=4 SV=1	Csa_5G606800	26.079	3	1	1	2	0.9965	0.9805	1.027
A0A0A0K5S1	J domain-containing protein OS=Cucumis sativus OX=3659 GN=Csa_7G407530 PE=4 SV=1	Csa_7G407530	38.827	32.3	8	8	14	0.948	0.9895	1.0605
A0A0A0LSB4	Chlorophyll a-b binding protein, chloroplastic OS=Cucumis sativus OX=3659 GN=Csa_1G009810 PE=3 SV=1	Csa_1G009810	27.669	35.7	6	5	19	0.8905	1.148	0.9285
A0A0A0KVA6	mannosyl-oligosaccharide glucosidase GCS1-like(predicted) OS=Cucumis sativus OX=3659 GN=Csa_5G589980 PE=4 SV=1	Csa_5G589980	97.581	5.9	5	5	6	1.0455	1.015	0.925
A0A0A0KPI8	uncharacterized lipoprotein syc1174_c-like(predicted) OS=Cucumis sativus OX=3659 GN=Csa_5G571530 PE=4 SV=1	Csa_5G571530	44.323	5.1	1	1	2	0.9355	1.062	1.008
A0A0A0L318	DUF1995 domain-containing protein OS=Cucumis sativus OX=3659 GN=Csa_3G081350 PE=4 SV=1	Csa_3G081350	38.136	13.4	4	4	5	1.022	1.0385	0.9355
A0A0A0L8S8	sialyltransferase-like protein 1(predicted) OS=Cucumis sativus OX=3659 GN=Csa_3G599430 PE=3 SV=1	Csa_3G599430	54.333	3.3	1	1	1
A0A0A0LUB5	BAH domain,TFIIS helical bundle-like domain isoform 1(predicted) OS=Cucumis sativus OX=3659 GN=Csa_1G005620 PE=4 SV=1	Csa_1G005620	171.86	4.4	6	5	6	1.0095	0.97	1.0295
A0A0A0KGN9	Armadillo(predicted) OS=Cucumis sativus OX=3659 GN=Csa_6G505970 PE=4 SV=1	Csa_6G505970	72.231	8.5	5	5	7	1.0825	0.916	0.991
A0A0A0KE12	Ubiquitin-activating enzyme E1 OS=Cucumis sativus OX=3659 GN=Csa_6G181590 PE=3 SV=1	Csa_6G181590	129.14	40	36	36	56	1.027	1.0555	0.911
A0A0A0LE85	UV-B-induced protein At3g17800, chloroplastic(predicted) OS=Cucumis sativus OX=3659 GN=Csa_3G895960 PE=4 SV=1	Csa_3G895960	45.426	7.7	2	2	2	1.0425	0.949	1.0105
A0A0A0L0D4	Non-specific serine/threonine protein kinase OS=Cucumis sativus OX=3659 GN=Csa_4G269780 PE=3 SV=1	Csa_4G269780	50.563	13.3	5	5	6	0.9585	1.025	1.0115
A0A0A0L3T7	tRNA 2'-phosphotransferase 1(predicted) OS=Cucumis sativus OX=3659 GN=Csa_3G126200 PE=4 SV=1	Csa_3G126200	32.817	14	4	4	4	0.925	0.987	1.0995
A0A0A0KVF1	UDP-glucose 4-epimerase(predicted) OS=Cucumis sativus OX=3659 GN=Csa_4G062390 PE=4 SV=1	Csa_4G062390	88.516	6.4	3	3	3	1.0395	0.9635	0.9955
A0A0A0L640	E3 ubiquitin-protein ligase UPL1 isoform X2(predicted) OS=Cucumis sativus OX=3659 GN=Csa_3G047920 PE=4 SV=1	Csa_3G047920	414.62	4.7	13	12	15	1.0355	1	0.977
A0A0A0L3B6	Ribosomal protein(predicted) OS=Cucumis sativus OX=3659 GN=Csa_4G385280 PE=4 SV=1	Csa_4G385280	15.772	19.2	3	3	5	0.9995	0.954	1.079
A0A0A0LGP0	replication protein A 14 kDa subunit B(predicted) OS=Cucumis sativus OX=3659 GN=Csa_3G777000 PE=4 SV=1	Csa_3G777000	16.28	17.9	2	2	2
A0A0A0LSM4	Ccr4-associated factor OS=Cucumis sativus OX=3659 GN=Csa_2G382590 PE=4 SV=1	Csa_2G382590	31.515	14.6	4	4	4	1.0545	0.9615	0.9875
A0A0A0KZW7	zinc finger CCCH domain-containing protein 25-like isoform X1(predicted) OS=Cucumis sativus OX=3659 GN=Csa_4G308540 PE=4 SV=1	Csa_4G308540	46.324	6.6	2	2	2	0.9005	1.0575	1.045
A0A0A0KM05	probable helicase MAGATAMA 3(predicted) OS=Cucumis sativus OX=3659 GN=Csa_6G523480 PE=4 SV=1	Csa_6G523480	93.423	1.4	1	1	1	1.08	1.0325	0.872
A0A0A0KFG8	VOC domain-containing protein OS=Cucumis sativus OX=3659 GN=Csa_6G191550 PE=4 SV=1	Csa_6G191550	15.798	10.6	1	1	2	1.0245	0.9605	1.048
A0A0A0L989	Polyadenylate-binding protein OS=Cucumis sativus OX=3659 GN=Csa_3G202720 PE=3 SV=1	Csa_3G202720	71.18	52	26	17	65	0.91	1.075	1.0155
A0A0A0KVD6	heme-binding protein 2(predicted) OS=Cucumis sativus OX=3659 GN=Csa_4G075210 PE=4 SV=1	Csa_4G075210	24.32	49.1	7	7	16	0.973	0.984	1.0805
A0A0A0K801	farnesyl pyrophosphate synthase 1(predicted) OS=Cucumis sativus OX=3659 GN=Csa_6G017060 PE=3 SV=1	Csa_6G017060	37.469	26	7	7	15	1.0935	0.987	0.9315
A0A0A0L515	Xyloglucan-specific endoglucanase inhibitor protein OS=Cucumis sativus OX=3659 GN=Csa_3G150000 PE=3 SV=1	Csa_3G150000	46.208	10.1	4	4	4	1.015	0.912	1.087
A0A0A0K5Z0	Carboxypeptidase OS=Cucumis sativus OX=3659 GN=Csa_7G420830 PE=3 SV=1	Csa_7G420830	57.59	9.4	4	4	4	0.9555	0.85	1.1965
A0A0A0KKV8	DUF1990 domain-containing protein OS=Cucumis sativus OX=3659 GN=Csa_6G507400 PE=4 SV=1	Csa_6G507400	23.464	5.8	1	1	1
A0A0A0L149	glutathione S-transferase U8-like(predicted) OS=Cucumis sativus OX=3659 GN=Csa_4G303160 PE=3 SV=1	Csa_4G303160	26.006	38.8	9	9	19	0.9025	1.0045	1.1025
A0A0A0M346	ACT domain-containing protein OS=Cucumis sativus OX=3659 GN=Csa_1G652240 PE=4 SV=1	Csa_1G652240	19.935	19.9	3	2	5	0.956	0.967	1.081
A0A0A0KXA2	Aldehyde dehydrogenase OS=Cucumis sativus OX=3659 GN=Csa_4G291370 PE=3 SV=1	Csa_4G291370	53.986	11.6	4	4	5	0.998	0.9705	1.037
A0A0A0LPE3	SH3 domain-containing protein OS=Cucumis sativus OX=3659 GN=Csa_2G251470 PE=4 SV=1	Csa_2G251470	41.512	40.5	13	12	18	0.9665	1	1.0545
A0A0A0KNW3	Aquaporin 1 OS=Cucumis sativus OX=3659 GN=Csa_5G153020 PE=3 SV=1	Csa_5G153020	30.763	21.3	7	7	16	0.944	1.0715	0.9375
A0A0A0M0E7	BnaC03g12500D protein(predicted) OS=Cucumis sativus OX=3659 GN=Csa_1G502350 PE=4 SV=1	Csa_1G502350	34.764	4.9	1	1	1	0.8775	1.0895	1.0385
A0A0A0LM97	Amidase domain-containing protein OS=Cucumis sativus OX=3659 GN=Csa_2G264020 PE=4 SV=1	Csa_2G264020	55.165	22.2	9	9	14	1.01	0.968	1.011
A0A0A0KDY2	CDK5RAP1-like protein(predicted) OS=Cucumis sativus OX=3659 GN=Csa_6G411190 PE=4 SV=1	Csa_6G411190	71.621	19.2	11	11	13	0.994	1.042	0.919
A0A0A0LES9	K-box domain-containing protein OS=Cucumis sativus OX=3659 GN=Csa_3G686200 PE=4 SV=1	Csa_3G686200	21.792	4.8	1	1	1	1.0295	0.924	1.057
A0A0A0KQW7	Tubulin beta chain OS=Cucumis sativus OX=3659 GN=Csa_5G153160 PE=3 SV=1	Csa_5G153160	49.428	44.2	15	6	53	1.0415	0.9575	1.0105
A0A0A0LY04	Cyclin-dependent kinases regulatory subunit OS=Cucumis sativus OX=3659 GN=Csa_1G132710 PE=3 SV=1	Csa_1G132710	10.663	44.3	3	3	5	0.9105	0.95	1.168
A0A0A0LLF2	DEAD-box ATP-dependent RNA helicase 13(predicted) OS=Cucumis sativus OX=3659 GN=Csa_2G169760 PE=3 SV=1	Csa_2G169760	69.529	2.1	1	1	1
A0A0A0KAD9	1D-myo-inositol 2-amino-2-deoxy-alpha-D-glucopyranoside ligase(predicted) OS=Cucumis sativus OX=3659 GN=Csa_6G124050 PE=4 SV=1	Csa_6G124050	10.349	12.5	1	1	1	0.976	1.025	0.991
A0A0A0LUU9	NTF2 domain-containing protein OS=Cucumis sativus OX=3659 GN=Csa_1G064690 PE=4 SV=1	Csa_1G064690	14.285	11.2	1	1	1	1.083	0.9425	0.983
A0A0A0KI57	transcription factor TCP2-like(predicted) OS=Cucumis sativus OX=3659 GN=Csa_6G524000 PE=4 SV=1	Csa_6G524000	48.972	5.6	2	2	2
A0A0A0KUX7	Thioredoxin domain-containing protein OS=Cucumis sativus OX=3659 GN=Csa_5G622670 PE=4 SV=1	Csa_5G622670	22.999	9.9	3	3	3	0.9805	1.0285	0.9905
A0A0A0LIG6	Nop domain-containing protein OS=Cucumis sativus OX=3659 GN=Csa_2G012710 PE=4 SV=1	Csa_2G012710	60.575	35.3	15	15	32	0.968	1.097	0.912
A0A0A0LH04	Plant/F25P12-18 protein(predicted) OS=Cucumis sativus OX=3659 GN=Csa_2G034670 PE=4 SV=1	Csa_2G034670	21.47	27.3	4	4	5	0.8865	1.048	1.0665
A0A0A0KT19	mediator of RNA polymerase II transcription subunit 28(predicted) OS=Cucumis sativus OX=3659 GN=Csa_4G00990 PE=4 SV=1	Csa_4G00990	16.445	22.7	2	2	2	0.987	1.0035	1.0205
A0A0A0LGD9	Protein kinase domain-containing protein OS=Cucumis sativus OX=3659 GN=Csa_3G851870 PE=4 SV=1	Csa_3G851870	82.236	1.7	1	1	1	1.02	1.006	0.9695
A0A0A0LRW0	Peptidase A1 domain-containing protein OS=Cucumis sativus OX=3659 GN=Csa_2G371100 PE=3 SV=1	Csa_2G371100	45.992	13.1	5	5	16	0.8125	1.011	1.1715
A0A0A0LV46	probable 2-carboxy-D-arabinitol-1-phosphatase(predicted) OS=Cucumis sativus OX=3659 GN=Csa_1G073840 PE=4 SV=1	Csa_1G073840	32.966	49.7	13	13	22	1.0665	0.962	0.9825
A0A0A0KA83	WD_REPEATS_REGION domain-containing protein OS=Cucumis sativus OX=3659 GN=Csa_6G008800 PE=4 SV=1	Csa_6G008800	86.789	8.5	6	6	6	0.959	1.027	1.0245
A0A0A0KDB0	NAD kinase 2, chloroplastic isoform X1(predicted) OS=Cucumis sativus OX=3659 GN=Csa_6G381800 PE=3 SV=1	Csa_6G381800	107.73	1.9	2	2	2	1.082	0.9095	1.018
A0A0A0LXZ5	Germin-like protein OS=Cucumis sativus OX=3659 GN=Csa_1G537570 PE=3 SV=1	Csa_1G537570	23.108	7.4	1	1	1	1.1285	0.9185	0.96
A0A0A0M1A4	IGR domain-containing protein OS=Cucumis sativus OX=3659 GN=Csa_1G555610 PE=4 SV=1	Csa_1G555610	12.606	9.2	1	1	2	0.9635	1.0045	1.0275
A0A0A0KUE7	protein decapping 5(predicted) OS=Cucumis sativus OX=3659 GN=Csa_5G608250 PE=4 SV=1	Csa_5G608250	62.966	11.9	6	3	8
A0A0A0KDJ6	Serine/threonine-protein phosphatase OS=Cucumis sativus OX=3659 GN=Csa_6G401550 PE=3 SV=1	Csa_6G401550	35.024	34	8	3	11	0.974	0.999	1.0295
A0A0A0LCP3	protease Do-like 7 isoform X2(predicted) OS=Cucumis sativus OX=3659 GN=Csa_3G346390 PE=4 SV=1	Csa_3G346390	20.345	7.7	1	1	1	1.0045	1.0525	0.939
A0A0A0LI66	pentatricopeptide repeat-containing protein At1g10910, chloroplastic isoform X1(predicted) OS=Cucumis sativus OX=3659 GN=Csa_3G842680 PE=4 SV=1	Csa_3G842680	20.923	5.7	1	1	1
A0A0A0LKH0	ENTH domain-containing protein OS=Cucumis sativus OX=3659 GN=Csa_2G352400 PE=4 SV=1	Csa_2G352400	66.471	16.3	6	6	6	1.0015	0.91	1.0835
A0A0A0L6W0	J domain-containing protein OS=Cucumis sativus OX=3659 GN=Csa_3G020050 PE=4 SV=1	Csa_3G020050	60.077	4.6	3	3	3
A0A0A0K2K4	Putative leucine-rich repeat domain, L domain-containing protein(predicted) OS=Cucumis sativus OX=3659 GN=Csa_7G073410 PE=4 SV=1	Csa_7G073410	51.884	21.8	8	8	12	1.143	0.947	0.9115
A0A0A0KQ11	F1 ATPase beta subunit OS=Cucumis sativus OX=3659 GN=Csa_5G367180 PE=4 SV=1	Csa_5G367180	10.193	61.1	3	3	43	1.011	0.955	1.0165
A0A0A0KS05	Peroxidase OS=Cucumis sativus OX=3659 GN=Csa_5G631510 PE=3 SV=1	Csa_5G631510	26.279	4.2	1	1	1
A0A0A0K4T9	armadillo repeat-containing protein 6(predicted) OS=Cucumis sativus OX=3659 GN=Csa_7G074820 PE=4 SV=1	Csa_7G074820	50.311	16.3	7	7	9	0.994	0.968	0.9755
A0A0A0LCG4	Glycosyltransferase OS=Cucumis sativus OX=3659 GN=Csa_3G635870 PE=3 SV=1	Csa_3G635870	53.048	9.6	4	4	5	1.0655	0.9555	1.0005
A0A0A0KNM3	DUF155 domain-containing protein OS=Cucumis sativus OX=3659 GN=Csa_5G175960 PE=4 SV=1	Csa_5G175960	49.907	2	1	1	1
A0A0A0LME4	DDHD domain-containing protein OS=Cucumis sativus OX=3659 GN=Csa_2G401300 PE=4 SV=1	Csa_2G401300	57.8	1.8	1	1	1
A0A0A0LQ00	cwf21 domain-containing protein OS=Cucumis sativus OX=3659 GN=Csa_2G379180 PE=4 SV=1	Csa_2G379180	104.4	6.2	5	5	6	0.7645	1.0275	1.1825
A0A0A0LVH4	Cystatin Hv-CPI6 OS=Cucumis sativus OX=3659 GN=Csa_1G123470 PE=4 SV=1	Csa_1G123470	11.794	20.4	2	2	3	1.068	0.947	1.04
A0A0A0KXC0	LOW QUALITY PROTEIN: adenylate kinase 1, chloroplastic(predicted) OS=Cucumis sativus OX=3659 GN=Csa_4G293030 PE=3 SV=1	Csa_4G293030	32.236	14.7	4	4	4	1.114	1.083	0.794
A0A0A0KH36	Protoheme IX farnesyltransferase(predicted) OS=Cucumis sativus OX=3659 GN=Csa_6G439950 PE=4 SV=1	Csa_6G439950	19.701	5.1	1	1	1	1.0605	0.9635	0.982
A0A0A0L763	AAA domain-containing protein OS=Cucumis sativus OX=3659 GN=Csa_3G038730 PE=4 SV=1	Csa_3G038730	36.771	29.3	8	8	10	0.952	1.0135	1.035
A0A0A0L475	7-hydroxymethyl chlorophyll a reductase, chloroplastic(predicted) OS=Cucumis sativus OX=3659 GN=Csa_3G133900 PE=4 SV=1	Csa_3G133900	51.195	20.3	9	9	14	0.9945	0.9745	1.028
A0A0A0K9T5	Non-specific serine/threonine protein kinase OS=Cucumis sativus OX=3659 GN=Csa_6G077450 PE=4 SV=1	Csa_6G077450	58.812	28	15	14	22	1.057	0.994	0.966
A0A0A0KBQ4	pentatricopeptide repeat-containing protein At2g27610-like(predicted) OS=Cucumis sativus OX=3659 GN=Csa_6G013890 PE=4 SV=1	Csa_6G013890	83.816	3.5	2	2	2	1.119	0.8845	1.0065
A0A0A0KFS9	HATPase_c domain-containing protein OS=Cucumis sativus OX=3659 GN=Csa_6G111370 PE=3 SV=1	Csa_6G111370	89.522	38.6	23	20	41	0.983	1.057	0.9485
A0A0A0KZM3	protein PAT1 homolog 1(predicted) OS=Cucumis sativus OX=3659 GN=Csa_4G604530 PE=4 SV=1	Csa_4G604530	89.152	19.1	10	10	11	1.012	1.0075	1.0115
A0A0A0KSQ2	plant UBX domain-containing protein 7(predicted) OS=Cucumis sativus OX=3659 GN=Csa_5G259710 PE=4 SV=1	Csa_5G259710	19.075	12.6	1	1	1	1.096	0.9055	0.99
A0A0A0KDR2	H15 domain-containing protein OS=Cucumis sativus OX=3659 GN=Csa_6G407650 PE=3 SV=1	Csa_6G407650	29.004	8.4	2	1	2	1.0435	1.0175	0.9375
A0A0A0M1Q3	mediator-associated protein 1(predicted) OS=Cucumis sativus OX=3659 GN=Csa_1G574830 PE=4 SV=1	Csa_1G574830	45.144	3	1	1	1
A0A0A0KWQ2	ABC transporter E family member 2(predicted) OS=Cucumis sativus OX=3659 GN=Csa_4G252930 PE=4 SV=1	Csa_4G252930	68.305	30.4	16	16	23	1.042	1.0255	0.906
A0A0A0K6C0	pentatricopeptide repeat-containing protein At4g38150(predicted) OS=Cucumis sativus OX=3659 GN=Csa_7G029950 PE=4 SV=1	Csa_7G029950	40.691	15.6	4	4	7	0.9805	1.018	0.978
A0A0A0L0H6	serine/threonine-protein phosphatase 4 regulatory subunit 2 isoform X1(predicted) OS=Cucumis sativus OX=3659 GN=Csa_4G092950 PE=4 SV=1	Csa_4G092950	26.542	2.9	1	1	1	0.871	0.995	1.1425
A0A0A0L5F2	C2 domain-containing protein(predicted) OS=Cucumis sativus OX=3659 GN=Csa_3G169500 PE=4 SV=1	Csa_3G169500	73.028	2.6	1	1	1
A0A0A0L2F0	Putative acetyltransferase At3g50280 family(predicted) OS=Cucumis sativus OX=3659 GN=Csa_4G641000 PE=4 SV=1	Csa_4G641000	55.57	5.1	2	2	2
A0A0A0M0U0	GST C-terminal domain-containing protein OS=Cucumis sativus OX=3659 GN=Csa_1G701990 PE=3 SV=1	Csa_1G701990	37.388	24.3	7	7	8	1.0335	1.0035	0.9715
A0A0A0L2X0	Protein kinase domain-containing protein OS=Cucumis sativus OX=3659 GN=Csa_3G067770 PE=4 SV=1	Csa_3G067770	65.21	25.3	13	13	15	1.0595	0.974	0.973
A0A0A0L495	Dead box ATP-dependent RNA helicase OS=Cucumis sativus OX=3659 GN=Csa_3G122520 PE=3 SV=1	Csa_3G122520	63.713	40.3	18	18	32	0.993	1.017	0.973
A0A0A0LXM4	Putative S-adenosyl-L-methionine-dependent methyltransferase(predicted) OS=Cucumis sativus OX=3659 GN=Csa_1G448980 PE=4 SV=1	Csa_1G448980	41.265	12.1	4	4	6	1.066	1.015	0.9125
A0A0A0KWI3	alanine--glyoxylate aminotransferase 2 homolog 1, mitochondrial(predicted) OS=Cucumis sativus OX=3659 GN=Csa_4G036590 PE=3 SV=1	Csa_4G036590	53.02	40.7	15	15	24	0.9985	1.004	0.991
A0A0A0LJH2	sister chromatid cohesion 1 protein 4 isoform X1(predicted) OS=Cucumis sativus OX=3659 GN=Csa_2G073020 PE=4 SV=1	Csa_2G073020	130.36	5.5	4	4	4	0.9225	1.035	1.051
A0A0A0KJ06	ABC1 domain-containing protein OS=Cucumis sativus OX=3659 GN=Csa_6G501880 PE=4 SV=1	Csa_6G501880	86.218	23.3	17	17	20	0.9775	0.979	1.0325
A0A0A0KT86	pre-mRNA-splicing factor 38B(predicted) OS=Cucumis sativus OX=3659 GN=Csa_5G348070 PE=4 SV=1	Csa_5G348070	42.955	12.7	5	5	6	0.9435	0.998	1.06
A0A0A0KSS7	Thioredoxin domain-containing protein OS=Cucumis sativus OX=3659 GN=Csa_5G647500 PE=4 SV=1	Csa_5G647500	38.731	23.7	6	6	8	1.0185	0.9895	1.0045
A0A0A0L6S3	Heat-shock protein OS=Cucumis sativus OX=3659 GN=Csa_3G113300 PE=3 SV=1	Csa_3G113300	21.88	26.9	4	4	6	1.0745	0.8785	1.0815
A0A0A0KNT8	S5A_REDUCTASE domain-containing protein OS=Cucumis sativus OX=3659 GN=Csa_5G517090 PE=4 SV=1	Csa_5G517090	36.148	24.2	6	6	10	0.989	1.117	0.8805
A0A0A0LS69	probable glutathione S-transferase(predicted) OS=Cucumis sativus OX=3659 GN=Csa_1G024860 PE=3 SV=1	Csa_1G024860	25.612	6.2	1	1	1
A0A0A0KTU2	40S ribosomal protein S27 OS=Cucumis sativus OX=3659 GN=Csa_5G466870 PE=3 SV=1	Csa_5G466870	9.6421	44.2	3	3	14	0.9415	1.0465	1.038
A0A0A0KYF2	AAA domain-containing protein OS=Cucumis sativus OX=3659 GN=Csa_4G052670 PE=4 SV=1	Csa_4G052670	108.96	13.8	14	14	16	1.042	1.0325	0.914
A0A0A0KJQ8	Hexosyltransferase OS=Cucumis sativus OX=3659 GN=Csa_6G510320 PE=3 SV=1	Csa_6G510320	73.2	2.2	1	1	1	0.977	1.0625	0.962
A0A0A0LKQ5	protein SIEVE ELEMENT OCCLUSION B-like(predicted) OS=Cucumis sativus OX=3659 GN=Csa_2G193380 PE=4 SV=1	Csa_2G193380	79.007	8.1	5	3	5	1.1465	0.8815	0.975
A0A0A0KMY3	TCP domain-containing protein OS=Cucumis sativus OX=3659 GN=Csa_5G352090 PE=4 SV=1	Csa_5G352090	27.381	7.2	2	2	2	1.007	1.041	0.9465
A0A0A0KQ85	Naphthoate synthase(predicted) OS=Cucumis sativus OX=3659 GN=Csa_5G601480 PE=3 SV=1	Csa_5G601480	36.6	32.7	10	10	17	0.982	0.995	1.055
A0A0A0L069	DUF3700 domain-containing protein OS=Cucumis sativus OX=3659 GN=Csa_4G638320 PE=4 SV=1	Csa_4G638320	27.866	9.8	2	2	3	0.9075	0.8685	1.272
A0A0A0KTP7	annexin-like protein RJ4(predicted) OS=Cucumis sativus OX=3659 GN=Csa_5G623680 PE=4 SV=1	Csa_5G623680	36.084	38.7	11	11	19	0.949	1.0135	1.0535
A0A0A0KJN7	RRM domain-containing protein OS=Cucumis sativus OX=3659 GN=Csa_6G509630 PE=4 SV=1	Csa_6G509630	29.746	23.2	4	4	5	0.973	1.0225	0.9935
A0A0A0M0E8	LOW QUALITY PROTEIN: cell division cycle 5-like protein(predicted) OS=Cucumis sativus OX=3659 GN=Csa_1G682630 PE=4 SV=1	Csa_1G682630	59.414	20.3	9	1	13	0.934	1.038	1.03
A0A0A0LUB9	WD_REPEATS_REGION domain-containing protein OS=Cucumis sativus OX=3659 GN=Csa_1G050310 PE=4 SV=1	Csa_1G050310	47.36	14.2	6	6	6	1.016	1.046	0.939
A0A0A0LET9	WD_REPEATS_REGION domain-containing protein OS=Cucumis sativus OX=3659 GN=Csa_3G687770 PE=4 SV=1	Csa_3G687770	66.256	10.1	4	4	4	0.9755	0.994	1.0305
A0A0A0LTB1	FA_desaturase domain-containing protein OS=Cucumis sativus OX=3659 GN=Csa_1G255170 PE=4 SV=1	Csa_1G255170	51.358	19.2	8	8	10	1.031	0.983	0.954
A0A0A0LEC8	adenine nucleotide transporter BT1, chloroplastic/mitochondrial-like(predicted) OS=Cucumis sativus OX=3659 GN=Csa_3G878770 PE=3 SV=1	Csa_3G878770	42.41	3.1	1	1	1
A0A0A0LLA4	H15 domain-containing protein OS=Cucumis sativus OX=3659 GN=Csa_2G010270 PE=3 SV=1	Csa_2G010270	25.151	20.3	4	3	5	0.951	1.071	0.9745
A0A0A0L920	4-hydroxy-tetrahydrodipicolinate synthase, chloroplastic-like(predicted) OS=Cucumis sativus OX=3659 GN=Csa_3G125530 PE=3 SV=1	Csa_3G125530	40.061	31.5	10	10	17	0.954	0.9835	1.052
A0A0A0KYW1	40S ribosomal protein S25-2(predicted) OS=Cucumis sativus OX=3659 GN=Csa_4G571760 PE=4 SV=1	Csa_4G571760	11.935	45.4	6	2	20	0.9595	1.03	1.008
A0A0A0KGU0	Peptidylprolyl isomerase OS=Cucumis sativus OX=3659 GN=Csa_6G500650 PE=4 SV=1	Csa_6G500650	29.888	11.4	2	2	8	0.964	0.977	1.09
A0A0A0L826	GDT1 family protein OS=Cucumis sativus OX=3659 GN=Csa_3G133280 PE=3 SV=1	Csa_3G133280	37.83	14	4	4	6	1.0645	1.0075	0.9005
A0A0A0LFZ8	Calreticulin OS=Cucumis sativus OX=3659 GN=Csa_2G033940 PE=3 SV=1	Csa_2G033940	48.386	14	6	5	7	1.015	0.9975	0.995
A0A0A0K5G1	U3 small nucleolar RNA-associated protein 14 homolog A isoform X2(predicted) OS=Cucumis sativus OX=3659 GN=Csa_7G397580 PE=4 SV=1	Csa_7G397580	103.08	3.2	3	3	3	0.895	0.94	1.1645
A0A0A0KU65	Glycosyltransferase OS=Cucumis sativus OX=3659 GN=Csa_5G606530 PE=3 SV=1	Csa_5G606530	50.112	21.8	9	9	14	1.0915	0.9435	0.929
A0A0A0LCT3	SOR_SNZ domain-containing protein OS=Cucumis sativus OX=3659 GN=Csa_3G731210 PE=3 SV=1	Csa_3G731210	32.97	37.3	12	9	43	1.0715	0.9895	0.9295
A0A0A0LIG1	Glutamyl-tRNA(Gln) amidotransferase subunit B, chloroplastic/mitochondrial OS=Cucumis sativus OX=3659 GN=GATB PE=3 SV=1	GATB	62.336	39.3	21	21	39	0.98	0.974	1.028
A0A0A0L546	Thiamine thiazole synthase, chloroplastic OS=Cucumis sativus OX=3659 GN=THI1 PE=3 SV=1	THI1	38.078	51	11	11	58	1.2435	1.1435	0.5465
A0A0A0KNR6	PRK domain-containing protein OS=Cucumis sativus OX=3659 GN=Csa_5G149860 PE=4 SV=1	Csa_5G149860	34.578	10.7	3	3	5	1.0045	0.9265	1.091
A0A0A0KGB2	Peptidase A1 domain-containing protein OS=Cucumis sativus OX=3659 GN=Csa_6G500670 PE=3 SV=1	Csa_6G500670	42.564	9.1	2	2	2	0.9785	0.997	1.032
A0A0A0L498	phospholipase D Z-like(predicted) OS=Cucumis sativus OX=3659 GN=Csa_4G651930 PE=4 SV=1	Csa_4G651930	58.548	7.9	4	4	4	1.045	0.957	1.003
A0A0A0M0D2	Kinesin motor domain-containing protein OS=Cucumis sativus OX=3659 GN=Csa_1G495290 PE=3 SV=1	Csa_1G495290	118.09	3.8	3	3	4	1.0405	0.982	0.976
A0A0A0KSI1	tetratricopeptide repeat protein 38 isoform X1(predicted) OS=Cucumis sativus OX=3659 GN=Csa_5G604090 PE=4 SV=1	Csa_5G604090	53.482	10.4	4	4	4	1.0265	1.0305	0.9605
A0A0A0L4T3	Peptidase_S9 domain-containing protein OS=Cucumis sativus OX=3659 GN=Csa_4G639050 PE=4 SV=1	Csa_4G639050	74.744	12.4	7	7	10	1.062	1.003	0.9355
A0A0A0LLX4	ATP-dependent Clp protease proteolytic subunit OS=Cucumis sativus OX=3659 GN=Csa_2G245460 PE=3 SV=1	Csa_2G245460	29.798	26.6	5	5	13	1.0305	0.955	1.016
A0A0A0K2X5	MlaD domain-containing protein OS=Cucumis sativus OX=3659 GN=Csa_7G027260 PE=4 SV=1	Csa_7G027260	42.335	33.8	9	9	13	1.0365	0.9775	0.999
A0A0A0M1E7	sister-chromatid cohesion protein 3 isoform X2(predicted) OS=Cucumis sativus OX=3659 GN=Csa_1G560785 PE=4 SV=1	Csa_1G560785	32.601	3.8	1	1	1	0.909	1.11	0.958
A0A0A0LX37	RNA cytidine acetyltransferase(predicted) OS=Cucumis sativus OX=3659 GN=Csa_1G605640 PE=4 SV=1	Csa_1G605640	47.739	1.7	1	1	1	1.1275	0.791	1.116
A0A0A0KIT4	ENTH domain-containing protein OS=Cucumis sativus OX=3659 GN=Csa_5G033480 PE=4 SV=1	Csa_5G033480	62.626	3.4	2	2	2
A0A0A0KS27	Elongation factor 1-alpha(predicted) OS=Cucumis sativus OX=3659 GN=Csa_5G495940 PE=4 SV=1	Csa_5G495940	37.636	56.4	17	2	63	0.9985	1.007	0.9945
A0A0A0K731	DNA damage-inducible protein 1 isoform X2(predicted) OS=Cucumis sativus OX=3659 GN=Csa_7G192190 PE=4 SV=1	Csa_7G192190	44.687	48	17	17	24	1.0005	0.992	1.029
A0A0A0LT48	CN hydrolase domain-containing protein OS=Cucumis sativus OX=3659 GN=Csa_1G166770 PE=4 SV=1	Csa_1G166770	33.358	34.3	6	6	11	0.961	1.004	1.0525
A0A0A0L3I4	kinesin-like calmodulin-binding protein(predicted) OS=Cucumis sativus OX=3659 GN=Csa_3G000080 PE=3 SV=1	Csa_3G000080	144.38	1.5	2	2	2	0.983	1.0315	0.971
A0A0A0KJ05	CO(2)-response secreted protease-like(predicted) OS=Cucumis sativus OX=3659 GN=Csa_6G401370 PE=3 SV=1	Csa_6G401370	84.893	9.6	6	6	6	1.0075	1.0355	0.957
A0A0A0KH72	Phenylalanine ammonia-lyase OS=Cucumis sativus OX=3659 GN=Csa_6G445770 PE=3 SV=1	Csa_6G445770	78.283	21.8	14	2	18
A0A0A0M2G5	calmodulin-7-like(predicted) OS=Cucumis sativus OX=3659 GN=Csa_1G600260 PE=3 SV=1	Csa_1G600260	16.876	51.7	8	8	31	0.9155	1.0225	1.08
A0A0A0LUQ2	Protein disulfide-isomerase OS=Cucumis sativus OX=3659 GN=Csa_1G084280 PE=3 SV=1	Csa_1G084280	64.683	30.2	16	16	36	0.9525	1.0545	0.9615
A0A0A0LYV6	Protein kinase domain-containing protein OS=Cucumis sativus OX=3659 GN=Csa_1G560790 PE=4 SV=1	Csa_1G560790	79.058	20	10	10	12	1.1725	0.9975	0.876
A0A0A0K2E6	ADP,ATP carrier protein 1, mitochondrial(predicted) OS=Cucumis sativus OX=3659 GN=Csa_7G050790 PE=3 SV=1	Csa_7G050790	40.751	23.3	9	2	43	0.9795	1.092	0.9175
A0A0A0KPF9	TMP-TENI domain-containing protein OS=Cucumis sativus OX=3659 GN=Csa_5G262270 PE=3 SV=1	Csa_5G262270	18.593	42	6	6	8	1.068	0.9835	0.942
A0A0A0LYB3	chaperonin 60 subunit alpha 2, chloroplastic(predicted) OS=Cucumis sativus OX=3659 GN=Csa_1G701900 PE=3 SV=1	Csa_1G701900	64.796	6.9	4	3	10
A0A0A0L5U6	Dihydrolipoamide acetyltransferase component of pyruvate dehydrogenase complex OS=Cucumis sativus OX=3659 GN=Csa_3G164470 PE=3 SV=1	Csa_3G164470	56.713	19.3	6	6	7	1.024	0.9685	1.0145
A0A0A0KSG5	SocL12 (Chloroplast ribosomal protein) OS=Cucumis sativus OX=3659 GN=Csa_5G524750 PE=3 SV=1	Csa_5G524750	19.4	52.5	8	5	38	0.882	1.0315	1.099
A0A0A0KD36	Metal tolerance protein(predicted) OS=Cucumis sativus OX=3659 GN=Csa_6G080940 PE=4 SV=1	Csa_6G080940	46.666	6.2	2	2	2
A0A0A0K5Q7	two pore calcium channel protein 1B isoform X1(predicted) OS=Cucumis sativus OX=3659 GN=Csa_7G048010 PE=4 SV=1	Csa_7G048010	85.558	5.7	3	3	5	1.0695	1.002	0.9155
A0A0A0LB93	At1g08530-like protein(predicted) OS=Cucumis sativus OX=3659 GN=Csa_3G393900 PE=4 SV=1	Csa_3G393900	44.041	6	2	1	3	0.9645	0.995	1.053
A0A0A0LGC9	Usp domain-containing protein OS=Cucumis sativus OX=3659 GN=Csa_3G850660 PE=4 SV=1	Csa_3G850660	27.714	20.6	5	1	6	1.148	0.932	0.9165
A0A0A0KPZ7	Protein kinase domain-containing protein OS=Cucumis sativus OX=3659 GN=Csa_5G590000 PE=3 SV=1	Csa_5G590000	77.849	3.6	2	2	2	1.021	0.987	0.9965
A0A0A0KT71	Expansin OS=Cucumis sativus OX=3659 GN=Csa_5G332530 PE=3 SV=1	Csa_5G332530	13.726	8.9	1	1	2
A0A0A0L6R7	probable calcium-binding protein CML22(predicted) OS=Cucumis sativus OX=3659 GN=Csa_3G130890 PE=4 SV=1	Csa_3G130890	26.046	8.4	2	2	2	1.1035	1.015	0.8725
A0A0A0KI97	serine/threonine-protein phosphatase 6 regulatory subunit 2(predicted) OS=Cucumis sativus OX=3659 GN=Csa_6G525410 PE=4 SV=1	Csa_6G525410	85.579	20.3	13	12	17	1.0435	1.004	0.9665
A0A0A0LG25	Protein phosphatase OS=Cucumis sativus OX=3659 GN=Csa_3G855330 PE=3 SV=1	Csa_3G855330	53.502	7	3	3	3	0.9625	0.956	1.091
A0A0A0KS13	5'-3' exoribonuclease(predicted) OS=Cucumis sativus OX=3659 GN=Csa_5G489320 PE=4 SV=1	Csa_5G489320	50.519	5.4	2	2	2	0.935	1.004	1.069
A0A0A0KEU8	flowering time control protein FPA(predicted) OS=Cucumis sativus OX=3659 GN=Csa_6G081470 PE=4 SV=1	Csa_6G081470	109.88	9.4	9	9	9	0.959	0.9685	1.051
A0A0A0KSP6	BnaC04g01560D protein(predicted) OS=Cucumis sativus OX=3659 GN=Csa_5G645130 PE=4 SV=1	Csa_5G645130	42.128	15.9	5	5	5	1.064	1.0115	0.89
A0A0A0KDM0	Proteasome subunit beta OS=Cucumis sativus OX=3659 GN=Csa_6G365720 PE=3 SV=1	Csa_6G365720	29.236	50.7	9	9	19	0.9475	1.004	1.062
A0A0A0M162	cation-chloride cotransporter 1 isoform X1(predicted) OS=Cucumis sativus OX=3659 GN=Csa_1G538780 PE=4 SV=1	Csa_1G538780	107.54	1.8	2	2	2
A0A0A0KRT6	nucleolar protein 6 isoform X2(predicted) OS=Cucumis sativus OX=3659 GN=Csa_5G626540 PE=3 SV=1	Csa_5G626540	121.73	8	7	7	8	0.9805	1.0205	0.98
A0A0A0L803	heat shock 70 kDa protein 16(predicted) OS=Cucumis sativus OX=3659 GN=Csa_3G391900 PE=3 SV=1	Csa_3G391900	85.39	18.6	13	13	14	1.026	1.0395	0.954
A0A0A0KVE7	Bulb-type lectin domain-containing protein OS=Cucumis sativus OX=3659 GN=Csa_4G082370 PE=4 SV=1	Csa_4G082370	49.771	29.1	11	2	15	1.03	0.9415	1.042
A0A0A0LQR8	MR_MLE domain-containing protein OS=Cucumis sativus OX=3659 GN=Csa_2G404880 PE=4 SV=1	Csa_2G404880	47.518	5.2	2	2	2
A0A0A0KTQ4	WD_REPEATS_REGION domain-containing protein OS=Cucumis sativus OX=3659 GN=Csa_5G431540 PE=4 SV=1	Csa_5G431540	75.588	5.3	4	4	5	0.919	1.094	0.986
A0A0A0KSH4	Phospholipid-transporting ATPase OS=Cucumis sativus OX=3659 GN=Csa_5G604040 PE=3 SV=1	Csa_5G604040	140.93	4.7	5	5	5	1.06	1.0005	0.9135
A0A0A0K476	probable alkaline/neutral invertase D(predicted) OS=Cucumis sativus OX=3659 GN=Csa_7G308910 PE=4 SV=1	Csa_7G308910	63.071	32.1	14	14	17	1.0185	1.013	0.9325
A0A0A0LFP4	SNARE associated Golgi protein family isoform 1(predicted) OS=Cucumis sativus OX=3659 GN=Csa_3G845510 PE=4 SV=1	Csa_3G845510	28.59	7.3	2	2	2	1.004	1.037	0.9485
A0A0A0L5M8	Copper ion binding protein(predicted) OS=Cucumis sativus OX=3659 GN=Csa_3G035850 PE=4 SV=1	Csa_3G035850	20.604	18.2	4	4	5	1.0995	0.846	1.1035
A0A0A0KUT4	Protein kinase domain-containing protein OS=Cucumis sativus OX=3659 GN=Csa_5G615250 PE=3 SV=1	Csa_5G615250	33.831	31.6	9	9	13	1.0405	0.959	0.9975
A0A0A0KLF1	elongator complex protein 6(predicted) OS=Cucumis sativus OX=3659 GN=Csa_5G176020 PE=4 SV=1	Csa_5G176020	28.681	3.9	1	1	1	1.004	1.003	0.9925
A0A0A0L0U9	soluble inorganic pyrophosphatase 4(predicted) OS=Cucumis sativus OX=3659 GN=Csa_4G293860 PE=3 SV=1	Csa_4G293860	24.263	38.5	7	5	10	1.007	0.9985	0.9995
A0A0A0LJF4	heat shock 70 kDa protein(predicted) OS=Cucumis sativus OX=3659 GN=Csa_2G070310 PE=3 SV=1	Csa_2G070310	71.279	31.5	17	8	53	0.834	1.2295	0.942
A0A0A0KLE3	probable transcriptional regulator SLK2 isoform X1(predicted) OS=Cucumis sativus OX=3659 GN=Csa_5G173550 PE=4 SV=1	Csa_5G173550	94.277	2.8	2	2	2	0.9895	1.115	0.8685
A0A0A0LI42	CUE domain-containing protein OS=Cucumis sativus OX=3659 GN=Csa_2G007970 PE=4 SV=1	Csa_2G007970	31.362	5	1	1	1	1.1195	0.8635	1.0145
A0A0A0L9J9	Protein kinase domain-containing protein OS=Cucumis sativus OX=3659 GN=Csa_3G702580 PE=4 SV=1	Csa_3G702580	74.701	16	10	10	12	1.07	0.945	1.037
A0A0A0LB01	Phosphoglycerate kinase OS=Cucumis sativus OX=3659 GN=Csa_3G740160 PE=3 SV=1	Csa_3G740160	75.595	2.2	1	1	1
A0A0A0M336	YTH domain-containing protein OS=Cucumis sativus OX=3659 GN=Csa_1G650130 PE=4 SV=1	Csa_1G650130	66.155	22.3	12	12	18	0.9265	1.0345	1.059
A0A0A0LH88	DUF2012 domain-containing protein OS=Cucumis sativus OX=3659 GN=Csa_3G876010 PE=4 SV=1	Csa_3G876010	22.77	33	6	6	9	1.0035	1.026	0.942
A0A0A0L6P2	PKS_ER domain-containing protein OS=Cucumis sativus OX=3659 GN=Csa_3G236570 PE=4 SV=1	Csa_3G236570	39.514	24.9	6	6	8	0.971	1.0165	0.99
A0A0A0L2T0	protein SCAR2 isoform X2(predicted) OS=Cucumis sativus OX=3659 GN=Csa_4G315020 PE=4 SV=1	Csa_4G315020	171.36	6.6	8	8	8	0.982	0.968	1.011
A0A0A0K342	Isopentenyl-diphosphate delta-isomerase(predicted) OS=Cucumis sativus OX=3659 GN=Csa_7G162540 PE=4 SV=1	Csa_7G162540	36.042	7.7	3	3	4	0.9855	0.965	1.0415
A0A0A0LWS8	LOW QUALITY PROTEIN: vacuolar protein sorting-associated protein 27(predicted) OS=Cucumis sativus OX=3659 GN=Csa_1G598850 PE=4 SV=1	Csa_1G598850	29.829	20	4	4	4	0.9355	0.9985	1.08
A0A0A0LTQ3	ACT11D09.4(predicted) OS=Cucumis sativus OX=3659 GN=Csa_2G435500 PE=4 SV=1	Csa_2G435500	92.298	9.8	8	8	9	1.0875	0.974	0.9365
A0A0A0KMT6	65-kDa microtubule-associated protein 6(predicted) OS=Cucumis sativus OX=3659 GN=Csa_5G092900 PE=4 SV=1	Csa_5G092900	68.257	17.2	8	8	10	0.995	1.047	0.934
A0A0A0K669	S-acyltransferase OS=Cucumis sativus OX=3659 GN=Csa_7G067470 PE=3 SV=1	Csa_7G067470	59.614	1.5	1	1	1
A0A0A0LUI0	PDZ domain-containing protein OS=Cucumis sativus OX=3659 GN=Csa_1G458990 PE=4 SV=1	Csa_1G458990	53.112	26	9	9	9	0.9955	0.9715	1.065
A0A0A0LHY2	PPIase cyclophilin-type domain-containing protein OS=Cucumis sativus OX=3659 GN=Csa_3G836450 PE=4 SV=1	Csa_3G836450	48.88	49.4	16	16	43	0.9575	0.956	1.0965
A0A0A0L8M9	jasmonic acid-amido synthetase JAR1(predicted) OS=Cucumis sativus OX=3659 GN=Csa_3G119760 PE=4 SV=1	Csa_3G119760	63.99	4.5	2	2	2	1.0455	1.005	0.9445
A0A0A0KZB4	dicarboxylate transporter 2.1, chloroplastic(predicted) OS=Cucumis sativus OX=3659 GN=Csa_4G110580 PE=4 SV=1	Csa_4G110580	61.885	3.6	2	2	3	1.188	0.9675	0.84
A0A0A0L9N9	50S ribosomal protein L17(predicted) OS=Cucumis sativus OX=3659 GN=Csa_3G727930 PE=3 SV=1	Csa_3G727930	23.644	24.3	5	5	11	0.9945	1.027	0.975
A0A0A0LG28	PCI domain-containing protein OS=Cucumis sativus OX=3659 GN=Csa_3G855380 PE=4 SV=1	Csa_3G855380	50.487	9.3	4	4	5	1.0095	1.04	0.943
A0A0A0LDK2	Endoglucanase OS=Cucumis sativus OX=3659 GN=Csa_3G872070 PE=3 SV=1	Csa_3G872070	57.269	18.5	9	9	13	1.032	0.972	1.0025
A0A0A0L0P5	2-oxoglutarate/malate translocator OS=Cucumis sativus OX=3659 GN=Csa_4G291890 PE=4 SV=1	Csa_4G291890	60.344	4.7	2	2	4	1.1835	0.944	0.911
A0A0A0KUM6	Succinate dehydrogenase [ubiquinone] flavoprotein subunit, mitochondrial OS=Cucumis sativus OX=3659 GN=Csa_4G038700 PE=3 SV=1	Csa_4G038700	69.954	39.7	18	18	28	1.007	1.003	0.9995
A0A0A0KFD4	BnaAnng07610D protein(predicted) OS=Cucumis sativus OX=3659 GN=Csa_6G452740 PE=4 SV=1	Csa_6G452740	22.149	14.9	3	3	4	1.018	0.907	1.1135
A0A0A0K3K4	guanine nucleotide exchange factor SPIKE 1 isoform X1(predicted) OS=Cucumis sativus OX=3659 GN=Csa_7G238980 PE=3 SV=1	Csa_7G238980	207.81	6.8	11	11	14	1.0035	0.9955	0.9575
A0A0A0LG82	TGc domain-containing protein OS=Cucumis sativus OX=3659 GN=Csa_2G011510 PE=4 SV=1	Csa_2G011510	71.334	2.7	2	2	2
A0A0A0LJY0	glutathione S-transferase 2-like(predicted) OS=Cucumis sativus OX=3659 GN=Csa_2G336130 PE=3 SV=1	Csa_2G336130	24.801	41.4	7	7	10	0.9565	1.013	1.031
A0A0A0KXL1	Eukaryotic translation initiation factor 3 subunit M OS=Cucumis sativus OX=3659 GN=Csa_5G640010 PE=3 SV=1	Csa_5G640010	46.14	49.5	17	17	30	1.021	1.0185	0.9475
A0A0A0LX04	Protein kinase domain-containing protein OS=Cucumis sativus OX=3659 GN=Csa_1G407160 PE=4 SV=1	Csa_1G407160	71.825	9	6	2	6
A0A0A0KJ92	ras-related protein RABF1(predicted) OS=Cucumis sativus OX=3659 GN=Csa_6G406530 PE=4 SV=1	Csa_6G406530	21.574	14.1	2	2	3	0.997	0.983	1.006
A0A0A0KSJ9	Beta-glucan-binding protein(predicted) OS=Cucumis sativus OX=3659 GN=Csa_5G643880 PE=4 SV=1	Csa_5G643880	81.869	1.6	1	1	1	1.0425	1.026	0.9305
A0A0A0LZS4	mitochondrial outer membrane protein porin 4(predicted) OS=Cucumis sativus OX=3659 GN=Csa_1G423090 PE=4 SV=1	Csa_1G423090	29.807	36.2	8	8	17	0.917	1.047	1.0465
A0A0A0L3A1	probable sodium/metabolite cotransporter BASS1, chloroplastic(predicted) OS=Cucumis sativus OX=3659 GN=Csa_3G106000 PE=4 SV=1	Csa_3G106000	42.867	2.2	1	1	2	1.0875	1.011	0.9025
A0A0A0LFD9	Envelope glycoprotein B(predicted) OS=Cucumis sativus OX=3659 GN=Csa_2G009430 PE=4 SV=1	Csa_2G009430	59.966	9.9	4	4	4	1.173	0.89	0.937
A0A0A0LNY3	rac-like GTP-binding protein ARAC8(predicted) OS=Cucumis sativus OX=3659 GN=Csa_1G005610 PE=4 SV=1	Csa_1G005610	23.412	15.2	2	1	2
A0A0A0L351	Cytochrome c-type biogenesis protein OS=Cucumis sativus OX=3659 GN=Csa_3G099640 PE=3 SV=1	Csa_3G099640	18.041	9.5	1	1	1
A0A0A0KCP0	Vacuolar protein sorting-associated protein 11 homolog OS=Cucumis sativus OX=3659 GN=Csa_6G111400 PE=3 SV=1	Csa_6G111400	109.05	7.2	7	6	6	1.046	1.014	0.9525
A0A0A0L6N3	DUF1682 domain-containing protein(predicted) OS=Cucumis sativus OX=3659 GN=Csa_3G105990 PE=4 SV=1	Csa_3G105990	54.586	14.6	5	5	8	1.0305	1.0365	0.905
A0A0A0KQH6	Alpha-mannosidase OS=Cucumis sativus OX=3659 GN=Csa_5G458290 PE=3 SV=1	Csa_5G458290	115.48	33.8	28	27	49	0.945	0.96	1.102
A0A0A0LC05	AP2/ERF domain-containing protein OS=Cucumis sativus OX=3659 GN=Csa_3G646560 PE=4 SV=1	Csa_3G646560	40.877	4.1	1	1	1
A0A0A0LUG8	SCP domain-containing protein OS=Cucumis sativus OX=3659 GN=Csa_1G420360 PE=3 SV=1	Csa_1G420360	23.205	12	2	2	2
A0A0A0KTL0	THO complex subunit 1(predicted) OS=Cucumis sativus OX=3659 GN=Csa_5G407100 PE=4 SV=1	Csa_5G407100	69.917	3.1	2	2	2	1.004	1.054	0.9245
A0A0A0KE04	peroxisomal and mitochondrial division factor 2(predicted) OS=Cucumis sativus OX=3659 GN=Csa_6G179460 PE=4 SV=1	Csa_6G179460	37.441	35.8	12	12	25	0.9715	1.041	0.999
A0A0A0LX84	DUF676 domain-containing protein OS=Cucumis sativus OX=3659 GN=Csa_1G476000 PE=4 SV=1	Csa_1G476000	48.315	2.5	1	1	1	1.062	0.928	1.014
A0A0A0KHQ7	Fumarylacetoacetase OS=Cucumis sativus OX=3659 GN=Csa_6G511740 PE=3 SV=1	Csa_6G511740	47.228	26	10	10	16	0.981	1	1.01
A0A0A0KVE9	DUF1336 domain-containing protein OS=Cucumis sativus OX=3659 GN=Csa_5G633250 PE=4 SV=1	Csa_5G633250	49.357	4.1	1	1	1	0.971	1.01	1.033
A0A0A0LMU9	uncharacterized GTP-binding protein At5g64813 isoform X2(predicted) OS=Cucumis sativus OX=3659 GN=Csa_2G297160 PE=4 SV=1	Csa_2G297160	36.643	3.3	1	1	1	1.002	1.0055	1.0025
A0A0A0KNB1	OMPdecase domain-containing protein OS=Cucumis sativus OX=3659 GN=Csa_5G456730 PE=3 SV=1	Csa_5G456730	52.137	26	11	11	22	0.974	1.0305	1.002
A0A0A0K6S9	photosynthetic NDH subunit of subcomplex B 1, chloroplastic(predicted) OS=Cucumis sativus OX=3659 GN=Csa_7G431990 PE=4 SV=1	Csa_7G431990	51.566	32.4	12	12	24	1.073	0.9855	0.953
A0A0A0L6I8	Chlorophyll a-b binding protein, chloroplastic OS=Cucumis sativus OX=3659 GN=Csa_3G099680 PE=3 SV=1	Csa_3G099680	28.542	30.3	6	6	21	0.977	0.987	1.053
A0A0A0KQT2	60S ribosomal protein L35(predicted) OS=Cucumis sativus OX=3659 GN=Csa_5G505200 PE=3 SV=1	Csa_5G505200	14.262	23.6	4	3	5	1.01	1.032	0.9195
A0A0A0LQQ5	RNA helicase OS=Cucumis sativus OX=3659 GN=Csa_1G042100 PE=3 SV=1	Csa_1G042100	68.632	9.4	6	3	7	0.86	1.217	0.889
A0A0A0LK08	DUF4057 domain-containing protein OS=Cucumis sativus OX=3659 GN=Csa_2G345910 PE=4 SV=1	Csa_2G345910	31.154	32.6	6	5	11	0.9665	0.924	1.143
A0A0A0LD49	Cytochrome P450 OS=Cucumis sativus OX=3659 GN=Csa_3G852640 PE=3 SV=1	Csa_3G852640	59.73	7.9	4	4	5	1.0735	0.9605	0.97
A0A0A0KA31	Alanine-tRNA ligase(predicted) OS=Cucumis sativus OX=3659 GN=Csa_6G108580 PE=4 SV=1	Csa_6G108580	23.563	11.5	2	2	2	0.978	1.052	0.967
A0A0A0KF95	Pyruvate dehydrogenase E1 component subunit beta OS=Cucumis sativus OX=3659 GN=Csa_6G091990 PE=4 SV=1	Csa_6G091990	39.652	39.2	10	10	20	0.9775	1.0175	1.028
A0A0A0LRS9	Protein kinase domain-containing protein OS=Cucumis sativus OX=3659 GN=Csa_1G057040 PE=4 SV=1	Csa_1G057040	142.53	12.5	14	11	17	0.9585	0.928	1.086
A0A0A0K4W1	lysM domain-containing GPI-anchored protein 2(predicted) OS=Cucumis sativus OX=3659 GN=Csa_7G024010 PE=4 SV=1	Csa_7G024010	39.143	3.8	1	1	1
A0A0A0KPJ2	ATP synthase subunit beta OS=Cucumis sativus OX=3659 GN=Csa_5G576620 PE=3 SV=1	Csa_5G576620	60.105	59.8	22	5	101	0.889	1.047	1.0895
A0A0A0LKE8	Rhomboid family protein(predicted) OS=Cucumis sativus OX=3659 GN=Csa_2G351710 PE=4 SV=1	Csa_2G351710	34.781	37.5	9	9	10	1.013	0.962	1.0015
A0A0A0K7X7	Thioredoxin domain-containing protein OS=Cucumis sativus OX=3659 GN=Csa_6G014850 PE=4 SV=1	Csa_6G014850	19.351	17.8	4	4	6	0.9275	1.0675	1.0225
A0A0A0LJE4	Rubredoxin-like domain-containing protein OS=Cucumis sativus OX=3659 GN=Csa_2G012140 PE=4 SV=1	Csa_2G012140	22.116	44.3	4	4	7	1.02	1.0315	0.9315
A0A0A0L6D8	Potassium/sodium hyperpolarization-activated cyclic nucleotide-gated channel 1(predicted) OS=Cucumis sativus OX=3659 GN=Csa_3G081380 PE=4 SV=1	Csa_3G081380	26.41	22.4	5	5	7	0.995	1.0385	0.982
A0A0A0L2G1	probable glutathione S-transferase(predicted) OS=Cucumis sativus OX=3659 GN=Csa_4G303690 PE=3 SV=1	Csa_4G303690	25.218	12.8	2	2	2	1.0345	0.9955	0.9715
A0A0A0LE13	Iron-sulfur cluster biosynthesis family protein(predicted) OS=Cucumis sativus OX=3659 GN=Csa_3G776940 PE=4 SV=1	Csa_3G776940	58.519	20.7	10	10	13	1.0715	1.04	0.889
A0A0A0LXX0	Serine/threonine-protein phosphatase OS=Cucumis sativus OX=3659 GN=Csa_1G638500 PE=3 SV=1	Csa_1G638500	32.49	12.8	4	2	5
A0A0A0KV83	probable peroxygenase 5(predicted) OS=Cucumis sativus OX=3659 GN=Csa_5G628130 PE=4 SV=1	Csa_5G628130	22.443	18.2	3	3	4	1.077	0.9475	0.9625
A0A0A0KLI1	microtubule-associated protein 70-1(predicted) OS=Cucumis sativus OX=3659 GN=Csa_5G083860 PE=4 SV=1	Csa_5G083860	69.98	24.7	13	12	16	0.948	1.0325	1.0325
A0A0A0KPP4	J domain-containing protein OS=Cucumis sativus OX=3659 GN=Csa_5G577340 PE=4 SV=1	Csa_5G577340	38.533	7	3	1	3	1.0105	0.998	0.9905
A0A0A0KKX2	60S ribosomal protein L13 OS=Cucumis sativus OX=3659 GN=Csa_5G168780 PE=3 SV=1	Csa_5G168780	23.636	35.9	9	4	21	1.055	1.006	0.8965
A0A0A0L679	Phospho-2-dehydro-3-deoxyheptonate aldolase OS=Cucumis sativus OX=3659 GN=Csa_3G073840 PE=3 SV=1	Csa_3G073840	57.746	45.7	18	15	46	0.9925	0.9985	0.9965
A0A0A0LQZ2	Putative S-adenosyl-L-methionine-dependent methyltransferase(predicted) OS=Cucumis sativus OX=3659 GN=Csa_1G046310 PE=4 SV=1	Csa_1G046310	37.095	3	1	1	2	0.9765	1.002	1.0265
A0A0A0L300	S-formylglutathione hydrolase OS=Cucumis sativus OX=3659 GN=Csa_4G337870 PE=3 SV=1	Csa_4G337870	32.322	43.2	9	9	16	0.97	1.0475	0.976
A0A0A0LWB8	CCR4-NOT transcription complex subunit 10(predicted) OS=Cucumis sativus OX=3659 GN=Csa_1G228980 PE=4 SV=1	Csa_1G228980	10.391	42.3	4	4	5	0.9965	0.994	0.994
A0A0A0L5Q6	probable prolyl 4-hydroxylase 4(predicted) OS=Cucumis sativus OX=3659 GN=Csa_3G150820 PE=4 SV=1	Csa_3G150820	37.736	3.2	1	1	1
A0A0A0LVH6	Eukaryotic translation initiation factor 3 subunit A OS=Cucumis sativus OX=3659 GN=Csa_1G537630 PE=3 SV=1	Csa_1G537630	107.2	40.4	33	9	50	0.9945	1.085	0.882
A0A0A0LLV9	Histone H2A OS=Cucumis sativus OX=3659 GN=Csa_2G030610 PE=3 SV=1	Csa_2G030610	14.898	14.9	3	2	6	1.118	0.8745	0.976
A0A0A0KHE6	sucrose nonfermenting 4-like protein(predicted) OS=Cucumis sativus OX=3659 GN=Csa_6G198240 PE=4 SV=1	Csa_6G198240	54.522	15.7	7	7	7	1	0.979	1.0155
A0A0A0KAP1	Interactor of constitutive active ROPs 2(predicted) OS=Cucumis sativus OX=3659 GN=Csa_6G138120 PE=4 SV=1	Csa_6G138120	37.085	7.2	2	2	3	0.9375	1.027	1.038
A0A0A0KMS8	Ribosomal_S13_N domain-containing protein OS=Cucumis sativus OX=3659 GN=Csa_5G158550 PE=3 SV=1	Csa_5G158550	17.124	56.3	8	1	24	1.0635	1.098	0.8075
A0A0A0LJG1	conserved oligomeric Golgi complex subunit 1(predicted) OS=Cucumis sativus OX=3659 GN=Csa_2G070900 PE=4 SV=1	Csa_2G070900	118.29	15.8	12	12	14	1.036	1.0075	0.954
A0A0A0KZ82	FAD-binding PCMH-type domain-containing protein OS=Cucumis sativus OX=3659 GN=Csa_4G103350 PE=4 SV=1	Csa_4G103350	66.259	7.9	5	2	6
A0A0A0KR83	FAD-binding FR-type domain-containing protein OS=Cucumis sativus OX=3659 GN=Csa_5G611610 PE=4 SV=1	Csa_5G611610	32.545	37.8	10	10	29	0.9365	0.9895	1.094
A0A0A0KWZ7	tRNA-splicing ligase RtcB(predicted) OS=Cucumis sativus OX=3659 GN=Csa_4G268070 PE=4 SV=1	Csa_4G268070	47.3	7.6	2	2	3	0.987	0.927	1.1035
A0A0A0LQ32	4-alpha-glucanotransferase OS=Cucumis sativus OX=3659 GN=Csa_2G296010 PE=3 SV=1	Csa_2G296010	64.695	31.1	15	15	25	1.015	0.9645	1.0255
A0A0A0KJX9	Aspartyl/glutamyl-tRNA (Asn/Gln) amidotransferase subunit B(predicted) OS=Cucumis sativus OX=3659 GN=Csa_6G425830 PE=4 SV=1	Csa_6G425830	8.9653	31.6	2	2	3	0.9435	0.971	1.0645
A0A0A0KZC4	Cytosolic Fe-S cluster assembly factor NBP35(predicted) OS=Cucumis sativus OX=3659 GN=Csa_4G540130 PE=4 SV=1	Csa_4G540130	17.062	11	1	1	1	1.0595	0.957	0.986
A0A0A0KZD3	J domain-containing protein OS=Cucumis sativus OX=3659 GN=Csa_4G292450 PE=4 SV=1	Csa_4G292450	12.174	19.6	2	2	4	1.048	1.046	0.9065
A0A0A0L249	ras-related protein RABE1a(predicted) OS=Cucumis sativus OX=3659 GN=Csa_4G293850 PE=4 SV=1	Csa_4G293850	23.885	55.6	12	1	23	1.1275	1.057	0.7955
A0A0A0L0X3	Plant/T8M16-80 protein(predicted) OS=Cucumis sativus OX=3659 GN=Csa_4G430860 PE=4 SV=1	Csa_4G430860	46.772	3.9	1	1	1
A0A0A0LL55	DNA helicase OS=Cucumis sativus OX=3659 GN=Csa_2G009300 PE=3 SV=1	Csa_2G009300	81.173	12.8	8	8	9	0.945	1.0785	0.958
A0A0A0KFX7	Protein kinase domain-containing protein OS=Cucumis sativus OX=3659 GN=Csa_6G495050 PE=3 SV=1	Csa_6G495050	49.116	31.9	10	8	14	1.014	1.046	0.9455
A0A0A0KEP4	Ribosomal_S13_N domain-containing protein OS=Cucumis sativus OX=3659 GN=Csa_6G077430 PE=3 SV=1	Csa_6G077430	17.107	56.3	8	1	22	1.018	1.1645	0.794
A0A0A0L067	S-acyltransferase OS=Cucumis sativus OX=3659 GN=Csa_4G056790 PE=3 SV=1	Csa_4G056790	79.383	2.7	2	2	2
A0A0A0LVP3	Ribonucloprotein OS=Cucumis sativus OX=3659 GN=Csa_1G041530 PE=3 SV=1	Csa_1G041530	17.398	10.8	3	3	6	0.8775	1.09	1.0075
A0A0A0L1B7	LIMR family protein At5g01460(predicted) OS=Cucumis sativus OX=3659 GN=Csa_4G310190 PE=4 SV=1	Csa_4G310190	56.552	6.1	3	2	4	0.9855	1.017	0.9515
A0A0A0LYD6	pentatricopeptide repeat-containing protein At1g05750, chloroplastic(predicted) OS=Cucumis sativus OX=3659 GN=Csa_1G169950 PE=4 SV=1	Csa_1G169950	58.124	1.9	1	1	1
A0A0A0KI93	RRM domain-containing protein OS=Cucumis sativus OX=3659 GN=Csa_6G430680 PE=4 SV=1	Csa_6G430680	14.542	36	3	3	4	0.9225	1.022	1.0515
A0A0A0KZW5	RNA polymerase II transcriptional coactivator KELP(predicted) OS=Cucumis sativus OX=3659 GN=Csa_4G052710 PE=4 SV=1	Csa_4G052710	18.179	55.1	7	7	7	0.8725	1.053	1.078
A0A0A0LWU1	WD_REPEATS_REGION domain-containing protein OS=Cucumis sativus OX=3659 GN=Csa_1G588520 PE=4 SV=1	Csa_1G588520	59.572	35.2	13	13	24	0.9085	1.0915	0.981
A0A0A0LPK1	BZIP domain-containing protein OS=Cucumis sativus OX=3659 GN=Csa_2G381650 PE=4 SV=1	Csa_2G381650	17.537	10.8	2	2	2	0.9055	0.862	1.2345
A0A0A0LG66	Peptide deformylase OS=Cucumis sativus OX=3659 GN=Csa_3G837630 PE=3 SV=1	Csa_3G837630	30.754	33.7	7	7	13	0.966	0.959	1.117
A0A0A0KA36	Trafficking protein particle complex subunit OS=Cucumis sativus OX=3659 GN=Csa_6G087720 PE=3 SV=1	Csa_6G087720	21.685	10.3	3	3	4	1.008	1.031	1.0245
A0A0A0KSE1	Phosphoinositide phospholipase C OS=Cucumis sativus OX=3659 GN=Csa_5G203390 PE=4 SV=1	Csa_5G203390	68.069	29	15	15	24	1.058	1.017	0.9335
A0A0A0L494	Mitochondrial small heat shock protein OS=Cucumis sativus OX=3659 GN=Csa_3G020080 PE=3 SV=1	Csa_3G020080	20.799	34.4	5	5	6	1.0245	0.9385	1.075
A0A0A0K3X7	PKS_ER domain-containing protein OS=Cucumis sativus OX=3659 GN=Csa_7G058580 PE=4 SV=1	Csa_7G058580	38.17	19.2	6	4	12	1.0265	1.0075	0.9595
A0A0A0LPS8	Neuronal acetylcholine receptor subunit alpha-5(predicted) OS=Cucumis sativus OX=3659 GN=Csa_1G025860 PE=4 SV=1	Csa_1G025860	8.3945	23.9	2	2	2	0.851	0.998	1.177
A0A0A0LAG4	Glutamine synthetase OS=Cucumis sativus OX=3659 GN=Csa_3G150160 PE=3 SV=1	Csa_3G150160	47.777	48.6	19	19	94	0.9985	0.978	1.0215
A0A0A0KN39	Ubiquitin fusion protein OS=Cucumis sativus OX=3659 GN=Csa_5G139110 PE=4 SV=1	Csa_5G139110	13.61	24.1	4	2	25	0.982	1.009	0.985
A0A0A0KKK3	PALP domain-containing protein OS=Cucumis sativus OX=3659 GN=Csa_5G154750 PE=4 SV=1	Csa_5G154750	35.605	24.6	5	5	5	0.993	1.017	0.9955
A0A0A0LH06	J domain-containing protein OS=Cucumis sativus OX=3659 GN=Csa_3G810550 PE=4 SV=1	Csa_3G810550	32.557	20.6	6	6	7	0.888	1.1375	0.997
A0A0A0KAA4	LIM domain-containing protein WLIM2b(predicted) OS=Cucumis sativus OX=3659 GN=Csa_6G009480 PE=4 SV=1	Csa_6G009480	20.826	21.2	5	4	6	0.9645	0.9525	1.049
A0A0A0L5F4	ATP-grasp domain-containing protein OS=Cucumis sativus OX=3659 GN=Csa_3G110660 PE=3 SV=1	Csa_3G110660	56.815	22.8	12	12	17	0.966	1.0025	1.0355
A0A0A0KZP0	COP1-interacting protein(predicted) OS=Cucumis sativus OX=3659 GN=Csa_4G638390 PE=4 SV=1	Csa_4G638390	108.87	19.2	13	13	16	0.958	0.932	1.101
A0A0A0LJV5	60S ribosomal protein L38(predicted) OS=Cucumis sativus OX=3659 GN=Csa_2G098440 PE=3 SV=1	Csa_2G098440	8.0665	44.9	3	3	5	0.9435	1.0445	0.997
A0A0A0LJ10	Glucose-1-phosphate adenylyltransferase OS=Cucumis sativus OX=3659 GN=Csa_2G248700 PE=3 SV=1	Csa_2G248700	58.63	8.7	5	3	5	1.029	1.012	0.966
A0A0A0KFX6	GLUE N-terminal domain-containing protein OS=Cucumis sativus OX=3659 GN=Csa_6G400820 PE=4 SV=1	Csa_6G400820	29.651	17.2	3	3	3	1.0065	1.013	0.9835
A0A0A0KTH3	3-isopropylmalate dehydrogenase OS=Cucumis sativus OX=3659 GN=Csa_4G006270 PE=3 SV=1	Csa_4G006270	43.335	51.1	15	15	40	0.975	0.96	1.0585
A0A0A0LDH5	PfkB domain-containing protein OS=Cucumis sativus OX=3659 GN=Csa_3G740080 PE=4 SV=1	Csa_3G740080	37.463	64.5	18	14	51	0.997	1.002	0.9865
A0A0A0LDF2	RNase III domain-containing protein OS=Cucumis sativus OX=3659 GN=Csa_3G848810 PE=4 SV=1	Csa_3G848810	27.456	42.4	8	8	10	0.9685	1.0245	0.976
A0A0A0L7B2	pentatricopeptide repeat-containing protein At3g49240(predicted) OS=Cucumis sativus OX=3659 GN=Csa_3G239860 PE=4 SV=1	Csa_3G239860	70.489	25	15	15	20	1.014	1.0495	0.921
A0A0A0KWH2	Inos-1-P_synth domain-containing protein OS=Cucumis sativus OX=3659 GN=Csa_4G031000 PE=4 SV=1	Csa_4G031000	56.377	34.9	15	8	18	1.251	0.9545	0.829
A0A0A0L8J2	AMP-binding domain-containing protein OS=Cucumis sativus OX=3659 GN=Csa_3G535120 PE=4 SV=1	Csa_3G535120	74.67	11.7	6	5	8	1.0145	1.0305	0.956
A0A0A0K2Q9	Expansin-like EG45 domain-containing protein OS=Cucumis sativus OX=3659 GN=Csa_7G019890 PE=4 SV=1	Csa_7G019890	17.948	7.3	1	1	1	1.0315	0.9765	1.026
A0A0A0L2W9	Protein kinase domain-containing protein OS=Cucumis sativus OX=3659 GN=Csa_4G334670 PE=4 SV=1	Csa_4G334670	54.577	12	6	6	8	1.0485	0.9845	0.9415
A0A0A0LL61	Usp domain-containing protein OS=Cucumis sativus OX=3659 GN=Csa_2G247600 PE=4 SV=1	Csa_2G247600	19.717	13	2	2	3	0.9595	0.9825	1.068
A0A0A0LMN8	Glutaredoxin domain-containing protein OS=Cucumis sativus OX=3659 GN=Csa_2G074080 PE=4 SV=1	Csa_2G074080	19.943	5.6	1	1	2	0.935	1.0105	1.0745
A0A0A0LD08	Ribosomal protein OS=Cucumis sativus OX=3659 GN=Csa_3G687730 PE=3 SV=1	Csa_3G687730	38.843	40.7	13	7	47	0.929	0.9935	1.0675
A0A0A0KBQ6	haloacid dehalogenase-like hydrolase domain-containing protein Sgpp isoform X1(predicted) OS=Cucumis sativus OX=3659 GN=Csa_6G079780 PE=4 SV=1	Csa_6G079780	26.627	19.7	4	3	6	0.9735	1.0515	0.99
A0A0A0LQ27	Ornithine aminotransferase OS=Cucumis sativus OX=3659 GN=Csa_1G025890 PE=3 SV=1	Csa_1G025890	52.164	32.1	12	12	25	0.949	1.039	0.984
A0A0A0L246	Armadillo-like helical(predicted) OS=Cucumis sativus OX=3659 GN=Csa_4G629990 PE=4 SV=1	Csa_4G629990	57.184	10.5	4	4	7	1.0625	0.9785	0.903
A0A0A0KGV4	putative ribosome biogenesis GTPase RsgA 1(predicted) OS=Cucumis sativus OX=3659 GN=Csa_6G365180 PE=3 SV=1	Csa_6G365180	56.381	16.9	6	6	8	0.9795	0.9845	1.0325
A0A0A0KAQ6	Flavanone-3-hydroxylase OS=Cucumis sativus OX=3659 GN=Csa_6G108510 PE=3 SV=1	Csa_6G108510	35.757	51.7	15	15	34	1.019	0.992	0.9825
A0A0A0KSV4	phosphoglucomutase, cytoplasmic(predicted) OS=Cucumis sativus OX=3659 GN=Csa_5G568310 PE=3 SV=1	Csa_5G568310	63.159	51.9	26	26	64	1.07	1.0055	0.926
A0A0A0K793	UDP-glucuronosyltransferase OS=Cucumis sativus OX=3659 GN=Csa_7G058650 PE=4 SV=1	Csa_7G058650	52.14	17.5	7	6	15	1.0205	0.962	0.994
A0A0A0LQN1	ABC transporter B family member 25(predicted) OS=Cucumis sativus OX=3659 GN=Csa_1G039330 PE=4 SV=1	Csa_1G039330	67.6	4.9	3	3	3
A0A0A0KMP5	RmlD_sub_bind domain-containing protein OS=Cucumis sativus OX=3659 GN=Csa_5G156140 PE=4 SV=1	Csa_5G156140	33.574	53.3	14	12	27	1.023	0.9685	0.9955
A0A0A0LNU0	TPR_REGION domain-containing protein OS=Cucumis sativus OX=3659 GN=Csa_2G223130 PE=4 SV=1	Csa_2G223130	37.535	34.7	9	9	13	0.9485	1.033	1.0055
A0A0A0LVZ8	HATPase_c domain-containing protein OS=Cucumis sativus OX=3659 GN=Csa_1G569270 PE=3 SV=1	Csa_1G569270	79.929	50.4	34	22	128	0.964	1.0685	0.942
A0A0A0LZG7	Glycylpeptide N-tetradecanoyltransferase OS=Cucumis sativus OX=3659 GN=Csa_1G589690 PE=3 SV=1	Csa_1G589690	49.703	22.4	7	7	10	0.991	1.0155	0.992
A0A0A0K471	Phloem filament protein OS=Cucumis sativus OX=3659 GN=Csa_7G067340 PE=4 SV=1	Csa_7G067340	12.861	9.2	1	1	1
A0A0A0KNF5	5'-3' exoribonuclease OS=Cucumis sativus OX=3659 GN=Csa_5G471090 PE=3 SV=1	Csa_5G471090	125.8	18	17	14	21	0.9765	1.03	0.975
A0A0A0LSG4	Protein kinase domain-containing protein OS=Cucumis sativus OX=3659 GN=Csa_1G077740 PE=3 SV=1	Csa_1G077740	47.128	6.9	3	1	4	0.9535	0.9945	1.0485
A0A0A0LN38	Ribosomal_L16 domain-containing protein OS=Cucumis sativus OX=3659 GN=Csa_2G336100 PE=4 SV=1	Csa_2G336100	24.925	38.6	9	4	22	0.989	1.0475	0.92
A0A0A0KUA8	t-SNARE coiled-coil homology domain-containing protein OS=Cucumis sativus OX=3659 GN=Csa_5G637740 PE=4 SV=1	Csa_5G637740	24.935	5	1	1	1	1.0055	1.0605	0.936
A0A0A0LCR8	acyl-coenzyme A oxidase 4, peroxisomal(predicted) OS=Cucumis sativus OX=3659 GN=Csa_3G731060 PE=3 SV=1	Csa_3G731060	48.253	22	9	9	16	1.053	1.009	0.9545
[truncated: 4,656 more rows]

## Sheet: (B)Cold
Supplementary Table 3. Summary of the differential proteins data
(B) Summarized data of differential proteins under cold
ID	log2(FoldChange)	FDR
Csa_3G598910	2.32893	1.10497e-07
Csa_3G217140	1.70337	2.40555e-44
Csa_6G072990	1.63851	3.36037e-09
Csa_3G217160	1.32199	2.01271e-14
Csa_5G638340	1.2351	2.92732e-18
Csa_3G078800	1.06783	1.10497e-07
Csa_4G501830	0.989958	0.00859836
Csa_6G509040	0.986283	3.2466e-08
Csa_1G528510	0.834666	1.08352e-06
Csa_5G146950	0.828075	3.2466e-08
Csa_2G401440	0.790449	0.000147997
Csa_7G222870	0.779362	3.78305e-07
Csa_1G039020	0.761833	0.00190273
Csa_7G222880	0.729199	1.2649e-07
Csa_3G826660	0.697713	2.93049e-06
Csa_6G057160	0.658389	0.0067259
Csa_6G085120	0.639437	0.0233497
Csa_1G710160	0.637484	0.000158887
Csa_2G433350	0.615518	0.000902433
Csa_1G542510	0.586802	0.000379211
Csa_7G067350	0.578904	0.0120587
Csa_6G077430	0.558455	0.0293535
Csa_3G902910	0.53624	0.00655931
Csa_6G147460	0.526352	0.0331238
Csa_4G304790	0.514112	0.0206041
Csa_1G042700	0.491528	0.00291916
Csa_5G320430	0.483603	0.0300977
Csa_5G589390	0.462567	0.00622099
Csa_4G003620	0.458748	0.0331238
Csa_6G522690	0.452394	0.0103014
Csa_4G293030	0.451988	0.0112918
Csa_3G841990	0.444099	0.0136741
Csa_7G056500	0.43946	0.0289942
Csa_1G008570	0.438674	0.0331238
Csa_3G842070	0.434958	0.0120587
Csa_6G476050	0.420843	0.0120587
Csa_3G877610	0.419137	0.0246384
Csa_1G528590	0.410023	0.0331238
Csa_1G004980	0.392982	0.0300977
Csa_1G597770	-0.40459	0.0345667
Csa_3G535630	-0.416702	0.0481673
Csa_3G151370	-0.434491	0.0431681
GATC	-0.438415	0.0225356
Csa_2G277080	-0.444021	0.015613
Csa_1G042960	-0.44459	0.0115429
Csa_5G158560	-0.44532	0.0422598
Csa_3G776970	-0.482089	0.0393993
Csa_7G390140	-0.49044	0.00996689
Csa_1G605640	-0.494187	0.0233497
Csa_5G220390	-0.495085	0.0142909
Csa_2G370390	-0.50097	0.00388216
Csa_2G366700	-0.50203	0.0246384
Csa_3G044510	-0.538049	0.00388216
Csa_4G638320	-0.546556	0.0106301
Csa_5G139650	-0.548932	0.0398717
Csa_3G826680	-0.567078	0.0146903
Csa_3G003480	-0.589096	0.0398717
Csa_3G119420	-0.590676	0.00388216
Csa_5G602160	-0.597842	0.0112918
Csa_4G329560	-0.639434	0.0419489
Csa_3G879480	-0.670631	0.0331238
Csa_5G197110	-0.673277	0.00312629
Csa_2G058620	-0.682999	0.00996689
Csa_7G333900	-0.706953	0.0331238
Csa_7G007880	-0.710085	0.00388216
Csa_7G047420	-0.719816	0.0070866
Csa_1G527875	-0.729007	0.0142909
Csa_6G500600	-0.773267	0.0181847
Csa_4G131140	-0.812194	9.1575e-05
Csa_5G218230	-0.910918	0.000158887
Csa_3G560760	-1.09128	0.0398717
Csa_5G589910	-1.24827	9.88201e-09
Csa_3G634350	-1.80122	1.34212e-05
Csa_2G012680	-4.28983	1.56864e-29
Csa_2G379340	-24.084	0.000153339

## Sheet: (C)BR_cold
Supplementary Table 3. Summary of the differential proteins data
(C) Summarized data of differential proteins regulated by EBR under cold stress
ID	log2(FoldChange)	FDR
Csa_2G379340	24.8145	7.25445e-06
Csa_5G220390	0.65497	1.41129e-05
Csa_6G085120	-0.622968	1.96787e-05
Csa_3G217140	-0.931599	0.0151054
Csa_4G501830	-0.941658	3.42929e-07

## Sheet: (D)BR-non-cold
Supplementary Table 3. Summary of the differential proteins data
(D) Summarized data of differential proteins regulated by EBR under non-cold stress
ID	log2(FoldChange)	FDR
Csa_3G873280	0.75505	0.0058951
Csa_6G078600	0.677942	0.0203447
Csa_7G048000	0.567923	0.0138392
Csa_6G115600	0.510259	0.000430621
Csa_2G357270	0.490302	0.00559836
Csa_3G783840	0.445553	0.00831345
Csa_6G046380	0.436121	0.0367809
Csa_1G470300	0.431448	0.029908
Csa_4G376140	0.421914	0.0178305
Csa_2G009430	0.389959	0.0138392
Csa_3G225830	0.378737	0.0494969
Csa_2G429010	0.376851	0.0138392
Csa_3G150740	0.371282	0.0194348
Csa_3G915100	0.363526	0.0203447
Csa_4G629470	0.358431	0.0286732
Csa_3G027730	0.338822	0.0494969
Csa_6G338670	-0.334335	0.0494969
Csa_1G587460	-0.371332	0.0255715
Csa_2G297150	-0.394946	0.0138392
Csa_6G486730	-0.397118	0.0191794
Csa_1G392600	-0.428261	0.00360937
Csa_6G408200	-0.437746	0.0494969
Csa_1G541390	-0.479223	0.0097366
Csa_1G472980	-0.556637	0.0239221
Csa_3G184030	-0.57854	3.12054e-05
Csa_7G390240	-0.593825	0.00365153
Csa_6G178950	-0.634641	0.00831345
Csa_6G517400	-0.636632	5.24318e-07
Csa_3G223320	-0.703864	3.92823e-06
Csa_5G038312	-0.779557	0.00360937
