# Supplementary material for: Proteome and phosphoproteome analysis of 2,4-epibrassinolide-mediated cold stress response in cucumber seedlings
Source: Front Plant Sci. 2023 Feb 21;14:1104036. doi: 10.3389/fpls.2023.1104036 (PMC9989176; doi:10.3389/fpls.2023.1104036)
Supplement: Supplementary file 12 [file Table_5.xls]

## Sheet: Sheet1
Supplementary Table 5. Cold-responsive phosphopeptides corresponding protein alignment between cucumber and tomato and Arabidopsis
Query id	Subject id	% identity	alignment length	?mismatches	?gap openings	?q. start	?q. end	?s. start	?s. end	?e-value	?bit score
Csa4G000580.1	Solyc04g077020.3.1	97.45	432	11	0	1	432	1	432	0	850
Csa3G842710.1	AT5G19770.1	96.51	430	15	0	1	430	1	430	0	841
Csa4G295440.1	Solyc10g086410.3.1	95.47	618	28	0	1	618	1	618	0	1176
Csa3G848120.1	Solyc12g095990.2.1	95.16	413	20	0	1	413	1	413	0	816
Csa6G517340.1	AT4G21710.1	94.35	1169	66	0	76	1244	20	1188	0	2285
Csa6G446420.1	Solyc06g074980.3.1	93.84	795	48	1	1	795	1	794	0	1454
Csa6G426880.1	AT1G08420.1	92.01	939	73	2	65	1002	81	1018	0	1629
Csa2G013240.1	AT3G26560.1	90.83	960	87	1	260	1218	209	1168	0	1705
Csa1G050250.1	Solyc05g014470.3.1	90.06	332	33	0	3	334	5	336	0	594
Csa7G308910.1	Solyc11g020610.2.1	89.71	554	55	2	1	554	1	552	0	1053
Csa4G269780.1	Solyc11g062410.2.1	89.47	437	44	2	6	441	1	436	0	787
Csa2G252020.1	Solyc01g110360.3.1	89.06	384	42	0	14	397	14	397	0	712
Csa7G049210.1	Solyc07g055320.3.1	88.86	682	75	1	103	784	312	992	0	1095
Csa6G365750.1	Solyc08g014420.3.1	87.9	347	32	2	3	349	2	338	0	619
Csa1G008520.1	AT3G47950.1	87.87	610	62	2	200	801	355	960	0	957
Csa3G878780.1	Solyc08g061100.3.1	87.76	1087	107	8	1	1062	1	1086	0	1925
Csa4G453650.1	Solyc01g103940.3.1	87.58	314	31	1	1	306	1	314	0	588
Csa4G083510.1	Solyc07g062130.3.1	87.39	674	81	2	1	670	1	674	0	1231
Csa7G067490.1	Solyc04g009200.3.1	87.05	440	56	1	65	503	43	482	0	762
Csa2G351000.1	Solyc01g081010.3.1.1	86.32	680	88	3	1	675	1	680	0	1103
Csa6G136020.1	AT1G79550.1	85.68	398	57	0	83	480	4	401	0	693
Csa4G110070.1	Solyc10g081100.2.1	85.55	692	85	8	1	686	1	683	0	998
Csa3G002780.1	AT5G66190.1	85.34	341	40	3	77	413	26	360	0	575
Csa4G166980.1	Solyc01g087210.3.1	85.33	1077	122	5	8	1050	9	1083	0	1820
Csa4G197830.1	AT1G09780.1	85.32	538	79	0	21	558	20	557	0	893
Csa6G518380.1	Solyc10g008740.3.1	85.13	390	54	2	34	419	37	426	0	580
Csa4G311220.1	Solyc09g014760.3.1	84.99	373	52	2	1	373	1	369	0	574
Csa3G638540.1	Solyc08g076220.3.1	84.71	412	37	4	1	408	1	390	0	706
Csa3G682170.1	Solyc07g066470.3.1	84.66	326	50	0	37	362	38	363	0	555
Csa7G431360.1	Solyc04g009950.3.1	84.38	365	45	3	1	361	1	357	0	596
Csa5G505770.1	AT3G55320.1	84.35	1412	206	6	1	1401	1	1408	0	2225
Csa6G022350.1	AT4G36690.1	84.28	369	56	2	221	587	205	573	0	607
Csa3G113920.1	Solyc01g102580.3.1	84.13	605	91	3	3	606	1	601	0	972
Csa6G488340.1	Solyc02g065400.3.1	83.99	331	51	2	1	331	1	329	0	566
Csa3G121590.1	AT5G12370.1	83.54	826	123	5	15	838	11	825	0	1306
Csa4G334690.1	Solyc09g015830.2.1	83.37	457	74	2	442	897	142	597	0	774
Csa7G009790.1	Solyc01g111240.3.1.1	83.24	722	118	3	506	1224	626	1347	0	1106
Csa1G590280.1	AT5G20490.1	83.18	1528	253	2	3	1529	2	1526	0	2531
Csa5G312840.1	AT1G12840.1	82.97	370	62	1	1	370	7	375	0	609
Csa7G026240.1	AT2G17290.1	82.92	562	76	5	1	561	1	543	0	961
Csa3G126240.1	AT3G60750.1	82.47	730	119	2	16	741	16	740	0	1204
Csa7G238980.1	AT4G16340.1	81.43	1820	319	8	20	1836	27	1830	0	2865
Csa4G310720.1	Solyc09g014770.3.1	81.02	843	135	6	1	837	1	824	0	1412
Csa5G083860.1	Solyc05g017980.3.1	80.97	620	106	7	13	629	11	621	0	785
Csa4G269720.1	Solyc06g073540.3.1	80.87	878	161	3	39	909	30	907	0	1528
Csa6G497080.1	AT5G65700.1	80.77	957	179	3	23	974	20	976	0	1512
Csa3G901080.1	AT4G25960.1	80.48	1214	230	3	53	1265	60	1267	0	1932
Csa5G139050.1	Solyc06g084440.3.1	80.05	411	82	0	1	411	1	411	0	664
Csa2G075340.1	Solyc04g010070.3.1	79.96	539	108	0	1	539	1	539	0	868
Csa1G560830.1	Solyc08g042050.3.1	79.7	596	109	3	62	650	53	643	0	917
Csa4G572320.1	AT2G07360.1	79.66	880	160	10	1	873	329	1196	0	1293
Csa4G642520.1	AT1G27770.1	79.61	1020	196	1	1	1008	1	1020	0	1618
Csa5G647440.1	Solyc11g039650.2.1	79.59	926	178	8	4	926	1	918	0	1294
Csa3G077600.1	AT3G20410.1	79.57	470	93	1	53	519	72	541	0	808
Csa6G409920.1	AT1G08420.1	79.3	372	75	1	1	370	622	993	0	617
Csa3G893410.1	AT4G37870.1	79.26	651	127	4	26	670	23	671	0	1023
Csa2G012680.1	Solyc01g098090.3.1	79.15	729	145	3	3	725	7	734	0	1212
Csa6G008780.1	AT3G55610.1	79.02	715	150	0	1	715	1	715	0	1048
Csa2G401410.1	AT1G59610.1	78.89	900	168	9	4	891	1	890	0	1310
Csa4G055310.1	AT4G10840.1	78.52	610	110	6	1	593	4	609	0	924
Csa1G051810.1	AT5G61790.1	78.33	466	101	0	24	489	25	490	0	630
Csa4G006320.1	Solyc03g117360.3.1	77.87	1166	168	9	1	1085	22	1178	0	1773
Csa2G005890.1	AT2G26910.1	77.82	1420	315	0	1	1420	1	1420	0	2248
Csa6G118280.1	AT4G35300.1	77.81	739	156	4	1	732	1	738	0	1021
Csa2G299360.1	AT1G79830.1	77.78	630	140	0	382	1011	327	956	0	790
Csa5G608030.1	AT1G26190.1	77.62	630	131	4	1	625	1	625	0	981
Csa1G014480.1	AT1G26190.1	77.48	595	124	5	1	590	1	590	0	929
Csa4G093000.1	AT3G02090.1	77.11	533	115	2	1	528	1	531	0	834
Csa6G182690.1	AT1G07110.1	76.95	755	159	5	1	751	1	744	0	1145
Csa2G382730.1	Solyc03g025280.3.1	76.92	871	197	4	7	875	3	871	0	1179
Csa6G338670.1	Solyc04g064700.3.1	76.85	933	206	7	98	1022	115	1045	0	1355
Csa5G576590.1	Solyc05g008060.3.1	76.84	665	113	14	1	636	1	653	0	941
Csa3G624060.1	Solyc06g007980.3.1	76.77	564	123	3	63	624	82	639	0	861
Csa5G182730.1	AT2G39730.1	76.75	443	95	2	1	443	1	435	0	684
Csa5G577960.1	AT3G19960.1	76.6	1184	249	9	1	1174	1	1166	0	1754
Csa6G092530.1	AT5G13160.1	76.39	466	90	3	1	463	1	449	0	708
Csa6G128000.1	AT4G03550.1	76.25	1764	395	9	18	1765	24	1779	0	2732
Csa2G035500.1	Solyc03g097070.3.1	76.12	381	90	1	1	380	1	381	0	548
Csa1G224890.1	AT5G20280.1	76.06	1065	227	11	1	1060	1	1042	0	1587
Csa5G157410.1	Solyc08g079710.3.1	75.93	918	194	5	8	914	4	905	0	1347
Csa4G007600.1	Solyc00g006830.3.1	75.84	1130	257	3	1	1128	1	1116	0	1442
Csa6G502070.1	Solyc11g011780.2.1.1	75.66	489	114	2	1	484	1	489	0	751
Csa3G207380.1	Solyc01g108250.3.1	75.65	579	121	7	83	653	72	638	0	900
Csa6G520240.1	Solyc07g055300.3.1	75.64	854	204	2	1	850	1	854	0	1332
Csa3G560760.1	AT3G26935.1	75.58	430	97	4	1	429	1	423	0	661
Csa3G444620.1	Solyc03g120980.3.1	75.52	629	148	4	19	647	1444	2066	0	946
Csa1G001480.1	Solyc06g072050.3.1	75.28	530	120	4	16	540	19	542	0	675
Csa5G383850.1	AT1G37130.1	75	924	215	9	1	915	1	917	0	1421
Csa3G784390.1	AT5G06530.1	74.73	744	177	3	8	745	11	749	0	1026
Csa3G877670.1	AT2G25430.1	74.73	637	137	9	1	622	1	628	0	779
Csa1G207310.1	AT4G29060.1	74.44	489	114	4	623	1111	474	951	0	675
Csa3G735050.1	AT3G09560.1	74.28	416	101	4	503	914	491	904	0	651
Csa3G002900.1	Solyc08g083070.3.1	74.15	468	104	5	86	549	114	568	0	689
Csa2G030060.1	Solyc01g099350.3.1	74.03	670	167	5	3	670	2	666	0	969
Csa7G398140.1	AT4G02350.1	73.95	806	190	3	1	805	1	787	0	1177
Csa6G123470.1	AT2G20900.1	73.9	479	115	6	9	479	8	484	0	679
Csa7G379100.1	Solyc09g065700.3.1	73.89	3619	892	22	1	3601	1	3584	0	5154
Csa1G423300.1	Solyc02g021420.3.1	73.72	974	243	3	1	962	1	973	0	1440
Csa2G060390.1	Solyc02g021420.3.1	73.72	974	255	1	1	974	1	973	0	1472
Csa3G642730.1	Solyc12g017450.2.1	73.31	487	111	5	1	483	1	472	0	686
Csa5G284520.1	Solyc05g008060.3.1	73.26	662	135	10	1	629	1	653	0	920
Csa6G434400.1	AT1G51500.1	73.23	665	173	3	28	687	23	687	0	976
Csa6G116680.1	Solyc01g097770.3.1	73.22	885	211	9	9	884	49	916	0	1298
Csa3G073820.1	AT5G55230.1	73.13	588	150	6	1	581	1	587	0	807
Csa2G174090.1	Solyc04g010070.3.1	72.78	540	145	2	1	539	1	539	0	779
Csa3G126980.1	AT3G43300.1	72.7	1802	426	15	1	1782	1	1756	0	2577
Csa7G330400.1	AT2G20190.1	72.44	1448	381	12	1	1440	1	1438	0	1992
Csa2G250930.1	Solyc11g044880.2.1	72.43	1059	256	14	34	1082	35	1067	0	1387
Csa5G608280.1	Solyc05g009930.3.1	71.89	1014	233	16	1	986	1	990	0	1095
Csa7G325160.1	AT1G76810.1	71.43	819	205	10	558	1360	489	1294	0	1125
Csa4G082320.1	AT5G19010.1	71.4	430	119	2	1	429	1	427	0	651
Csa1G538180.1	AT4G20940.1	71.36	1051	281	12	17	1061	1	1037	0	1323
Csa3G822500.1	AT2G41560.1	71.35	1026	288	3	5	1030	4	1023	0	1446
Csa7G396400.1	Solyc06g084530.3.1	71.26	1124	302	11	4	1119	141	1251	0	1550
Csa5G203390.1	Solyc05g052760.3.1	71.17	600	155	7	1	599	1	583	0	863
Csa3G124950.1	AT2G45540.1	71.16	2940	767	24	68	2963	44	2946	0	3620
Csa1G629080.1	AT5G19390.1	71.06	888	219	13	1	869	1	869	0	1044
Csa2G270730.1	Solyc01g111530.3.1	70.72	1827	464	14	59	1857	65	1848	0	2234
Csa3G073870.1	Solyc07g064950.3.1	70.68	457	133	1	82	537	70	526	0	696
Csa7G073390.1	Solyc01g107750.3.1	70.66	593	146	10	40	612	528	1112	0	811
Csa2G370380.1	Solyc04g076620.3.1	70.59	1452	394	13	2223	3666	2166	3592	0	1928
Csa6G490000.1	Solyc02g090190.1.1.1	70.54	947	250	12	1	937	1	928	0	1236
Csa1G659020.1	Solyc11g008900.2.1	70.49	410	72	6	1	367	30	433	0	577
Csa4G001670.1	AT4G02510.1	70.36	813	231	8	674	1477	640	1451	0	944
Csa6G499030.1	Solyc11g010560.2.1	70.29	1306	348	12	1	1276	1	1296	0	1769
Csa7G007890.1	Solyc01g110480.3.1	70.28	498	130	9	31	521	33	519	0	536
Csa6G518180.1	Solyc10g008950.3.1	70.26	1029	251	3	34	1008	42	1069	0	1370
Csa1G005560.1	Solyc04g025940.3.1	70.24	840	244	2	16	851	16	853	0	1206
Csa7G447950.1	AT1G53730.1	70.22	413	110	8	306	714	311	714	0	559
Csa3G812240.1	Solyc04g015830.3.1	70.07	989	252	7	1	986	1	948	0	1313
Csa4G164350.1	Solyc04g015830.3.1	70.02	954	271	4	1	945	1	948	0	1275
Csa6G141380.1	Solyc11g069490.2.1	69.87	853	250	5	1	851	1	848	0	1077
Csa1G004960.1	AT3G27960.1	69.86	511	150	2	226	732	149	659	0	722
Csa1G257340.1	Solyc07g005810.3.1	69.84	756	207	10	45	797	668	1405	0	991
Csa1G600970.1	AT2G27100.1	69.76	592	154	8	1	590	152	720	0	759
Csa7G290480.1	AT1G34320.1	69.62	665	180	11	1	651	1	657	0	915
Csa1G031890.1	Solyc03g098290.3.1	69.52	807	212	2	13	785	4	810	0	1165
Csa4G628350.1	AT1G53210.1	69.45	550	163	2	45	589	36	585	0	665
Csa6G301020.1	AT3G45780.1	69.4	1049	252	17	1	1033	1	996	0	1342
Csa3G002910.1	Solyc08g083040.3.1	69.32	753	200	9	3	726	1	751	0	998
Csa7G007880.1	Solyc01g110480.3.1	68.87	530	140	11	2	519	3	519	0	559
Csa3G840350.1	Solyc04g015130.3.1	68.76	541	141	10	154	671	72	607	0	684
Csa4G538080.1	AT3G12020.1	68.38	718	202	8	40	749	247	947	0	852
Csa6G355400.1	Solyc03g032040.3.1	68.21	733	214	10	1	724	1	723	0	874
Csa2G401440.1	AT4G10120.1	68.19	1050	304	8	5	1027	4	1050	0	1426
Csa3G063680.1	AT5G55310.1	68.16	738	197	6	180	889	184	911	0	926
Csa5G625960.1	AT5G06970.1	68.11	599	178	5	1	597	1	588	0	639
Csa3G129610.1	Solyc01g088800.3.1	67.99	553	133	12	206	721	508	1053	0	671
Csa1G533460.1	AT5G58440.1	67.64	584	165	8	133	693	1	583	0	705
Csa2G007420.1	Solyc03g116750.3.1	66.93	1140	283	15	1	1054	1	1132	0	1399
Csa5G524800.1	Solyc02g086790.3.1	66.67	711	176	7	1	662	2	700	0	937
Csa3G731150.1	AT5G19450.1	66.48	534	170	4	1	527	1	532	0	735
Csa3G843850.1	Solyc12g019860.2.1	65.48	901	245	11	3	896	7	848	0	1025
Csa4G649590.1	Solyc08g061320.3.1	65.29	582	187	12	1	578	1	571	0	719
Csa6G190240.1	Solyc06g005670.3.1	65.2	1043	271	20	1	1035	10	968	0	1120
Csa4G652870.1	Solyc04g082070.3.1	65.17	491	131	7	17	502	10	465	0	634
Csa7G258850.1	AT1G49340.1	64.88	823	258	10	1	807	1	808	0	922
Csa5G176530.1	Solyc04g009560.3.1	64.83	833	248	11	10	821	15	823	0	917
Csa3G152100.1	Solyc01g067480.3.1	64.55	725	185	11	1	678	1	700	0	886
Csa4G630560.1	AT3G15220.1	64.36	707	220	11	1	692	1	690	0	816
Csa3G122300.1	Solyc01g094800.3.1	64.28	2203	706	34	98	2247	2	2176	0	2368
Csa3G775250.1	Solyc10g083380.2.1	63.92	449	125	5	133	555	38	475	0	541
Csa1G257940.1	Solyc07g006035.1.1	63.83	1858	563	30	39	1826	39	1857	0	2053
Csa3G017000.1	Solyc08g077510.3.1	63.64	440	141	4	1	429	1	432	0	577
Csa3G481230.1	AT1G52320.1	63.62	437	158	1	280	716	318	753	0	564
Csa3G047900.1	Solyc07g065680.3.1	63.1	664	218	4	13	652	12	672	0	652
Csa3G734360.1	Solyc09g010520.3.1	62.92	480	153	8	1	468	1	467	0	522
Csa6G136540.1	AT1G16270.1	62.92	534	168	8	676	1206	641	1147	0	655
Csa4G334730.1	AT3G08680.1	62.88	598	211	5	25	612	24	620	0	679
Csa2G070900.1	Solyc03g120700.3.1	62.85	1058	367	9	11	1056	30	1073	0	1281
Csa1G029580.1	AT1G73450.1	62.52	1198	392	18	1	1187	1	1152	0	1324
Csa2G033270.1	Solyc03g116750.3.1	62.38	1143	384	15	1	1115	1	1125	0	1424
Csa3G645880.1	AT1G54090.1	62.32	613	211	6	9	607	14	620	0	707
Csa2G327510.1	Solyc11g007960.2.1	61.51	504	179	3	2	505	4	492	0	607
Csa2G277080.1	Solyc12g100000.2.1	61.37	699	236	9	149	841	3	673	0	736
Csa2G011430.1	AT3G04740.1	61.23	1826	551	25	3	1809	2	1689	0	2025
Csa4G062390.1	Solyc12g006420.2.1	61.1	820	298	11	1	805	1	814	0	819
Csa5G550170.1	AT1G66150.1	60.71	934	338	13	32	950	23	942	0	1083
Csa3G851760.1	AT5G54280.1	60.69	1048	370	16	171	1196	1	1028	0	1199
Csa1G263990.1	Solyc08g029190.3.1	60.57	459	177	3	255	711	211	667	0	565
Csa7G325700.1	Solyc10g009490.2.1	60.43	1362	498	23	1	1341	1	1342	0	1414
Csa5G172870.1	AT5G35980.1	60.31	960	348	17	25	963	8	955	0	1073
Csa4G664370.1	Solyc10g006330.3.1.1	60.09	907	280	21	8	864	6	880	0	889
Csa3G045180.1	Solyc07g065950.3.1	59.55	1419	527	18	16	1417	19	1407	0	1438
Csa5G650610.1	AT5G16780.1	59.46	772	272	13	172	934	74	813	0	660
Csa1G050430.1	Solyc06g084530.3.1	59.17	1134	427	11	155	1266	132	1251	0	1212
Csa1G535290.1	Solyc07g056030.3.1	58.88	946	332	18	194	1092	31	966	0	933
Csa1G015850.1	Solyc12g038340.2.1	58.6	657	229	11	1	651	1	620	0	686
Csa2G075400.1	AT1G04780.1	58.02	586	211	11	3	567	7	578	0	650
Csa3G872030.1	Solyc04g081260.3.1	57.99	1114	410	15	1	1077	1	1093	0	1105
Csa6G091840.1	Solyc05g023740.3.1	57.71	953	349	16	25	938	21	958	0	927
Csa7G432360.1	Solyc06g068230.3.1	57.33	1774	642	32	1	1700	1	1733	0	1770
Csa4G361800.1	Solyc06g060120.3.1	57.31	759	288	14	74	815	52	791	0	760
Csa6G087790.1	Solyc01g095900.3.1	57.13	1957	705	31	92	1947	1	1924	0	1916
Csa6G509710.1	AT4G35470.1	56.41	569	198	9	9	565	12	542	0	579
Csa2G121970.1	AT4G10120.1	56.3	952	360	15	2	941	138	1045	0	993
Csa5G580650.1	AT5G23430.1	56.05	892	284	13	1	842	1	834	0	893
Csa2G118310.1	Solyc01g088700.3.1	55.91	1100	429	21	822	1887	728	1805	0	1011
Csa5G153100.1	AT1G63640.1	54.51	1053	402	18	10	1051	45	1031	0	1052
Csa3G727910.1	AT5G49760.1	53.66	969	418	17	6	966	8	953	0	852
Csa4G644700.1	AT1G44910.1	53.6	862	302	15	3	828	4	803	0	711
Csa2G049880.1	Solyc07g006760.3.1	53.21	1122	427	26	79	1157	16	1082	0	1033
Csa3G782650.1	Solyc03g020020.3.1	52.66	1937	848	25	1	1899	1	1906	0	1659
Csa6G445230.1	Solyc09g007870.3.1	52.51	1337	563	25	1	1288	1	1314	0	1080
Csa4G179170.1	Solyc06g076020.3.1	51.61	591	264	9	60	633	10	595	0	570
Csa2G442260.1	AT5G16730.1	51.49	839	348	15	19	844	25	817	0	570
Csa3G047920.1	Solyc04g076620.3.1	50.68	1401	578	35	2410	3784	2279	3592	0	1109
Csa4G269710.1	Solyc06g073550.3.1	50.6	911	403	16	3	881	1	896	0	688
Csa6G522110.1	Solyc02g071180.3.1	50.42	841	340	25	76	883	14	810	0	600
Csa4G664240.1	AT1G20760.1	50.21	956	395	24	1	922	8	916	0	746
Csa7G024160.1	Solyc02g082540.3.1	50.15	1007	379	34	3	970	2	924	0	704
Csa3G391900.1	Solyc12g043120.2.1	50.13	788	337	8	1	736	1	784	0	784
Csa1G057040.1	Solyc02g031860.3.1	49.8	1227	551	27	15	1199	21	1224	0	996
Csa7G387680.1	AT1G03080.1	49.75	1190	578	6	13	1191	12	1192	0	921
Csa1G005620.1	AT3G48050.1	49.64	1656	748	37	1	1614	1	1612	0	1179
Csa3G020010.1	Solyc08g007360.3.1	49.5	992	402	18	1	911	1	974	0	768
Csa7G062840.1	Solyc04g056270.3.1	49.18	1094	491	22	1	1058	1	1065	0	926
Csa2G361560.1	Solyc04g080240.3.1	49.16	897	422	19	22	909	15	886	0	717
Csa4G000610.1	AT1G44910.1	49.11	839	368	15	29	849	5	802	0	660
Csa1G531190.1	Solyc10g076710.2.1	48.92	601	251	10	2	551	3	598	0	550
Csa6G115600.1	Solyc12g011050.2.1	48.43	733	322	12	25	715	21	739	0	627
Csa6G301080.1	AT5G47910.1	47.66	791	380	15	59	832	148	921	0	701
Csa5G643940.1	AT1G67230.1	47.5	1221	544	19	1	1213	1	1132	0	776
Csa2G173580.1	Solyc09g090270.3.1	46.98	1356	586	36	1	1301	1	1278	0	928
Csa5G135340.1	Solyc07g065840.2.1	45.48	675	344	9	77	739	5	667	0	543
Csa7G252150.1	AT1G79280.1	45.24	1397	660	25	3	1340	707	2057	0	845
Csa6G074030.1	Solyc06g035940.3.1	44.96	705	326	13	136	837	24	669	0	565
Csa3G183890.1	AT5G59700.1	44.42	824	371	20	27	786	29	829	0	579
Csa3G878940.1	Solyc08g067790.3.1	40.71	990	461	31	78	1037	78	971	0	564
Csa4G061840.1	Solyc07g043320.3.1	40.13	1545	717	23	1	1424	1	1458	0	691
Csa6G092590.1	Solyc05g015930.3.1	40.05	1688	837	47	1	1648	1	1553	0	826
Csa1G004310.1	Solyc03g112660.3.1	37.97	1525	765	49	1	1405	1	1464	0	651
Csa1G039070.1	Solyc12g038490.2.1	34.42	1865	1058	48	1	1774	1	1791	0	723
Csa2G249270.1	AT4G39150.1	72.14	341	91	1	1	337	1	341	1e-179	503
Csa4G308550.1	Solyc09g014520.3.1	89.01	282	30	1	1	282	1	281	5e-179	496
Csa4G194270.1	Solyc10g081600.2.1	66.34	404	117	6	8	396	255	654	7e-178	513
Csa5G152810.1	Solyc08g014420.3.1	73.86	306	79	1	16	321	34	338	5e-176	495
Csa1G599450.1	AT2G28000.1	51.98	531	250	4	53	582	37	563	2e-174	509
Csa1G650130.1	Solyc05g032850.3.1	48.24	597	261	10	15	576	19	602	2e-174	509
Csa3G902260.1	Solyc08g076920.3.1	61.96	418	134	7	1	399	1	412	3e-174	494
Csa6G326920.1	Solyc01g058450.3.1	55.12	664	265	10	27	675	94	739	3e-172	511
Csa6G522690.1	AT2G34430.1	87.59	266	32	1	1	265	1	266	3e-171	475
Csa3G062570.1	Solyc10g006050.3.1	58.88	484	181	7	1	480	2	471	1e-169	488
Csa4G017040.1	AT2G43160.1	46.22	846	309	26	1	753	1	793	1e-169	515
Csa3G426390.1	AT4G27060.1	49.2	624	235	19	1	616	313	862	3e-167	500
Csa7G014450.1	AT4G35100.1	86.43	280	38	0	1	280	1	280	4e-167	466
Csa6G139750.1	AT1G29930.1	89.37	254	25	2	15	267	15	267	9e-166	461
Csa3G391380.1	Solyc06g083980.2.1	52.18	504	205	8	1	498	1	474	8e-165	478
Csa6G185840.1	AT3G03520.1	56.19	404	172	4	1	401	106	507	9e-165	474
Csa2G122520.1	AT5G02490.1	48.92	601	283	10	74	655	10	605	1e-164	490
Csa3G011600.1	Solyc08g076920.3.1	64.25	414	102	5	1	370	1	412	3e-164	467
Csa3G664560.1	AT2G34430.1	84.59	266	36	3	2	265	4	266	1e-162	453
Csa5G643900.1	AT1G26150.1	62.63	396	113	5	346	707	347	741	1e-162	490
Csa1G225390.1	AT2G11520.1	55.34	468	181	6	54	512	57	505	4e-162	471
Csa6G445120.1	AT2G37170.1	81.05	285	53	1	1	284	1	285	6e-162	453
Csa5G139400.1	Solyc03g083210.3.1	57.28	426	173	4	12	432	46	467	5e-161	464
Csa4G016420.1	Solyc12g098980.2.1	70.75	335	96	1	126	460	7	339	2e-160	460
Csa6G140850.1	Solyc11g069430.2.1	81.88	287	48	3	1	283	1	287	5e-160	448
Csa3G134580.1	Solyc09g090940.3.1	54.35	471	203	6	1	467	1	463	7e-160	462
Csa1G041560.1	Solyc03g114450.3.1	68.02	344	106	2	36	377	41	382	5e-159	454
Csa3G640540.1	Solyc06g005670.3.1	64.23	369	129	2	625	993	591	956	1e-158	494
Csa1G031900.1	Solyc06g073540.3.1	35.29	887	479	25	186	1017	38	884	1e-158	495
Csa7G433900.1	AT3G15570.1	54.43	463	179	8	14	459	5	452	2e-157	455
Csa1G181500.1	Solyc10g006050.3.1	54.28	479	204	9	2	477	5	471	3e-157	456
Csa5G577360.1	Solyc07g055060.3.1	47.96	563	244	5	532	1061	418	964	1e-156	491
Csa7G452990.1	AT3G16310.1	67.66	334	99	5	1	330	1	329	6e-156	441
Csa6G509690.1	AT1G11310.1	46.94	556	242	10	22	538	2	543	2e-155	457
Csa5G175900.1	Solyc04g049930.3.1.1	47.75	645	272	15	543	1172	1046	1640	5e-155	522
Csa1G682630.1	Solyc04g009950.3.1	95.24	252	12	0	1	252	1	252	8e-155	468
Csa1G051750.1	AT3G48860.1	64.03	467	147	9	1	447	1	466	3e-154	452
Csa1G009810.1	Solyc03g115900.3.1	86	250	35	0	1	250	37	286	5e-154	431
Csa2G351790.1	Solyc12g095960.2.1	60.18	545	119	19	1	485	1	507	1e-152	460
Csa1G616250.1	Solyc11g065320.2.1	47.19	676	292	19	1	643	1	644	7e-151	455
Csa6G445150.1	AT2G37170.1	72.44	283	72	2	1	277	1	283	3e-150	423
Csa2G352400.1	Solyc08g065890.3.1	51.11	630	220	15	1	621	1	551	6e-148	441
Csa7G033300.1	AT1G29930.1	78.36	268	50	4	2	265	4	267	7e-147	413
Csa6G425110.1	Solyc01g094800.3.1	43.96	621	277	9	369	929	885	1494	5e-144	476
Csa3G846560.1	Solyc03g121950.3.1	45.48	653	309	15	3	623	38	675	2e-143	442
Csa5G495970.1	Solyc04g050050.3.1	62.34	478	148	13	1	465	1	459	6e-143	419
Csa2G357320.1	Solyc04g078970.2.1	50.28	726	325	11	36	743	264	971	5e-142	442
Csa6G516970.1	Solyc07g054490.3.1	74.24	295	68	3	1	295	1	287	3e-141	401
Csa3G118140.1	Solyc12g096300.2.1	94.78	249	13	0	1	249	1	249	4e-141	397
Csa2G369060.1	Solyc12g096300.2.1	94.38	249	14	0	1	249	1	249	2e-140	395
Csa6G051490.1	AT5G04990.1	50.41	486	194	16	1	467	1	458	1e-138	408
Csa5G265800.1	Solyc01g008170.3.1	43.78	715	350	21	22	719	26	705	2e-138	424
Csa5G646700.1	AT4G10340.1	82.37	278	44	2	14	288	5	280	5e-138	392
Csa1G268290.1	AT5G58060.1	88.94	199	22	0	1	199	1	199	1e-136	382
Csa4G017180.1	Solyc09g098170.3.1	86.76	219	25	3	1	217	1	217	1e-136	383
Csa4G315020.1	Solyc09g014980.3.1	54.58	502	204	10	1	482	1	498	6e-136	461
Csa6G497350.1	Solyc11g010990.2.1	68.81	327	101	1	33	359	657	982	2e-135	412
Csa7G047340.1	Solyc07g066260.3.1	51.33	450	180	10	49	464	57	501	9e-134	397
Csa6G409910.1	AT1G08420.1	69.05	294	88	1	3	293	158	451	6e-133	407
Csa4G622880.1	Solyc07g055300.3.1	34.2	766	440	18	95	819	62	804	7e-133	421
Csa6G188160.1	Solyc06g005710.3.1	65.44	353	102	3	1	353	1	333	1e-132	397
Csa3G816020.1	AT1G08680.1	43.44	716	294	18	1	673	2	649	1e-132	406
Csa3G151390.1	Solyc01g094800.3.1	40.58	759	349	13	892	1563	747	1490	2e-132	462
Csa5G601560.1	Solyc02g086820.3.1	68.6	258	80	1	1	258	65	321	4e-132	377
Csa6G138120.1	Solyc10g005580.3.1	65.56	331	107	4	6	331	14	342	5e-132	381
Csa3G019930.1	Solyc08g078530.3.1	44.75	829	382	19	1375	2163	1368	2160	3e-130	453
Csa5G579600.1	AT5G08540.1	64.31	297	99	3	47	340	49	341	8e-128	371
Csa4G292460.1	Solyc10g086020.2.1	51.83	573	230	5	40	589	574	1123	9e-128	405
Csa2G005900.1	AT3G08680.1	59.65	347	135	4	296	637	291	637	2e-124	384
Csa1G039020.1	Solyc06g069570.3.1	63.67	278	98	2	19	293	29	306	3e-124	358
Csa5G621940.1	Solyc05g055450.3.1	62.89	291	100	1	29	311	36	326	3e-124	360
Csa5G155600.1	Solyc08g080260.3.1	63.82	351	116	5	1	350	2	342	4e-123	359
Csa7G368110.1	Solyc09g098170.3.1	79.36	218	41	3	1	215	1	217	1e-122	347
Csa1G268310.1	Solyc07g005320.3.1	43.32	778	395	20	8	772	622	1366	2e-122	400
Csa6G020110.1	Solyc04g072560.3.1	73.91	253	65	1	4	256	1	252	6e-122	371
Csa6G062340.1	AT4G15545.1	59.94	342	115	5	6	346	17	337	3e-121	354
Csa3G866460.1	Solyc04g081210.3.1	40.11	718	357	17	93	783	157	828	6e-120	382
Csa6G516890.1	AT4G21450.1	87.63	194	23	1	64	257	103	295	9e-119	342
Csa3G426380.1	AT4G27060.1	70.63	269	78	1	34	302	38	305	4e-118	360
Csa5G637740.1	AT5G39510.1	75.57	221	54	0	1	221	1	221	2e-117	335
Csa2G345910.1	Solyc04g073970.3.1	60.65	338	81	5	1	291	1	333	2e-117	342
Csa4G643070.1	AT1G10200.1	87.01	177	23	0	1	177	1	177	1e-115	327
Csa6G088020.1	Solyc09g090940.3.1	51.17	383	180	6	8	387	9	387	3e-115	347
Csa4G638390.1	AT4G27430.1	59.08	325	105	6	1	316	1	306	6e-115	379
Csa1G574260.1	Solyc09g009090.3.1	61.99	292	105	3	653	941	549	837	1e-114	372
Csa4G314460.1	AT1G72160.1	47.31	391	179	12	35	408	108	488	1e-114	345
Csa4G063430.1	Solyc12g006290.2.1	61.04	249	95	2	1	249	1	247	9e-114	328
Csa4G507380.1	Solyc01g014850.3.1	60.6	302	105	4	4	304	7	295	8e-112	327
Csa6G139790.1	Solyc11g069290.2.1	72.69	249	66	2	3	249	2	250	2e-110	319
Csa3G225830.1	Solyc01g103862.1.1	59.74	380	144	4	82	459	56	428	3e-109	331
Csa1G045470.1	AT1G74690.1	46.05	608	278	17	1	589	1	577	4e-109	358
Csa6G296980.1	Solyc04g049840.3.1	64.31	269	91	2	75	339	2	269	3e-108	362
Csa7G060190.1	Solyc03g083970.3.1	55.19	366	139	9	58	413	42	392	2e-107	323
Csa5G577400.1	Solyc03g045050.3.1	34.3	933	512	17	1	865	270	1169	5e-107	356
Csa3G008890.1	AT4G17720.1	70.43	257	75	1	1	256	1	257	1e-106	313
Csa5G148770.1	Solyc08g082590.3.1	51.4	393	159	5	1	361	1	393	1e-106	319
Csa6G330990.1	Solyc09g009090.3.1	58.06	279	115	1	393	669	553	831	1e-104	338
Csa3G147780.1	AT1G03130.1	73.81	210	44	3	3	207	1	204	2e-104	301
Csa2G349620.1	AT1G13020.1	54.04	570	191	14	1	527	1	542	5e-104	323
Csa5G606410.1	AT3G58760.1	44.8	404	205	7	46	444	50	440	3e-102	313
Csa5G156160.1	AT4G11860.1	77.31	216	49	0	37	252	37	252	1e-101	327
Csa2G382630.1	Solyc06g065710.3.1	67.57	259	81	1	1	259	1	256	2e-101	338
Csa7G446650.1	Solyc03g120280.1.1.1	49.28	489	183	11	1	466	1	447	4e-101	311
Csa5G469040.1	Solyc04g008680.3.1	55.89	331	127	4	440	770	573	884	8e-101	351
Csa7G186170.1	Solyc10g005700.3.1	36.97	760	399	28	1	728	1	712	2e-100	336
Csa4G031040.1	AT4G39680.1	51.94	387	134	13	240	621	197	536	3e-100	324
Csa7G305880.1	AT1G76850.1	69.52	210	63	1	1	210	857	1065	7e-99	310
Csa1G481200.1	AT5G50380.1	32.29	607	346	9	33	590	80	670	1e-97	313
Csa1G497310.1	Solyc07g008320.3.1	31.72	870	480	26	36	876	153	937	3e-97	332
Csa6G499140.1	Solyc07g021540.3.1	76.7	176	41	0	107	282	78	253	4e-97	288
Csa5G171750.1	Solyc08g042050.3.1	38.15	540	315	10	106	636	106	635	1e-96	315
Csa1G580230.1	Solyc07g032230.3.1	53.23	310	132	4	1	304	13	315	4e-96	330
Csa3G838660.1	AT3G58510.1	43.84	422	219	8	198	604	127	545	2e-95	311
Csa2G437070.1	AT4G17720.1	58.91	258	87	4	1	249	1	248	3e-95	283
Csa5G609710.1	Solyc02g085950.3.1	74.36	156	40	0	24	179	22	177	1e-94	274
Csa4G496260.1	Solyc09g018955.1.1	75.22	230	51	3	762	987	429	656	4e-94	312
Csa6G500430.1	Solyc04g073970.3.1	51.64	335	96	7	15	299	15	333	4e-94	283
Csa3G855300.1	Solyc04g080040.3.1	34.95	804	381	29	1	742	47	770	5e-94	309
Csa3G740070.1	Solyc09g007850.3.1	63.18	239	67	4	60	278	53	290	2e-93	278
Csa4G664300.1	Solyc05g014470.3.1	49.25	333	160	7	84	413	5	331	5e-93	285
Csa7G267900.1	Solyc06g060340.3.1	89.44	180	19	0	92	271	97	276	1e-91	273
Csa5G610450.1	Solyc05g008830.3.1	58.09	303	98	6	21	315	24	305	3e-90	295
Csa3G881600.1	AT4G31130.1	73.91	184	48	0	1	184	1	184	2e-89	261
Csa3G698540.1	Solyc05g050630.3.1	35.08	573	312	7	694	1260	597	1115	4e-89	317
Csa7G127380.1	Solyc08g061100.3.1	32	675	347	20	51	624	307	970	6e-85	289
Csa5G161980.1	AT2G45140.1	66.22	222	72	2	3	223	2	221	2e-84	252
Csa6G309970.1	Solyc04g056270.3.1	35.18	651	370	11	287	894	410	1051	2e-84	292
Csa4G292440.1	Solyc10g086020.2.1	46.68	482	179	11	1	437	16	464	4e-83	276
Csa4G025170.1	AT5G51120.1	76.05	167	39	1	47	213	48	213	1e-82	246
Csa3G135030.1	Solyc02g069380.3.1	58.94	246	77	5	1	229	1	239	2e-82	247
Csa2G279230.1	Solyc01g107890.3.1	41.16	554	272	12	1	542	1	512	4e-82	284
Csa7G045550.1	Solyc10g006760.3.1	69.39	196	50	4	28	223	31	216	3e-81	245
Csa3G252490.1	Solyc05g014470.3.1	45.81	334	175	5	64	394	1	331	3e-80	251
Csa3G815990.1	Solyc11g012740.2.1	52.66	433	193	6	1	431	130	552	2e-79	256
Csa4G011600.1	AT2G43680.1	43.61	415	184	14	165	564	290	669	3e-79	263
Csa3G850660.1	Solyc10g006760.3.1	68.37	215	48	2	16	230	14	208	7e-79	239
Csa6G088160.1	AT3G20130.1	32.83	466	294	11	47	502	53	509	7e-79	256
Csa3G878190.1	AT4G32330.1	55.28	284	120	5	97	375	75	356	2e-78	252
Csa4G307350.1	Solyc01g106010.3.1	41.49	335	173	8	83	410	76	394	2e-78	248
Csa2G171930.1	Solyc07g048030.3.1	61.66	193	69	1	107	299	1	188	1e-77	248
Csa2G263980.1	Solyc01g111200.3.1	49.77	438	145	17	1	395	1	406	2e-76	244
Csa5G637800.1	Solyc06g066370.3.1	53.23	248	101	4	230	463	211	457	3e-76	249
Csa3G748210.1	Solyc10g083740.2.1	91.61	143	12	0	4	146	1	143	4e-76	225
Csa7G448730.1	AT1G72410.1	43.61	399	158	9	1	394	1	337	2e-74	268
Csa3G850650.1	Solyc10g006760.3.1	67.91	215	49	3	16	230	14	208	9e-74	226
Csa2G366200.1	Solyc04g081210.3.1	37.16	619	272	20	28	582	9	574	1e-73	257
Csa2G361700.1	Solyc02g085160.1.1.1	59.24	211	73	6	94	300	92	293	3e-73	228
Csa3G062580.1	Solyc07g065220.2.1	56.54	191	54	3	29	216	36	200	7e-71	224
Csa5G139460.1	Solyc08g082410.3.1	35.24	593	331	17	572	1118	500	1085	5e-70	255
Csa7G104800.1	Solyc07g065520.3.1.1	52.69	353	139	7	15	357	15	349	2e-68	237
Csa3G875430.1	Solyc04g082010.1.1.1	71.84	174	37	2	1	166	1	170	4e-68	205
Csa4G335230.1	AT3G08670.1	48.17	355	157	9	231	578	233	567	3e-67	228
Csa1G305770.1	Solyc12g089060.2.1	61.49	148	57	0	21	168	40	187	3e-66	205
Csa2G005280.1	AT1G08680.1	43.63	314	150	9	1	300	1	301	6e-65	226
Csa1G042120.1	Solyc07g056030.3.1	40.07	297	164	5	77	362	79	372	1e-64	229
Csa2G009590.1	Solyc11g006190.2.1	48.12	320	106	7	81	376	15	298	9e-62	201
Csa6G106180.1	Solyc01g090190.3.1	63.5	274	85	5	101	361	89	360	2e-61	201
Csa2G049870.1	Solyc06g074980.3.1	47.14	227	117	1	191	417	207	430	5e-61	211
Csa1G002890.1	Solyc09g007850.3.1	55.15	194	75	2	222	403	97	290	2e-60	197
Csa4G594440.1	Solyc10g081200.1.1	44.58	480	223	12	283	744	331	785	2e-60	226
Csa5G002610.1	Solyc12g100330.2.1	37.1	372	211	8	1197	1549	546	913	2e-58	216
Csa3G783840.1	Solyc01g006830.3.1	45.14	432	205	13	1	419	1	413	2e-55	191
Csa6G290270.1	AT5G60210.1	38.47	616	309	18	1	598	1	564	4e-55	195
Csa3G159460.1	Solyc01g066590.3.1	66.67	123	34	3	1	120	1	119	3e-54	166
Csa5G505130.1	Solyc04g010190.1.1.1	66.67	156	45	2	31	179	33	188	3e-54	171
Csa7G009760.1	Solyc01g111200.3.1	42.14	420	144	15	1	347	1	394	1e-52	180
Csa5G153690.1	Solyc12g094710.2.1	44.95	287	116	9	87	343	76	350	6e-52	175
Csa2G357210.1	Solyc01g108087.1.1	44.88	283	128	9	1	265	5	277	2e-51	175
Csa7G325200.1	Solyc10g017530.3.1	33.88	366	214	8	332	693	129	470	3e-51	184
Csa7G014460.1	AT2G16900.1	35.75	414	214	7	5	402	5	382	2e-49	171
Csa3G222800.1	Solyc10g044520.2.1.1	58.96	134	52	3	13	144	3	135	3e-49	155
Csa3G063650.1	Solyc01g096180.3.1	46.38	235	75	4	33	267	19	202	2e-48	163
Csa2G325960.1	Solyc04g064700.3.1	42.45	245	135	4	133	375	175	415	2e-47	182
Csa7G390240.1	AT5G27670.1	68.28	145	41	1	1	140	1	145	3e-46	147
Csa4G269740.1	AT4G35240.1	29.35	443	247	10	335	752	426	827	3e-46	174
Csa5G160160.1	Solyc08g062915.1.1	26.8	832	404	30	119	789	6	793	9e-46	173
Csa4G005520.1	Solyc06g068140.3.1	78.16	87	19	0	20	106	8	94	1e-45	160
Csa7G075620.1	AT2G16070.1	48.58	212	95	3	98	301	19	224	1e-45	154
Csa2G375200.1	AT5G63640.1	37.74	318	163	8	1	290	1	311	2e-45	166
Csa1G690210.1	Solyc06g053780.3.1	42.05	302	143	8	10	297	9	292	3e-45	159
Csa3G914560.1	Solyc08g007220.3.1	53.38	281	115	9	88	358	30	304	4e-45	156
Csa1G630330.1	Solyc03g115900.3.1	39.18	268	114	8	11	270	59	285	4e-44	150
Csa5G181460.1	AT3G55460.1	80.23	86	17	0	53	138	49	134	9e-43	147
Csa5G631530.1	Solyc02g087220.3.1	36.9	336	170	11	1	328	1	302	9e-43	150
Csa3G182080.1	AT5G23750.1	78.57	126	27	0	78	203	77	202	7e-42	140
Csa2G379340.1	Solyc06g083465.1.1	78.41	88	17	1	1	88	35	120	1e-41	157
Csa1G172630.1	Solyc06g065710.3.1	44.27	262	139	2	5	266	8	262	1e-41	163
Csa6G363590.1	Solyc12g096520.2.1	34.77	302	139	8	240	541	454	697	1e-40	153
Csa7G343300.1	Solyc09g059430.3.1	39.37	254	112	8	4	218	3	253	3e-40	138
Csa1G045540.1	Solyc03g113240.3.1	82.28	79	14	0	49	127	35	113	5e-40	135
Csa2G247040.1	AT2G21660.1	70.59	85	25	0	1	85	1	85	5e-40	133
Csa4G083630.1	Solyc02g079770.3.1	55.65	124	49	2	86	203	69	192	7e-40	142
Csa6G516800.1	Solyc05g008830.3.1	42.5	200	96	6	12	200	25	216	2e-39	147
Csa2G000470.1	Solyc07g039195.1.1	51.69	118	57	0	19	136	1	118	8e-38	134
Csa2G009380.1	Solyc12g096520.2.1	34.46	267	151	6	85	349	455	699	8e-38	142
Csa1G524760.1	Solyc12g096520.2.1	34.29	312	133	6	111	418	454	697	5e-37	140
Csa5G602160.1	AT2G24590.1	80.28	71	14	0	83	153	1	71	4e-36	127
Csa3G009490.1	Solyc09g007850.3.1	37.76	196	113	3	81	267	87	282	2e-35	128
Csa6G495050.1	Solyc01g091620.3.1	32.13	249	144	7	178	413	198	434	2e-35	134
Csa2G372690.1	Solyc05g008830.3.1	49.02	153	68	4	24	168	41	191	9e-35	134
Csa5G643350.1	Solyc05g009290.3.1	33.47	239	147	4	126	362	31	259	4e-34	127
Csa6G366520.1	Solyc05g012160.3.1	63	100	31	3	17	116	16	109	8e-33	111
Csa2G006830.1	Solyc06g068140.3.1	61.29	93	31	3	4	91	25	117	4e-32	120
Csa7G058610.1	AT2G21660.1	60.49	81	32	0	4	84	5	85	5e-32	114
Csa6G051480.1	Solyc01g108087.1.1	50.69	144	55	5	23	152	30	171	2e-31	119
Csa4G047960.1	Solyc01g066860.3.1.1	48.41	126	45	4	15	127	8	126	2e-31	110
Csa5G606530.1	Solyc01g107810.3.1	27.71	480	275	18	7	442	3	454	3e-29	118
Csa3G111230.1	Solyc11g071910.2.1	26.71	322	186	5	132	415	156	465	4e-29	119
Csa2G000020.1	AT2G23350.1	31.96	291	167	8	47	326	135	405	1e-28	115
Csa2G249830.1	AT2G30110.1	30	370	188	10	10	362	490	805	1e-28	119
Csa6G495630.1	AT3G63400.1	48.34	151	64	5	362	500	25	173	1e-27	114
Csa3G115620.1	AT4G31500.1	24.18	459	299	14	153	583	54	491	1e-27	113
Csa1G003450.1	AT4G35470.1	38.66	194	105	2	219	398	317	510	2e-27	111
Csa3G824890.1	Solyc02g088260.3.1	59.48	116	34	5	19	125	21	132	6e-27	106
Csa3G851770.1	Solyc05g023750.3.1	42.45	139	47	4	22	127	505	643	5e-26	108
Csa3G645950.1	Solyc01g107870.3.1	28.21	280	153	8	54	321	22	265	5e-26	107
Csa3G172410.1	Solyc09g092550.3.1	49.19	124	40	4	1	108	1	117	2e-25	110
Csa7G448800.1	Solyc01g107870.3.1	27.5	280	155	8	55	322	22	265	7e-25	103
Csa6G107920.1	Solyc08g067370.1.1.1	39.57	187	94	5	185	370	246	414	1e-24	101
Csa1G046090.1	Solyc06g071490.2.1	38.78	147	68	3	652	797	998	1123	2e-24	106
Csa1G013770.1	AT2G21660.1	51.95	77	37	0	44	120	9	85	4e-23	91.7
Csa6G487630.1	Solyc07g062570.3.1	36.51	126	79	1	33	157	9	134	7e-23	88.6
Csa5G435050.1	AT3G57660.1	27.06	388	228	11	174	520	297	670	2e-21	99
Csa5G603930.1	AT3G27350.1	56.79	81	31	2	11	91	20	96	1e-20	89.4
Csa1G025020.1	Solyc06g073830.1.1.1	33.8	142	90	2	28	169	44	181	3e-20	82
Csa6G425120.1	Solyc12g096520.2.1	30.28	284	152	13	294	567	452	699	3e-20	91.7
Csa3G271320.1	AT1G73980.1	30	180	117	3	62	241	66	236	4e-20	90.5
Csa7G031590.1	Solyc12g049230.2.1	29.45	275	158	10	628	879	528	789	9e-20	91.3
Csa1G600110.1	Solyc01g009200.3.1	42.53	87	50	0	10	96	12	98	4e-18	79.3
Csa6G492270.1	AT5G23430.1	28.32	173	113	3	424	594	9	172	4e-18	85.1
Csa5G522940.1	AT3G57150.1	34.9	192	91	5	342	533	82	239	5e-18	84
Csa5G198220.1	Solyc01g106010.3.1	26.27	373	220	15	30	365	34	388	2e-17	80.1
Csa6G483460.1	Solyc06g069440.3.1	53.85	91	42	0	781	871	1257	1347	5e-17	83.2
Csa3G284020.1	AT1G48620.1	53.23	62	29	0	15	76	78	139	4e-16	72.8
Csa3G697930.1	AT5G51120.1	39.02	123	55	4	509	626	98	205	7e-16	75.1
Csa2G351520.1	Solyc03g114450.3.1	29.93	137	92	2	326	459	222	357	8e-16	76.6
Csa6G486730.1	Solyc09g007850.3.1	29.44	180	118	6	233	405	102	279	2e-15	73.9
Csa1G030690.1	Solyc03g118530.3.1	43.61	133	48	4	116	237	113	229	4e-15	72
Csa2G011500.1	Solyc09g092270.3.1	22.97	418	262	14	46	455	48	413	6e-15	73.6
Csa7G030000.1	AT5G53470.1	36.19	105	67	0	236	340	221	325	7e-15	71.6
Csa4G279860.1	Solyc06g083190.3.1	33.82	136	84	1	96	225	419	554	6e-14	71.2
Csa6G525470.1	Solyc05g023750.3.1	66.67	42	14	0	27	68	511	552	7e-14	69.7
Csa5G577340.1	Solyc01g090550.3.1	50	68	30	2	20	87	15	78	3e-13	67
Csa3G119280.1	Solyc08g067370.1.1.1	32.81	128	83	2	130	254	292	419	3e-13	65.9
Csa1G004060.1	AT2G45910.1	28.48	158	100	4	44	196	50	199	5e-13	65.1
Csa3G127020.1	Solyc01g111020.3.1	22.59	239	178	5	210	444	533	768	7e-13	68.2
Csa4G308540.1	AT4G36690.1	37.65	85	51	1	18	102	343	425	8e-13	66.6
Csa2G015350.1	Solyc01g110960.3.1	39.55	134	67	4	1	128	97	222	1e-12	67
Csa6G115630.1	AT5G53470.1	32.69	104	70	0	239	342	222	325	3e-12	63.9
Csa6G516680.1	AT1G20110.1	44.26	61	31	2	16	73	450	510	4e-12	67
Csa1G418250.1	AT5G23430.1	25.93	189	134	6	125	310	27	212	6e-12	63.9
Csa7G047990.1	Solyc12g035240.2.1	36.36	99	63	0	72	170	80	178	1e-11	63.9
Csa6G484550.1	AT3G49590.1	35.35	99	40	2	11	109	519	593	1e-11	58.5
Csa7G014530.1	Solyc07g048030.3.1	28.18	181	125	3	205	384	2	178	1e-11	62.8
Csa1G000640.1	AT5G17170.1	41.94	62	32	1	68	125	179	240	2e-11	57.8
Csa2G000160.1	AT1G49040.1	27.83	115	80	2	580	693	214	326	2e-11	64.7
Csa7G062820.1	Solyc09g007850.3.1	37.89	95	59	0	2	96	191	285	3e-11	59.7
