# Supplementary material for: Proteome and phosphoproteome analysis of 2,4-epibrassinolide-mediated cold stress response in cucumber seedlings
Source: Front Plant Sci. 2023 Feb 21;14:1104036. doi: 10.3389/fpls.2023.1104036 (PMC9989176; doi:10.3389/fpls.2023.1104036)
Supplement: Supplementary file 13 [file Table_6.xls]

## Sheet: (A)cold peptide(same pattern)
Supplementary Table 6. Same pattern and difference pattern phosphopeptides for proteins
(A) Same pattern of cold-responsive phosphopeptides for proteins
ID	Protein accession	Position	Amino acid	Protein description	Localization probability	PEP	Score	Charge	Modified sequence	regulate
Csa_1G000640	A0A0A0LNF5	122	T	Rubredoxin-like domain-containing protein OS=Cucumis sativus OX=3659 GN=Csa_1G000640 PE=4 SV=1	0.997317	0.00345303	70.889	3	FRPYEQT(0.997)VS(0.003)K	down
Csa_1G001480.10	A0A0A0LU12	407	T	CBS domain-containing protein CBSCBSPB5(predicted) OS=Cucumis sativus OX=3659 GN=Csa_1G001480 PE=4 SV=1	0.752267	8.5e-12	154.56	3	TLPFPSPGMS(0.001)NT(0.752)FS(0.247)FK	down
Csa_1G001480.3	A0A0A0LU12	388	S	CBS domain-containing protein CBSCBSPB5(predicted) OS=Cucumis sativus OX=3659 GN=Csa_1G001480 PE=4 SV=1	0.998928	8.56e-06	136.93	2	LAS(0.999)EET(0.001)DTLR	down
Csa_1G001480.8	A0A0A0LU12	401	S	CBS domain-containing protein CBSCBSPB5(predicted) OS=Cucumis sativus OX=3659 GN=Csa_1G001480 PE=4 SV=1	0.999848	1.23e-10	136.43	3	TLPFPS(1)PGMSNTFSFK	down
Csa_1G002890	A0A0A0LNS8	181	S	Ribonucleoprotein OS=Cucumis sativus OX=3659 GN=Csa_1G002890 PE=4 SV=1	0.999576	1.16e-96	328.66	3	LDNDENGGEEGGPHWENEELS(1)ETESR	up
Csa_1G003450	A0A0A0LRY9	22	S	plant intracellular Ras-group-related LRR protein 9-like(predicted) OS=Cucumis sativus OX=3659 GN=Csa_1G003450 PE=4 SV=1	0.949327	1.29e-63	254.54	4	IPS(0.949)LS(0.049)PRPPPT(0.002)EFDIEQPASPSSGHGR	down
Csa_1G003450.2	A0A0A0LRY9	449	S	plant intracellular Ras-group-related LRR protein 9-like(predicted) OS=Cucumis sativus OX=3659 GN=Csa_1G003450 PE=4 SV=1	0.999807	3.09e-18	163.95	3	TYVSGVSETVSGIVGS(1)PK	down
Csa_1G004060	A0A0A0LNU1	23	S	U-box domain-containing protein 33-like(predicted) OS=Cucumis sativus OX=3659 GN=Csa_1G004060 PE=4 SV=1	1	2.11e-07	121.32	3	IMS(1)PEIVEIGDESK	up
Csa_1G004310	A0A0A0LRF9	210	S	BAT2_N domain-containing protein OS=Cucumis sativus OX=3659 GN=Csa_1G004310 PE=4 SV=1	1	3.32e-07	103.2	3	DAES(1)QDNGFNGGATVK	up
Csa_1G004960.2	A0A0A0LRH1	194	S	LOW QUALITY PROTEIN: kinesin light chain 1(predicted) OS=Cucumis sativus OX=3659 GN=Csa_1G004960 PE=4 SV=1	1	0.000269665	90.707	3	KNS(1)PGAAQLK	down
Csa_1G004960.3	A0A0A0LRH1	156	S	LOW QUALITY PROTEIN: kinesin light chain 1(predicted) OS=Cucumis sativus OX=3659 GN=Csa_1G004960 PE=4 SV=1	0.997461	6.5e-08	136.77	5	KS(0.997)PHLQLEHET(0.58)S(0.423)PKS(0.893)S(0.107)PR	down
Csa_1G004960.4	A0A0A0LRH1	166	S	LOW QUALITY PROTEIN: kinesin light chain 1(predicted) OS=Cucumis sativus OX=3659 GN=Csa_1G004960 PE=4 SV=1	0.95975	6.5e-08	136.77	4	KSPHLQLEHET(0.04)S(0.96)PK	down
Csa_1G004960.5	A0A0A0LRH1	169	S	LOW QUALITY PROTEIN: kinesin light chain 1(predicted) OS=Cucumis sativus OX=3659 GN=Csa_1G004960 PE=4 SV=1	0.892619	2.82e-07	110.47	5	KS(0.997)PHLQLEHET(0.58)S(0.423)PKS(0.893)S(0.107)PR	down
Csa_1G004960.6	A0A0A0LRH1	170	S	LOW QUALITY PROTEIN: kinesin light chain 1(predicted) OS=Cucumis sativus OX=3659 GN=Csa_1G004960 PE=4 SV=1	0.861172	0.00848067	53.987	4	KS(0.929)PHLQLEHET(0.53)S(0.53)PKS(0.149)S(0.861)PR	down
Csa_1G004960.9	A0A0A0LRH1	206	S	LOW QUALITY PROTEIN: kinesin light chain 1(predicted) OS=Cucumis sativus OX=3659 GN=Csa_1G004960 PE=4 SV=1	1	0.0475374	42.21	3	QKDS(1)PLR	down
Csa_1G005560.1	A0A0A0LNY1	567	S	Glyco_transf_20 domain-containing protein OS=Cucumis sativus OX=3659 GN=Csa_1G005560 PE=4 SV=1	0.999864	2.93e-11	177.44	2	ILSLSPS(1)FR	up
Csa_1G005620.6	A0A0A0LUB5	648	S	BAH domain,TFIIS helical bundle-like domain isoform 1(predicted) OS=Cucumis sativus OX=3659 GN=Csa_1G005620 PE=4 SV=1	0.999183	1.36e-15	160.95	3	GRS(1)PAQS(0.001)AS(0.999)GGS(1)FEDPSTINSR	down
Csa_1G008520.1	A0A0A0LUF4	800	T	Cation_ATPase_N domain-containing protein OS=Cucumis sativus OX=3659 GN=Csa_1G008520 PE=3 SV=1	1	2.4e-08	152	2	GLDIDTIQQAYT(1)V	down
Csa_1G008520.2	A0A0A0LUF4	734	T	Cation_ATPase_N domain-containing protein OS=Cucumis sativus OX=3659 GN=Csa_1G008520 PE=3 SV=1	1	0.000163069	104.66	2	T(1)LHGLQAPDAK	down
Csa_1G009680	A0A0A0LRN4	129	S	Transcription factor OS=Cucumis sativus OX=3659 GN=Csa_1G009680 PE=4 SV=1	0.828177	1.86e-10	122.47	3	DT(0.032)PS(0.14)S(0.828)LDLSDAAEEISIGR	down
Csa_1G009810	A0A0A0LSB4	35	S	Chlorophyll a-b binding protein, chloroplastic OS=Cucumis sativus OX=3659 GN=Csa_1G009810 PE=3 SV=1	0.999428	8.93e-12	153.6	3	VLS(0.999)VKPVS(0.001)ASSSSSFK	up
Csa_1G013770.2	A0A0A0LPA9	243	S	RRM domain-containing protein OS=Cucumis sativus OX=3659 GN=Csa_1G013770 PE=4 SV=1	1	1.24e-44	258.83	2	S(1)EGEQFGSNETNTMK	up
Csa_1G014480.3	A0A0A0LUQ0	438	S	CYTH domain-containing protein OS=Cucumis sativus OX=3659 GN=Csa_1G014480 PE=4 SV=1	0.967079	9.39e-17	187.37	3	LSIDDESLS(0.033)S(0.967)PK	down
Csa_1G023600	A0A0A0LPS9	777	S	LOW QUALITY PROTEIN: CRM-domain containing factor CFM3, chloroplastic/mitochondrial(predicted) OS=Cucumis sativus OX=3659 GN=Csa_1G023600 PE=4 SV=1	0.999254	1.12e-08	116.59	4	EIGVTEDS(0.999)DDENKLSSQDRPVSESFQDK	up
Csa_1G025020.1	A0A0A0LPP8	64	S	probable calcium-binding protein CML27(predicted) OS=Cucumis sativus OX=3659 GN=Csa_1G025020 PE=4 SV=1	1	0.0312664	49.269	2	S(1)AIPLEELR	up
Csa_1G029600	A0A0A0LQ58	266	S	Transmembrane 9 superfamily member OS=Cucumis sativus OX=3659 GN=Csa_1G029600 PE=3 SV=1	1	4.23e-37	236.96	3	YAHDEES(1)AEDQEETGWK	up
Csa_1G030690.1	A0A0A0LQ72	218	S	probable serine/threonine protein kinase IREH1(predicted) OS=Cucumis sativus OX=3659 GN=Csa_1G030690 PE=4 SV=1	0.989186	0.0021312	75.941	2	S(0.989)PS(0.011)LLGQPR	up
Csa_1G031740	A0A0A0LPX0	101	S	Aldo_ket_red domain-containing protein OS=Cucumis sativus OX=3659 GN=Csa_1G031740 PE=4 SV=1	0.974784	0.000783464	76.358	3	NKS(0.975)NAS(0.024)S(0.002)LQYR	up
Csa_1G031890	A0A0A0LQA9	13	T	Sucrose synthase OS=Cucumis sativus OX=3659 GN=Csa_1G031890 PE=3 SV=1	0.982787	2.07e-07	126.91	3	LDT(0.983)PIS(0.017)DSLNDALR	up
Csa_1G039020	A0A0A0LQ81	41	S	t-SNARE coiled-coil homology domain-containing protein OS=Cucumis sativus OX=3659 GN=Csa_1G039020 PE=4 SV=1	0.792278	3.46e-05	116.51	3	T(0.103)S(0.103)S(0.792)DPS(0.002)LLTEK	down
Csa_1G039070	A0A0A0LQ83	981	S	Dentin sialophosphoprotein-related, putative(predicted) OS=Cucumis sativus OX=3659 GN=Csa_1G039070 PE=4 SV=1	0.767598	7.4e-15	143.04	3	NHS(0.768)S(0.232)EMGEAET(0.289)S(0.704)EGS(0.007)VGQTPR	down
Csa_1G039250	A0A0A0LQ98	109	S	Wiskott-Aldrich syndrome protein family member 2(predicted) OS=Cucumis sativus OX=3659 GN=Csa_1G039250 PE=4 SV=1	0.977649	0.00027136	90.614	3	AGLS(0.978)LS(0.022)SIEK	up
Csa_1G039250.1	A0A0A0LQ98	112	S	Wiskott-Aldrich syndrome protein family member 2(predicted) OS=Cucumis sativus OX=3659 GN=Csa_1G039250 PE=4 SV=1	0.892824	6.51e-05	115.34	2	AGLS(0.054)LS(0.054)S(0.893)IEK	up
Csa_1G041560.3	A0A0A0LSX7	379	T	Rhodanese domain-containing protein OS=Cucumis sativus OX=3659 GN=Csa_1G041560 PE=4 SV=1	0.805363	5.5e-17	199.04	3	FGT(0.097)T(0.805)S(0.097)LTSTSSQK	down
Csa_1G042120	A0A0A0LQC5	723	S	C3HC-type domain-containing protein OS=Cucumis sativus OX=3659 GN=Csa_1G042120 PE=4 SV=1	0.996196	7.53e-16	157.12	3	GSS(0.003)PHS(0.996)PKNS(0.232)PS(0.691)AS(0.077)LIK	down
Csa_1G042120.1	A0A0A0LQC5	727	S	C3HC-type domain-containing protein OS=Cucumis sativus OX=3659 GN=Csa_1G042120 PE=4 SV=1	0.973835	7.53e-16	157.12	4	GS(0.005)S(0.025)PHS(0.97)PKNS(0.974)PS(0.026)ASLIK	down
Csa_1G042170	A0A0A0LQC8	608	S	Peptidase_M1 domain-containing protein OS=Cucumis sativus OX=3659 GN=Csa_1G042170 PE=4 SV=1	0.998872	2.07e-22	173.36	3	GS(0.001)KPDGS(0.999)DDNADIPALDIR	up
Csa_1G042170.1	A0A0A0LQC8	1176	S	Peptidase_M1 domain-containing protein OS=Cucumis sativus OX=3659 GN=Csa_1G042170 PE=4 SV=1	0.999952	0.000230303	96.464	2	LAS(1)YGDELGK	up
Csa_1G042170.2	A0A0A0LQC8	1148	S	Peptidase_M1 domain-containing protein OS=Cucumis sativus OX=3659 GN=Csa_1G042170 PE=4 SV=1	0.889842	0.029682	48.323	2	NTAEAT(0.013)S(0.097)IS(0.89)NR	up
Csa_1G042170.3	A0A0A0LQC8	1057	S	Peptidase_M1 domain-containing protein OS=Cucumis sativus OX=3659 GN=Csa_1G042170 PE=4 SV=1	1	0.00947922	53.758	4	PDNLAVPELS(1)KEEGAIAEDPK	up
Csa_1G042170.4	A0A0A0LQC8	1002	S	Peptidase_M1 domain-containing protein OS=Cucumis sativus OX=3659 GN=Csa_1G042170 PE=4 SV=1	0.829302	4.71e-07	114.28	3	TLHMGDT(0.022)GT(0.148)FS(0.829)EQKR	up
Csa_1G042960	A0A0A0LVX4	63	S	NF-X1-type zinc finger protein NFXL1(predicted) OS=Cucumis sativus OX=3659 GN=Csa_1G042960 PE=4 SV=1	0.890988	3.93e-19	195.48	2	NEQEPNS(0.109)S(0.891)PPHPVYR	up
Csa_1G045470.3	A0A0A0LTA9	325	S	ABC transporter domain-containing protein OS=Cucumis sativus OX=3659 GN=Csa_1G045470 PE=4 SV=1	0.763774	1.57e-62	279.38	3	KVS(0.189)S(0.764)HS(0.047)AAEQVQENPQMELEK	down
Csa_1G045470.4	A0A0A0LTA9	276	S	ABC transporter domain-containing protein OS=Cucumis sativus OX=3659 GN=Csa_1G045470 PE=4 SV=1	0.994219	2.82e-13	181.15	3	RLS(0.994)T(0.006)GQTGEAHTVR	down
Csa_1G045470.5	A0A0A0LTA9	296	S	ABC transporter domain-containing protein OS=Cucumis sativus OX=3659 GN=Csa_1G045470 PE=4 SV=1	0.965302	2.75e-95	319.4	3	VS(0.035)S(0.965)ANNANNDSTAVQSSSEFEKPK	down
Csa_1G045540	A0A0A0LW40	116	S	DUF1118 domain-containing protein(predicted) OS=Cucumis sativus OX=3659 GN=Csa_1G045540 PE=4 SV=1	0.980686	2.85e-24	216.77	3	AEELGFT(0.011)LS(0.981)S(0.008)IEK	up
Csa_1G045540.1	A0A0A0LW40	114	T	DUF1118 domain-containing protein(predicted) OS=Cucumis sativus OX=3659 GN=Csa_1G045540 PE=4 SV=1	0.999249	1.93e-08	146.58	3	AEELGFT(0.999)LS(0.001)SIEK	up
Csa_1G045910.1	A0A0A0LR67	79	S	protease Do-like 9(predicted) OS=Cucumis sativus OX=3659 GN=Csa_1G045910 PE=4 SV=1	0.999404	8.52e-10	125.92	2	FPQLS(0.999)PS(0.001)R	up
Csa_1G046090.1	A0A0A0LU41	250	S	PWWP domain-containing protein(predicted) OS=Cucumis sativus OX=3659 GN=Csa_1G046090 PE=4 SV=1	0.81857	7.57e-48	237.79	3	AETSPAGDADEES(0.002)PPS(0.045)S(0.135)NVES(0.819)DKDR	up
Csa_1G046090.4	A0A0A0LU41	580	S	PWWP domain-containing protein(predicted) OS=Cucumis sativus OX=3659 GN=Csa_1G046090 PE=4 SV=1	0.862362	1.2e-10	130.5	4	EKPPLADPDAVLS(0.137)YS(0.862)NGVGT(0.001)DT(0.132)S(0.867)QGK	up
Csa_1G046090.8	A0A0A0LU41	221	S	PWWP domain-containing protein(predicted) OS=Cucumis sativus OX=3659 GN=Csa_1G046090 PE=4 SV=1	0.999937	7.13e-05	110.12	3	QVS(1)GDVDLTGK	up
Csa_1G046095.1	A0A0A0LR85	36	S	Pantothenate kinase 2 OS=Cucumis sativus OX=3659 GN=Csa_1G046095 PE=3 SV=1	1	0.000324713	75.343	4	GLNQEPDDKNQLVDKEAGLS(1)GGER	up
Csa_1G046130	A0A0A0LWB4	74	S	UVR domain-containing protein/DUF525 domain-containing protein(predicted) OS=Cucumis sativus OX=3659 GN=Csa_1G046130 PE=4 SV=1	0.93983	0.0237621	54.066	2	S(0.034)RS(0.94)FLS(0.026)R	down
Csa_1G046190.1	A0A0A0LU47	1003	S	Transmembrane protein, putative(predicted) OS=Cucumis sativus OX=3659 GN=Csa_1G046190 PE=4 SV=1	0.769539	1.66e-07	104.52	3	NMS(0.201)GS(0.77)RS(0.222)S(0.768)S(0.04)NEKPWLK	up
Csa_1G046190.3	A0A0A0LU47	1006	S	Transmembrane protein, putative(predicted) OS=Cucumis sativus OX=3659 GN=Csa_1G046190 PE=4 SV=1	0.975524	1.66e-07	104.52	4	NMS(0.493)GS(0.493)RS(0.026)S(0.976)S(0.012)NEKPWLK	up
Csa_1G046190.4	A0A0A0LU47	1007	S	Transmembrane protein, putative(predicted) OS=Cucumis sativus OX=3659 GN=Csa_1G046190 PE=4 SV=1	0.953099	1.3662e-05	131.66	3	S(0.001)S(0.046)S(0.953)NEKPWLK	up
Csa_1G050250	A0A0A0LWK9	205	S	Glyceraldehyde-3-phosphate dehydrogenase OS=Cucumis sativus OX=3659 GN=Csa_1G050250 PE=3 SV=1	0.999908	2.21e-14	176.36	4	AAS(1)FNIIPSSTGAAK	up
Csa_1G050250.1	A0A0A0LWK9	211	S	Glyceraldehyde-3-phosphate dehydrogenase OS=Cucumis sativus OX=3659 GN=Csa_1G050250 PE=3 SV=1	0.921994	1.24e-05	94.673	3	AAS(0.036)FNIIPS(0.922)S(0.041)T(0.001)GAAK	up
Csa_1G050430	A0A0A0LTU2	28	S	AAA domain-containing protein OS=Cucumis sativus OX=3659 GN=Csa_1G050430 PE=4 SV=1	1	8.81e-07	112.34	4	SSSSEDNKPAS(1)PKR	down
Csa_1G051750.2	A0A0A0LRN8	8	S	coiled-coil domain-containing protein SCD2(predicted) OS=Cucumis sativus OX=3659 GN=Csa_1G051750 PE=4 SV=1	0.999952	0.000396421	92.606	3	RPAS(1)PVYAR	down
Csa_1G051810	A0A0A0LTY6	510	S	Calnexin OS=Cucumis sativus OX=3659 GN=Csa_1G051810 PE=3 SV=1	0.796244	1.09e-17	146.76	4	STVAAES(0.007)S(0.036)S(0.008)DQS(0.796)S(0.143)S(0.009)GEKEGEEKEDGGAAAPPR	up
Csa_1G051910	A0A0A0LTZ8	264	T	SET domain-containing protein OS=Cucumis sativus OX=3659 GN=Csa_1G051910 PE=4 SV=1	1	0.0367071	48.036	2	CINMET(1)R	down
Csa_1G057040	A0A0A0LRS9	1018	S	Protein kinase domain-containing protein OS=Cucumis sativus OX=3659 GN=Csa_1G057040 PE=4 SV=1	0.966112	5.93e-08	136.63	3	ELGS(0.966)GT(0.034)FGTVYHGK	up
Csa_1G057040.13	A0A0A0LRS9	693	T	Protein kinase domain-containing protein OS=Cucumis sativus OX=3659 GN=Csa_1G057040 PE=4 SV=1	1	7.08e-20	184.47	4	LPCGNHQT(1)IEDGLEPFEK	up
Csa_1G057040.14	A0A0A0LRS9	1171	T	Protein kinase domain-containing protein OS=Cucumis sativus OX=3659 GN=Csa_1G057040 PE=4 SV=1	1	8.69e-05	118.24	3	RNT(1)LVT(1)GGVR	up
Csa_1G057040.15	A0A0A0LRS9	1174	T	Protein kinase domain-containing protein OS=Cucumis sativus OX=3659 GN=Csa_1G057040 PE=4 SV=1	1	0.00012507	98.582	3	RNT(1)LVT(1)GGVR	up
Csa_1G057040.4	A0A0A0LRS9	916	S	Protein kinase domain-containing protein OS=Cucumis sativus OX=3659 GN=Csa_1G057040 PE=4 SV=1	0.999994	1.68e-05	96.143	2	FPLLNS(1)DVGAIYEK	up
Csa_1G057040.8	A0A0A0LRS9	176	S	Protein kinase domain-containing protein OS=Cucumis sativus OX=3659 GN=Csa_1G057040 PE=4 SV=1	0.937135	1.73e-10	140.3	3	LHSFT(0.056)S(0.937)S(0.007)GASDSTSR	up
Csa_1G057040.9	A0A0A0LRS9	954	S	Protein kinase domain-containing protein OS=Cucumis sativus OX=3659 GN=Csa_1G057040 PE=4 SV=1	0.801727	2.8e-41	228.29	4	LLTGPSTTNLYT(0.004)EYNS(0.802)S(0.195)QLK	up
Csa_1G062920	A0A0A0LUS8	212	S	starch synthase 3, chloroplastic/amyloplastic(predicted) OS=Cucumis sativus OX=3659 GN=Csa_1G062920 PE=3 SV=1	0.999997	1.07e-52	245.8	4	EEENEPDETVSDVLDNS(1)EEDEPLKTEEK	up
Csa_1G073840	A0A0A0LV46	52	S	probable 2-carboxy-D-arabinitol-1-phosphatase(predicted) OS=Cucumis sativus OX=3659 GN=Csa_1G073840 PE=4 SV=1	0.982087	0.00850204	63.426	3	DLS(0.982)LT(0.018)TEK	down
Csa_1G097730	A0A0A0LS98	145	S	Plant/MOJ10-14 protein(predicted) OS=Cucumis sativus OX=3659 GN=Csa_1G097730 PE=4 SV=1	0.999956	6.18e-12	166.47	3	KLHS(1)YDQSAILEK	down
Csa_1G109350	A0A0A0LVG0	216	S	CID domain-containing protein OS=Cucumis sativus OX=3659 GN=Csa_1G109350 PE=4 SV=1	0.999902	7.06e-11	139.28	4	AS(1)ES(0.994)PRPT(0.006)HGIHVNPK	down
Csa_1G109350.1	A0A0A0LVG0	218	S	CID domain-containing protein OS=Cucumis sativus OX=3659 GN=Csa_1G109350 PE=4 SV=1	0.993858	7.06e-11	139.28	4	AS(1)ES(0.994)PRPT(0.006)HGIHVNPK	down
Csa_1G166830.2	A0A0A0LVH3	205	S	OTU domain-containing protein 5-B(predicted) OS=Cucumis sativus OX=3659 GN=Csa_1G166830 PE=4 SV=1	0.825556	0.000710403	75.764	3	TSLTGS(0.002)RPS(0.173)S(0.826)PR	down
Csa_1G170010.1	A0A0A0LVY0	259	S	FHA domain-containing protein OS=Cucumis sativus OX=3659 GN=Csa_1G170010 PE=4 SV=1	0.993955	1.12e-17	191.41	3	LPSSSEDS(0.006)S(0.994)PASAK	down
Csa_1G172630.4	A0A0A0LW18	1334	S	LOW QUALITY PROTEIN: sister chromatid cohesion protein PDS5 homolog A(predicted) OS=Cucumis sativus OX=3659 GN=Csa_1G172630 PE=4 SV=1	0.831554	5.42e-16	157.3	3	GHNDEQNDLEDS(0.832)S(0.168)DLDIK	down
Csa_1G172630.5	A0A0A0LW18	1335	S	LOW QUALITY PROTEIN: sister chromatid cohesion protein PDS5 homolog A(predicted) OS=Cucumis sativus OX=3659 GN=Csa_1G172630 PE=4 SV=1	0.986834	1.37e-15	155.17	3	GHNDEQNDLEDS(0.013)S(0.987)DLDIK	down
Csa_1G181500	A0A0A0LTE8	185	S	heterogeneous nuclear ribonucleoprotein 1(predicted) OS=Cucumis sativus OX=3659 GN=Csa_1G181500 PE=4 SV=1	0.994272	0.000794996	97.965	2	ES(0.006)S(0.994)PVPNR	down
Csa_1G181500.2	A0A0A0LTE8	97	S	heterogeneous nuclear ribonucleoprotein 1(predicted) OS=Cucumis sativus OX=3659 GN=Csa_1G181500 PE=4 SV=1	0.99994	0.000101199	95.429	2	NNTGILGS(1)PGPTR	down
Csa_1G185102.2	A0A0A0LTF9	9	S	U4/U6.U5 tri-snRNP-associated protein 2-like(predicted) OS=Cucumis sativus OX=3659 GN=Csa_1G185102 PE=4 SV=1	0.774601	2.22e-11	152.64	3	S(0.225)NS(0.775)LLDEEELGPDLK	down
Csa_1G224890	A0A0A0LVX0	711	S	Sucrose phosphate synthase 2(predicted) OS=Cucumis sativus OX=3659 GN=Csa_1G224890 PE=3 SV=1	1	0.000102996	101.55	2	DIQDIS(1)LNLK	up
Csa_1G224890.3	A0A0A0LVX0	717	S	Sucrose phosphate synthase 2(predicted) OS=Cucumis sativus OX=3659 GN=Csa_1G224890 PE=3 SV=1	1	0.000239347	123.6	2	FS(1)LDGEK	up
Csa_1G224890.9	A0A0A0LVX0	729	S	Sucrose phosphate synthase 2(predicted) OS=Cucumis sativus OX=3659 GN=Csa_1G224890 PE=3 SV=1	0.997509	6.29e-07	129.05	3	SGGT(0.002)DRS(0.998)LESDDR	up
Csa_1G225390	A0A0A0LYR2	196	S	Protein kinase domain-containing protein OS=Cucumis sativus OX=3659 GN=Csa_1G225390 PE=4 SV=1	1	0.00179833	100.84	2	ILAS(1)PLR	up
Csa_1G257340	A0A0A0LWG6	145	S	MI domain-containing protein OS=Cucumis sativus OX=3659 GN=Csa_1G257340 PE=4 SV=1	0.998006	2.48e-05	126.04	2	SAQFS(0.998)PS(0.002)GEER	down
Csa_1G257340.1	A0A0A0LWG6	492	S	MI domain-containing protein OS=Cucumis sativus OX=3659 GN=Csa_1G257340 PE=4 SV=1	0.941241	1.4e-22	187.24	3	VTSGSAGNT(0.059)S(0.941)PGGFPINR	down
Csa_1G263990	A0A0A0LYY0	190	S	N-terminal acetyltransferase A, auxiliary subunit(predicted) OS=Cucumis sativus OX=3659 GN=Csa_1G263990 PE=4 SV=1	0.919767	9.11e-08	111.01	4	LPLDFGELPS(0.085)S(0.92)VS(0.995)PQK	up
Csa_1G268290	A0A0A0LTH9	170	S	VAMP-like protein YKT61(predicted) OS=Cucumis sativus OX=3659 GN=Csa_1G268290 PE=3 SV=1	1	0.00189518	99.568	2	LDS(1)LVEK	down
Csa_1G305770	A0A0A0LWD7	206	S	DUF862 domain-containing protein OS=Cucumis sativus OX=3659 GN=Csa_1G305770 PE=4 SV=1	0.983003	3.63e-14	170.89	3	LLT(0.017)LS(0.983)PGATDVAFVK	up
Csa_1G305770.1	A0A0A0LWD7	191	S	DUF862 domain-containing protein OS=Cucumis sativus OX=3659 GN=Csa_1G305770 PE=4 SV=1	1	2.04e-08	142.88	2	QVS(1)AEVDDDEERR	up
Csa_1G418250.1	A0A0A0LUE5	320	S	WD_REPEATS_REGION domain-containing protein OS=Cucumis sativus OX=3659 GN=Csa_1G418250 PE=4 SV=1	0.999998	3.23e-112	354.51	3	IWQTGPLTHDDS(1)DESALVNGSIGK	up
Csa_1G422430	A0A0A0LWS6	541	S	calmodulin-binding protein 60 B(predicted) OS=Cucumis sativus OX=3659 GN=Csa_1G422430 PE=4 SV=1	1	2.36e-07	121.47	3	DKGVDDFFS(1)EDEIR	up
Csa_1G422430.1	A0A0A0LWS6	63	S	calmodulin-binding protein 60 B(predicted) OS=Cucumis sativus OX=3659 GN=Csa_1G422430 PE=4 SV=1	1	0.00096644	78.809	2	VVS(1)EEVER	up
Csa_1G423300	A0A0A0LXC2	774	S	HP domain-containing protein OS=Cucumis sativus OX=3659 GN=Csa_1G423300 PE=4 SV=1	0.989188	0.0120296	71.066	2	S(0.011)VS(0.989)FS(1)PDR	down
Csa_1G423300.1	A0A0A0LXC2	776	S	HP domain-containing protein OS=Cucumis sativus OX=3659 GN=Csa_1G423300 PE=4 SV=1	0.999617	0.00104911	95.642	2	S(0.011)VS(0.989)FS(1)PDR	down
Csa_1G423330	A0A0A0LU72	286	T	mitochondrial outer membrane import complex protein METAXIN isoform X1(predicted) OS=Cucumis sativus OX=3659 GN=Csa_1G423330 PE=4 SV=1	0.999851	0.0275203	48.284	4	TNEEKT(1)FK	down
Csa_1G470400.1	A0A0A0LX73	79	T	Putative SAP30-binding protein(predicted) OS=Cucumis sativus OX=3659 GN=Csa_1G470400 PE=4 SV=1	0.975207	1.28e-28	195.8	4	MIISDSANDS(0.025)T(0.975)PPVAGENLT(1)PDKLK	down
Csa_1G470400.2	A0A0A0LX73	88	T	Putative SAP30-binding protein(predicted) OS=Cucumis sativus OX=3659 GN=Csa_1G470400 PE=4 SV=1	1	1.28e-28	195.8	5	MIISDSANDS(0.22)T(0.78)PPVAGENLT(1)PDKLK	down
Csa_1G472980.1	A0A0A0LUN0	140	T	LOW QUALITY PROTEIN: trihelix transcription factor ASIL2-like(predicted) OS=Cucumis sativus OX=3659 GN=Csa_1G472980 PE=4 SV=1	0.969363	6.67e-16	157.74	3	T(0.969)PPPS(0.031)AAASSAVVAVSQK	down
Csa_1G481200.1	A0A0A0LXW3	145	S	Exocyst subunit Exo70 family protein OS=Cucumis sativus OX=3659 GN=Csa_1G481200 PE=3 SV=1	1	2.53e-59	281.06	3	DSVFT(0.002)GNS(0.998)DLEDES(1)EDDLR	up
Csa_1G497310	A0A0A0M0D8	18	S	Cation_ATPase_N domain-containing protein OS=Cucumis sativus OX=3659 GN=Csa_1G497310 PE=3 SV=1	0.951257	4.48e-05	113.99	3	EVFAT(0.005)T(0.025)S(0.951)S(0.018)KK	down
Csa_1G497310.1	A0A0A0M0D8	19	S	Cation_ATPase_N domain-containing protein OS=Cucumis sativus OX=3659 GN=Csa_1G497310 PE=3 SV=1	0.901928	0.00018406	97.138	2	EVFATT(0.001)S(0.097)S(0.902)K	down
Csa_1G505910	A0A0A0M0F6	429	S	inner membrane protein PPF-1, chloroplastic(predicted) OS=Cucumis sativus OX=3659 GN=Csa_1G505910 PE=3 SV=1	0.983302	4.38e-35	224.83	3	GEDGLEEAYAS(0.983)S(0.017)ADKDVPAYNR	up
Csa_1G505910.1	A0A0A0M0F6	403	S	inner membrane protein PPF-1, chloroplastic(predicted) OS=Cucumis sativus OX=3659 GN=Csa_1G505910 PE=3 SV=1	0.998164	1.82e-16	163.06	3	SEDIQT(0.001)LAS(0.998)ES(0.998)DT(0.003)EDGYDGETTEK	up
Csa_1G505910.2	A0A0A0M0F6	405	S	inner membrane protein PPF-1, chloroplastic(predicted) OS=Cucumis sativus OX=3659 GN=Csa_1G505910 PE=3 SV=1	0.999117	1.4e-149	381.49	3	SEDIQTLAS(0.001)ES(0.999)DTEDGYDGETTEK	up
Csa_1G522010	A0A0A0LXE4	198	S	MBD domain-containing protein OS=Cucumis sativus OX=3659 GN=Csa_1G522010 PE=4 SV=1	0.999951	1.32e-24	205.9	4	KKS(1)LDGNPSSTDVSEEPK	down
Csa_1G524700.10	A0A0A0LVE0	320	S	PWI domain-containing protein OS=Cucumis sativus OX=3659 GN=Csa_1G524700 PE=4 SV=1	0.975757	0.0210628	51.829	3	HNRS(0.955)PS(0.976)PT(0.069)R	down
Csa_1G524700.11	A0A0A0LVE0	408	S	PWI domain-containing protein OS=Cucumis sativus OX=3659 GN=Csa_1G524700 PE=4 SV=1	0.999978	0.00191158	81.709	3	HRS(1)PS(1)PYR	down
Csa_1G524700.31	A0A0A0LVE0	399	S	PWI domain-containing protein OS=Cucumis sativus OX=3659 GN=Csa_1G524700 PE=4 SV=1	1	0.0475258	47.57	2	RRS(1)PS(1)PPR	down
Csa_1G524700.32	A0A0A0LVE0	401	S	PWI domain-containing protein OS=Cucumis sativus OX=3659 GN=Csa_1G524700 PE=4 SV=1	1	0.0475258	47.57	2	RRS(1)PS(1)PPR	down
Csa_1G524700.39	A0A0A0LVE0	309	S	PWI domain-containing protein OS=Cucumis sativus OX=3659 GN=Csa_1G524700 PE=4 SV=1	1	0.00299529	87.066	2	RS(1)PALDK	down
Csa_1G524700.46	A0A0A0LVE0	372	S	PWI domain-containing protein OS=Cucumis sativus OX=3659 GN=Csa_1G524700 PE=4 SV=1	1	0.0407199	42.336	3	S(1)PS(1)PIRR	down
Csa_1G524700.47	A0A0A0LVE0	374	S	PWI domain-containing protein OS=Cucumis sativus OX=3659 GN=Csa_1G524700 PE=4 SV=1	1	0.0407199	42.336	3	S(1)PS(1)PIRR	down
Csa_1G524700.48	A0A0A0LVE0	266	S	PWI domain-containing protein OS=Cucumis sativus OX=3659 GN=Csa_1G524700 PE=4 SV=1	1	0.0321623	47.971	3	S(1)RS(1)PEVR	down
Csa_1G524700.49	A0A0A0LVE0	268	S	PWI domain-containing protein OS=Cucumis sativus OX=3659 GN=Csa_1G524700 PE=4 SV=1	1	0.0321623	47.971	3	S(1)RS(1)PEVR	down
Csa_1G524700.9	A0A0A0LVE0	318	S	PWI domain-containing protein OS=Cucumis sativus OX=3659 GN=Csa_1G524700 PE=4 SV=1	0.954778	0.0210628	51.829	3	HNRS(0.955)PS(0.976)PT(0.069)R	down
Csa_1G524760.3	A0A0A0LXG6	103	S	PPM-type phosphatase domain-containing protein OS=Cucumis sativus OX=3659 GN=Csa_1G524760 PE=3 SV=1	0.863409	2.92e-05	123.95	3	ES(0.137)S(0.863)CGVVVPK	up
Csa_1G524760.4	A0A0A0LXG6	95	S	PPM-type phosphatase domain-containing protein OS=Cucumis sativus OX=3659 GN=Csa_1G524760 PE=3 SV=1	0.998908	0.0020076	86.879	2	EVS(0.999)IPLS(0.001)R	up
Csa_1G527950	A0A0A0LXJ0	1286	S	RING-type domain-containing protein OS=Cucumis sativus OX=3659 GN=Csa_1G527950 PE=4 SV=1	1	2.26e-07	126.71	4	S(1)PLHEYHGR	down
Csa_1G528510	A0A0A0M0Q2	190	S	Maternal effect embryo arrest(predicted) OS=Cucumis sativus OX=3659 GN=Csa_1G528510 PE=4 SV=1	1	3.57e-10	123.19	3	LAPDSADAGCCHGS(1)CR	down
Csa_1G528510.1	A0A0A0M0Q2	65	S	Maternal effect embryo arrest(predicted) OS=Cucumis sativus OX=3659 GN=Csa_1G528510 PE=4 SV=1	1	0.000154443	95.677	2	LS(1)MEEER	down
Csa_1G531190	A0A0A0LXL9	414	S	Phosphoinositide phospholipase C OS=Cucumis sativus OX=3659 GN=Csa_1G531190 PE=4 SV=1	0.991802	3.03e-06	102.47	3	KPEFLLNNPS(0.008)NS(0.992)R	up
Csa_1G533460.1	A0A0A0LXQ0	256	S	PX domain-containing protein OS=Cucumis sativus OX=3659 GN=Csa_1G533460 PE=4 SV=1	0.999995	0.000140806	102.03	2	SSVSSGGLS(1)R	up
Csa_1G533510	A0A0A0LXQ6	86	S	BnaA08g28800D protein(predicted) OS=Cucumis sativus OX=3659 GN=Csa_1G533510 PE=4 SV=1	1	1.86e-11	174.77	2	RCS(1)DDEEEER	down
Csa_1G533510.1	A0A0A0LXQ6	122	T	BnaA08g28800D protein(predicted) OS=Cucumis sativus OX=3659 GN=Csa_1G533510 PE=4 SV=1	0.752202	0.00106775	83.169	2	NAPLS(0.242)PENT(0.752)T(0.006)R	down
Csa_1G535290.10	A0A0A0LXU5	726	S	C3HC-type domain-containing protein OS=Cucumis sativus OX=3659 GN=Csa_1G535290 PE=4 SV=1	0.984898	8.55e-05	83.934	3	DSAGAGPS(0.015)HS(0.985)MGLDLSMDGEK	down
Csa_1G535290.11	A0A0A0LXU5	928	S	C3HC-type domain-containing protein OS=Cucumis sativus OX=3659 GN=Csa_1G535290 PE=4 SV=1	0.999996	2.45e-07	120.99	4	EDPHGDS(1)QEMFSRPVER	down
Csa_1G535290.16	A0A0A0LXU5	909	S	C3HC-type domain-containing protein OS=Cucumis sativus OX=3659 GN=Csa_1G535290 PE=4 SV=1	0.999397	9.26e-11	138.09	3	IEDAENQGQT(0.001)GES(0.999)APDPGLMDDIIR	down
Csa_1G535290.17	A0A0A0LXU5	678	S	C3HC-type domain-containing protein OS=Cucumis sativus OX=3659 GN=Csa_1G535290 PE=4 SV=1	1	3.94e-33	206.87	3	MHQADS(1)VEGTVIDDEVTDDR	down
Csa_1G535290.18	A0A0A0LXU5	548	S	C3HC-type domain-containing protein OS=Cucumis sativus OX=3659 GN=Csa_1G535290 PE=4 SV=1	0.758923	8.99e-16	155.16	4	PANFAPNNIDIPS(0.019)T(0.222)S(0.759)KK	down
Csa_1G535290.19	A0A0A0LXU5	695	S	C3HC-type domain-containing protein OS=Cucumis sativus OX=3659 GN=Csa_1G535290 PE=4 SV=1	0.999802	0.00215252	85.554	2	QYS(1)AGPSK	down
Csa_1G535290.2	A0A0A0LXU5	941	S	C3HC-type domain-containing protein OS=Cucumis sativus OX=3659 GN=Csa_1G535290 PE=4 SV=1	0.999866	0.00230873	66.893	3	ADS(1)GS(1)KIDGSAK	down
Csa_1G535290.20	A0A0A0LXU5	665	S	C3HC-type domain-containing protein OS=Cucumis sativus OX=3659 GN=Csa_1G535290 PE=4 SV=1	0.852003	0.000353625	82.529	3	SLDKDGS(0.148)S(0.852)NDR	down
Csa_1G535290.22	A0A0A0LXU5	1064	S	C3HC-type domain-containing protein OS=Cucumis sativus OX=3659 GN=Csa_1G535290 PE=4 SV=1	0.99143	8.22e-45	251.13	3	T(0.001)GVQT(0.007)LQS(0.991)ES(0.001)AASLYK	down
Csa_1G535290.23	A0A0A0LXU5	1066	S	C3HC-type domain-containing protein OS=Cucumis sativus OX=3659 GN=Csa_1G535290 PE=4 SV=1	0.999668	9.8e-35	220.26	4	TGVQTLQSES(1)AAS(1)LYKDDHHGK	down
Csa_1G535290.24	A0A0A0LXU5	1069	S	C3HC-type domain-containing protein OS=Cucumis sativus OX=3659 GN=Csa_1G535290 PE=4 SV=1	1	9.8e-35	220.26	4	TGVQTLQSES(1)AAS(1)LYKDDHHGK	down
Csa_1G535290.26	A0A0A0LXU5	457	S	C3HC-type domain-containing protein OS=Cucumis sativus OX=3659 GN=Csa_1G535290 PE=4 SV=1	1	9.63e-59	277.8	3	WHLDVQDCEEHS(1)AQS(1)AR	down
Csa_1G535290.27	A0A0A0LXU5	460	S	C3HC-type domain-containing protein OS=Cucumis sativus OX=3659 GN=Csa_1G535290 PE=4 SV=1	1	1.55e-22	190.19	3	WHLDVQDCEEHS(1)AQS(1)AR	down
Csa_1G535290.3	A0A0A0LXU5	943	S	C3HC-type domain-containing protein OS=Cucumis sativus OX=3659 GN=Csa_1G535290 PE=4 SV=1	0.999648	0.00230873	66.893	3	ADS(1)GS(1)KIDGSAK	down
Csa_1G535290.5	A0A0A0LXU5	488	S	C3HC-type domain-containing protein OS=Cucumis sativus OX=3659 GN=Csa_1G535290 PE=4 SV=1	0.903818	0.00329265	91.867	2	ALS(0.904)T(0.092)S(0.004)IK	down
Csa_1G535290.6	A0A0A0LXU5	490	S	C3HC-type domain-containing protein OS=Cucumis sativus OX=3659 GN=Csa_1G535290 PE=4 SV=1	0.771701	0.00664082	67.704	3	ALS(0.031)T(0.197)S(0.772)IKK	down
Csa_1G535290.7	A0A0A0LXU5	636	S	C3HC-type domain-containing protein OS=Cucumis sativus OX=3659 GN=Csa_1G535290 PE=4 SV=1	1	2e-07	112.58	2	DLMIGQPS(1)GS(1)EVGDR	down
Csa_1G535290.8	A0A0A0LXU5	638	S	C3HC-type domain-containing protein OS=Cucumis sativus OX=3659 GN=Csa_1G535290 PE=4 SV=1	1	2.22e-12	162.72	2	DLMIGQPS(1)GS(1)EVGDR	down
Csa_1G535290.9	A0A0A0LXU5	718	S	C3HC-type domain-containing protein OS=Cucumis sativus OX=3659 GN=Csa_1G535290 PE=4 SV=1	0.999972	2.21e-22	180.19	3	DS(1)AGAGPSHSMGLDLSMDGEK	down
Csa_1G538180.5	A0A0A0LVI1	737	S	Protein kinase domain-containing protein OS=Cucumis sativus OX=3659 GN=Csa_1G538180 PE=4 SV=1	0.996094	3.4e-15	153.77	3	NSHFS(0.003)WS(0.996)PES(0.001)GDSFTAENLAR	up
Csa_1G560830	A0A0A0M1E9	682	S	DEAD-box ATP-dependent RNA helicase 3, chloroplastic(predicted) OS=Cucumis sativus OX=3659 GN=Csa_1G560830 PE=4 SV=1	0.999818	9.81e-38	246.66	2	GWGSSRDS(1)DDNGDIFSR	up
Csa_1G560830.2	A0A0A0M1E9	707	S	DEAD-box ATP-dependent RNA helicase 3, chloroplastic(predicted) OS=Cucumis sativus OX=3659 GN=Csa_1G560830 PE=4 SV=1	0.903356	3.61e-08	161.23	2	S(0.903)S(0.097)GDDWLIGGR	up
Csa_1G572990.2	A0A0A0LYL2	385	S	J domain-containing protein OS=Cucumis sativus OX=3659 GN=Csa_1G572990 PE=4 SV=1	0.999995	4.56e-09	143.28	3	YLNEDDDSLQS(1)PNK	up
Csa_1G574260	A0A0A0LWM0	822	S	Protein kinase domain-containing protein OS=Cucumis sativus OX=3659 GN=Csa_1G574260 PE=4 SV=1	0.980314	3.45e-26	222.96	2	S(0.98)T(0.02)GGTPEWMAPEVLR	up
Csa_1G574920	A0A0A0LW97	144	S	SpoU_sub_bind domain-containing protein OS=Cucumis sativus OX=3659 GN=Csa_1G574920 PE=4 SV=1	1	0.000129129	118.9	2	S(1)IELADEK	up
Csa_1G580230	A0A0A0LWR1	996	S	Vacuolar protein sorting-associated protein(predicted) OS=Cucumis sativus OX=3659 GN=Csa_1G580230 PE=4 SV=1	0.772964	2.39e-06	107.82	2	ASTSFYAT(0.004)T(0.223)S(0.773)PLR	down
Csa_1G580230.4	A0A0A0LWR1	285	S	Vacuolar protein sorting-associated protein(predicted) OS=Cucumis sativus OX=3659 GN=Csa_1G580230 PE=4 SV=1	0.987201	1.47e-12	172.99	3	HS(0.013)NS(0.987)GEQNNYSSGR	down
Csa_1G580230.9	A0A0A0LWR1	962	S	Vacuolar protein sorting-associated protein(predicted) OS=Cucumis sativus OX=3659 GN=Csa_1G580230 PE=4 SV=1	0.977208	0.000321128	79.614	3	S(0.977)PS(0.023)PHLEDSHR	down
Csa_1G590280.1	A0A0A0LZH6	1056	S	myosin-17-like(predicted) OS=Cucumis sativus OX=3659 GN=Csa_1G590280 PE=3 SV=1	0.999427	4.6095e-05	112.08	3	QQALTMS(0.999)PT(0.001)GK	down
Csa_1G597760.1	A0A0A0LZ49	1126	S	NUC173 domain-containing protein OS=Cucumis sativus OX=3659 GN=Csa_1G597760 PE=4 SV=1	0.99775	1.1219e-05	134.99	3	T(0.002)VLS(0.998)DGELK	up
Csa_1G599450.3	A0A0A0M2C3	74	S	ruBisCO large subunit-binding protein subunit beta, chloroplastic(predicted) OS=Cucumis sativus OX=3659 GN=Csa_1G599450 PE=3 SV=1	1	2.04e-07	136.34	4	ELHFNQDGS(1)AIKK	down
Csa_1G599450.4	A0A0A0M2C3	486	S	ruBisCO large subunit-binding protein subunit beta, chloroplastic(predicted) OS=Cucumis sativus OX=3659 GN=Csa_1G599450 PE=3 SV=1	1	1.89e-05	127.02	3	LAS(1)KVDAIK	down
Csa_1G605610.1	A0A0A0LZY0	144	S	Ribosome biogenesis regulatory protein OS=Cucumis sativus OX=3659 GN=Csa_1G605610 PE=3 SV=1	1	5.77e-07	131.72	2	MT(1)DES(1)GEDPFAAR	down
Csa_1G605610.3	A0A0A0LZY0	141	T	Ribosome biogenesis regulatory protein OS=Cucumis sativus OX=3659 GN=Csa_1G605610 PE=3 SV=1	1	5.31e-06	113.14	2	MT(1)DES(1)GEDPFAAR	down
Csa_1G614130.1	A0A0A0M060	644	S	sulfite reductase [ferredoxin], chloroplastic(predicted) OS=Cucumis sativus OX=3659 GN=Csa_1G614130 PE=4 SV=1	1	0.000448446	87.831	2	WDGPVLS(1)PAR	up
Csa_1G615210	A0A0A0M072	294	S	exosome complex component RRP45A-like isoform X1(predicted) OS=Cucumis sativus OX=3659 GN=Csa_1G615210 PE=4 SV=1	1	7.99e-12	138.54	4	HPS(1)VNLDVGGGTGSLK	down
Csa_1G616250.6	A0A0A0M077	625	S	zinc finger CCCH domain-containing protein 46-like isoform X1(predicted) OS=Cucumis sativus OX=3659 GN=Csa_1G616250 PE=4 SV=1	1	7.61e-34	229.55	2	SVEQVLPDS(1)PFAS(1)PKK	down
Csa_1G616290.1	A0A0A0M2V3	66	S	RRM domain-containing protein OS=Cucumis sativus OX=3659 GN=Csa_1G616290 PE=4 SV=1	1	0.0011198	92.538	3	GFREES(1)DR	up
Csa_1G616290.2	A0A0A0M2V3	75	S	RRM domain-containing protein OS=Cucumis sativus OX=3659 GN=Csa_1G616290 PE=4 SV=1	1	1.46e-05	133.15	3	LAGS(1)DFDSLK	up
Csa_1G616290.3	A0A0A0M2V3	82	S	RRM domain-containing protein OS=Cucumis sativus OX=3659 GN=Csa_1G616290 PE=4 SV=1	0.999963	7.05e-19	168.4	4	LAGSDFDSLKS(1)ADGPGPQR	up
Csa_1G616300	A0A0A0M082	701	S	MIF4G domain-containing protein OS=Cucumis sativus OX=3659 GN=Csa_1G616300 PE=4 SV=1	0.984387	0.0095711	68.657	2	LKS(0.984)Y(0.016)AGR	down
Csa_1G627500	A0A0A0M2X1	511	S	Signal recognition particle subunit SRP68 OS=Cucumis sativus OX=3659 GN=Csa_1G627500 PE=3 SV=1	0.975198	5.35e-06	126.07	3	KIS(0.975)NMS(0.025)LTGAEK	down
Csa_1G629080	A0A0A0M2Y0	454	S	rho GTPase-activating protein 7(predicted) OS=Cucumis sativus OX=3659 GN=Csa_1G629080 PE=4 SV=1	1	1.55e-11	164.97	3	AFGGDDS(1)DVGS(1)PR	up
Csa_1G630330	A0A0A0LXV0	27	S	Chlorophyll a-b binding protein, chloroplastic OS=Cucumis sativus OX=3659 GN=Csa_1G630330 PE=3 SV=1	0.999382	8.72e-05	99.927	3	LGARPS(0.999)FGS(0.81)S(0.19)R	up
Csa_1G630330.1	A0A0A0LXV0	30	S	Chlorophyll a-b binding protein, chloroplastic OS=Cucumis sativus OX=3659 GN=Csa_1G630330 PE=3 SV=1	0.810129	0.0183139	50.158	3	LGARPS(0.999)FGS(0.81)S(0.19)R	up
Csa_1G630330.2	A0A0A0LXV0	36	S	Chlorophyll a-b binding protein, chloroplastic OS=Cucumis sativus OX=3659 GN=Csa_1G630330 PE=3 SV=1	0.996455	0.00578922	78.264	2	S(0.004)AS(0.996)FVVR	up
Csa_1G650130	A0A0A0M336	30	S	YTH domain-containing protein OS=Cucumis sativus OX=3659 GN=Csa_1G650130 PE=4 SV=1	1	1.63e-07	102.98	4	SLRPDNLKEPQLS(1)PK	down
Csa_1G660140	A0A0A0M065	61	S	Tryptophan synthase OS=Cucumis sativus OX=3659 GN=Csa_1G660140 PE=3 SV=1	1	0.000101045	113.95	3	EPS(1)LAMEDK	down
Csa_1G682630	A0A0A0M0E8	227	S	LOW QUALITY PROTEIN: cell division cycle 5-like protein(predicted) OS=Cucumis sativus OX=3659 GN=Csa_1G682630 PE=4 SV=1	1	1.92e-24	184.76	4	KPPPGFFDVS(1)EEDRPVEQPK	up
Csa_1G690210.2	A0A0A0LYB9	159	S	TPX2 domain-containing protein OS=Cucumis sativus OX=3659 GN=Csa_1G690210 PE=4 SV=1	1	6.15e-06	123	3	KNS(1)QPNS(1)PPSLR	up
Csa_1G690210.4	A0A0A0LYB9	286	S	TPX2 domain-containing protein OS=Cucumis sativus OX=3659 GN=Csa_1G690210 PE=4 SV=1	0.999057	0.00167332	90.689	3	PKS(0.999)PNFT(0.001)R	up
Csa_1G696450	A0A0A0M3K7	196	S	RanBP2-type domain-containing protein OS=Cucumis sativus OX=3659 GN=Csa_1G696450 PE=4 SV=1	1	2.79e-08	118.48	3	DGS(1)REMAAGGLAPPR	up
Csa_1G696450.10	A0A0A0M3K7	82	S	RanBP2-type domain-containing protein OS=Cucumis sativus OX=3659 GN=Csa_1G696450 PE=4 SV=1	1	0.00053838	77.597	3	VS(1)GGRPFGR	up
Csa_1G696450.11	A0A0A0M3K7	305	S	RanBP2-type domain-containing protein OS=Cucumis sativus OX=3659 GN=Csa_1G696450 PE=4 SV=1	0.999839	1.49e-17	184.83	4	VPLRS(1)PLSSGLPPK	up
Csa_1G696450.5	A0A0A0M3K7	297	S	RanBP2-type domain-containing protein OS=Cucumis sativus OX=3659 GN=Csa_1G696450 PE=4 SV=1	1	0.00942305	63.694	3	GPIRS(1)PLR	up
Csa_1G696455.1	A0A0A0M109	26	S	Zinc finger protein(predicted) OS=Cucumis sativus OX=3659 GN=Csa_1G696455 PE=4 SV=1	0.998687	1.27e-22	189.02	4	DKDSTTHHQPLLS(0.001)S(0.002)LVVRPS(0.997)NS(0.999)DGGGGGVGGT(0.001)SGGR	up
Csa_1G701220.3	A0A0A0M3Q0	23	S	plant UBX domain-containing protein 4(predicted) OS=Cucumis sativus OX=3659 GN=Csa_1G701220 PE=4 SV=1	0.99838	0.000407102	102.06	3	T(0.002)LS(0.998)DLNRR	down
Csa_1G701230.1	A0A0A0M145	200	S	chromatin remodeling protein EBS(predicted) OS=Cucumis sativus OX=3659 GN=Csa_1G701230 PE=4 SV=1	1	1.77e-07	117.35	2	NENAFS(1)AS(1)PVADGK	up
Csa_2G000020.1	A0A0A0LFH4	224	S	oligouridylate-binding protein 1-like(predicted) OS=Cucumis sativus OX=3659 GN=Csa_2G000020 PE=4 SV=1	0.997237	4.15e-05	85.177	3	S(0.997)VVELT(0.012)S(0.596)GT(0.24)S(0.155)DGGQEK	up
Csa_2G000020.2	A0A0A0LFH4	233	S	oligouridylate-binding protein 1-like(predicted) OS=Cucumis sativus OX=3659 GN=Csa_2G000020 PE=4 SV=1	0.866534	3.83e-11	140.95	3	SVVELTS(0.001)GT(0.132)S(0.867)DGGQEK	up
Csa_2G000020.3	A0A0A0LFH4	232	T	oligouridylate-binding protein 1-like(predicted) OS=Cucumis sativus OX=3659 GN=Csa_2G000020 PE=4 SV=1	0.973545	7.01e-104	334.47	2	SVVELTS(0.001)GT(0.974)S(0.026)DGGQEK	up
Csa_2G000160	A0A0A0LIL0	56	S	UDENN domain-containing protein OS=Cucumis sativus OX=3659 GN=Csa_2G000160 PE=4 SV=1	1	0.000309035	93.348	2	DDEGGS(1)PLQR	down
Csa_2G000470	A0A0A0LHS4	462	S	WD repeat containing protein(predicted) OS=Cucumis sativus OX=3659 GN=Csa_2G000470 PE=4 SV=1	0.988393	0.00381349	89.029	2	IS(0.988)YT(0.012)FVR	up
Csa_2G000470.1	A0A0A0LHS4	474	S	WD repeat containing protein(predicted) OS=Cucumis sativus OX=3659 GN=Csa_2G000470 PE=4 SV=1	0.925369	0.00341644	60.307	3	KGEMKIS(0.925)T(0.074)EES(0.001)R	up
Csa_2G000470.3	A0A0A0LHS4	431	S	WD repeat containing protein(predicted) OS=Cucumis sativus OX=3659 GN=Csa_2G000470 PE=4 SV=1	1	0.000116572	106.29	2	S(1)GGWIFPDER	up
Csa_2G000470.4	A0A0A0LHS4	134	S	WD repeat containing protein(predicted) OS=Cucumis sativus OX=3659 GN=Csa_2G000470 PE=4 SV=1	0.996504	1.41e-06	139.29	2	S(0.001)S(0.002)GS(0.997)NIGS(0.001)SFYR	up
Csa_2G002530	A0A0A0LFU8	148	S	Jas domain-containing protein OS=Cucumis sativus OX=3659 GN=Csa_2G002530 PE=4 SV=1	0.996889	2.66e-15	143.06	3	GRAS(0.997)FIS(0.248)S(0.623)T(0.132)EDGSTAEK	down
Csa_2G002530.1	A0A0A0LFU8	151	S	Jas domain-containing protein OS=Cucumis sativus OX=3659 GN=Csa_2G002530 PE=4 SV=1	0.99992	1.83e-56	278.07	2	ASFIS(1)S(1)TEDGSTAEK	down
Csa_2G002530.3	A0A0A0LFU8	29	S	Jas domain-containing protein OS=Cucumis sativus OX=3659 GN=Csa_2G002530 PE=4 SV=1	0.994147	1.72e-86	316.33	2	ITS(0.001)S(0.994)S(0.005)GANAEESDR	down
Csa_2G005890	A0A0A0LFX1	796	S	ABC transporter G family member 32(predicted) OS=Cucumis sativus OX=3659 GN=Csa_2G005890 PE=3 SV=1	0.999991	0.000239792	90.348	3	HYLQYS(1)GS(1)LNGK	down
Csa_2G005900.9	A0A0A0LHZ5	621	T	Protein kinase OS=Cucumis sativus OX=3659 GN=Csa_2G005900 PE=4 SV=1	0.995391	0.00284097	95.822	2	S(0.005)ET(0.995)DDGLR	down
Csa_2G006830.2	A0A0A0LG01	118	S	MBD domain-containing protein OS=Cucumis sativus OX=3659 GN=Csa_2G006830 PE=4 SV=1	1	2.73e-22	169.7	4	KEVDNPDAGKDES(1)MADAEVK	down
Csa_2G007420	A0A0A0LG07	214	S	Topless-related protein 4-like(predicted) OS=Cucumis sativus OX=3659 GN=Csa_2G007420 PE=4 SV=1	0.99867	1.38e-12	162.82	4	APS(0.999)PVT(0.001)NPLMGGVPK	down
Csa_2G007420.1	A0A0A0LG07	286	T	Topless-related protein 4-like(predicted) OS=Cucumis sativus OX=3659 GN=Csa_2G007420 PE=4 SV=1	0.970574	6.29e-11	140.41	4	T(0.971)PPT(0.029)NNPTMDYQTADSEHVLK	down
Csa_2G008020	A0A0A0LI47	19	S	BED-type domain-containing protein OS=Cucumis sativus OX=3659 GN=Csa_2G008020 PE=4 SV=1	0.995653	3.88e-23	182.95	3	T(0.004)PNS(0.996)DEYGALTTTETQPNKR	up
Csa_2G009380	A0A0A0LFD5	369	S	PPM-type phosphatase domain-containing protein OS=Cucumis sativus OX=3659 GN=Csa_2G009380 PE=3 SV=1	0.997959	1.25e-08	162.7	2	S(0.002)IS(0.998)AEGLQNLK	up
Csa_2G009390	A0A0A0LL64	432	S	Ubiquitin-like domain-containing protein OS=Cucumis sativus OX=3659 GN=Csa_2G009390 PE=4 SV=1	0.999156	3.28e-14	171.83	3	RGS(0.999)PT(0.001)TASNGNPEER	down
Csa_2G009520	A0A0A0LFE8	91	S	Biotin carboxyl carrier protein of acetyl-CoA carboxylase OS=Cucumis sativus OX=3659 GN=Csa_2G009520 PE=4 SV=1	0.999992	2.68e-40	222.47	4	ITSESDDLAS(1)DGSAKPSSDQSSK	up
Csa_2G009590.4	A0A0A0LJ73	96	T	PPC domain-containing protein OS=Cucumis sativus OX=3659 GN=Csa_2G009590 PE=4 SV=1	0.999999	8.61e-06	131.84	3	KYGT(1)PEEALAAK	down
Csa_2G011430.1	A0A0A0LFI5	766	S	Mediator of RNA polymerase II transcription subunit 14 OS=Cucumis sativus OX=3659 GN=Csa_2G011430 PE=3 SV=1	0.995492	4.57e-25	220.82	2	LSNS(0.003)KS(0.995)EQDLT(0.001)SLR	up
Csa_2G011500	A0A0A0LJC6	193	S	protein ECERIFERUM 26-like(predicted) OS=Cucumis sativus OX=3659 GN=Csa_2G011500 PE=4 SV=1	0.990557	2.34e-51	265.62	3	GGPVSPPLFTKPS(0.009)S(0.991)LGDGEK	up
Csa_2G012150	A0A0A0LG85	826	S	5'-3' exoribonuclease OS=Cucumis sativus OX=3659 GN=Csa_2G012150 PE=3 SV=1	0.999014	7.71e-07	99.454	3	NRS(0.999)PDVLT(0.001)PGPPPAMLPK	down
Csa_2G012680	A0A0A0LJF0	397	S	WD_REPEATS_REGION domain-containing protein OS=Cucumis sativus OX=3659 GN=Csa_2G012680 PE=4 SV=1	0.999982	5.3e-33	234.63	2	AS(1)LEGSTPVPVYK	up
Csa_2G012680.1	A0A0A0LJF0	401	S	WD_REPEATS_REGION domain-containing protein OS=Cucumis sativus OX=3659 GN=Csa_2G012680 PE=4 SV=1	0.827963	1.79e-06	117	3	AS(0.001)LEGS(0.828)T(0.171)PVPVYK	up
Csa_2G012680.2	A0A0A0LJF0	390	S	WD_REPEATS_REGION domain-containing protein OS=Cucumis sativus OX=3659 GN=Csa_2G012680 PE=4 SV=1	0.989165	2.76e-06	104.78	3	GGSFLAGNLS(0.989)FS(0.011)R	up
Csa_2G012680.3	A0A0A0LJF0	6	S	WD_REPEATS_REGION domain-containing protein OS=Cucumis sativus OX=3659 GN=Csa_2G012680 PE=4 SV=1	0.973849	1.13e-06	100.58	3	VGS(0.974)AGNT(0.026)SNSSRPR	up
Csa_2G013240	A0A0A0LG89	461	S	ATP-dependent RNA helicase(predicted) OS=Cucumis sativus OX=3659 GN=Csa_2G013240 PE=4 SV=1	0.999999	0.000100322	114.02	2	YSIDMS(1)PVK	up
Csa_2G015350	A0A0A0LII4	24	S	cingulin(predicted) OS=Cucumis sativus OX=3659 GN=Csa_2G015350 PE=4 SV=1	0.997568	4.63e-12	157.73	3	QTPNNQEET(0.002)S(0.998)DSEQPK	down
Csa_2G030080.2	A0A0A0LJR3	392	S	PWWP domain-containing protein(predicted) OS=Cucumis sativus OX=3659 GN=Csa_2G030080 PE=4 SV=1	1	3.82e-10	126.29	3	EAES(1)PELR	down
Csa_2G030080.4	A0A0A0LJR3	385	S	PWWP domain-containing protein(predicted) OS=Cucumis sativus OX=3659 GN=Csa_2G030080 PE=4 SV=1	0.897307	3.82e-10	122.53	2	SLGS(0.102)S(0.897)PPR	down
Csa_2G033270	A0A0A0LJU6	677	S	topless-related protein 3-like(predicted) OS=Cucumis sativus OX=3659 GN=Csa_2G033270 PE=4 SV=1	0.999944	1.44e-33	210.5	4	AIESTTPFEALRS(1)PMESALK	down
Csa_2G033270.8	A0A0A0LJU6	1121	T	topless-related protein 3-like(predicted) OS=Cucumis sativus OX=3659 GN=Csa_2G033270 PE=4 SV=1	0.995911	1.2e-22	196.61	3	TASSSTTS(0.004)NHT(0.996)PDQIQR	down
Csa_2G035500	A0A0A0LGM9	331	S	TOM1-like protein 2(predicted) OS=Cucumis sativus OX=3659 GN=Csa_2G035500 PE=4 SV=1	1	5.89e-38	246.77	4	EPEPAMIPVAVEPDES(1)PR	down
Csa_2G035500.1	A0A0A0LGM9	28	S	TOM1-like protein 2(predicted) OS=Cucumis sativus OX=3659 GN=Csa_2G035500 PE=4 SV=1	0.996251	0.0348092	42.559	3	KMS(0.996)AGVS(0.002)S(0.001)MSFK	down
Csa_2G036670	A0A0A0LJ46	5	S	nuclear pore complex protein NUP43(predicted) OS=Cucumis sativus OX=3659 GN=Csa_2G036670 PE=4 SV=1	1	8.17e-07	121.13	3	AIAS(1)PQQQPQIHR	down
Csa_2G049870	A0A0A0LH67	38	S	AAA domain-containing protein OS=Cucumis sativus OX=3659 GN=Csa_2G049870 PE=3 SV=1	1	0.00213944	71.513	3	KFEPAAPPS(1)R	down
Csa_2G059750.1	A0A0A0LJA0	131	S	40S ribosomal protein S8 OS=Cucumis sativus OX=3659 GN=Csa_2G059750 PE=3 SV=1	0.972294	1.69e-19	179.86	4	T(0.006)S(0.022)AS(0.972)VKKEEEGDAGTEEVK	up
Csa_2G060380.1	A0A0A0LKA7	311	S	Glucose-6-phosphate 1-epimerase OS=Cucumis sativus OX=3659 GN=Csa_2G060380 PE=3 SV=1	0.985795	5.46e-07	108.96	3	LELSAVPS(0.001)S(0.004)Y(0.009)CS(0.986)GQLDPQK	down
Csa_2G061560.5	A0A0A0LKC1	528	T	SKIP_SNW domain-containing protein OS=Cucumis sativus OX=3659 GN=Csa_2G061560 PE=4 SV=1	0.985512	0.00157186	101.97	2	S(0.001)FS(0.014)GT(0.986)AER	up
Csa_2G070900	A0A0A0LJG1	638	S	conserved oligomeric Golgi complex subunit 1(predicted) OS=Cucumis sativus OX=3659 GN=Csa_2G070900 PE=4 SV=1	0.999999	4.72e-09	148.46	2	GVPDS(1)PLYVNSPGR	down
Csa_2G070900.1	A0A0A0LJG1	644	S	conserved oligomeric Golgi complex subunit 1(predicted) OS=Cucumis sativus OX=3659 GN=Csa_2G070900 PE=4 SV=1	0.999996	5.99e-07	111.01	2	GVPDSPLYVNS(1)PGR	down
Csa_2G074240.1	A0A0A0LHJ8	44	S	Photosystem I reaction center subunit XI OS=Cucumis sativus OX=3659 GN=Csa_2G074240 PE=4 SV=1	0.996326	0.000466919	115.86	3	T(0.001)HS(0.996)FT(0.003)IR	up
Csa_2G075340	A0A0A0LH46	101	S	serine/threonine protein phosphatase 2A regulatory subunit B''beta-like(predicted) OS=Cucumis sativus OX=3659 GN=Csa_2G075340 PE=4 SV=1	0.99989	0.00525703	81.163	2	SLSGS(1)PR	down
Csa_2G075340.1	A0A0A0LH46	116	S	serine/threonine protein phosphatase 2A regulatory subunit B''beta-like(predicted) OS=Cucumis sativus OX=3659 GN=Csa_2G075340 PE=4 SV=1	0.999883	6.05e-05	113.11	3	VGPSNLGS(1)PLK	down
Csa_2G075400.1	A0A0A0LMS5	440	S	ANK_REP_REGION domain-containing protein OS=Cucumis sativus OX=3659 GN=Csa_2G075400 PE=4 SV=1	0.995312	6.64e-25	218.85	2	S(0.995)AS(0.005)ELSTEDMGDTK	down
Csa_2G084270	A0A0A0LKQ4	673	S	Metallophos domain-containing protein OS=Cucumis sativus OX=3659 GN=Csa_2G084270 PE=4 SV=1	0.995224	0.00360765	90.15	2	S(0.005)ES(0.995)FDLK	down
Csa_2G121970.2	A0A0A0LL12	38	S	Sucrose phosphate synthase 1(predicted) OS=Cucumis sativus OX=3659 GN=Csa_2G121970 PE=3 SV=1	0.99929	7.23e-44	259.55	2	TS(0.001)S(0.999)NLEVWSEDKK	down
Csa_2G122520.1	A2TJV6	704	S	Chloroplast HSP70 OS=Cucumis sativus OX=3659 GN=Csa_2G122520 PE=3 SV=1	0.99836	6.17e-27	226.72	2	GPEGDVIDADFS(0.998)DS(0.002)K	up
Csa_2G171930	A0A0A0LLG6	307	S	heterogeneous nuclear ribonucleoprotein 1-like(predicted) OS=Cucumis sativus OX=3659 GN=Csa_2G171930 PE=4 SV=1	0.846592	4.38e-52	235.42	3	T(0.153)MS(0.847)GGAGSGGYQGYGSSGGVNSNSYDNR	up
Csa_2G173580.1	A0A0A0LI70	1140	S	COP1-interacting protein-like protein(predicted) OS=Cucumis sativus OX=3659 GN=Csa_2G173580 PE=4 SV=1	0.872106	0.000384612	96.334	2	FS(0.118)S(0.872)PS(0.008)T(0.002)TEK	down
Csa_2G173580.6	A0A0A0LI70	634	S	COP1-interacting protein-like protein(predicted) OS=Cucumis sativus OX=3659 GN=Csa_2G173580 PE=4 SV=1	1	1.65e-08	144.3	3	RPGS(1)DDFMVYGQK	down
Csa_2G173580.8	A0A0A0LI70	688	S	COP1-interacting protein-like protein(predicted) OS=Cucumis sativus OX=3659 GN=Csa_2G173580 PE=4 SV=1	0.995587	0.000137314	110.31	2	S(0.004)MS(0.996)MDAVGK	down
Csa_2G174090	A0A0A0LLI1	117	S	probable serine/threonine protein phosphatase 2A regulatory subunit B''delta(predicted) OS=Cucumis sativus OX=3659 GN=Csa_2G174090 PE=4 SV=1	0.982805	7.87e-05	99.5	3	FGPSSLS(0.017)S(0.983)PLK	down
Csa_2G232480.1	A0A0A0LIS6	107	S	CHZ domain-containing protein OS=Cucumis sativus OX=3659 GN=Csa_2G232480 PE=4 SV=1	0.999996	1.91e-22	188.23	4	SVNKEEAPES(1)PEGHQSK	down
Csa_2G246530	A0A0A0LIP9	310	S	Adenylyl cyclase-associated protein OS=Cucumis sativus OX=3659 GN=Csa_2G246530 PE=3 SV=1	0.95584	0.000310199	80.507	3	RGPTAS(0.956)PS(0.044)FSK	down
Csa_2G246530.1	A0A0A0LIP9	312	S	Adenylyl cyclase-associated protein OS=Cucumis sativus OX=3659 GN=Csa_2G246530 PE=3 SV=1	0.99119	0.000250612	95.66	3	GPTAS(0.006)PS(0.991)FS(0.002)K	down
Csa_2G249270	A0A0A0LPB0	324	S	J domain-containing protein OS=Cucumis sativus OX=3659 GN=Csa_2G249270 PE=4 SV=1	0.999998	0.00237676	70.889	3	S(0.03)AYS(0.97)RENS(1)LR	down
Csa_2G249830.1	A0A0A0LJ28	589	S	SUMO-activating enzyme subunit OS=Cucumis sativus OX=3659 GN=Csa_2G249830 PE=3 SV=1	0.999997	7.82e-22	170.18	3	TLPSAPDADKYDDSDMVAS(1)GR	up
Csa_2G250930.1	A0A0A0LPD7	11	S	kinesin-related protein 11-like(predicted) OS=Cucumis sativus OX=3659 GN=Csa_2G250930 PE=3 SV=1	0.926655	0.000711384	98.73	2	S(0.046)S(0.027)S(0.927)PFSYR	up
Csa_2G252020	A0A0A0LJ63	49	S	Fructose-bisphosphate aldolase OS=Cucumis sativus OX=3659 GN=Csa_2G252020 PE=3 SV=1	0.99976	0.000104841	108.36	3	AGS(1)YNDELVK	up
Csa_2G270730.1	A0A0A0LPP5	514	S	HECT domain-containing protein OS=Cucumis sativus OX=3659 GN=Csa_2G270730 PE=4 SV=1	0.990225	5.9e-40	213.41	4	KPSTS(0.009)GS(0.99)VKEEDPTDSAPEVSAR	up
Csa_2G277080.2	A0A0A0LPT2	428	S	RING-type E3 ubiquitin transferase OS=Cucumis sativus OX=3659 GN=Csa_2G277080 PE=4 SV=1	0.949977	1.83e-15	149.16	3	LEENGCDPVAKPS(0.022)MS(0.95)PS(0.028)R	up
Csa_2G279230	A0A0A0LPV1	368	S	filament-like plant protein 7(predicted) OS=Cucumis sativus OX=3659 GN=Csa_2G279230 PE=4 SV=1	1	4.56e-05	113.61	3	PLQVES(1)PHK	down
Csa_2G279240	A0A0A0LMJ5	35	S	WD_REPEATS_REGION domain-containing protein OS=Cucumis sativus OX=3659 GN=Csa_2G279240 PE=4 SV=1	0.999998	1.84e-11	143.09	3	NADAS(1)DVDKSGLDTSR	down
Csa_2G279270	A0A0A0LJF1	72	S	prostamide/prostaglandin F synthase isoform X1(predicted) OS=Cucumis sativus OX=3659 GN=Csa_2G279270 PE=4 SV=1	0.785376	6.2e-07	108.28	3	AS(0.785)T(0.181)S(0.015)S(0.019)GYVPEIGEILGDVR	up
Csa_2G296000	A0A0A0LJM9	33	S	Transmembrane protein(predicted) OS=Cucumis sativus OX=3659 GN=Csa_2G296000 PE=4 SV=1	0.914819	3.17e-19	176.68	3	AS(0.915)S(0.064)AS(0.021)STVDLTALQSAIEK	up
Csa_2G297160.1	A0A0A0LMU9	173	S	uncharacterized GTP-binding protein At5g64813 isoform X2(predicted) OS=Cucumis sativus OX=3659 GN=Csa_2G297160 PE=4 SV=1	0.917597	2.12e-05	128.44	2	GS(0.082)S(0.918)GNLVDVAR	up
Csa_2G301490.3	A0A0A0LQ67	78	S	Zonadhesin OS=Cucumis sativus OX=3659 GN=Csa_2G301490 PE=4 SV=1	1	4.2e-05	134.77	2	S(1)LS(1)NLFK	down
Csa_2G301490.4	A0A0A0LQ67	80	S	Zonadhesin OS=Cucumis sativus OX=3659 GN=Csa_2G301490 PE=4 SV=1	1	0.00526182	92.611	2	S(1)LS(1)NLFK	down
Csa_2G325960	A0A0A0LN22	1034	S	protein RNA-directed DNA methylation 3(predicted) OS=Cucumis sativus OX=3659 GN=Csa_2G325960 PE=4 SV=1	0.999876	3.6e-10	123	3	EADLSDQAGS(1)WGSNWK	up
Csa_2G327510	A0A0A0LMD4	496	S	acyl-CoA-binding domain-containing protein 4(predicted) OS=Cucumis sativus OX=3659 GN=Csa_2G327510 PE=4 SV=1	1	0.012753	61.932	2	QGS(1)GGVWR	down
Csa_2G336740	A0A0A0LN50	99	S	protein SUPPRESSOR OF GENE SILENCING 3(predicted) OS=Cucumis sativus OX=3659 GN=Csa_2G336740 PE=4 SV=1	0.940718	0.000719377	77.185	3	QWGAQNS(0.059)S(0.941)PK	down
Csa_2G345910.2	A0A0A0LK08	232	S	DUF4057 domain-containing protein OS=Cucumis sativus OX=3659 GN=Csa_2G345910 PE=4 SV=1	0.999971	2.18e-05	128.06	2	FSELS(1)GNDIFK	down
Csa_2G345910.3	A0A0A0LK08	129	S	DUF4057 domain-containing protein OS=Cucumis sativus OX=3659 GN=Csa_2G345910 PE=4 SV=1	0.83937	4.54e-22	179.54	3	MYQQTLAGISHISFGEEGS(0.839)VS(0.161)PK	down
Csa_2G351000	A0A0A0LKQ2	573	S	Nucleolar GTP-binding protein 1 OS=Cucumis sativus OX=3659 GN=Csa_2G351000 PE=3 SV=1	0.999997	2.03e-68	290.31	4	ERS(1)PDRGDATGGTMDVDDETPSK	up
Csa_2G351520	A0A0A0LQV3	277	S	Rhodanese domain-containing protein OS=Cucumis sativus OX=3659 GN=Csa_2G351520 PE=4 SV=1	1	0.00675807	59.198	3	VAEILS(1)PVK	up
Csa_2G351790	A0A0A0LKT6	121	S	far upstream element-binding protein 1(predicted) OS=Cucumis sativus OX=3659 GN=Csa_2G351790 PE=4 SV=1	0.752389	3.27e-13	125.65	4	GFS(0.001)S(0.001)GPDLKPHMS(0.051)NS(0.752)APS(0.195)AIPISYGFQGSSK	up
Csa_2G351790.3	A0A0A0LKT6	103	S	far upstream element-binding protein 1(predicted) OS=Cucumis sativus OX=3659 GN=Csa_2G351790 PE=4 SV=1	1	2.51e-11	180.1	2	VENGGGYDS(1)YDK	up
Csa_2G357210	A0A0A0LL86	53	S	BZIP domain-containing protein OS=Cucumis sativus OX=3659 GN=Csa_2G357210 PE=4 SV=1	1	6.75e-17	192.65	3	DFGS(1)MNMDELLK	down
Csa_2G357210.2	A0A0A0LL86	293	S	BZIP domain-containing protein OS=Cucumis sativus OX=3659 GN=Csa_2G357210 PE=4 SV=1	0.810044	9.1e-06	80.166	5	MGVVNIAAAPLPIAT(0.001)ES(0.004)PGNQLS(0.81)S(0.185)DGIGK	down
Csa_2G357320	A0A0A0LNG0	144	S	protein WEAK CHLOROPLAST MOVEMENT UNDER BLUE LIGHT 1-like isoform X1(predicted) OS=Cucumis sativus OX=3659 GN=Csa_2G357320 PE=4 SV=1	1	8.09e-22	168.26	5	KKS(1)DEFGVEEFQVSNELENTK	up
Csa_2G357320.1	A0A0A0LNG0	669	S	protein WEAK CHLOROPLAST MOVEMENT UNDER BLUE LIGHT 1-like isoform X1(predicted) OS=Cucumis sativus OX=3659 GN=Csa_2G357320 PE=4 SV=1	0.988903	1.32e-06	139.49	2	SNPEVAS(0.989)PT(0.011)SPR	up
Csa_2G357320.2	A0A0A0LNG0	672	S	protein WEAK CHLOROPLAST MOVEMENT UNDER BLUE LIGHT 1-like isoform X1(predicted) OS=Cucumis sativus OX=3659 GN=Csa_2G357320 PE=4 SV=1	0.911978	3.9e-06	130.47	3	SNPEVASPT(0.088)S(0.912)PR	up
Csa_2G360600	A0A0A0LLB2	310	S	Uroporphyrinogen-III synthase OS=Cucumis sativus OX=3659 GN=Csa_2G360600 PE=3 SV=1	1	1.54e-05	132.21	2	SEAQVVGHFS(1)E	up
Csa_2G361500	A0A0A0LNK9	582	S	uncharacterized membrane protein At1g75140-like(predicted) OS=Cucumis sativus OX=3659 GN=Csa_2G361500 PE=4 SV=1	0.950273	3.09e-20	204.05	2	YGS(0.95)PT(0.05)GYPAGATSSFR	down
Csa_2G361570	A0A0A0LPA0	76	S	dUTPase domain-containing protein OS=Cucumis sativus OX=3659 GN=Csa_2G361570 PE=4 SV=1	0.999741	3.97e-06	110.26	3	LTHENGES(1)EDVTK	down
Csa_2G361700	A0A0A0LRH9	153	S	ZF-HD dimerization-type domain-containing protein OS=Cucumis sativus OX=3659 GN=Csa_2G361700 PE=4 SV=1	1	2.56e-20	203.71	2	EIDGETQLNIS(1)PNYR	up
Csa_2G366200.1	A0A0A0LNR5	798	S	protein IQ-DOMAIN 32-like(predicted) OS=Cucumis sativus OX=3659 GN=Csa_2G366200 PE=4 SV=1	0.992832	6.08e-28	188.15	2	AQS(0.004)T(0.004)NS(0.993)PR	down
Csa_2G366200.10	A0A0A0LNR5	817	S	protein IQ-DOMAIN 32-like(predicted) OS=Cucumis sativus OX=3659 GN=Csa_2G366200 PE=4 SV=1	1	8.59e-06	135.5	3	RHS(1)LPADGR	down
Csa_2G366200.11	A0A0A0LNR5	729	S	protein IQ-DOMAIN 32-like(predicted) OS=Cucumis sativus OX=3659 GN=Csa_2G366200 PE=4 SV=1	0.95131	0.0061702	68.786	3	KS(0.951)PS(0.047)S(0.002)LNR	down
Csa_2G366200.15	A0A0A0LNR5	758	S	protein IQ-DOMAIN 32-like(predicted) OS=Cucumis sativus OX=3659 GN=Csa_2G366200 PE=4 SV=1	1	0.000409954	114.4	3	RRNS(1)FEAR	down
Csa_2G366200.2	A0A0A0LNR5	801	S	protein IQ-DOMAIN 32-like(predicted) OS=Cucumis sativus OX=3659 GN=Csa_2G366200 PE=4 SV=1	0.999996	3.1e-33	240.53	3	AQS(0.004)T(0.017)NS(0.979)PRS(1)S(1)PDVQDGEIYLK	down
Csa_2G366200.3	A0A0A0LNR5	802	S	protein IQ-DOMAIN 32-like(predicted) OS=Cucumis sativus OX=3659 GN=Csa_2G366200 PE=4 SV=1	0.999997	7.26e-15	168.47	3	AQS(0.004)T(0.017)NS(0.979)PRS(1)S(1)PDVQDGEIYLK	down
Csa_2G369060	A0A0A0LL90	229	S	40S ribosomal protein S6 OS=Cucumis sativus OX=3659 GN=Csa_2G369060 PE=3 SV=1	1	0.000142252	101.32	3	RS(1)ES(1)LAK	up
Csa_2G369060.1	A0A0A0LL90	231	S	40S ribosomal protein S6 OS=Cucumis sativus OX=3659 GN=Csa_2G369060 PE=3 SV=1	1	0.000810608	88.948	3	RS(1)ES(1)LAK	up
Csa_2G369060.5	A0A0A0LL90	240	S	40S ribosomal protein S6 OS=Cucumis sativus OX=3659 GN=Csa_2G369060 PE=3 SV=1	1	6.92e-12	168.68	2	S(1)RLS(1)AAS(1)KPS(1)IAA	up
Csa_2G369060.6	A0A0A0LL90	243	S	40S ribosomal protein S6 OS=Cucumis sativus OX=3659 GN=Csa_2G369060 PE=3 SV=1	1	1.34e-08	155.24	2	S(1)RLS(1)AAS(1)KPS(1)IAA	up
Csa_2G369060.7	A0A0A0LL90	246	S	40S ribosomal protein S6 OS=Cucumis sativus OX=3659 GN=Csa_2G369060 PE=3 SV=1	1	3.22e-08	143.69	2	S(1)RLS(1)AAS(1)KPS(1)IAA	up
Csa_2G369060.8	A0A0A0LL90	237	S	40S ribosomal protein S6 OS=Cucumis sativus OX=3659 GN=Csa_2G369060 PE=3 SV=1	1	1.34e-08	155.24	2	S(1)RLS(1)AAS(1)KPS(1)IAA	up
Csa_2G372690.1	A0A0A0LLV0	19	S	PB1 domain-containing protein OS=Cucumis sativus OX=3659 GN=Csa_2G372690 PE=4 SV=1	0.999577	2.08e-28	185.04	4	DS(0.157)S(0.844)PRS(1)CENPSWDDPSTNLNPTHHNYK	up
Csa_2G375200.1	A0A0A0LP73	256	S	target of Myb protein 1(predicted) OS=Cucumis sativus OX=3659 GN=Csa_2G375200 PE=4 SV=1	0.97249	1.11e-14	144.5	3	S(0.003)ES(0.972)AT(0.017)T(0.007)LIDVDRPLIDTGDNSK	down
Csa_2G379180.15	A0A0A0LQ00	788	S	cwf21 domain-containing protein OS=Cucumis sativus OX=3659 GN=Csa_2G379180 PE=4 SV=1	0.891799	6.2584e-05	91.926	3	S(0.108)RYS(0.892)AQIEDDDRK	up
Csa_2G379180.17	A0A0A0LQ00	585	S	cwf21 domain-containing protein OS=Cucumis sativus OX=3659 GN=Csa_2G379180 PE=4 SV=1	0.999998	7.4e-05	101.32	3	YLS(1)GDGFNLEK	up
Csa_2G379220	A0A0A0LQ08	214	S	t-SNARE coiled-coil homology domain-containing protein OS=Cucumis sativus OX=3659 GN=Csa_2G379220 PE=3 SV=1	0.966902	0.00951243	72.325	2	AS(0.001)T(0.032)S(0.967)FSK	down
Csa_2G379340	A0A0A0LM70	386	S	LOW QUALITY PROTEIN: transcriptional corepressor LEUNIG(predicted) OS=Cucumis sativus OX=3659 GN=Csa_2G379340 PE=4 SV=1	0.998572	0.000106158	76.818	3	DGLSNSVGDVVPNVGS(0.999)PLQAGS(0.001)PLLPR	down
Csa_2G382630.7	A0A0A0LM52	298	S	protein starmaker(predicted) OS=Cucumis sativus OX=3659 GN=Csa_2G382630 PE=4 SV=1	1	9.93e-19	171.3	3	S(1)NGVAQGGEDGSVSTLENK	up
Csa_2G382730	A0A0A0LM94	768	S	protein RRC1-like isoform X1(predicted) OS=Cucumis sativus OX=3659 GN=Csa_2G382730 PE=4 SV=1	0.999994	1.35e-16	192.4	4	WAREDDES(1)DS(1)EQKGGTR	down
Csa_2G382730.1	A0A0A0LM94	770	S	protein RRC1-like isoform X1(predicted) OS=Cucumis sativus OX=3659 GN=Csa_2G382730 PE=4 SV=1	0.999897	8.74e-11	121.38	3	WAREDDES(1)DS(1)EQKGGTR	down
Csa_2G384970	A0A0A0LML9	378	S	Plastid envelope DNA binding protein (Fragment)(predicted) OS=Cucumis sativus OX=3659 GN=Csa_2G384970 PE=4 SV=1	0.854193	1.63e-07	149.32	3	T(0.146)FS(0.854)NDFDQASK	down
Csa_2G401410	A0A0A0LSU4	846	S	dynamin-2A-like(predicted) OS=Cucumis sativus OX=3659 GN=Csa_2G401410 PE=3 SV=1	0.96018	5.61e-60	291.03	3	AAAAANWSDSGAES(0.04)S(0.96)PK	down
Csa_2G401440	A0A0A0LPZ6	692	S	Sucrose-phosphate synthase(predicted) OS=Cucumis sativus OX=3659 GN=Csa_2G401440 PE=3 SV=1	0.811332	0.00162386	65.141	4	HEIVPIPEEPMS(0.181)DS(0.811)LKDLEDLS(0.008)LR	down
Csa_2G437070	A0A0A0LRG1	141	S	RRM domain-containing protein OS=Cucumis sativus OX=3659 GN=Csa_2G437070 PE=4 SV=1	1	0.00325996	89.827	2	AKS(1)FDER	down
Csa_3G002310	A0A0A0L0Y6	558	S	Lgl_C domain-containing protein(predicted) OS=Cucumis sativus OX=3659 GN=Csa_3G002310 PE=4 SV=1	0.999989	3.01e-05	116.58	4	KRNS(1)HIIQSVK	down
Csa_3G002310.1	A0A0A0L0Y6	956	S	Lgl_C domain-containing protein(predicted) OS=Cucumis sativus OX=3659 GN=Csa_3G002310 PE=4 SV=1	0.999915	0.000525909	88.596	3	LASTFNS(1)FK	down
Csa_3G002780	A0A0A0L3P3	101	S	Ferredoxin--NADP reductase, chloroplastic OS=Cucumis sativus OX=3659 GN=Csa_3G002780 PE=3 SV=1	1	0.0126157	67.494	2	AAVS(1)PIR	up
Csa_3G002780.2	A0A0A0L3P3	78	S	Ferredoxin--NADP reductase, chloroplastic OS=Cucumis sativus OX=3659 GN=Csa_3G002780 PE=3 SV=1	0.999875	0.00509553	74.562	2	TPLIS(1)PDR	up
Csa_3G002910	A0A0A0L4Y7	527	S	Protein kinase domain-containing protein OS=Cucumis sativus OX=3659 GN=Csa_3G002910 PE=4 SV=1	0.994701	1.33e-07	114.92	4	ASANS(0.005)LS(0.995)APIKPSGGFR	down
Csa_3G002910.1	A0A0A0L4Y7	337	S	Protein kinase domain-containing protein OS=Cucumis sativus OX=3659 GN=Csa_3G002910 PE=4 SV=1	1	2.02e-08	146.67	2	GVS(1)AWNFDVEDLK	down
Csa_3G002910.4	A0A0A0L4Y7	685	S	Protein kinase domain-containing protein OS=Cucumis sativus OX=3659 GN=Csa_3G002910 PE=4 SV=1	1	0.00790808	64.792	3	KVS(1)ELQAR	down
Csa_3G002910.6	A0A0A0L4Y7	467	S	Protein kinase domain-containing protein OS=Cucumis sativus OX=3659 GN=Csa_3G002910 PE=4 SV=1	0.901047	2.44e-10	131.19	3	QT(0.099)QS(0.901)GPLLPGIVLS(0.016)HS(0.098)LS(0.886)ER	down
Csa_3G002910.7	A0A0A0L4Y7	481	S	Protein kinase domain-containing protein OS=Cucumis sativus OX=3659 GN=Csa_3G002910 PE=4 SV=1	0.885936	9.18e-28	189.66	3	QT(0.099)QS(0.901)GPLLPGIVLS(0.016)HS(0.098)LS(0.886)ER	down
Csa_3G002950.2	A0A0A0L694	486	T	N6-adenosine-methyltransferase MT-A70-like(predicted) OS=Cucumis sativus OX=3659 GN=Csa_3G002950 PE=3 SV=1	0.946122	1.22e-09	109.42	4	SPFAVSESKPPYGGDPTIPEVPY(0.005)S(0.049)AAAAGT(0.946)PDK	down
Csa_3G002960.1	A0A0A0L4Z1	88	S	N6-adenosine-methyltransferase MT-A70-like(predicted) OS=Cucumis sativus OX=3659 GN=Csa_3G002960 PE=4 SV=1	0.990026	0.000128001	86.944	3	YPLLTT(0.01)NS(0.99)LPHK	up
Csa_3G005560	A0A0A0L503	744	S	Replication protein A subunit OS=Cucumis sativus OX=3659 GN=Csa_3G005560 PE=3 SV=1	1	2.36e-16	161.64	3	DTASENIGGGQFVS(1)PIR	up
Csa_3G008890	A0A0A0L545	259	S	RRM domain-containing protein OS=Cucumis sativus OX=3659 GN=Csa_3G008890 PE=4 SV=1	0.999315	6.02e-07	152.54	3	VHLS(0.001)ES(0.999)PK	down
Csa_3G009490	A0A0A0L1U2	275	T	28 kDa ribonucleoprotein, chloroplastic(predicted) OS=Cucumis sativus OX=3659 GN=Csa_3G009490 PE=4 SV=1	0.980756	1.64e-06	105.32	3	NVNEAET(0.981)PKEDIVES(0.019)QPEES	up
Csa_3G011600	A0A0A0L570	172	S	Arf-GAP domain-containing protein OS=Cucumis sativus OX=3659 GN=Csa_3G011600 PE=4 SV=1	0.999777	3.14e-07	143.88	3	QEAPEISAS(1)PK	down
Csa_3G011600.1	A0A0A0L570	276	S	Arf-GAP domain-containing protein OS=Cucumis sativus OX=3659 GN=Csa_3G011600 PE=4 SV=1	0.992034	5.72e-17	185.63	2	S(0.992)IS(0.008)SAQYFGDQNR	down
Csa_3G017000.1	A0A0A0L6P1	24	S	XendoU domain-containing protein OS=Cucumis sativus OX=3659 GN=Csa_3G017000 PE=4 SV=1	0.993934	3.17e-80	300.69	3	GLIDVAIGNDGDNNDQQS(0.994)PS(0.006)QSR	down
Csa_3G019930.10	A0A0A0L268	1686	S	Agenet domain-containing protein(predicted) OS=Cucumis sativus OX=3659 GN=Csa_3G019930 PE=4 SV=1	0.813075	7.06e-10	125.83	3	TIGVVPESEVGERS(0.187)S(0.813)QDECEK	down
Csa_3G019930.7	A0A0A0L268	826	S	Agenet domain-containing protein(predicted) OS=Cucumis sativus OX=3659 GN=Csa_3G019930 PE=4 SV=1	0.999884	0.0025326	70.197	3	S(0.5)S(0.5)PNLS(1)DVVK	down
Csa_3G020010.2	A0A0A0L6V4	1437	S	Protein transport protein sec16 OS=Cucumis sativus OX=3659 GN=Csa_3G020010 PE=3 SV=1	0.999985	0.00049049	78.529	3	FPS(1)MGNISVK	down
Csa_3G020010.4	A0A0A0L6V4	33	S	Protein transport protein sec16 OS=Cucumis sativus OX=3659 GN=Csa_3G020010 PE=3 SV=1	0.964385	2.47e-05	89.859	3	LVEDDFVGPDDS(0.964)GS(0.036)K	down
Csa_3G020620	A0A0A0L4A0	29	S	tRNA_edit domain-containing protein OS=Cucumis sativus OX=3659 GN=Csa_3G020620 PE=4 SV=1	0.999485	1.48e-08	120.42	3	CLPNLDS(0.999)PPSSVPSDGADDDDTVAR	down
Csa_3G047900	A0A0A0L4V2	475	S	WEB family protein At5g55860(predicted) OS=Cucumis sativus OX=3659 GN=Csa_3G047900 PE=4 SV=1	0.930164	9.88e-13	173.77	2	AS(0.93)T(0.042)S(0.028)ESGANITISR	down
Csa_3G047900.2	A0A0A0L4V2	13	S	WEB family protein At5g55860(predicted) OS=Cucumis sativus OX=3659 GN=Csa_3G047900 PE=4 SV=1	1	8.37e-13	182.17	4	GHQIATHHS(1)PNAK	down
Csa_3G047900.4	A0A0A0L4V2	183	S	WEB family protein At5g55860(predicted) OS=Cucumis sativus OX=3659 GN=Csa_3G047900 PE=4 SV=1	0.944115	1.88e-05	108.77	3	IRQDS(0.944)DAS(0.056)LEAK	down
Csa_3G047900.6	A0A0A0L4V2	644	S	WEB family protein At5g55860(predicted) OS=Cucumis sativus OX=3659 GN=Csa_3G047900 PE=4 SV=1	0.924391	3.33e-05	86.539	3	NQVDGGS(0.924)PS(0.073)Y(0.002)LPGEK	down
Csa_3G047920	A0A0A0L640	934	S	E3 ubiquitin-protein ligase UPL1 isoform X2(predicted) OS=Cucumis sativus OX=3659 GN=Csa_3G047920 PE=4 SV=1	0.996626	2.65e-108	326.27	3	SADQDPESSDATPSNT(0.003)GGRES(0.997)DDDTNMPVVR	up
Csa_3G062580.2	A0A0A0L7H6	379	S	C2 domain-containing protein OS=Cucumis sativus OX=3659 GN=Csa_3G062580 PE=4 SV=1	1	6.46e-52	240.11	4	MKLPLDIDTNGGSPSPATSSSDPNLQS(1)PK	down
Csa_3G063650.1	A0A0A0L2A0	238	S	serine/arginine-rich splicing factor RS40-like isoform X1(predicted) OS=Cucumis sativus OX=3659 GN=Csa_3G063650 PE=4 SV=1	0.971193	0.00116793	68.192	3	AS(1)PDY(0.016)GS(0.971)RRS(0.959)PS(0.549)PY(0.504)QR	up
Csa_3G063650.6	A0A0A0L2A0	223	S	serine/arginine-rich splicing factor RS40-like isoform X1(predicted) OS=Cucumis sativus OX=3659 GN=Csa_3G063650 PE=4 SV=1	1	7.53e-12	157.79	2	ERGS(1)PDYGNGIS(1)R	up
Csa_3G063650.7	A0A0A0L2A0	225	S	serine/arginine-rich splicing factor RS40-like isoform X1(predicted) OS=Cucumis sativus OX=3659 GN=Csa_3G063650 PE=4 SV=1	0.999973	1.19e-33	230	3	GS(1)PDYGNGIS(1)RS(1)PYR	up
Csa_3G063680.5	A0A0A0L2W2	94	S	DNA topoisomerase I OS=Cucumis sativus OX=3659 GN=Csa_3G063680 PE=3 SV=1	0.825245	0.000216792	93.623	2	S(0.175)S(0.825)PIPEPLTK	down
Csa_3G073800.1	A0A0A0L2X4	900	S	Autoimmune regulator(predicted) OS=Cucumis sativus OX=3659 GN=Csa_3G073800 PE=4 SV=1	1	2.6e-29	222.62	4	QLS(1)PGEDNGIKPIFLCK	up
Csa_3G073810.1	A0A0A0L4Z2	193	S	protein HOMOLOG OF MAMMALIAN LYST-INTERACTING PROTEIN 5(predicted) OS=Cucumis sativus OX=3659 GN=Csa_3G073810 PE=4 SV=1	0.999994	7.55e-05	113.52	2	TQSQSDLS(1)PR	down
Csa_3G073820	A0A0A0L2B7	580	S	65-kDa microtubule-associated protein 1-like isoform X2(predicted) OS=Cucumis sativus OX=3659 GN=Csa_3G073820 PE=4 SV=1	0.999946	1.66e-58	274.52	3	DDSGSHISGTEPVSAS(1)P	down
Csa_3G073820.3	A0A0A0L2B7	555	T	65-kDa microtubule-associated protein 1-like isoform X2(predicted) OS=Cucumis sativus OX=3659 GN=Csa_3G073820 PE=4 SV=1	0.999995	0.00190943	74.987	3	DSMRPMT(1)PVK	down
Csa_3G073870	A0A0A0L7K7	71	S	trigger factor-like protein TIG, Chloroplastic(predicted) OS=Cucumis sativus OX=3659 GN=Csa_3G073870 PE=3 SV=1	0.839067	5.18e-05	81.157	3	FAAS(0.022)PS(0.132)S(0.839)PS(0.005)S(0.001)VDLGPK	up
Csa_3G077600.1	A0A0A0L2E3	407	S	calcium-dependent protein kinase-like(predicted) OS=Cucumis sativus OX=3659 GN=Csa_3G077600 PE=4 SV=1	0.867793	6.94e-17	193.15	3	LGS(0.868)T(0.132)LSEAEVK	down
Csa_3G078000	A0A0A0L6C2	655	S	POLAc domain-containing protein OS=Cucumis sativus OX=3659 GN=Csa_3G078000 PE=4 SV=1	0.999995	2.1e-07	150.34	3	GHLS(1)DNDTALK	up
Csa_3G078250	A0A0A0L309	16	S	ANK_REP_REGION domain-containing protein OS=Cucumis sativus OX=3659 GN=Csa_3G078250 PE=4 SV=1	0.999163	0.00818312	57.52	3	S(0.999)FNS(0.001)RPPFK	up
Csa_3G081340	A0A0A0L6D5	192	S	SHSP domain-containing protein OS=Cucumis sativus OX=3659 GN=Csa_3G081340 PE=3 SV=1	0.995506	1.15e-29	211.72	3	LETNQGSES(0.004)KS(0.996)KDNS(1)DEDA	up
Csa_3G081340.1	A0A0A0L6D5	196	S	SHSP domain-containing protein OS=Cucumis sativus OX=3659 GN=Csa_3G081340 PE=3 SV=1	1	1.15e-29	211.72	4	LETNQGSES(0.007)KS(0.993)KDNS(1)DEDA	up
Csa_3G104340	A0A0A0L5B8	168	S	Fiber protein Fb34(predicted) OS=Cucumis sativus OX=3659 GN=Csa_3G104340 PE=4 SV=1	0.99995	0.000221326	94.717	3	ARES(1)FQSYSK	down
Csa_3G111230	A0A0A0L6R3	498	S	CP-type G domain-containing protein OS=Cucumis sativus OX=3659 GN=Csa_3G111230 PE=4 SV=1	0.999916	1.21e-33	210.26	3	MNNS(1)EDESMEQEEDGNGEGK	up
Csa_3G111230.1	A0A0A0L6R3	502	S	CP-type G domain-containing protein OS=Cucumis sativus OX=3659 GN=Csa_3G111230 PE=4 SV=1	0.997163	6.14e-34	219.79	3	MNNS(0.003)EDES(0.997)MEQEEDGNGEGK	up
Csa_3G113920	A0A0A0L858	20	S	Endoglucanase OS=Cucumis sativus OX=3659 GN=Csa_3G113920 PE=3 SV=1	0.968035	2.19e-15	149.93	3	DPWGGPLEINAADS(0.968)AT(0.032)DDDR	down
Csa_3G115620	A0A0A0L5K4	90	S	protein LUTEIN DEFICIENT 5, chloroplastic(predicted) OS=Cucumis sativus OX=3659 GN=Csa_3G115620 PE=3 SV=1	0.99834	0.000641579	80.187	2	IAS(0.998)GEFT(0.002)VEK	down
Csa_3G116860.2	A0A0A0L5M7	55	S	60S acidic ribosomal protein P1-like(predicted) OS=Cucumis sativus OX=3659 GN=Csa_3G116860 PE=3 SV=1	1	2.52e-05	61.167	5	S(1)IGDLILNVGAGGGAAVAAAAPAGGAAGGGAAAAAPPPEEK	up
Csa_3G118140.1	A0A0A0L5R5	243	S	40S ribosomal protein S6 OS=Cucumis sativus OX=3659 GN=Csa_3G118140 PE=3 SV=1	1	2.96e-07	125.04	3	S(1)RLS(1)AAS(1)KPS(1)IAAA	up
Csa_3G118140.3	A0A0A0L5R5	237	S	40S ribosomal protein S6 OS=Cucumis sativus OX=3659 GN=Csa_3G118140 PE=3 SV=1	1	1.85e-09	159.14	3	S(1)RLS(1)AAS(1)KPS(1)IAAA	up
Csa_3G119280.6	A0A0A0L3R5	95	S	zyxin-like(predicted) OS=Cucumis sativus OX=3659 GN=Csa_3G119280 PE=4 SV=1	0.955974	0.0133237	58.23	3	GIS(0.039)S(0.956)PT(0.005)K	down
Csa_3G119840	A0A0A0L603	63	S	CAAD domain-containing protein OS=Cucumis sativus OX=3659 GN=Csa_3G119840 PE=4 SV=1	0.977548	4.01e-277	500.59	2	AS(0.978)S(0.022)S(0.001)EESSAADASELFTDLK	up
Csa_3G121590.3	A0A0A0L430	18	S	exocyst complex component SEC10(predicted) OS=Cucumis sativus OX=3659 GN=Csa_3G121590 PE=4 SV=1	0.965058	1.46e-22	191.14	3	NPS(0.965)VS(0.088)S(0.947)LPLILDVDDFK	down
Csa_3G121650.1	A0A0A0L649	698	S	Chorismate synthase(predicted) OS=Cucumis sativus OX=3659 GN=Csa_3G121650 PE=4 SV=1	0.95672	2.12e-24	184.73	3	GS(0.006)S(0.035)GS(0.957)VKS(0.744)DAS(0.625)ES(0.614)HGPT(0.019)PDDGLLSNNEIR	up
Csa_3G121650.11	A0A0A0L649	616	S	Chorismate synthase(predicted) OS=Cucumis sativus OX=3659 GN=Csa_3G121650 PE=4 SV=1	0.999798	2.01e-11	152.94	4	S(1)DDHASHHLLSLLQK	up
Csa_3G121650.12	A0A0A0L649	117	S	Chorismate synthase(predicted) OS=Cucumis sativus OX=3659 GN=Csa_3G121650 PE=4 SV=1	0.883374	1.93e-11	139.79	4	SDKDS(0.106)DS(0.883)QS(0.011)DRDSVDSGWR	up
Csa_3G121650.2	A0A0A0L649	701	S	Chorismate synthase(predicted) OS=Cucumis sativus OX=3659 GN=Csa_3G121650 PE=4 SV=1	0.999767	2.12e-24	184.73	4	GS(0.023)S(0.149)GS(0.828)VKS(1)DAS(0.968)ES(0.032)HGPTPDDGLLSNNEIR	up
Csa_3G121650.3	A0A0A0L649	704	S	Chorismate synthase(predicted) OS=Cucumis sativus OX=3659 GN=Csa_3G121650 PE=4 SV=1	0.967751	3.62e-22	169.23	4	GS(0.023)S(0.149)GS(0.828)VKS(1)DAS(0.968)ES(0.032)HGPTPDDGLLSNNEIR	up
Csa_3G121650.4	A0A0A0L649	633	S	Chorismate synthase(predicted) OS=Cucumis sativus OX=3659 GN=Csa_3G121650 PE=4 SV=1	0.80663	6.86e-40	212.24	3	GS(0.193)S(0.807)PLVSEYGDDGAYMSTAFHNNK	up
Csa_3G121650.8	A0A0A0L649	452	S	Chorismate synthase(predicted) OS=Cucumis sativus OX=3659 GN=Csa_3G121650 PE=4 SV=1	1	0.00445506	85.533	2	LFGS(1)AIK	up
Csa_3G122300.2	A0A0A0L8W4	2072	S	ATP-dependent helicase BRM(predicted) OS=Cucumis sativus OX=3659 GN=Csa_3G122300 PE=4 SV=1	0.983147	0.0101704	52.898	3	NALS(0.008)FQS(0.983)PGS(0.007)S(0.002)AAATMR	up
Csa_3G122590	A0A0A0L3N1	430	S	RCK N-terminal domain-containing protein OS=Cucumis sativus OX=3659 GN=Csa_3G122590 PE=4 SV=1	0.910857	7.99e-30	185.05	3	SLPGS(0.017)LS(0.911)DS(0.072)EGSDQPYYLS(0.982)DS(0.018)EIGK	up
Csa_3G122590.1	A0A0A0L3N1	442	S	RCK N-terminal domain-containing protein OS=Cucumis sativus OX=3659 GN=Csa_3G122590 PE=4 SV=1	0.984698	3.8e-40	217.84	3	SLPGSLSDSEGSDQPYY(0.001)LS(0.985)DS(0.014)EIGK	up
Csa_3G123710	A0A0A0L6B8	162	S	UBX domain-containing protein OS=Cucumis sativus OX=3659 GN=Csa_3G123710 PE=4 SV=1	0.956338	5.342e-05	85.203	3	NQT(0.039)RES(0.956)DT(0.005)EDEMLR	down
Csa_3G124950.2	A0A0A0L7K8	102	S	BEACH domain-containing protein C2(predicted) OS=Cucumis sativus OX=3659 GN=Csa_3G124950 PE=4 SV=1	0.828236	4.55e-14	167.35	2	LS(0.828)S(0.172)GAFQESSQYTTR	down
Csa_3G124950.4	A0A0A0L7K8	1627	S	BEACH domain-containing protein C2(predicted) OS=Cucumis sativus OX=3659 GN=Csa_3G124950 PE=4 SV=1	1	0.000124244	88.385	3	NIS(1)IDDGIPEGR	down
Csa_3G126980	A0A0A0L3W2	1524	S	SEC7 domain-containing protein OS=Cucumis sativus OX=3659 GN=Csa_3G126980 PE=4 SV=1	0.999922	7.65e-08	149.59	3	GRAS(1)DAS(0.998)VPS(0.237)S(0.764)PIR	down
Csa_3G126980.1	A0A0A0L3W2	1527	S	SEC7 domain-containing protein OS=Cucumis sativus OX=3659 GN=Csa_3G126980 PE=4 SV=1	0.998355	1.11e-06	126.91	3	GRAS(1)DAS(0.998)VPS(0.237)S(0.764)PIR	down
Csa_3G126980.2	A0A0A0L3W2	1531	S	SEC7 domain-containing protein OS=Cucumis sativus OX=3659 GN=Csa_3G126980 PE=4 SV=1	0.99841	3.17e-12	182.17	2	ASDASVPS(0.002)S(0.998)PIR	down
Csa_3G126980.3	A0A0A0L3W2	1444	S	SEC7 domain-containing protein OS=Cucumis sativus OX=3659 GN=Csa_3G126980 PE=4 SV=1	1	4.95e-30	220.05	2	VS(1)PVPS(1)PR	down
Csa_3G126980.4	A0A0A0L3W2	1448	S	SEC7 domain-containing protein OS=Cucumis sativus OX=3659 GN=Csa_3G126980 PE=4 SV=1	1	4.95e-30	220.05	2	VS(1)PVPS(1)PR	down
Csa_3G127020	A0A0A0L6I4	528	S	pentatricopeptide repeat-containing protein At1g02150(predicted) OS=Cucumis sativus OX=3659 GN=Csa_3G127020 PE=4 SV=1	0.999848	1.39e-56	260.9	4	GSNINDEIDKTEYES(1)DDSEMFLK	up
Csa_3G129610	A0A0A0L6P0	138	S	nucleolin(predicted) OS=Cucumis sativus OX=3659 GN=Csa_3G129610 PE=4 SV=1	1	4.92e-30	185.68	3	LDLEDNDPES(1)EPDEDGGFEYDEK	up
Csa_3G134580	A0A0A0L6Y9	258	S	Nuclear transport family protein(predicted) OS=Cucumis sativus OX=3659 GN=Csa_3G134580 PE=4 SV=1	0.999989	0.000124921	77.584	3	GQDVPS(1)PVAAPQYPVSK	down
Csa_3G135030	A0A0A0L4E3	94	S	Cation exchanger family protein(predicted) OS=Cucumis sativus OX=3659 GN=Csa_3G135030 PE=4 SV=1	0.909024	6.22e-51	260.32	2	EISSIAEEDLNT(0.008)PS(0.083)S(0.909)PT(0.001)GLR	down
Csa_3G147780	A0A0A0L4Y6	193	S	Photosystem I reaction center subunit II, chloroplastic(predicted) OS=Cucumis sativus OX=3659 GN=Csa_3G147780 PE=4 SV=1	1	0.00256884	77.062	3	NVS(1)PIEVK	up
Csa_3G151390.8	A0A0A0L8X3	231	S	chromatin structure-remodeling complex protein SYD isoform X3(predicted) OS=Cucumis sativus OX=3659 GN=Csa_3G151390 PE=4 SV=1	0.998455	1.79e-26	221.49	2	SGQSFDQES(0.998)PS(0.001)SLDSR	down
Csa_3G151390.9	A0A0A0L8X3	234	S	chromatin structure-remodeling complex protein SYD isoform X3(predicted) OS=Cucumis sativus OX=3659 GN=Csa_3G151390 PE=4 SV=1	0.956375	4.71e-19	186.58	2	SGQSFDQES(0.996)PS(0.048)S(0.956)LDSR	down
Csa_3G152100.2	A0A0A0L5S2	447	S	acyl-CoA-binding domain-containing protein 4(predicted) OS=Cucumis sativus OX=3659 GN=Csa_3G152100 PE=4 SV=1	1	6.48e-05	110.92	3	QFHNDES(1)FDK	down
Csa_3G159460	A0A0A0LAM1	29	S	Dynein light chain OS=Cucumis sativus OX=3659 GN=Csa_3G159460 PE=3 SV=1	0.934286	3.05e-05	120.29	3	KPS(0.066)S(0.934)PAPLSK	down
Csa_3G172410	A0A0A0LAY3	1038	S	C2H2-type domain-containing protein OS=Cucumis sativus OX=3659 GN=Csa_3G172410 PE=4 SV=1	1	2.75e-07	146.27	2	EFANEWNS(1)PAR	up
Csa_3G173010.1	A0A0A0LAZ5	890	S	protein TPLATE(predicted) OS=Cucumis sativus OX=3659 GN=Csa_3G173010 PE=4 SV=1	1	6.44e-07	127.53	3	S(1)LRPELGEPVILR	down
Csa_3G182080.1	A0A0A0L9S3	122	S	remorin(predicted) OS=Cucumis sativus OX=3659 GN=Csa_3G182080 PE=4 SV=1	0.999762	3.73e-11	170.35	3	LSAIGS(1)WENSK	down
Csa_3G183320	A0A0A0L6M5	242	S	sec-independent protein translocase protein TATB, chloroplastic isoform X1(predicted) OS=Cucumis sativus OX=3659 GN=Csa_3G183320 PE=4 SV=1	0.943969	6.63e-15	144.55	3	AQDELQTNFVAQNQS(0.056)GS(0.944)QVQR	up
Csa_3G183320.1	A0A0A0L6M5	249	T	sec-independent protein translocase protein TATB, chloroplastic isoform X1(predicted) OS=Cucumis sativus OX=3659 GN=Csa_3G183320 PE=4 SV=1	0.999974	6.53e-07	115.5	3	EGT(1)VEEPATGAPELQNLDIGK	up
Csa_3G183890	A0A0A0LBI0	443	S	Protein kinase domain-containing protein OS=Cucumis sativus OX=3659 GN=Csa_3G183890 PE=4 SV=1	0.998667	6.43e-28	186.42	3	AES(0.999)AGWT(0.001)SVQAYGGGSSDSK	down
Csa_3G187220	A0A0A0LA09	119	S	Methyltranfer_dom domain-containing protein OS=Cucumis sativus OX=3659 GN=Csa_3G187220 PE=4 SV=1	0.796169	2.8e-11	128.42	3	VNT(0.001)FAEPES(0.796)S(0.203)DETQPEELLPTFQYLSHVR	up
Csa_3G207380	A0A0A0LAA1	631	S	VID27 domain-containing protein OS=Cucumis sativus OX=3659 GN=Csa_3G207380 PE=4 SV=1	0.98559	2.82e-16	160.27	4	FAVS(0.014)DS(0.986)PEAPLVVATPMK	down
Csa_3G209450.3	A0A0A0L734	202	S	Pinin_SDK_memA domain-containing protein OS=Cucumis sativus OX=3659 GN=Csa_3G209450 PE=4 SV=1	0.995336	0.00416453	82.261	3	RS(0.005)DS(0.995)LQR	down
Csa_3G222800	A0A0A0L764	58	T	Ferredoxin OS=Cucumis sativus OX=3659 GN=Csa_3G222800 PE=3 SV=1	1	0.00961019	76.332	2	LIT(1)PDGEK	up
Csa_3G225830	A0A0A0L9F3	433	S	BZIP domain-containing protein OS=Cucumis sativus OX=3659 GN=Csa_3G225830 PE=4 SV=1	0.937058	4.89e-57	272.64	3	T(0.001)S(0.062)S(0.937)KDLDNQFANLSLK	up
Csa_3G238140	A0A0A0L796	64	S	RRM domain-containing protein OS=Cucumis sativus OX=3659 GN=Csa_3G238140 PE=4 SV=1	0.999873	0.000325399	86.777	2	SVDSINES(1)YER	up
Csa_3G252490.2	A0A0A0L6T3	34	S	Glyceraldehyde-3-phosphate dehydrogenase OS=Cucumis sativus OX=3659 GN=Csa_3G252490 PE=3 SV=1	0.999884	0.000378574	111.88	2	NSSTSLS(1)FAR	up
Csa_3G284020	A0A0A0LCH9	97	S	H15 domain-containing protein OS=Cucumis sativus OX=3659 GN=Csa_3G284020 PE=4 SV=1	0.999989	2.79e-19	196.75	2	S(1)PLPLSSVISSPK	up
Csa_3G359130	A0A0A0LCT2	69	S	Pyruvate kinase OS=Cucumis sativus OX=3659 GN=Csa_3G359130 PE=3 SV=1	0.984975	0.000368921	75.533	3	AAQAEVVPVS(0.985)PQDS(0.015)K	down
Csa_3G363190	A0A0A0LCU0	12	S	Phos_pyr_kin domain-containing protein OS=Cucumis sativus OX=3659 GN=Csa_3G363190 PE=4 SV=1	0.782883	5.3981e-05	78.456	3	SPPILSLALPS(0.783)PT(0.217)GR	down
Csa_3G391380	A0A0A0L7H2	333	S	transcription factor bHLH3(predicted) OS=Cucumis sativus OX=3659 GN=Csa_3G391380 PE=4 SV=1	0.978197	1.35e-16	192.4	2	DES(0.022)S(0.978)PQGDDR	down
Csa_3G391900.1	A0A0A0L803	601	S	heat shock 70 kDa protein 16(predicted) OS=Cucumis sativus OX=3659 GN=Csa_3G391900 PE=3 SV=1	0.994803	0.00138123	92.606	2	S(0.995)FAS(0.005)DQER	down
Csa_3G419290	A0A0A0LAM3	8	S	Trafficking protein particle complex subunit OS=Cucumis sativus OX=3659 GN=Csa_3G419290 PE=3 SV=1	0.999985	0.000225121	92.661	2	S(1)GDAIFASVER	down
Csa_3G426380	A0A0A0LD90	18	S	microtubule-associated protein TORTIFOLIA1(predicted) OS=Cucumis sativus OX=3659 GN=Csa_3G426380 PE=4 SV=1	0.992669	6.56e-05	90.422	3	SSRPS(0.001)KPPNQS(0.993)PPT(0.004)S(0.001)R	down
Csa_3G444620	A0A0A0LAT4	66	S	Malic enzyme OS=Cucumis sativus OX=3659 GN=Csa_3G444620 PE=3 SV=1	1	4.72e-11	142.93	4	EIAKPPS(1)PVVEVEPK	up
Csa_3G469200	A0A0A0LAU9	41	S	DNA-directed RNA polymerase subunit beta(predicted) OS=Cucumis sativus OX=3659 GN=Csa_3G469200 PE=4 SV=1	0.996886	1.33e-17	188.71	2	VQSSTTPQS(0.997)PT(0.003)SSR	down
Csa_3G481230	A0A0A0L8F1	105	S	Nitrate regulatory gene2 protein (Fragment)(predicted) OS=Cucumis sativus OX=3659 GN=Csa_3G481230 PE=4 SV=1	1	2.98e-07	142.08	3	AAS(1)MPEMNILK	up
Csa_3G560760	A0A0A0LBU7	383	S	S-acyltransferase OS=Cucumis sativus OX=3659 GN=Csa_3G560760 PE=3 SV=1	1	6.3e-17	193.56	2	EGELGEVS(1)PDIR	up
Csa_3G560760.1	A0A0A0LBU7	410	S	S-acyltransferase OS=Cucumis sativus OX=3659 GN=Csa_3G560760 PE=3 SV=1	0.999925	3.8e-29	219.34	3	KS(1)GS(1)WDMS(0.001)PEVVALAAR	up
Csa_3G560760.2	A0A0A0LBU7	412	S	S-acyltransferase OS=Cucumis sativus OX=3659 GN=Csa_3G560760 PE=3 SV=1	0.999541	3.8e-29	219.34	3	KS(1)GS(1)WDMS(0.001)PEVVALAAR	up
Csa_3G560760.3	A0A0A0LBU7	416	S	S-acyltransferase OS=Cucumis sativus OX=3659 GN=Csa_3G560760 PE=3 SV=1	0.999888	1.55e-15	150.73	3	KS(0.468)GS(0.532)WDMS(1)PEVVALAAR	up
Csa_3G560760.4	A0A0A0LBU7	333	S	S-acyltransferase OS=Cucumis sativus OX=3659 GN=Csa_3G560760 PE=3 SV=1	1	6.32e-07	125.97	3	LGTGGFMS(1)PNVGK	up
Csa_3G560760.5	A0A0A0LBU7	436	S	S-acyltransferase OS=Cucumis sativus OX=3659 GN=Csa_3G560760 PE=3 SV=1	0.808515	1.04e-09	126.25	2	VGGS(0.013)S(0.055)S(0.809)S(0.096)GNLT(0.028)VDNR	up
Csa_3G560760.6	A0A0A0LBU7	437	S	S-acyltransferase OS=Cucumis sativus OX=3659 GN=Csa_3G560760 PE=3 SV=1	0.856222	3.38e-14	171.85	2	VGGSS(0.001)S(0.134)S(0.856)GNLT(0.008)VDNR	up
Csa_3G560760.7	A0A0A0LBU7	133	T	S-acyltransferase OS=Cucumis sativus OX=3659 GN=Csa_3G560760 PE=3 SV=1	0.999999	7.23e-68	282.74	3	NAHPPEPEPFEGSVDTGSAQT(1)PQLR	up
Csa_3G599460.1	A0A0A0LDS6	430	S	Protein TSSC4(predicted) OS=Cucumis sativus OX=3659 GN=Csa_3G599460 PE=4 SV=1	1	0.000141606	101.89	2	ANNMES(1)EEEA	down
Csa_3G611350.2	A0A0A0L8N1	639	S	WD_REPEATS_REGION domain-containing protein OS=Cucumis sativus OX=3659 GN=Csa_3G611350 PE=4 SV=1	1	3.57e-48	243.21	3	YIAPAYSHTQPEPVFAKS(1)DS(1)EEEDK	down
Csa_3G611350.3	A0A0A0L8N1	641	S	WD_REPEATS_REGION domain-containing protein OS=Cucumis sativus OX=3659 GN=Csa_3G611350 PE=4 SV=1	1	3.57e-48	243.21	3	YIAPAYSHTQPEPVFAKS(1)DS(1)EEEDK	down
Csa_3G624060.4	A0A0A0L919	74	T	Glyco_transf_28 domain-containing protein OS=Cucumis sativus OX=3659 GN=Csa_3G624060 PE=4 SV=1	0.999961	3.15e-45	248.89	4	VNT(1)MPIQTSNIDQLESDSSQHK	down
Csa_3G630270	A0A0A0LE48	212	S	FHA domain-containing protein OS=Cucumis sativus OX=3659 GN=Csa_3G630270 PE=4 SV=1	0.999921	0.000150829	85.45	3	AGFS(1)GGLVSMDK	up
Csa_3G638540.1	A0A0A0L987	237	S	Phosphoribulokinase OS=Cucumis sativus OX=3659 GN=Csa_3G638540 PE=3 SV=1	0.999988	5.5579e-05	121.6	3	GHSLES(1)IK	down
Csa_3G640540.1	A0A0A0LCJ1	17	S	PUM-HD domain-containing protein OS=Cucumis sativus OX=3659 GN=Csa_3G640540 PE=4 SV=1	0.999558	0.00255256	69.864	3	DIATFGS(1)PFK	down
Csa_3G642730	A0A0A0LCL2	64	S	uncharacterized membrane protein At1g16860-like(predicted) OS=Cucumis sativus OX=3659 GN=Csa_3G642730 PE=4 SV=1	1	6.24e-05	115.83	2	S(1)GPLNVAPTR	down
Csa_3G642730.1	A0A0A0LCL2	119	S	uncharacterized membrane protein At1g16860-like(predicted) OS=Cucumis sativus OX=3659 GN=Csa_3G642730 PE=4 SV=1	0.981069	0.000448736	106.62	2	S(0.001)T(0.018)S(0.981)GPLNK	down
Csa_3G642730.2	A0A0A0LCL2	178	S	uncharacterized membrane protein At1g16860-like(predicted) OS=Cucumis sativus OX=3659 GN=Csa_3G642730 PE=4 SV=1	0.887006	5.76e-07	127.47	3	KT(0.113)S(0.887)GPLESMGSMK	down
Csa_3G642730.4	A0A0A0LCL2	133	S	uncharacterized membrane protein At1g16860-like(predicted) OS=Cucumis sativus OX=3659 GN=Csa_3G642730 PE=4 SV=1	0.999975	6.24e-05	96.096	3	KVS(1)GPQS(0.999)GGVT(0.001)R	down
Csa_3G642730.5	A0A0A0LCL2	137	S	uncharacterized membrane protein At1g16860-like(predicted) OS=Cucumis sativus OX=3659 GN=Csa_3G642730 PE=4 SV=1	0.998965	0.000150495	84.94	3	KVS(1)GPQS(0.999)GGVT(0.001)R	down
Csa_3G645880	A0A0A0L928	506	S	Exocyst subunit Exo70 family protein OS=Cucumis sativus OX=3659 GN=Csa_3G645880 PE=3 SV=1	0.992251	6.32e-06	97.256	3	NEGLNVGGS(0.992)LS(0.008)SGPAK	up
Csa_3G645950	A0A0A0LCP1	239	S	oligouridylate-binding protein 1B-like(predicted) OS=Cucumis sativus OX=3659 GN=Csa_3G645950 PE=4 SV=1	0.855286	3.83e-24	209.66	3	SVVELSNGS(0.855)S(0.145)EDGK	up
Csa_3G645950.1	A0A0A0LCP1	240	S	oligouridylate-binding protein 1B-like(predicted) OS=Cucumis sativus OX=3659 GN=Csa_3G645950 PE=4 SV=1	0.889799	5.29e-34	244.52	2	SVVELSNGS(0.11)S(0.89)EDGK	up
Csa_3G664560	A0A0A0LCY3	38	S	Chlorophyll a-b binding protein, chloroplastic OS=Cucumis sativus OX=3659 GN=Csa_3G664560 PE=3 SV=1	0.999999	2.56e-37	234.18	3	KS(1)GKPAASSGSPWYGPDR	up
Csa_3G664560.2	A0A0A0LCY3	62	S	Chlorophyll a-b binding protein, chloroplastic OS=Cucumis sativus OX=3659 GN=Csa_3G664560 PE=3 SV=1	0.999709	4.54e-05	86.214	3	YLGPFS(1)GEPPSYLK	up
Csa_3G677370	A0A0A0LCA5	817	S	SEC7 domain-containing protein OS=Cucumis sativus OX=3659 GN=Csa_3G677370 PE=4 SV=1	0.999322	1.82e-06	116.81	3	FSQLLS(0.999)LDSEEPR	up
Csa_3G682170.3	A0A0A0L9F2	105	S	Porphobilinogen deaminase(predicted) OS=Cucumis sativus OX=3659 GN=Csa_3G682170 PE=3 SV=1	1	1.53e-05	110.57	3	ILS(1)QPLADIGGK	up
Csa_3G697930.3	A0A0A0L9I7	170	S	RRM domain-containing protein OS=Cucumis sativus OX=3659 GN=Csa_3G697930 PE=4 SV=1	1	8.37e-05	85.362	4	VKHS(1)S(1)PEQVPGHR	up
Csa_3G698540	A0A0A0L9W0	46	S	Clustered mitochondria protein homolog OS=Cucumis sativus OX=3659 GN=Csa_3G698540 PE=3 SV=1	0.998738	1.88e-12	163.8	3	AELVES(0.999)AEES(0.001)SDIK	down
Csa_3G727910.1	A0A0A0LA06	607	S	Protein kinase domain-containing protein OS=Cucumis sativus OX=3659 GN=Csa_3G727910 PE=4 SV=1	0.999975	1.68e-10	123.12	3	PFASWAPSGNDS(1)GGAPQLK	up
Csa_3G730730	A0A0A0LCN0	80	S	D-alanine--D-alanine ligase(predicted) OS=Cucumis sativus OX=3659 GN=Csa_3G730730 PE=4 SV=1	0.974208	0.00443021	64.313	3	T(0.026)ES(0.974)EKYGALR	down
Csa_3G731150.1	A0A0A0LA71	19	S	calcium-dependent protein kinase 13(predicted) OS=Cucumis sativus OX=3659 GN=Csa_3G731150 PE=4 SV=1	0.846932	5.26e-09	142.39	3	EDVKS(0.077)S(0.847)FS(0.077)GQDHSR	up
Csa_3G734360.1	A0A0A0LAL4	190	S	Arf-GAP domain-containing protein OS=Cucumis sativus OX=3659 GN=Csa_3G734360 PE=4 SV=1	0.998221	1.1e-16	193.62	2	S(0.998)T(0.002)EDIYTR	up
Csa_3G734360.2	A0A0A0LAL4	239	S	Arf-GAP domain-containing protein OS=Cucumis sativus OX=3659 GN=Csa_3G734360 PE=4 SV=1	0.989271	1.1e-05	119.73	2	YVGFGS(0.011)S(0.989)PAPAR	up
Csa_3G735050	A0A0A0LA92	159	S	LNS2 domain-containing protein OS=Cucumis sativus OX=3659 GN=Csa_3G735050 PE=4 SV=1	1	1.1e-06	143.5	3	AES(1)DVEHR	down
Csa_3G736730	A0A0A0LAB4	89	S	GON-4-like protein(predicted) OS=Cucumis sativus OX=3659 GN=Csa_3G736730 PE=4 SV=1	0.999817	0.00434449	86.136	2	YVS(1)WNPR	up
Csa_3G740070.1	A0A0A0LAY6	179	S	29 kDa ribonucleoprotein, chloroplastic(predicted) OS=Cucumis sativus OX=3659 GN=Csa_3G740070 PE=4 SV=1	0.943821	0.000194381	123.86	2	RDDS(0.056)S(0.944)FR	down
Csa_3G748250	A0A0A0LAQ2	146	S	AA_kinase domain-containing protein OS=Cucumis sativus OX=3659 GN=Csa_3G748250 PE=3 SV=1	0.959453	0.00204209	70.26	3	AKPS(0.044)S(0.959)S(0.997)GGEYR	up
Csa_3G748250.1	A0A0A0LAQ2	147	S	AA_kinase domain-containing protein OS=Cucumis sativus OX=3659 GN=Csa_3G748250 PE=3 SV=1	0.99691	0.000290139	84.759	3	AKPS(0.044)S(0.959)S(0.997)GGEYR	up
Csa_3G748250.2	A0A0A0LAQ2	126	S	AA_kinase domain-containing protein OS=Cucumis sativus OX=3659 GN=Csa_3G748250 PE=3 SV=1	1	6.64e-31	227.3	3	KDQS(1)DELAEEGGSYTSYK	up
Csa_3G748250.3	A0A0A0LAQ2	135	S	AA_kinase domain-containing protein OS=Cucumis sativus OX=3659 GN=Csa_3G748250 PE=3 SV=1	0.98228	3.46e-29	214.67	3	KDQSDELAEEGGS(0.982)YT(0.017)S(0.001)YK	up
Csa_3G750380	A0A0A0LGI0	432	S	polyadenylation and cleavage factor homolog 4-like isoform X2(predicted) OS=Cucumis sativus OX=3659 GN=Csa_3G750380 PE=4 SV=1	0.999995	3.58e-10	123.64	3	DQWTPEDS(1)DNS(1)GIDNK	down
Csa_3G750380.1	A0A0A0LGI0	435	S	polyadenylation and cleavage factor homolog 4-like isoform X2(predicted) OS=Cucumis sativus OX=3659 GN=Csa_3G750380 PE=4 SV=1	1	3.58e-10	123.64	3	DQWTPEDS(1)DNS(1)GIDNK	down
Csa_3G750380.5	A0A0A0LGI0	62	S	polyadenylation and cleavage factor homolog 4-like isoform X2(predicted) OS=Cucumis sativus OX=3659 GN=Csa_3G750380 PE=4 SV=1	0.941779	0.00302506	59.339	3	FRPS(0.006)DRDS(0.942)GS(0.485)S(0.48)DS(0.086)GR	down
Csa_3G775250.2	A0A0A0LEJ2	553	S	IQ domain-containing protein IQM3(predicted) OS=Cucumis sativus OX=3659 GN=Csa_3G775250 PE=4 SV=1	1	1.25e-05	114.01	3	VQALELVNLS(1)PR	down
Csa_3G778410	A0A0A0LB09	69	S	Thioredoxin domain-containing protein OS=Cucumis sativus OX=3659 GN=Csa_3G778410 PE=4 SV=1	0.755486	0.00274193	77.358	3	S(0.243)RPS(0.755)FS(0.001)VR	down
Csa_3G784390.1	A0A0A0LE91	96	S	ABC transporter domain-containing protein OS=Cucumis sativus OX=3659 GN=Csa_3G784390 PE=4 SV=1	0.999993	1.08e-11	163.44	2	LDLDDLGSGAALS(1)R	up
Csa_3G807340.3	A0A0A0LEF9	303	S	PAP_fibrillin domain-containing protein OS=Cucumis sativus OX=3659 GN=Csa_3G807340 PE=4 SV=1	0.938833	0.00735517	54.171	3	LDSPPSPLEPNT(0.014)T(0.014)DY(0.032)ES(0.939)	up
Csa_3G808360.1	A0A0A0LF25	12	S	delta(12)-fatty-acid desaturase FAD2(predicted) OS=Cucumis sativus OX=3659 GN=Csa_3G808360 PE=4 SV=1	0.943698	0.00505863	64.64	3	MS(0.001)S(0.012)PS(0.044)S(0.944)LKK	down
Csa_3G808360.2	A0A0A0LF25	18	S	delta(12)-fatty-acid desaturase FAD2(predicted) OS=Cucumis sativus OX=3659 GN=Csa_3G808360 PE=4 SV=1	0.951452	0.0111472	57.347	3	T(0.049)DS(0.951)DHLKR	down
Csa_3G812240	A0A0A0LF74	897	S	HP domain-containing protein OS=Cucumis sativus OX=3659 GN=Csa_3G812240 PE=4 SV=1	0.91551	3.33e-11	170	2	ELGET(0.084)S(0.916)PILK	up
Csa_3G815990	A0A0A0LH72	272	S	regulation of nuclear pre-mRNA domain-containing protein 1B-like(predicted) OS=Cucumis sativus OX=3659 GN=Csa_3G815990 PE=4 SV=1	0.999997	8.88e-10	122.97	3	SSGFSSLSLFS(1)PEKR	down
Csa_3G816110	A0A0A0LC62	24	S	probable glycosyltransferase STELLO1(predicted) OS=Cucumis sativus OX=3659 GN=Csa_3G816110 PE=4 SV=1	0.999159	2.53e-05	120.55	3	TLPT(0.001)LHS(0.999)HR	down
Csa_3G821550.1	A0A0A0LFI3	60	T	ribosomal RNA small subunit methyltransferase NEP1(predicted) OS=Cucumis sativus OX=3659 GN=Csa_3G821550 PE=4 SV=1	0.88352	9.79e-27	224.03	3	YDRDEDAEES(0.991)T(0.884)S(0.125)PSK	up
Csa_3G822240	A0A0A0LFL2	614	S	Putative WW domain-containing protein(predicted) OS=Cucumis sativus OX=3659 GN=Csa_3G822240 PE=4 SV=1	0.998339	2.45e-51	263.54	2	S(0.002)YS(0.998)EDDELDPMDPSSYSDAPR	up
Csa_3G822370	A0A0A0LHJ6	548	S	S1 motif domain-containing protein OS=Cucumis sativus OX=3659 GN=Csa_3G822370 PE=3 SV=1	0.997643	1.713e-05	94.45	3	ALEPS(0.002)LPS(0.998)EDDFPYTIR	down
Csa_3G822500.2	A0A0A0LBZ0	17	S	Calcium-transporting ATPase OS=Cucumis sativus OX=3659 GN=Csa_3G822500 PE=3 SV=1	1	2.72e-05	132.25	3	RPS(1)EATLR	down
Csa_3G824830	A0A0A0LCQ7	302	S	transcription initiation factor TFIID subunit 15(predicted) OS=Cucumis sativus OX=3659 GN=Csa_3G824830 PE=4 SV=1	1	0.000312765	90.229	3	AKS(1)QQMEAGR	up
Csa_3G838660.3	A0A0A0LG68	772	S	DEAD-box ATP-dependent RNA helicase 46(predicted) OS=Cucumis sativus OX=3659 GN=Csa_3G838660 PE=4 SV=1	0.993781	0.0425459	42.243	3	S(0.006)PVLS(0.994)FHK	up
Csa_3G838660.5	A0A0A0LG68	818	S	DEAD-box ATP-dependent RNA helicase 46(predicted) OS=Cucumis sativus OX=3659 GN=Csa_3G838660 PE=4 SV=1	0.840264	3.32e-34	223.69	3	T(0.16)S(0.84)YPREEDEEGMIPQDEQGK	up
Csa_3G838750.2	A0A0A0LI12	44	S	zinc finger CCCH domain-containing protein 41 isoform X1(predicted) OS=Cucumis sativus OX=3659 GN=Csa_3G838750 PE=4 SV=1	0.998309	0.000385009	97.631	2	ET(0.002)RS(0.998)QS(1)LER	down
Csa_3G838750.3	A0A0A0LI12	46	S	zinc finger CCCH domain-containing protein 41 isoform X1(predicted) OS=Cucumis sativus OX=3659 GN=Csa_3G838750 PE=4 SV=1	0.999996	0.000385009	97.631	2	ET(0.002)RS(0.998)QS(1)LER	down
Csa_3G842710.1	A0A0A0LFM5	349	T	Tubulin alpha chain OS=Cucumis sativus OX=3659 GN=Csa_3G842710 PE=3 SV=1	1	2.63e-11	164.49	3	TVQFVDWCPT(1)GFK	up
Csa_3G843850.2	A0A0A0LI87	663	S	general negative regulator of transcription subunit 3(predicted) OS=Cucumis sativus OX=3659 GN=Csa_3G843850 PE=4 SV=1	1	0.000149258	103.83	2	NLMS(1)DDDLK	up
Csa_3G846560.1	A0A0A0LIB1	456	S	LsmAD domain-containing protein OS=Cucumis sativus OX=3659 GN=Csa_3G846560 PE=4 SV=1	0.993145	4.55e-09	145.52	4	LKPS(0.007)ELS(0.993)DDPESGK	up
Csa_3G848120	A0A0A0LGA9	146	T	eukaryotic initiation factor 4A-8(predicted) OS=Cucumis sativus OX=3659 GN=Csa_3G848120 PE=3 SV=1	0.992388	1.58e-07	158.86	3	VHACVGGT(0.992)S(0.008)VR	down
Csa_3G848140	A0A0A0LFR2	230	S	Acetyltransferase component of pyruvate dehydrogenase complex OS=Cucumis sativus OX=3659 GN=Csa_3G848140 PE=3 SV=1	1	0.000103178	84.94	3	EVVEEPVRS(1)PEPK	up
Csa_3G850650	A0A0A0LIJ3	36	T	Usp domain-containing protein OS=Cucumis sativus OX=3659 GN=Csa_3G850650 PE=4 SV=1	0.999481	1.67e-10	120.9	3	HPS(0.001)AAT(0.999)PVATPTPTAGAR	down
Csa_3G850650.1	A0A0A0LIJ3	40	T	Usp domain-containing protein OS=Cucumis sativus OX=3659 GN=Csa_3G850650 PE=4 SV=1	0.999946	3.4932e-05	90.268	3	HPS(0.002)AAT(0.998)PVAT(1)PT(0.974)PT(0.026)AGAR	down
Csa_3G850650.2	A0A0A0LIJ3	42	T	Usp domain-containing protein OS=Cucumis sativus OX=3659 GN=Csa_3G850650 PE=4 SV=1	0.974008	5.67e-08	120.33	3	HPS(0.002)AAT(0.998)PVAT(1)PT(0.974)PT(0.026)AGAR	down
Csa_3G850660.2	A0A0A0LGC9	28	S	Usp domain-containing protein OS=Cucumis sativus OX=3659 GN=Csa_3G850660 PE=4 SV=1	1	5.35e-05	128.03	2	IHHPAS(1)PR	down
Csa_3G851760	A0A0A0LCZ6	983	S	myosin-2(predicted) OS=Cucumis sativus OX=3659 GN=Csa_3G851760 PE=3 SV=1	0.806675	6.24e-07	126.2	3	AQS(0.807)LPT(0.193)SLTELQK	down
Csa_3G851770.1	A0A0A0LIL4	153	S	Arf-GAP domain-containing protein OS=Cucumis sativus OX=3659 GN=Csa_3G851770 PE=4 SV=1	0.856056	1.26e-14	167.63	3	S(0.14)VS(0.856)GYS(0.004)GHSENLFEER	up
Csa_3G855300.2	A0A0A0LIU6	121	S	J domain-containing protein required for chloroplast accumulation response 1(predicted) OS=Cucumis sativus OX=3659 GN=Csa_3G855300 PE=4 SV=1	0.946372	3.92e-40	218.16	2	GDESVNS(0.054)S(0.946)PR	down
Csa_3G855300.3	A0A0A0LIU6	104	S	J domain-containing protein required for chloroplast accumulation response 1(predicted) OS=Cucumis sativus OX=3659 GN=Csa_3G855300 PE=4 SV=1	0.999994	9.15e-09	152.86	3	RFPS(1)DDFYDDIFK	down
Csa_3G855300.4	A0A0A0LIU6	129	S	J domain-containing protein required for chloroplast accumulation response 1(predicted) OS=Cucumis sativus OX=3659 GN=Csa_3G855300 PE=4 SV=1	0.996849	0.00803725	54.813	3	RGDIFS(0.997)PNPGS(0.003)R	down
Csa_3G855300.6	A0A0A0LIU6	138	S	J domain-containing protein required for chloroplast accumulation response 1(predicted) OS=Cucumis sativus OX=3659 GN=Csa_3G855300 PE=4 SV=1	0.999996	1.03e-15	145.84	4	VLS(1)PARPLPPPAEPFGSSSLPAQLSLPSR	down
Csa_3G857040	A0A0A0LDW9	16	S	maf-like protein DDB_G0281937 isoform X3(predicted) OS=Cucumis sativus OX=3659 GN=Csa_3G857040 PE=4 SV=1	0.936516	5.45e-05	117.21	2	IILGS(0.002)S(0.061)S(0.937)VAR	up
Csa_3G872030	A0A0A0LJ52	971	S	filament-like plant protein 4(predicted) OS=Cucumis sativus OX=3659 GN=Csa_3G872030 PE=4 SV=1	0.990249	2.1e-10	132.67	3	SLRPQPDFS(0.009)GS(0.99)PFS(0.001)ER	down
Csa_3G875430.3	A0A0A0LE99	36	S	Plastocyanin OS=Cucumis sativus OX=3659 GN=Csa_3G875430 PE=3 SV=1	0.99998	0.00181979	88.596	3	LPSPAS(1)PK	up
Csa_3G877610	A0A0A0LDN9	761	S	putative leucine-rich repeat-containing protein DDB_G0290503(predicted) OS=Cucumis sativus OX=3659 GN=Csa_3G877610 PE=4 SV=1	0.937349	3.99e-05	119.79	2	LS(0.014)S(0.937)LT(0.049)EQLLK	down
Csa_3G877670.1	A0A0A0LJA4	372	S	ENTH domain-containing protein OS=Cucumis sativus OX=3659 GN=Csa_3G877670 PE=4 SV=1	1	2.08e-56	249.25	3	S(1)PEREPPPPAPEEEEPAPDMNEIK	up
Csa_3G878190.2	A0A0A0LGM7	199	S	TPX2 domain-containing protein OS=Cucumis sativus OX=3659 GN=Csa_3G878190 PE=4 SV=1	0.988643	3.14e-15	144.44	3	GQPS(0.011)KS(0.989)EGES(0.991)ES(0.009)S(0.004)LS(0.995)PR	up
Csa_3G878190.7	A0A0A0LGM7	324	S	TPX2 domain-containing protein OS=Cucumis sativus OX=3659 GN=Csa_3G878190 PE=4 SV=1	0.955196	1.83e-46	269.83	2	SSTLADS(0.05)S(0.955)S(0.995)NDGGDVR	up
Csa_3G878780.1	A0A0A0LGP4	24	S	Cellulose synthase OS=Cucumis sativus OX=3659 GN=Csa_3G878780 PE=3 SV=1	0.997448	7.31e-06	136.3	4	HDS(0.997)DS(0.003)GPKPLK	down
Csa_3G878780.3	A0A0A0LGP4	171	S	Cellulose synthase OS=Cucumis sativus OX=3659 GN=Csa_3G878780 PE=3 SV=1	0.942553	5.11e-17	199.3	2	T(0.048)T(0.009)S(0.943)GPLGPPEK	down
Csa_3G878780.4	A0A0A0LGP4	169	T	Cellulose synthase OS=Cucumis sativus OX=3659 GN=Csa_3G878780 PE=3 SV=1	0.850162	0.0260353	47.217	3	T(0.85)T(0.523)S(0.627)GPLGPPEK	down
Csa_3G878940.8	A0A0A0LDR1	239	S	TFIIS central domain-containing protein OS=Cucumis sativus OX=3659 GN=Csa_3G878940 PE=4 SV=1	0.757062	5.28e-07	114.3	3	SSNDEKS(0.23)S(0.757)PT(0.013)EAEK	down
Csa_3G881600	A0A0A0LHD9	180	S	At4g31130(predicted) OS=Cucumis sativus OX=3659 GN=Csa_3G881600 PE=4 SV=1	0.982969	1.34e-18	176.1	3	EDYFDEIAEKGS(0.983)NS(0.938)ES(0.079)LK	up
Csa_3G881600.2	A0A0A0LHD9	184	S	At4g31130(predicted) OS=Cucumis sativus OX=3659 GN=Csa_3G881600 PE=4 SV=1	0.984181	1.34e-18	176.1	4	EDYFDEIAEKGS(0.962)NS(0.054)ES(0.984)LK	up
Csa_3G881650	A0A0A0LHE4	347	S	zinc_ribbon_10 domain-containing protein OS=Cucumis sativus OX=3659 GN=Csa_3G881650 PE=4 SV=1	0.999988	2.18e-28	187.55	3	SNQSEEQVSGHGS(1)PPVGSIK	up
Csa_3G881710	A0A0A0LEG7	29	S	replication protein A 32 kDa subunit A-like(predicted) OS=Cucumis sativus OX=3659 GN=Csa_3G881710 PE=4 SV=1	0.951105	3.07e-05	95.5	3	S(0.049)RES(0.951)PGLIPVTVK	down
Csa_3G889670	A0A0A0LDY1	557	S	Photolyase/cryptochrome alpha/beta domain-containing protein OS=Cucumis sativus OX=3659 GN=Csa_3G889670 PE=4 SV=1	0.868979	1.79e-08	119.62	3	LEDES(0.131)S(0.869)LNIQSTAEDGR	up
Csa_3G893410.4	A0A0A0LJS6	48	T	PEPCK(predicted) OS=Cucumis sativus OX=3659 GN=Csa_3G893410 PE=3 SV=1	0.912172	3.4e-11	174.47	3	DICHDDS(0.013)T(0.912)T(0.075)PMR	down
Csa_3G893410.7	A0A0A0LJS6	70	T	PEPCK(predicted) OS=Cucumis sativus OX=3659 GN=Csa_3G893410 PE=3 SV=1	0.912639	6.47e-30	184.92	4	KRS(0.494)T(0.648)PT(0.913)T(0.878)PLT(0.067)DS(0.001)QGVFS(0.986)PVS(0.014)EAER	down
Csa_3G895940.1	A0A0A0LEY8	52	S	TFIIS N-terminal domain-containing protein OS=Cucumis sativus OX=3659 GN=Csa_3G895940 PE=4 SV=1	0.999999	6.91e-18	197.1	3	QRS(1)QT(1)PVYDAEEPQAR	down
Csa_3G895940.4	A0A0A0LEY8	96	T	TFIIS N-terminal domain-containing protein OS=Cucumis sativus OX=3659 GN=Csa_3G895940 PE=4 SV=1	1	0.000690831	99.318	2	DFT(1)PDQFVR	down
Csa_3G895940.5	A0A0A0LEY8	54	T	TFIIS N-terminal domain-containing protein OS=Cucumis sativus OX=3659 GN=Csa_3G895940 PE=4 SV=1	0.999992	3.91e-25	225.69	2	QRS(1)QT(1)PVYDAEEPQAR	down
Csa_3G901080	A0A0A0LHZ8	659	S	ABC transporter B family member 2-like(predicted) OS=Cucumis sativus OX=3659 GN=Csa_3G901080 PE=4 SV=1	0.864458	0.0263049	45.363	3	ELS(0.864)RT(0.614)T(0.517)T(0.261)S(0.736)FGAS(0.007)FR	up
Csa_3G902260	A0A0A0LF23	248	S	Arf-GAP domain-containing protein OS=Cucumis sativus OX=3659 GN=Csa_3G902260 PE=4 SV=1	0.999993	1.43e-74	285.63	3	FEYVDNAQSSDVSSNGS(1)PVFGHIAPPK	down
Csa_3G902260.3	A0A0A0LF23	165	S	Arf-GAP domain-containing protein OS=Cucumis sativus OX=3659 GN=Csa_3G902260 PE=4 SV=1	0.991126	4.33e-11	168.05	3	QEAPEISS(0.009)S(0.991)PK	down
Csa_3G903480	A0A0A0LF46	573	S	transcription initiation factor TFIID subunit 4b(predicted) OS=Cucumis sativus OX=3659 GN=Csa_3G903480 PE=4 SV=1	0.866564	4.41e-06	97.502	4	KPLEALGS(0.133)S(0.867)PPLSSK	up
Csa_3G914560	A0A0A0LKF6	137	S	HABP4_PAI-RBP1 domain-containing protein OS=Cucumis sativus OX=3659 GN=Csa_3G914560 PE=4 SV=1	1	3.56e-11	151.63	2	AGFS(1)NGEAEEGERPR	up
Csa_3G914560.3	A0A0A0LKF6	271	T	HABP4_PAI-RBP1 domain-containing protein OS=Cucumis sativus OX=3659 GN=Csa_3G914560 PE=4 SV=1	1	0.00125587	89.26	3	KT(1)NDEIFAK	up
Csa_4G000580.2	A0A0A0KWB5	349	T	Tubulin alpha chain OS=Cucumis sativus OX=3659 GN=Csa_4G000580 PE=3 SV=1	1	1.76e-11	171.25	2	TIQFVDWCPT(1)GFK	up
Csa_4G000610	A0A0A0KSY7	966	S	LOW QUALITY PROTEIN: pre-mRNA-processing protein 40A(predicted) OS=Cucumis sativus OX=3659 GN=Csa_4G000610 PE=4 SV=1	0.999959	2.8e-09	159.69	4	RHGSAHES(1)DGESR	down
Csa_4G004840	A0A0A0KTI0	98	S	uncharacterized RNA-binding protein C17H9.04c-like(predicted) OS=Cucumis sativus OX=3659 GN=Csa_4G004840 PE=4 SV=1	1	1.09e-07	143.64	3	GIS(1)PFAFPS(1)PAR	up
Csa_4G005520.1	A0A0A0KVG4	135	S	MBD domain-containing protein OS=Cucumis sativus OX=3659 GN=Csa_4G005520 PE=4 SV=1	0.99941	1.07e-10	137.13	3	EEANAS(0.999)VT(0.001)GPEEVEMK	up
Csa_4G005520.3	A0A0A0KVG4	321	S	MBD domain-containing protein OS=Cucumis sativus OX=3659 GN=Csa_4G005520 PE=4 SV=1	1	1.76e-10	132.26	3	NDHDNVGIEQS(1)NGVVEGEK	up
Csa_4G005520.4	A0A0A0KVG4	202	S	MBD domain-containing protein OS=Cucumis sativus OX=3659 GN=Csa_4G005520 PE=4 SV=1	0.990853	3.3e-29	220.63	3	NGHT(0.009)ES(0.991)LEATENIPQVK	up
Csa_4G006320	A0A0A0KTH7	214	S	protein TOPLESS(predicted) OS=Cucumis sativus OX=3659 GN=Csa_4G006320 PE=4 SV=1	1	3.64e-20	205.2	3	APS(1)PANNPLLGSLPK	down
Csa_4G007600.2	A0A0A0KTK8	47	S	No exine formation 1(predicted) OS=Cucumis sativus OX=3659 GN=Csa_4G007600 PE=4 SV=1	0.90775	0.0159086	50.178	3	RAS(0.908)S(0.066)S(0.019)S(0.006)S(0.002)PSSSSSR	down
Csa_4G011060	A0A0A0KXA3	57	S	membrane-associated 30 kDa protein, chloroplastic(predicted) OS=Cucumis sativus OX=3659 GN=Csa_4G011060 PE=4 SV=1	1	0.00470535	72.152	3	MNS(1)LHLDR	up
Csa_4G012460	A0A0A0KTW8	216	S	Aldo_ket_red domain-containing protein OS=Cucumis sativus OX=3659 GN=Csa_4G012460 PE=4 SV=1	0.815129	0.00106214	95.523	2	GFFS(0.185)S(0.815)GPK	up
Csa_4G016420.1	A0A0A0KU93	145	S	Protein kinase domain-containing protein OS=Cucumis sativus OX=3659 GN=Csa_4G016420 PE=3 SV=1	0.999992	1.98e-05	124.34	3	S(1)YGDGHVQR	up
Csa_4G017180	A0A0A0KU21	193	S	ras-related protein RABA5d(predicted) OS=Cucumis sativus OX=3659 GN=Csa_4G017180 PE=4 SV=1	1	0.0310134	52.49	2	AELS(1)VNR	down
Csa_4G025170	A0A0A0KXP6	50	S	RRM domain-containing protein OS=Cucumis sativus OX=3659 GN=Csa_4G025170 PE=4 SV=1	0.999915	1.92e-30	206.03	3	ADEEGYDAEPSNANS(1)KDLEDMK	up
Csa_4G025180	A0A0A0KUG0	309	S	superoxide dismutase [Fe], chloroplastic-like isoform X1(predicted) OS=Cucumis sativus OX=3659 GN=Csa_4G025180 PE=4 SV=1	0.975161	4.09e-40	220.13	3	KKDEDSDEEVYVDNS(0.975)S(0.024)S(0.001)ESDSDSD	down
Csa_4G025180.1	A0A0A0KUG0	313	S	superoxide dismutase [Fe], chloroplastic-like isoform X1(predicted) OS=Cucumis sativus OX=3659 GN=Csa_4G025180 PE=4 SV=1	0.997133	2.33e-47	238.42	3	KKDEDSDEEVYVDNSSSES(0.997)DS(0.501)DS(0.501)D	down
Csa_4G025180.2	A0A0A0KUG0	315	S	superoxide dismutase [Fe], chloroplastic-like isoform X1(predicted) OS=Cucumis sativus OX=3659 GN=Csa_4G025180 PE=4 SV=1	0.851071	6.27e-95	322.29	3	KKDEDSDEEVYVDNSSSESDS(0.851)DS(0.149)D	down
Csa_4G025200	A0A0A0KU76	161	S	60S ribosomal protein L13 OS=Cucumis sativus OX=3659 GN=Csa_4G025200 PE=3 SV=1	1	0.00524394	65.895	3	EKAS(1)VELVK	up
Csa_4G031040.2	A0A0A0KUK7	475	S	SAP domain-containing protein OS=Cucumis sativus OX=3659 GN=Csa_4G031040 PE=4 SV=1	1	4.29e-08	138.28	4	LHDQAVVGNES(1)VKR	up
Csa_4G031040.8	A0A0A0KUK7	524	S	SAP domain-containing protein OS=Cucumis sativus OX=3659 GN=Csa_4G031040 PE=4 SV=1	0.996375	0.000206409	77.746	3	S(0.1)DS(0.448)T(0.455)AS(0.996)EDPS(0.001)KER	up
Csa_4G038630	A0A0A0KUC3	790	S	CNH domain-containing protein OS=Cucumis sativus OX=3659 GN=Csa_4G038630 PE=4 SV=1	1	0.00874937	68.536	2	LGLGPS(1)FK	up
Csa_4G043930	A0A0A0KXZ3	50	S	transmembrane and coiled-coil domain-containing protein 4(predicted) OS=Cucumis sativus OX=3659 GN=Csa_4G043930 PE=4 SV=1	1	0.000371886	90.861	2	PLGFS(1)DDDAR	up
Csa_4G047960.3	A0A0A0KUN4	11	S	BnaCnng45880D protein(predicted) OS=Cucumis sativus OX=3659 GN=Csa_4G047960 PE=4 SV=1	0.825689	6.09e-10	130.83	3	SYEKPAYS(0.826)S(0.174)IDDNEK	down
Csa_4G052710.1	A0A0A0KZW5	63	S	RNA polymerase II transcriptional coactivator KELP(predicted) OS=Cucumis sativus OX=3659 GN=Csa_4G052710 PE=4 SV=1	1	5.73e-12	156.36	3	S(1)EQHPEDQPEDASAAK	down
Csa_4G055310.3	A0A0A0KZY1	587	S	TPR_REGION domain-containing protein OS=Cucumis sativus OX=3659 GN=Csa_4G055310 PE=4 SV=1	1	0.00150863	86.014	3	KWS(1)GLGFR	down
Csa_4G055310.4	A0A0A0KZY1	61	S	TPR_REGION domain-containing protein OS=Cucumis sativus OX=3659 GN=Csa_4G055310 PE=4 SV=1	0.922619	2.35e-06	96.158	4	LQPES(0.923)PT(0.071)S(0.006)AQFPPDSSLDNPDLGPFLLK	down
Csa_4G061840.2	A0A0A0KYS2	72	S	myosin-9(predicted) OS=Cucumis sativus OX=3659 GN=Csa_4G061840 PE=4 SV=1	0.819497	2.74e-05	92.474	3	T(0.029)S(0.029)S(0.819)S(0.123)EEYKPTIVER	up
Csa_4G062390	A0A0A0KVF1	17	S	UDP-glucose 4-epimerase(predicted) OS=Cucumis sativus OX=3659 GN=Csa_4G062390 PE=4 SV=1	0.924441	5.11e-16	184.34	2	DSAENS(0.074)S(0.924)ANS(0.002)LFDASR	up
Csa_4G062390.4	A0A0A0KVF1	375	S	UDP-glucose 4-epimerase(predicted) OS=Cucumis sativus OX=3659 GN=Csa_4G062390 PE=4 SV=1	0.992708	6.72e-11	167.84	2	S(0.993)DS(0.007)GSIQFR	up
Csa_4G062390.5	A0A0A0KVF1	368	S	UDP-glucose 4-epimerase(predicted) OS=Cucumis sativus OX=3659 GN=Csa_4G062390 PE=4 SV=1	0.961265	0.000119465	79.917	3	S(0.006)S(0.007)QQGS(0.961)ET(0.047)GS(0.979)QKS(0.974)DS(0.022)GS(0.004)IQFR	up
Csa_4G062390.6	A0A0A0KVF1	372	S	UDP-glucose 4-epimerase(predicted) OS=Cucumis sativus OX=3659 GN=Csa_4G062390 PE=4 SV=1	0.978539	0.000119465	79.917	3	S(0.006)S(0.007)QQGS(0.961)ET(0.047)GS(0.979)QKS(0.974)DS(0.022)GS(0.004)IQFR	up
Csa_4G063430	A0A0A0KXG6	27	S	Reticulon-like protein OS=Cucumis sativus OX=3659 GN=Csa_4G063430 PE=4 SV=1	0.901486	0.000128591	89.468	3	GKS(0.901)VS(0.098)FFGEDSK	down
Csa_4G082320	A0A0A0KVE5	411	S	Mitogen-activated protein kinase OS=Cucumis sativus OX=3659 GN=Csa_4G082320 PE=4 SV=1	1	0.0102765	64.841	3	KHFS(1)LPR	up
Csa_4G082320.1	A0A0A0KVE5	399	S	Mitogen-activated protein kinase OS=Cucumis sativus OX=3659 GN=Csa_4G082320 PE=4 SV=1	1	0.00116904	78.903	2	S(1)APVLPLER	up
Csa_4G083510	A0A0A0L0D1	378	T	trifunctional UDP-glucose 4,6-dehydratase/UDP-4-keto-6-deoxy-D-glucose 3,5-epimerase/UDP-4-keto-L-rhamnose-reductase RHM1(predicted) OS=Cucumis sativus OX=3659 GN=Csa_4G083510 PE=4 SV=1	0.999209	0.00472106	62.68	3	NPGT(0.999)PHQS(0.001)SFK	down
Csa_4G083630	A0A0A0KXM3	77	S	multiple organellar RNA editing factor 8, chloroplastic/mitochondrial(predicted) OS=Cucumis sativus OX=3659 GN=Csa_4G083630 PE=4 SV=1	0.97535	1.25e-37	227.6	3	ATS(0.002)S(0.022)S(0.975)LNDPNPNWSNRPPK	down
Csa_4G093000	A0A0A0L0I1	209	S	Mitochondrial processing peptidase beta subunit(predicted) OS=Cucumis sativus OX=3659 GN=Csa_4G093000 PE=3 SV=1	1	0.0189129	54.198	3	FDEHRIS(1)R	up
Csa_4G095600	A0A0A0KVL7	169	S	50S ribosomal protein L29, chloroplastic(predicted) OS=Cucumis sativus OX=3659 GN=Csa_4G095600 PE=3 SV=1	1	4.27e-11	147.08	3	LREEEAAAEEAEKS(1)A	up
Csa_4G110070.1	A0A0A0KVS0	383	T	TOG domain-containing protein OS=Cucumis sativus OX=3659 GN=Csa_4G110070 PE=4 SV=1	1	1.83e-11	148.38	3	ILDPPASYVPIRT(1)PAR	down
Csa_4G124860.1	A0A0A0KY31	234	S	kanadaptin(predicted) OS=Cucumis sativus OX=3659 GN=Csa_4G124860 PE=4 SV=1	0.940854	7.9e-32	205.93	3	KQEDLS(0.058)DS(0.941)PLDAS(0.001)QQSTASSEVDR	down
Csa_4G129020.2	A0A0A0KVX7	219	S	Nuclear cap-binding protein subunit 2 OS=Cucumis sativus OX=3659 GN=Csa_4G129020 PE=3 SV=1	0.995044	0.000176174	115.65	2	RT(0.005)S(0.995)DYESR	up
Csa_4G164350	A0A0A0KYB6	857	S	HP domain-containing protein OS=Cucumis sativus OX=3659 GN=Csa_4G164350 PE=4 SV=1	0.99975	1.02e-52	245.68	4	EDTKEDEDKETGNFS(1)PSFENDGGDS(0.055)T(0.945)PK	down
Csa_4G164350.4	A0A0A0KYB6	868	T	HP domain-containing protein OS=Cucumis sativus OX=3659 GN=Csa_4G164350 PE=4 SV=1	0.94488	1.02e-52	245.68	4	EDTKEDEDKETGNFS(1)PSFENDGGDS(0.055)T(0.945)PK	down
Csa_4G165920	A0A0A0KZP8	185	S	DUF3479 domain-containing protein OS=Cucumis sativus OX=3659 GN=Csa_4G165920 PE=4 SV=1	0.930531	3.07e-17	190.82	3	LGS(0.931)FS(0.069)MSQLGQSK	down
Csa_4G166980	A0A0A0KYD3	180	S	Cellulose synthase OS=Cucumis sativus OX=3659 GN=Csa_4G166980 PE=3 SV=1	1	0.00947272	68.847	3	ERIDS(1)WK	down
Csa_4G166980.1	A0A0A0KYD3	146	S	Cellulose synthase OS=Cucumis sativus OX=3659 GN=Csa_4G166980 PE=3 SV=1	0.998884	3.47e-11	171.36	2	LS(0.001)MAS(0.999)PESGSR	down
Csa_4G166980.4	A0A0A0KYD3	131	S	Cellulose synthase OS=Cucumis sativus OX=3659 GN=Csa_4G166980 PE=3 SV=1	0.967045	6.67e-10	163.16	3	S(0.033)VS(0.967)GELSAASPER	down
Csa_4G166980.5	A0A0A0KYD3	135	S	Cellulose synthase OS=Cucumis sativus OX=3659 GN=Csa_4G166980 PE=3 SV=1	1	1e-06	125.59	2	S(0.066)VS(0.934)GELS(1)AAS(1)PER	down
Csa_4G166980.6	A0A0A0KYD3	138	S	Cellulose synthase OS=Cucumis sativus OX=3659 GN=Csa_4G166980 PE=3 SV=1	1	2.69e-12	179.09	2	S(0.066)VS(0.934)GELS(1)AAS(1)PER	down
Csa_4G166980.7	A0A0A0KYD3	107	S	Cellulose synthase OS=Cucumis sativus OX=3659 GN=Csa_4G166980 PE=3 SV=1	0.993626	5e-08	158.42	3	T(0.006)LS(0.994)WDTNYDK	down
Csa_4G179170	A0A0A0KZT6	671	S	Heat shock protein OS=Cucumis sativus OX=3659 GN=Csa_4G179170 PE=3 SV=1	1	8.21e-95	292.44	4	IGQHMAGGSGDGASGGGSQGGEQAS(1)EAEYEEVKK	up
Csa_4G188732	A0A0A0L1A4	555	S	ATP-dependent DNA helicase OS=Cucumis sativus OX=3659 GN=Csa_4G188732 PE=3 SV=1	0.997542	2.06e-22	179.79	3	KTDEPMTGASVLSGS(0.998)PT(0.002)SIQK	up
Csa_4G188930	A0A0A0KYK9	812	S	HRDC domain-containing protein OS=Cucumis sativus OX=3659 GN=Csa_4G188930 PE=4 SV=1	0.840588	5.9e-52	230.72	3	GLS(0.026)AS(0.133)S(0.841)PLEIDDDDEPMSLSELSSSFQK	down
Csa_4G194270	A0A0A0KYQ9	327	S	UBA domain-containing protein OS=Cucumis sativus OX=3659 GN=Csa_4G194270 PE=4 SV=1	0.942375	0.000348655	95.273	3	LLDRS(0.058)S(0.942)ADR	up
Csa_4G197830	A0A0A0KWS0	81	S	2,3-bisphosphoglycerate-independent phosphoglycerate mutase(predicted) OS=Cucumis sativus OX=3659 GN=Csa_4G197830 PE=4 SV=1	1	6.15e-95	319.31	3	AVGLPTEDDMGNS(1)EVGHNALGAGR	down
Csa_4G269160	A0A0A0KX03	178	S	FHA domain-containing protein OS=Cucumis sativus OX=3659 GN=Csa_4G269160 PE=4 SV=1	0.99886	7.68e-19	185.25	2	IQEETEESIS(0.999)DS(0.001)ETS	up
Csa_4G269710.6	A0A0A0KWS8	619	S	HTH La-type RNA-binding domain-containing protein OS=Cucumis sativus OX=3659 GN=Csa_4G269710 PE=4 SV=1	1	8.15e-52	261.63	3	SKPSENSAGYCGLDEIGNAS(1)PR	down
Csa_4G269720.3	A0A0A0L1P5	160	S	protein argonaute 4(predicted) OS=Cucumis sativus OX=3659 GN=Csa_4G269720 PE=4 SV=1	1	7.23e-10	128.95	3	NNGNCS(1)PDGHGS(1)PNNGDR	down
Csa_4G269740.6	A0A0A0KX10	269	S	DUF632 domain-containing protein/DUF630 domain-containing protein(predicted) OS=Cucumis sativus OX=3659 GN=Csa_4G269740 PE=4 SV=1	0.828441	3.3e-11	127.32	3	VHDDGAS(0.003)NT(0.169)S(0.828)PNMHTVK	down
Csa_4G269780	A0A0A0L0D4	428	S	Non-specific serine/threonine protein kinase OS=Cucumis sativus OX=3659 GN=Csa_4G269780 PE=3 SV=1	0.872748	5.32e-08	150.01	3	NLS(0.015)T(0.112)S(0.873)LEDVVWK	up
Csa_4G279860	A0A0A0KX21	393	S	TPR_REGION domain-containing protein OS=Cucumis sativus OX=3659 GN=Csa_4G279860 PE=4 SV=1	0.969185	8.04e-05	107.09	3	MFETAS(0.031)S(0.969)LKR	down
Csa_4G288610	A0A0A0L1W4	306	S	Lipoxygenase(predicted) OS=Cucumis sativus OX=3659 GN=Csa_4G288610 PE=4 SV=1	1	0.00168761	89.805	3	DEAFS(1)PVK	up
Csa_4G290210.1	A0A0A0KZA9	234	S	IRK-interacting protein(predicted) OS=Cucumis sativus OX=3659 GN=Csa_4G290210 PE=4 SV=1	0.988233	4.23e-23	198.98	4	YENS(0.988)PNRT(0.011)ESEDVSQIFK	down
Csa_4G291380	A0A0A0KZC5	169	S	GTPase Der(predicted) OS=Cucumis sativus OX=3659 GN=Csa_4G291380 PE=3 SV=1	0.991755	1.46e-19	196.04	3	ELIIDDELS(0.992)DQS(0.004)ET(0.004)GR	up
Csa_4G292460.1	A0A0A0KX24	508	S	interactor of constitutive active ROPs 2, chloroplastic(predicted) OS=Cucumis sativus OX=3659 GN=Csa_4G292460 PE=4 SV=1	0.98306	3.18e-11	152.33	2	LGS(0.004)VNENS(0.983)ET(0.013)EAELR	up
Csa_4G293310	A0A0A0L244	67	S	diaminopimelate epimerase, chloroplastic(predicted) OS=Cucumis sativus OX=3659 GN=Csa_4G293310 PE=3 SV=1	0.940849	7.92e-05	116.13	2	APS(0.941)FS(0.059)FLDR	down
Csa_4G293860	A0A0A0L0U9	25	S	soluble inorganic pyrophosphatase 4(predicted) OS=Cucumis sativus OX=3659 GN=Csa_4G293860 PE=3 SV=1	0.908642	0.0186604	58.083	2	ILS(0.909)S(0.09)MT(0.001)R	down
Csa_4G295440	A0A0A0KXG3	517	S	Heat shock protein 70 OS=Cucumis sativus OX=3659 GN=Csa_4G295440 PE=3 SV=1	1	1.92e-05	123.1	4	GRLS(1)KEEIEK	down
Csa_4G303050	A0A0A0L2E2	218	S	putative DEAD-box ATP-dependent RNA helicase 33(predicted) OS=Cucumis sativus OX=3659 GN=Csa_4G303050 PE=4 SV=1	0.998925	1.65e-51	252.77	3	S(0.001)FS(0.999)VDKGEDNTNYSDTEGSYPR	down
Csa_4G307350	A0A0A0L177	400	S	FBPase domain-containing protein OS=Cucumis sativus OX=3659 GN=Csa_4G307350 PE=3 SV=1	1	4.05e-07	131.96	3	VPLYIGS(1)VEEVEK	up
Csa_4G308540.1	A0A0A0KZW7	255	S	zinc finger CCCH domain-containing protein 25-like isoform X1(predicted) OS=Cucumis sativus OX=3659 GN=Csa_4G308540 PE=4 SV=1	0.99999	9.08e-23	186.62	4	RYDLDGNSDPKS(1)GDDQYK	up
Csa_4G308550.4	A0A0A0KXI3	107	T	Chlorophyll a-b binding protein, chloroplastic OS=Cucumis sativus OX=3659 GN=Csa_4G308550 PE=3 SV=1	0.999998	1.87e-18	178.11	3	NVAGDIIGT(1)RFESAEVK	up
Csa_4G308630	A0A0A0KXY4	94	S	30S ribosomal protein S31, chloroplastic(predicted) OS=Cucumis sativus OX=3659 GN=Csa_4G308630 PE=4 SV=1	0.999982	0.000384904	92.606	3	VPTPPS(1)PPRK	up
Csa_4G312290	A0A0A0L2P6	11	S	BAG family molecular chaperone regulator 4(predicted) OS=Cucumis sativus OX=3659 GN=Csa_4G312290 PE=4 SV=1	0.994397	0.000111029	82.244	3	NPYLNGS(0.994)PT(0.006)VLNEK	down
Csa_4G314460	A0A0A0L023	33	S	Patellin-6 OS=Cucumis sativus OX=3659 GN=Csa_4G314460 PE=4 SV=1	0.999992	3.44e-19	192.27	4	S(1)PS(1)FKEDTYFISHLK	up
Csa_4G334690.3	A0A0A0KY90	873	S	Protein kinase domain-containing protein OS=Cucumis sativus OX=3659 GN=Csa_4G334690 PE=4 SV=1	0.789829	3.07e-05	93.876	3	S(0.79)LAS(0.199)EDS(0.012)DGLTPSAVFSQIMNPK	up
Csa_4G334730.2	A0A0A0L1K5	616	S	Protein kinase domain-containing protein OS=Cucumis sativus OX=3659 GN=Csa_4G334730 PE=4 SV=1	0.911037	6.4e-07	111.77	3	SLDS(0.025)GT(0.031)RPS(0.911)S(0.033)EDNK	down
Csa_4G335230	A0A0A0KY97	26	S	mucin-5AC(predicted) OS=Cucumis sativus OX=3659 GN=Csa_4G335230 PE=4 SV=1	0.989144	3.24e-06	139.48	3	RGHS(0.989)FT(0.011)GISR	down
Csa_4G354630.1	A0A0A0KYH5	274	S	Pyrroline-5-carboxylate reductase OS=Cucumis sativus OX=3659 GN=Csa_4G354630 PE=3 SV=1	1	0.0244663	50.648	2	RGQELS(1)PK	down
Csa_4G361800	A0A0A0L361	4	S	SWI/SNF complex subunit SWI3C(predicted) OS=Cucumis sativus OX=3659 GN=Csa_4G361800 PE=4 SV=1	0.866769	0.000385621	83.243	2	PPS(0.867)PS(0.133)FPSGSR	down
Csa_4G365550	A0A0A0L383	35	S	Glutaredoxin-like protein OS=Cucumis sativus OX=3659 GN=Csa_4G365550 PE=3 SV=1	0.984987	2.72e-07	102.07	2	ILTPS(0.004)AS(0.985)FS(0.009)S(0.001)SLPSR	up
Csa_4G430840	A0A0A0KYU7	187	S	SMAP domain-containing protein OS=Cucumis sativus OX=3659 GN=Csa_4G430840 PE=4 SV=1	1	0.000178843	101.72	3	RHAS(1)FEEMEK	up
Csa_4G430840.1	A0A0A0KYU7	223	S	SMAP domain-containing protein OS=Cucumis sativus OX=3659 GN=Csa_4G430840 PE=4 SV=1	1	0.00261394	81.335	3	VLS(1)HDDGR	up
Csa_4G438030	A0A0A0L102	143	S	Golgi SNAP receptor complex member 1 OS=Cucumis sativus OX=3659 GN=Csa_4G438030 PE=3 SV=1	0.968046	1.81e-05	93.215	3	DDINEYKS(0.968)PGT(0.021)MS(0.011)PR	down
Csa_4G438030.1	A0A0A0L102	148	S	Golgi SNAP receptor complex member 1 OS=Cucumis sativus OX=3659 GN=Csa_4G438030 PE=3 SV=1	0.987459	2.91e-05	88.555	3	DDINEYKS(0.876)PGT(0.136)MS(0.987)PR	down
Csa_4G438030.2	A0A0A0L102	53	S	Golgi SNAP receptor complex member 1 OS=Cucumis sativus OX=3659 GN=Csa_4G438030 PE=3 SV=1	0.999603	1.86e-47	265.13	3	FTQGGYVDSGS(1)PSVGSNR	down
Csa_4G453650.2	A0A0A0KYK0	150	S	Protein kinase domain-containing protein OS=Cucumis sativus OX=3659 GN=Csa_4G453650 PE=3 SV=1	0.982147	1.14e-46	269.99	2	S(0.982)T(0.018)VGTPAYIAPEVLSR	up
Csa_4G453650.3	A0A0A0KYK0	142	S	Protein kinase domain-containing protein OS=Cucumis sativus OX=3659 GN=Csa_4G453650 PE=3 SV=1	0.852895	0.000124732	128.86	3	S(0.147)S(0.853)LLHSRPK	up
Csa_4G453650.4	A0A0A0KYK0	146	S	Protein kinase domain-containing protein OS=Cucumis sativus OX=3659 GN=Csa_4G453650 PE=3 SV=1	0.999996	0.000108934	110.31	3	S(0.234)S(0.766)LLHS(1)RPK	up
Csa_4G453650.5	A0A0A0KYK0	151	T	Protein kinase domain-containing protein OS=Cucumis sativus OX=3659 GN=Csa_4G453650 PE=3 SV=1	0.900866	9.64e-24	204.98	3	S(0.096)T(0.901)VGT(0.003)PAYIAPEVLSR	up
Csa_4G496260.9	A0A0A0KYM6	37	S	auxilin-related protein 2-like(predicted) OS=Cucumis sativus OX=3659 GN=Csa_4G496260 PE=4 SV=1	0.993894	1.48e-59	288.89	2	GTSNINPTS(0.006)S(0.994)PNFDLGSR	down
Csa_4G507380.1	A0A0A0KZ79	18	S	zinc finger CCCH domain-containing protein 36-like(predicted) OS=Cucumis sativus OX=3659 GN=Csa_4G507380 PE=4 SV=1	0.999806	3.35e-11	155.49	3	GRPEAAFNSNGS(1)FKK	down
Csa_4G538080.1	A0A0A0KYS1	287	S	Kinesin-like protein OS=Cucumis sativus OX=3659 GN=Csa_4G538080 PE=3 SV=1	1	0.000432426	103.26	3	FPHRPS(1)LR	down
Csa_4G538080.2	A0A0A0KYS1	293	S	Kinesin-like protein OS=Cucumis sativus OX=3659 GN=Csa_4G538080 PE=3 SV=1	1	1.72e-11	155.08	3	RHS(1)FGEEELAYLPYK	down
Csa_4G538080.4	A0A0A0KYS1	462	S	Kinesin-like protein OS=Cucumis sativus OX=3659 GN=Csa_4G538080 PE=3 SV=1	1	0.00437317	74.21	2	RLS(1)DEVAR	down
Csa_4G572280	A0A0A0KZH2	423	S	Protein kinase domain-containing protein OS=Cucumis sativus OX=3659 GN=Csa_4G572280 PE=4 SV=1	0.994818	3.82e-15	152.57	3	AGS(0.995)DVS(0.005)EISTQTASGGGDDTK	down
Csa_4G595990.1	A0A0A0L455	136	S	histone-lysine N-methyltransferase, H3 lysine-9 specific SUVH1-like(predicted) OS=Cucumis sativus OX=3659 GN=Csa_4G595990 PE=4 SV=1	0.911894	2.32e-09	116.51	4	AQLQDGYS(0.912)DS(0.088)QNDNSQYYGMGVNDGEDSSK	up
Csa_4G617350	A0A0A0KZT2	165	S	N2227 domain-containing protein OS=Cucumis sativus OX=3659 GN=Csa_4G617350 PE=4 SV=1	0.999085	1.51e-24	221.81	2	QICCPEGAS(0.001)DS(0.999)PK	down
Csa_4G620630.2	A0A0A0KZD9	61	S	Proteasome subunit alpha type OS=Cucumis sativus OX=3659 GN=Csa_4G620630 PE=3 SV=1	0.829908	0.00174667	73.082	3	LLQTS(0.001)T(0.045)S(0.83)T(0.124)EK	down
Csa_4G622880	A0A0A0L1Z3	34	S	Glyco_transf_20 domain-containing protein OS=Cucumis sativus OX=3659 GN=Csa_4G622880 PE=4 SV=1	0.794148	3.15e-26	210.61	3	KS(0.189)S(0.794)KDS(0.016)YS(0.001)NEVNDYSK	down
Csa_4G626090	A0A0A0L4K4	483	S	nucleolar and coiled-body phosphoprotein 1(predicted) OS=Cucumis sativus OX=3659 GN=Csa_4G626090 PE=4 SV=1	1	8.27e-08	113.7	3	KS(1)PALGNGGANPAVK	down
Csa_4G628350.3	A0A0A0L3B8	395	T	Sodium/calcium exchanger family protein(predicted) OS=Cucumis sativus OX=3659 GN=Csa_4G628350 PE=3 SV=1	1	0.000231085	99.732	3	GEDGPHT(1)MK	up
Csa_4G629450	A0A0A0L242	6	S	Nucleic acid-binding, OB-fold containing protein(predicted) OS=Cucumis sativus OX=3659 GN=Csa_4G629450 PE=4 SV=1	0.997642	9.94e-23	198.64	2	S(0.998)PT(0.002)PASQELQQTNAAPR	up
Csa_4G638390.2	A0A0A0KZP0	799	S	COP1-interacting protein(predicted) OS=Cucumis sativus OX=3659 GN=Csa_4G638390 PE=4 SV=1	1	6.61e-19	175.83	3	HNDIEANGGDDNES(1)PGLEK	down
Csa_4G638390.3	A0A0A0KZP0	496	S	COP1-interacting protein(predicted) OS=Cucumis sativus OX=3659 GN=Csa_4G638390 PE=4 SV=1	0.999381	7.18e-34	213.1	3	KQNGYGNS(0.001)DGLNDS(0.999)EGQETNR	down
Csa_4G638390.4	A0A0A0KZP0	913	S	COP1-interacting protein(predicted) OS=Cucumis sativus OX=3659 GN=Csa_4G638390 PE=4 SV=1	1	0.00879303	59.84	4	KS(1)PKPVLR	down
Csa_4G642520	A0A0A0L538	46	S	Calcium-transporting ATPase OS=Cucumis sativus OX=3659 GN=Csa_4G642520 PE=3 SV=1	1	0.000190081	113.69	3	FTANLS(1)KR	down
Csa_4G643070.1	A0A0A0L3T9	75	S	LIM domain-containing protein WLIM1(predicted) OS=Cucumis sativus OX=3659 GN=Csa_4G643070 PE=4 SV=1	0.997364	8.8e-07	122.01	3	TGS(0.002)LDKS(0.997)FEGT(0.001)PK	down
Csa_4G644700.3	A0A0A0L0K0	919	S	pre-mRNA-processing protein 40A(predicted) OS=Cucumis sativus OX=3659 GN=Csa_4G644700 PE=4 SV=1	1	1.06e-47	255.2	4	HHS(0.003)AT(0.997)DDGAS(1)DKDEREESK	down
Csa_4G646340	A0A0A0L061	32	T	Cytosolic class II low molecular weight heat shock protein OS=Cucumis sativus OX=3659 GN=Csa_4G646340 PE=3 SV=1	0.944205	0.0109561	88.177	2	SFS(0.028)T(0.944)PT(0.028)R	down
Csa_4G646400	A0A0A0L5D9	79	S	CN hydrolase domain-containing protein OS=Cucumis sativus OX=3659 GN=Csa_4G646400 PE=4 SV=1	1	4.14e-05	87.388	4	S(1)PPALPLPIPPVTK	up
Csa_4G652870.4	A0A0A0L0J9	34	T	PseudoU_synth_1 domain-containing protein OS=Cucumis sativus OX=3659 GN=Csa_4G652870 PE=4 SV=1	0.824965	4.11e-10	132.53	3	MS(0.006)S(0.003)T(0.01)T(0.047)T(0.215)T(0.825)S(0.894)DDEDVNSNSAAPK	down
Csa_4G653440	A0A0A0L194	840	S	Ubiquitin-like domain-containing protein OS=Cucumis sativus OX=3659 GN=Csa_4G653440 PE=4 SV=1	0.999502	0.000537023	77.913	3	EPTPHVHS(1)ER	down
Csa_4G653440.3	A0A0A0L194	924	S	Ubiquitin-like domain-containing protein OS=Cucumis sativus OX=3659 GN=Csa_4G653440 PE=4 SV=1	1	0.000251452	91.712	2	RLQGNS(1)DQEK	down
Csa_4G653440.4	A0A0A0L194	835	T	Ubiquitin-like domain-containing protein OS=Cucumis sativus OX=3659 GN=Csa_4G653440 PE=4 SV=1	0.999252	0.0267984	49.333	3	EPT(0.999)PHVHS(0.001)ER	down
Csa_4G658620.1	A0A0A0L4L2	1291	S	SSD domain-containing protein OS=Cucumis sativus OX=3659 GN=Csa_4G658620 PE=4 SV=1	0.867478	0.00123057	68.676	3	CVFVEQQDNRPS(0.003)T(0.01)S(0.089)S(0.867)QS(0.03)	up
Csa_4G664300.6	A0A0A0L4N1	68	T	Glyceraldehyde-3-phosphate dehydrogenase OS=Cucumis sativus OX=3659 GN=Csa_4G664300 PE=3 SV=1	1	5.19e-05	84.249	3	EGSFFDAVAAQLT(1)PK	up
Csa_5G002610	A0A0A0KPF1	54	S	DNA (cytosine-5)-methyltransferase OS=Cucumis sativus OX=3659 GN=Csa_5G002610 PE=3 SV=1	0.997728	0.00166073	90.05	2	AAS(0.998)CS(0.002)DFK	up
Csa_5G002610.1	A0A0A0KPF1	323	S	DNA (cytosine-5)-methyltransferase OS=Cucumis sativus OX=3659 GN=Csa_5G002610 PE=3 SV=1	1	3.51e-22	180.86	5	IKDGEQLNPPNILGS(1)GDEEDEDLK	up
Csa_5G003615	A0A0A0KL62	244	S	Coiled-coil domain-containing protein 94(predicted) OS=Cucumis sativus OX=3659 GN=Csa_5G003615 PE=4 SV=1	0.965825	1.16e-07	109.72	3	VS(0.034)EGS(0.966)PHDPTSTSSK	down
Csa_5G083860	A0A0A0KLI1	503	S	microtubule-associated protein 70-1(predicted) OS=Cucumis sativus OX=3659 GN=Csa_5G083860 PE=4 SV=1	1	3.21e-11	149.53	3	DSEVNNDWKS(1)NPDEK	down
Csa_5G083860.1	A0A0A0KLI1	512	S	microtubule-associated protein 70-1(predicted) OS=Cucumis sativus OX=3659 GN=Csa_5G083860 PE=4 SV=1	0.816202	2.06e-06	100.15	4	GNES(0.816)PT(0.184)LESEDSVPGTLYDLLQK	down
Csa_5G083860.6	A0A0A0KLI1	484	S	microtubule-associated protein 70-1(predicted) OS=Cucumis sativus OX=3659 GN=Csa_5G083860 PE=4 SV=1	0.997143	5.74e-10	128.19	3	VSLNGLLPS(0.003)YS(0.997)FNQSCDATK	down
Csa_5G114590	A0A0A0KMW6	99	S	TPR_REGION domain-containing protein OS=Cucumis sativus OX=3659 GN=Csa_5G114590 PE=4 SV=1	1	3.99e-05	119.79	2	IFEDS(1)DQDGR	up
Csa_5G125710	A0A0A0KPX8	120	T	Nefa_Nip30_N domain-containing protein OS=Cucumis sativus OX=3659 GN=Csa_5G125710 PE=4 SV=1	1	5.56e-08	152.88	3	EIT(1)PPAPAAQEK	down
Csa_5G135340.3	A0A0A0KJN2	758	S	HATPase_c domain-containing protein OS=Cucumis sativus OX=3659 GN=Csa_5G135340 PE=3 SV=1	1	3.58e-52	228.21	5	LEDAADAEDAAES(1)DGAEAPEVQVIEPSEVR	up
Csa_5G139050	A0A0A0KJC3	102	S	MPN domain-containing protein OS=Cucumis sativus OX=3659 GN=Csa_5G139050 PE=4 SV=1	0.999998	4.51e-10	132.9	3	TVAGPTVHPAGS(1)FGR	down
Csa_5G139400	A0A0A0KN76	16	S	protein DEFECTIVE IN MERISTEM SILENCING 3(predicted) OS=Cucumis sativus OX=3659 GN=Csa_5G139400 PE=4 SV=1	0.840329	3.33e-28	200.2	3	IPS(0.16)S(0.84)PAQDSPQNMQVDQSDK	down
Csa_5G139460.11	A0A0A0KJV1	358	S	zinc finger CCCH domain-containing protein 13-like isoform X1(predicted) OS=Cucumis sativus OX=3659 GN=Csa_5G139460 PE=4 SV=1	1	0.00217434	85.355	2	GIAS(1)EELR	up
Csa_5G139460.3	A0A0A0KJV1	119	S	zinc finger CCCH domain-containing protein 13-like isoform X1(predicted) OS=Cucumis sativus OX=3659 GN=Csa_5G139460 PE=4 SV=1	1	1.01e-19	195.03	4	RDES(1)VGLQGGGEELKK	up
Csa_5G139460.5	A0A0A0KJV1	554	S	zinc finger CCCH domain-containing protein 13-like isoform X1(predicted) OS=Cucumis sativus OX=3659 GN=Csa_5G139460 PE=4 SV=1	1	1.92e-11	166.7	2	DRYS(1)DYECDLDR	up
Csa_5G139650	A0A0A0KNB2	15	S	TH1 domain-containing protein OS=Cucumis sativus OX=3659 GN=Csa_5G139650 PE=4 SV=1	0.998583	6.62e-12	141.23	4	VLIDDRS(0.999)PAS(0.001)GAVERPVVAGPDDDVR	up
Csa_5G141150	A0A0A0KQG5	28	T	Aminotran_1_2 domain-containing protein OS=Cucumis sativus OX=3659 GN=Csa_5G141150 PE=4 SV=1	0.863243	0.00602115	60.55	3	S(0.001)LRPIT(0.863)PS(0.136)LEK	up
Csa_5G146230.1	A0A0A0KM64	356	S	transmembrane protein 120 homolog(predicted) OS=Cucumis sativus OX=3659 GN=Csa_5G146230 PE=4 SV=1	0.999871	4.12e-06	132.51	3	S(1)KHELAQTNS	down
Csa_5G152810	A0A0A0KQU6	375	S	Mitogen-activated protein kinase OS=Cucumis sativus OX=3659 GN=Csa_5G152810 PE=2 SV=1	1	0.000699341	83.226	3	FNPDES(1)ARR	down
Csa_5G153100.2	A0A0A0KK87	925	S	kinesin-4 isoform X1(predicted) OS=Cucumis sativus OX=3659 GN=Csa_5G153100 PE=3 SV=1	0.923891	1.07e-22	195.15	3	HS(0.017)GS(0.924)GS(0.06)HLS(1)VEDFGHQK	down
Csa_5G153100.3	A0A0A0KK87	930	S	kinesin-4 isoform X1(predicted) OS=Cucumis sativus OX=3659 GN=Csa_5G153100 PE=3 SV=1	0.999995	9.11e-29	207.1	4	HS(0.519)GS(0.404)GS(0.078)HLS(1)VEDFGHQK	down
Csa_5G153690	A0A0A0KK95	113	S	PPC domain-containing protein OS=Cucumis sativus OX=3659 GN=Csa_5G153690 PE=4 SV=1	0.999886	9.08e-11	132.84	4	KYAPDGQVSLGLS(1)PMSAGSK	down
Csa_5G154220	A0A0A0KML2	307	S	ribosomal L1 domain-containing protein 1-like(predicted) OS=Cucumis sativus OX=3659 GN=Csa_5G154220 PE=4 SV=1	1	9.35e-34	207.18	4	ELS(1)NEDEGS(1)DLDDVEVNENLK	down
Csa_5G155600	A0A0A0KMP1	125	S	RanBD1 domain-containing protein OS=Cucumis sativus OX=3659 GN=Csa_5G155600 PE=4 SV=1	0.998535	3.62e-05	88.951	3	GESSPSTGS(0.999)PT(0.001)AEK	down
Csa_5G156110	A0A0A0KQZ7	472	S	SPX domain-containing protein OS=Cucumis sativus OX=3659 GN=Csa_5G156110 PE=4 SV=1	0.99005	2.29e-24	176.78	4	GLHQPLLIT(0.001)S(0.009)LEKPS(0.99)DEDGDPEVDDS(1)EEAPEESR	up
Csa_5G156110.1	A0A0A0KQZ7	483	S	SPX domain-containing protein OS=Cucumis sativus OX=3659 GN=Csa_5G156110 PE=4 SV=1	1	4.14e-32	198.65	3	PSDEDGDPEVDDS(1)EEAPEESR	up
Csa_5G156110.2	A0A0A0KQZ7	499	S	SPX domain-containing protein OS=Cucumis sativus OX=3659 GN=Csa_5G156110 PE=4 SV=1	0.999999	4.34e-11	168	2	LPVTSIGS(1)AYR	up
Csa_5G156160	A0A0A0KR01	296	S	MINDY_DUB domain-containing protein OS=Cucumis sativus OX=3659 GN=Csa_5G156160 PE=4 SV=1	1	0.00468336	65.842	3	LDEEPS(1)PGK	up
Csa_5G156160.2	A0A0A0KR01	234	S	MINDY_DUB domain-containing protein OS=Cucumis sativus OX=3659 GN=Csa_5G156160 PE=4 SV=1	1	2.08e-11	144.51	2	S(1)FDES(1)PR	up
Csa_5G156160.3	A0A0A0KR01	238	S	MINDY_DUB domain-containing protein OS=Cucumis sativus OX=3659 GN=Csa_5G156160 PE=4 SV=1	1	2.08e-11	140.07	2	S(1)FDES(1)PR	up
Csa_5G156160.4	A0A0A0KR01	241	S	MINDY_DUB domain-containing protein OS=Cucumis sativus OX=3659 GN=Csa_5G156160 PE=4 SV=1	0.998156	2.08e-11	140.07	3	VRS(1)FDES(1)PRS(0.998)IS(0.002)DEQPVR	up
Csa_5G157410	A0A0A0KP39	40	S	Kinesin-like protein OS=Cucumis sativus OX=3659 GN=Csa_5G157410 PE=3 SV=1	0.999834	5.24e-05	115.37	2	S(1)LPNSALR	up
Csa_5G160160.1	A0A0A0KKS6	426	S	Elongation factor G, chloroplastic OS=Cucumis sativus OX=3659 GN=Csa_5G160160 PE=3 SV=1	1	2.45e-12	165.16	3	VAS(1)DDEPFSGLAFK	down
Csa_5G161980.5	A0A0A0KMX3	162	T	MSP domain-containing protein OS=Cucumis sativus OX=3659 GN=Csa_5G161980 PE=4 SV=1	0.993662	9.89e-16	147.1	2	GSVS(0.006)ENGNFNDADLNT(0.994)ATR	up
Csa_5G167150.1	A0A0A0KL10	75	S	putative pterin-4-alpha-carbinolamine dehydratase(predicted) OS=Cucumis sativus OX=3659 GN=Csa_5G167150 PE=4 SV=1	0.964059	1.91e-05	125.54	3	VIGFS(0.964)DT(0.036)EHK	up
Csa_5G171160	A0A0A0KL82	71	S	Ribosomal_S10 domain-containing protein OS=Cucumis sativus OX=3659 GN=Csa_5G171160 PE=3 SV=1	0.997716	0.00139888	69.975	3	KS(0.998)PCGEGT(0.002)NT(0.001)WDR	up
Csa_5G171750.2	A0A0A0KL93	65	S	DEAD-box ATP-dependent RNA helicase 7(predicted) OS=Cucumis sativus OX=3659 GN=Csa_5G171750 PE=3 SV=1	0.934639	1.69e-56	251.7	3	AVEVADDGDRS(0.02)ET(0.953)S(0.093)S(0.935)ELGEPVNSR	up
Csa_5G172870	A0A0A0KPS7	601	S	Protein kinase domain-containing protein OS=Cucumis sativus OX=3659 GN=Csa_5G172870 PE=4 SV=1	0.924453	3.18e-05	121.48	3	ISVLAS(0.074)S(0.924)PDT(0.001)R	down
Csa_5G175900	A0A0A0KQ10	14	S	PWWP domain-containing protein OS=Cucumis sativus OX=3659 GN=Csa_5G175900 PE=4 SV=1	0.949926	2.2e-12	167.14	2	DASGS(0.013)VS(0.95)ES(0.036)T(0.001)VTVR	down
Csa_5G176530.2	A0A0A0KQ30	179	S	Rab-GAP TBC domain-containing protein OS=Cucumis sativus OX=3659 GN=Csa_5G176530 PE=4 SV=1	1	7.16e-17	188.39	3	LLSAIEEAKS(1)PR	down
Csa_5G177110.27	A0A0A0KS31	229	S	serine/arginine-rich splicing factor RS2Z32-like isoform X2(predicted) OS=Cucumis sativus OX=3659 GN=Csa_5G177110 PE=4 SV=1	0.958314	0.0206419	51.939	2	S(0.999)RS(0.993)RS(0.981)Y(0.068)S(0.958)R	up
Csa_5G177110.5	A0A0A0KS31	151	S	serine/arginine-rich splicing factor RS2Z32-like isoform X2(predicted) OS=Cucumis sativus OX=3659 GN=Csa_5G177110 PE=4 SV=1	1	5.32e-06	138.02	3	GPGGS(1)REYLGR	up
Csa_5G180300	A0A0A0KS53	94	S	protein-tyrosine-phosphatase MKP1 isoform X1(predicted) OS=Cucumis sativus OX=3659 GN=Csa_5G180300 PE=4 SV=1	1	7.11e-05	120.55	3	S(1)LDEWPK	up
Csa_5G181460.3	A0A0A0KNV5	246	S	RRM domain-containing protein OS=Cucumis sativus OX=3659 GN=Csa_5G181460 PE=4 SV=1	0.831597	0.00012095	95.981	5	QVY(0.016)S(0.566)PGY(0.385)DNADEHGQNGNGY(0.05)HDKS(0.832)PS(0.151)VEHQDHLR	down
Csa_5G182730.2	A0A0A0KLW9	128	S	Beta-form rubisco activase OS=Cucumis sativus OX=3659 GN=Csa_5G182730 PE=4 SV=1	1	1.22e-28	194.99	3	KS(1)YDGMDNVLGGLYIAPAFMDK	up
Csa_5G198740	A0A0A0KLV2	587	S	Coronatine-insensitive 1 OS=Cucumis sativus OX=3659 GN=Csa_5G198740 PE=4 SV=1	0.999868	0.0186811	52.247	2	TDFPESVVPLDS(1)	up
Csa_5G203390	A0A0A0KSE1	292	S	Phosphoinositide phospholipase C OS=Cucumis sativus OX=3659 GN=Csa_5G203390 PE=4 SV=1	1	2.39e-09	153.25	3	EVS(1)S(1)LKGGTVTDYK	down
Csa_5G203390.1	A0A0A0KSE1	293	S	Phosphoinositide phospholipase C OS=Cucumis sativus OX=3659 GN=Csa_5G203390 PE=4 SV=1	1	2.39e-09	153.25	3	EVS(1)S(1)LKGGTVTDYK	down
Csa_5G223040	A0A0A0KM60	485	T	transmembrane protein 87A(predicted) OS=Cucumis sativus OX=3659 GN=Csa_5G223040 PE=4 SV=1	0.995665	3.69e-10	131.94	4	FAYS(0.004)EDT(0.996)GDDVDEDVVALTGAGIK	up
Csa_5G240140	A0A0A0KMC7	57	S	GH10 domain-containing protein OS=Cucumis sativus OX=3659 GN=Csa_5G240140 PE=4 SV=1	0.999981	2.7e-06	107.73	3	DVEETPAKLS(1)PPR	up
Csa_5G265800.2	A0A0A0KMA7	292	S	zinc finger CCCH domain-containing protein 17(predicted) OS=Cucumis sativus OX=3659 GN=Csa_5G265800 PE=4 SV=1	0.999996	2.38e-08	143.67	2	GSGYYGS(1)EEQYGR	up
Csa_5G265800.4	A0A0A0KMA7	377	S	zinc finger CCCH domain-containing protein 17(predicted) OS=Cucumis sativus OX=3659 GN=Csa_5G265800 PE=4 SV=1	1	1.12e-15	154.86	2	S(1)NS(1)PEHVQNVDLR	up
Csa_5G284520.1	A0A0A0KSW2	281	S	Auxin efflux carrier component OS=Cucumis sativus OX=3659 GN=Csa_5G284520 PE=3 SV=1	0.82898	1.47e-10	134.87	3	HSNFGQPELYSVQS(0.171)S(0.829)R	down
Csa_5G284520.2	A0A0A0KSW2	439	S	Auxin efflux carrier component OS=Cucumis sativus OX=3659 GN=Csa_5G284520 PE=3 SV=1	0.762955	1.83e-15	159.15	3	LGS(0.763)S(0.189)T(0.048)ATTAAATATAAAPESGAAK	down
Csa_5G312840	A0A0A0KMK9	152	S	V-type proton ATPase subunit C OS=Cucumis sativus OX=3659 GN=Csa_5G312840 PE=3 SV=1	0.994312	1.0789e-05	132.5	3	KQS(0.994)GS(0.006)LAVR	down
Csa_5G348050	A0A0A0KPY1	8	S	Glutamate decarboxylase OS=Cucumis sativus OX=3659 GN=Csa_5G348050 PE=3 SV=1	0.882773	7.77e-15	174.26	3	T(0.015)AS(0.883)QS(0.102)DVSVHSTFASR	down
Csa_5G348070.1	A0A0A0KT86	169	S	pre-mRNA-splicing factor 38B(predicted) OS=Cucumis sativus OX=3659 GN=Csa_5G348070 PE=4 SV=1	1	0.0273394	49.036	3	DNNDDLRRS(1)PS(1)IR	up
Csa_5G348070.2	A0A0A0KT86	171	S	pre-mRNA-splicing factor 38B(predicted) OS=Cucumis sativus OX=3659 GN=Csa_5G348070 PE=4 SV=1	1	0.0273394	49.036	3	DNNDDLRRS(1)PS(1)IR	up
Csa_5G348070.3	A0A0A0KT86	253	S	pre-mRNA-splicing factor 38B(predicted) OS=Cucumis sativus OX=3659 GN=Csa_5G348070 PE=4 SV=1	1	2.99e-10	168.58	2	ERS(1)YDYDR	up
Csa_5G348070.9	A0A0A0KT86	187	S	pre-mRNA-splicing factor 38B(predicted) OS=Cucumis sativus OX=3659 GN=Csa_5G348070 PE=4 SV=1	1	0.0032638	83.652	2	S(1)RDREFDR	up
Csa_5G367180	A0A0A0KQ11	3	S	F1 ATPase beta subunit OS=Cucumis sativus OX=3659 GN=Csa_5G367180 PE=4 SV=1	0.999505	8.47e-06	98.299	3	MPS(1)AVGYQPTLSTEMGSLQER	up
Csa_5G435050	A0A0A0KN85	1569	S	DNA-directed RNA polymerase subunit OS=Cucumis sativus OX=3659 GN=Csa_5G435050 PE=3 SV=1	0.995158	1.17e-08	120.42	3	LESHQTSS(0.001)WGS(0.995)PT(0.003)VGDSK	down
Csa_5G435050.1	A0A0A0KN85	1784	S	DNA-directed RNA polymerase subunit OS=Cucumis sativus OX=3659 GN=Csa_5G435050 PE=3 SV=1	0.999081	3.5e-11	129.77	3	NRPPKS(0.999)PGMS(0.001)NDDANLR	down
Csa_5G435050.3	A0A0A0KN85	1735	S	DNA-directed RNA polymerase subunit OS=Cucumis sativus OX=3659 GN=Csa_5G435050 PE=3 SV=1	0.999391	6.47e-06	122.63	3	S(0.999)PEVS(0.001)HGWGSNK	down
Csa_5G469040	A0A0A0KRX1	1051	S	EF-hand domain-containing protein OS=Cucumis sativus OX=3659 GN=Csa_5G469040 PE=4 SV=1	0.98088	1.05e-05	135.47	2	AANPVT(0.001)T(0.018)S(0.981)IDK	up
Csa_5G469040.1	A0A0A0KRX1	460	S	EF-hand domain-containing protein OS=Cucumis sativus OX=3659 GN=Csa_5G469040 PE=4 SV=1	1	5.55e-08	158.65	3	RDS(1)PHYEALHR	up
Csa_5G469040.11	A0A0A0KRX1	1023	S	EF-hand domain-containing protein OS=Cucumis sativus OX=3659 GN=Csa_5G469040 PE=4 SV=1	1	0.000349839	110.88	2	RRDS(1)VNLK	up
Csa_5G469040.15	A0A0A0KRX1	744	S	EF-hand domain-containing protein OS=Cucumis sativus OX=3659 GN=Csa_5G469040 PE=4 SV=1	1	0.0124805	65.278	2	S(1)VDKFEK	up
Csa_5G469040.18	A0A0A0KRX1	436	T	EF-hand domain-containing protein OS=Cucumis sativus OX=3659 GN=Csa_5G469040 PE=4 SV=1	1	0.00429945	67.136	3	T(1)PPRVS(1)K	up
Csa_5G469040.3	A0A0A0KRX1	441	S	EF-hand domain-containing protein OS=Cucumis sativus OX=3659 GN=Csa_5G469040 PE=4 SV=1	1	0.00429945	67.136	3	T(1)PPRVS(1)K	up
Csa_5G471090	A0A0A0KNF5	285	S	5'-3' exoribonuclease OS=Cucumis sativus OX=3659 GN=Csa_5G471090 PE=3 SV=1	1	1.8892e-05	122.66	4	RKS(1)GEFDEK	up
Csa_5G495970	A0A0A0KNL0	247	S	protein IQ-DOMAIN 1-like(predicted) OS=Cucumis sativus OX=3659 GN=Csa_5G495970 PE=4 SV=1	1	2.54e-17	193.47	3	ALAYAYSHQNS(1)WK	down
Csa_5G495970.4	A0A0A0KNL0	145	S	protein IQ-DOMAIN 1-like(predicted) OS=Cucumis sativus OX=3659 GN=Csa_5G495970 PE=4 SV=1	0.999684	0.00113333	74.789	4	LKS(1)LIQGQSVK	down
Csa_5G495970.6	A0A0A0KNL0	426	S	protein IQ-DOMAIN 1-like(predicted) OS=Cucumis sativus OX=3659 GN=Csa_5G495970 PE=4 SV=1	0.910659	0.000304924	98.105	2	LS(0.089)S(0.911)PMGTEK	down
Csa_5G505130	A0A0A0KS45	50	S	Chlorophyll A-B binding protein(predicted) OS=Cucumis sativus OX=3659 GN=Csa_5G505130 PE=4 SV=1	1	1.8e-95	331.16	2	AADPESPAGDSEQPGS(1)DGDDFEDR	up
Csa_5G505770.5	A0A0A0KS59	791	S	ABC transporter B family member 20 isoform X1(predicted) OS=Cucumis sativus OX=3659 GN=Csa_5G505770 PE=4 SV=1	1	2.03e-07	147.55	3	IHS(1)QS(1)DDFR	up
Csa_5G505770.6	A0A0A0KS59	793	S	ABC transporter B family member 20 isoform X1(predicted) OS=Cucumis sativus OX=3659 GN=Csa_5G505770 PE=4 SV=1	1	0.000199399	112.08	3	IHS(1)QS(1)DDFR	up
Csa_5G505770.8	A0A0A0KS59	682	S	ABC transporter B family member 20 isoform X1(predicted) OS=Cucumis sativus OX=3659 GN=Csa_5G505770 PE=4 SV=1	0.894535	0.000843957	81.625	3	MMKS(0.895)PS(0.105)LQR	up
Csa_5G522940	A0A0A0KP03	164	S	tRNA-pseudouridine synthase, putative(predicted) OS=Cucumis sativus OX=3659 GN=Csa_5G522940 PE=3 SV=1	0.980654	0.000830329	78.529	2	MYGS(0.981)DS(0.019)DEDNR	up
Csa_5G523150	A0A0A0KP17	74	S	CbiX domain-containing protein OS=Cucumis sativus OX=3659 GN=Csa_5G523150 PE=4 SV=1	1	0.00115625	69.181	3	IGAGDAVIIVDHGS(1)R	down
Csa_5G524740	A0A0A0KUG3	301	S	Pyr_redox_2 domain-containing protein OS=Cucumis sativus OX=3659 GN=Csa_5G524740 PE=4 SV=1	1	0.0245368	45.28	4	RLEHVDS(1)ARK	down
Csa_5G524800	A0A0A0KSH0	326	S	Protein kinase domain-containing protein OS=Cucumis sativus OX=3659 GN=Csa_5G524800 PE=4 SV=1	0.999998	2.38e-07	99.569	3	ALYGDKEHLS(1)QQEYIR	down
Csa_5G524800.1	A0A0A0KSH0	541	S	Protein kinase domain-containing protein OS=Cucumis sativus OX=3659 GN=Csa_5G524800 PE=4 SV=1	0.992613	7.29e-06	137.55	2	VT(0.007)S(0.993)AELS(1)PK	down
Csa_5G524800.2	A0A0A0KSH0	545	S	Protein kinase domain-containing protein OS=Cucumis sativus OX=3659 GN=Csa_5G524800 PE=4 SV=1	1	6.67e-05	110.9	2	VT(0.007)S(0.993)AELS(1)PK	down
Csa_5G524800.4	A0A0A0KSH0	384	S	Protein kinase domain-containing protein OS=Cucumis sativus OX=3659 GN=Csa_5G524800 PE=4 SV=1	0.991116	3.57e-14	171.13	2	NNEFTFPVEGS(0.009)S(0.991)LER	down
Csa_5G524800.6	A0A0A0KSH0	471	S	Protein kinase domain-containing protein OS=Cucumis sativus OX=3659 GN=Csa_5G524800 PE=4 SV=1	0.927157	2.27e-45	268.16	2	S(0.001)FS(0.927)GS(0.072)LISDNAVSPK	down
Csa_5G524800.7	A0A0A0KSH0	481	S	Protein kinase domain-containing protein OS=Cucumis sativus OX=3659 GN=Csa_5G524800 PE=4 SV=1	1	6.38e-15	181.51	3	S(0.076)FS(0.405)GS(0.518)LISDNAVS(1)PK	down
Csa_5G534990	A0A0A0KUL8	769	S	Embryogenesis-associated protein(predicted) OS=Cucumis sativus OX=3659 GN=Csa_5G534990 PE=4 SV=1	0.98982	1.53e-19	195.55	3	ETSGSGS(0.001)T(0.009)ES(0.99)DDEFSR	up
Csa_5G550170	A0A0A0KPC4	596	S	Protein kinase domain-containing protein OS=Cucumis sativus OX=3659 GN=Csa_5G550170 PE=3 SV=1	0.999079	2.77e-08	115.83	3	S(0.001)VTNNFS(0.999)PENILGK	up
Csa_5G550190.4	A0A0A0KPA6	1730	S	THO complex subunit 2(predicted) OS=Cucumis sativus OX=3659 GN=Csa_5G550190 PE=4 SV=1	1	1.7e-18	203.75	3	RS(1)EENLISQDDAK	up
Csa_5G576810	A0A0A0KRQ0	180	S	mitochondrial import inner membrane translocase subunit TIM44-2-like isoform X2(predicted) OS=Cucumis sativus OX=3659 GN=Csa_5G576810 PE=4 SV=1	1	0.00284735	79.201	2	EAFGFS(1)PK	up
Csa_5G577340	A0A0A0KPP4	12	T	J domain-containing protein OS=Cucumis sativus OX=3659 GN=Csa_5G577340 PE=4 SV=1	0.851613	0.000309237	107.09	2	SEGPS(0.148)T(0.852)PALR	up
Csa_5G577360	A0A0A0KPK8	889	S	Phosphoenolpyruvate carboxylase protein(predicted) OS=Cucumis sativus OX=3659 GN=Csa_5G577360 PE=3 SV=1	0.924552	0.000424583	91.549	3	KT(0.075)S(0.925)VGIGHLR	down
Csa_5G577360.1	A0A0A0KPK8	438	S	Phosphoenolpyruvate carboxylase protein(predicted) OS=Cucumis sativus OX=3659 GN=Csa_5G577360 PE=3 SV=1	0.997167	4.87e-17	188.71	3	NAS(0.997)FNS(0.003)SQLLAQR	down
Csa_5G577960	A0A0A0KT29	1047	S	myosin-1-like(predicted) OS=Cucumis sativus OX=3659 GN=Csa_5G577960 PE=3 SV=1	0.999991	2.91e-62	271.53	3	SLAVDDSERNS(1)DASVNASDDR	down
Csa_5G577960.1	A0A0A0KT29	1050	S	myosin-1-like(predicted) OS=Cucumis sativus OX=3659 GN=Csa_5G577960 PE=3 SV=1	0.999997	2.08e-28	200.03	3	SLAVDDS(0.001)ERNS(0.999)DAS(1)VNASDDR	down
Csa_5G579600	A0A0A0KRS6	325	S	HTH myb-type domain-containing protein(predicted) OS=Cucumis sativus OX=3659 GN=Csa_5G579600 PE=4 SV=1	0.997622	5.21e-16	158.05	3	MADIS(0.998)DS(0.002)EALKDDPSDERND	up
Csa_5G580650.1	A0A0A0KPN4	641	S	Katanin p80 WD40 repeat-containing subunit B1 homolog OS=Cucumis sativus OX=3659 GN=Csa_5G580650 PE=3 SV=1	1	2.4271e-05	126.48	2	LTYNAS(1)PGR	down
Csa_5G583350.1	A0A0A0KPQ2	95	S	CBFD_NFYB_HMF domain-containing protein OS=Cucumis sativus OX=3659 GN=Csa_5G583350 PE=4 SV=1	1	3.96e-26	214.18	3	VPDYGHGHS(1)DGAVDDRK	up
Csa_5G590210	A0A0A0KS25	14	S	Signal recognition particle subunit SRP72 OS=Cucumis sativus OX=3659 GN=Csa_5G590210 PE=3 SV=1	0.775568	0.00010142	82.8	3	AS(0.168)PS(0.776)S(0.057)QPPPPIEDQFTSLNR	down
Csa_5G601560	A0A0A0KVM4	188	S	Carbonic anhydrase OS=Cucumis sativus OX=3659 GN=Csa_5G601560 PE=3 SV=1	0.995076	2.89e-24	216.6	2	T(0.003)QS(0.995)DCT(0.002)DLSFEDK	up
Csa_5G601600.4	A0A0A0KQ81	659	S	RNA-binding protein 25 isoform X1(predicted) OS=Cucumis sativus OX=3659 GN=Csa_5G601600 PE=4 SV=1	0.871516	6.22e-06	123.42	3	LLPSQTIS(0.128)VS(0.872)EK	up
Csa_5G601600.9	A0A0A0KQ81	664	T	RNA-binding protein 25 isoform X1(predicted) OS=Cucumis sativus OX=3659 GN=Csa_5G601600 PE=4 SV=1	0.983443	1.56e-07	153.23	2	T(0.012)VT(0.983)AEES(0.003)T(0.001)IEIK	up
Csa_5G602160.6	A0A0A0KTR0	154	S	RRM domain-containing protein OS=Cucumis sativus OX=3659 GN=Csa_5G602160 PE=4 SV=1	0.996554	0.0102685	59.367	3	VELS(0.003)HNS(0.997)K	up
Csa_5G603930.3	A0A0A0KTT4	49	S	protein WVD2-like 7(predicted) OS=Cucumis sativus OX=3659 GN=Csa_5G603930 PE=4 SV=1	0.999978	0.000175149	117.14	3	WSTFS(1)PNK	down
Csa_5G604130	A0A0A0KQG9	167	S	DUF569 domain-containing protein OS=Cucumis sativus OX=3659 GN=Csa_5G604130 PE=4 SV=1	0.999993	3.91e-30	190.31	3	APTIDHQDS(1)LDFNPS(0.012)S(0.988)PPSTSGK	down
Csa_5G604160.1	A0A0A0KVT4	302	S	Glycine-rich protein(predicted) OS=Cucumis sativus OX=3659 GN=Csa_5G604160 PE=4 SV=1	1	0.00616725	77.533	3	FGS(1)FELK	down
Csa_5G604160.2	A0A0A0KVT4	278	S	Glycine-rich protein(predicted) OS=Cucumis sativus OX=3659 GN=Csa_5G604160 PE=4 SV=1	1	2.6e-31	200.64	4	GPVEVAAVAAGNYANFQVPVAVHEEGS(1)DEK	down
Csa_5G606410	A0A0A0KQQ1	332	T	serine/threonine-protein kinase STY8(predicted) OS=Cucumis sativus OX=3659 GN=Csa_5G606410 PE=3 SV=1	0.883551	0.00599132	75.849	2	MT(0.884)GET(0.105)GS(0.011)Y(0.001)R	down
Csa_5G606530	A0A0A0KU65	172	S	Glycosyltransferase OS=Cucumis sativus OX=3659 GN=Csa_5G606530 PE=3 SV=1	1	0.038199	41.399	3	IPAIGS(1)IPK	up
Csa_5G606550.2	A0A0A0KQS9	82	S	Nodulin-related protein 1, putative(predicted) OS=Cucumis sativus OX=3659 GN=Csa_5G606550 PE=4 SV=1	0.999999	8.17e-08	140.46	3	LNPSEGIGS(1)YVEK	up
Csa_5G606550.6	A0A0A0KQS9	99	S	Nodulin-related protein 1, putative(predicted) OS=Cucumis sativus OX=3659 GN=Csa_5G606550 PE=4 SV=1	0.993375	3.1e-15	154.86	4	S(0.006)HS(0.993)APHGSGSEPPKAEEPPKK	up
Csa_5G606550.7	A0A0A0KQS9	104	S	Nodulin-related protein 1, putative(predicted) OS=Cucumis sativus OX=3659 GN=Csa_5G606550 PE=4 SV=1	0.999007	2.4e-34	224.36	5	SHSAPHGS(0.999)GS(0.001)EPPKAEEPPKK	up
Csa_5G607420	A0A0A0KR04	478	S	DNA-directed RNA polymerase OS=Cucumis sativus OX=3659 GN=Csa_5G607420 PE=3 SV=1	1	0.0625584	40.882	2	IWAS(1)GGR	down
Csa_5G608030	A0A0A0KQZ3	474	S	CYTH domain-containing protein OS=Cucumis sativus OX=3659 GN=Csa_5G608030 PE=4 SV=1	0.999217	0.000320667	79.652	3	KLS(0.999)GYGS(0.001)NNQR	up
Csa_5G608030.2	A0A0A0KQZ3	464	S	CYTH domain-containing protein OS=Cucumis sativus OX=3659 GN=Csa_5G608030 PE=4 SV=1	0.990259	1.98e-05	129.38	3	SGISQS(0.99)YT(0.007)T(0.002)QR	up
Csa_5G609710	A0A0A0KR46	117	S	Ribulose bisphosphate carboxylase small chain OS=Cucumis sativus OX=3659 GN=Csa_5G609710 PE=3 SV=1	1	1.48e-05	123.51	2	S(1)PGYYDGR	up
Csa_5G610450.2	A0A0A0KWH3	438	S	PB1 domain-containing protein OS=Cucumis sativus OX=3659 GN=Csa_5G610450 PE=4 SV=1	1	0.000871183	85.522	3	LPGS(1)PADPK	down
Csa_5G610450.5	A0A0A0KWH3	358	S	PB1 domain-containing protein OS=Cucumis sativus OX=3659 GN=Csa_5G610450 PE=4 SV=1	1	1.59e-12	141.69	2	VIS(1)DDERS(1)DHGAPVGYR	down
Csa_5G610450.6	A0A0A0KWH3	363	S	PB1 domain-containing protein OS=Cucumis sativus OX=3659 GN=Csa_5G610450 PE=4 SV=1	1	1.59e-12	141.69	2	VIS(1)DDERS(1)DHGAPVGYR	down
Csa_5G614630	A0A0A0KUS0	159	S	DUF2996 family protein(predicted) OS=Cucumis sativus OX=3659 GN=Csa_5G614630 PE=4 SV=1	0.863249	6.72e-15	156.78	4	GFSLSS(0.002)YGNGGS(0.134)S(0.863)VEPFLVDEK	up
Csa_5G621940	A0A0A0KWP6	291	S	protein BTR1(predicted) OS=Cucumis sativus OX=3659 GN=Csa_5G621940 PE=4 SV=1	0.989569	0.000836971	78.964	3	KVTIT(0.01)GS(0.99)QR	down
Csa_5G623710	A0A0A0KV34	188	S	protein LNK2 isoform X1(predicted) OS=Cucumis sativus OX=3659 GN=Csa_5G623710 PE=4 SV=1	1	0.00127091	93.614	3	DLGNS(1)PMK	down
Csa_5G623710.1	A0A0A0KV34	67	S	protein LNK2 isoform X1(predicted) OS=Cucumis sativus OX=3659 GN=Csa_5G623710 PE=4 SV=1	0.794219	2.51e-52	236.83	3	KLES(0.181)S(0.794)PGNEGGT(0.023)S(0.002)ASNLSNDPVADISLSK	down
Csa_5G623710.2	A0A0A0KV34	590	S	protein LNK2 isoform X1(predicted) OS=Cucumis sativus OX=3659 GN=Csa_5G623710 PE=4 SV=1	0.997197	6.74e-16	150.26	3	PFELSQNYIDAPGS(0.997)PIS(0.002)T(0.001)K	down
Csa_5G626040	A0A0A0KTT1	48	S	Protein MAINTENANCE OF PSII UNDER HIGH LIGHT 1(predicted) OS=Cucumis sativus OX=3659 GN=Csa_5G626040 PE=4 SV=1	0.999943	6.2e-51	249.24	3	ASSEDS(1)DCNVDECAPDKEVGK	up
Csa_5G631530	A0A0A0KS29	49	S	SAM domain-containing protein OS=Cucumis sativus OX=3659 GN=Csa_5G631530 PE=4 SV=1	1	5.09e-07	113.31	3	S(1)ADNAEDLFSSTNK	up
Csa_5G633180	A0A0A0KS26	360	S	PP2A regulatory subunit TAP46(predicted) OS=Cucumis sativus OX=3659 GN=Csa_5G633180 PE=4 SV=1	1	6.04e-38	237.33	4	KPGPS(1)VEDEDEDDDAAQEK	up
Csa_5G637740	A0A0A0KUA8	95	S	t-SNARE coiled-coil homology domain-containing protein OS=Cucumis sativus OX=3659 GN=Csa_5G637740 PE=4 SV=1	0.881846	9.46e-05	103.67	2	IES(0.017)GS(0.882)LS(0.102)AATR	down
Csa_5G643350	A0A0A0KXN8	321	S	protein FLX-like 2(predicted) OS=Cucumis sativus OX=3659 GN=Csa_5G643350 PE=4 SV=1	0.998568	1.27e-16	189.09	2	AELTNTS(0.001)S(0.999)LER	up
Csa_5G643900.1	A0A0A0KVW6	708	S	Protein kinase domain-containing protein OS=Cucumis sativus OX=3659 GN=Csa_5G643900 PE=4 SV=1	0.985417	6.18e-19	189.34	2	MAFGS(0.985)QDYS(0.015)YGYSDR	up
Csa_5G643910.2	A0A0A0KSM7	18	S	transmembrane protein 33 homolog isoform X1(predicted) OS=Cucumis sativus OX=3659 GN=Csa_5G643910 PE=4 SV=1	0.999962	8.46e-07	126.63	2	TAAAS(1)YDYENDPR	down
Csa_5G643940	A0A0A0KXP5	1007	S	DNA double-strand break repair rad50 ATPase OS=Cucumis sativus OX=3659 GN=Csa_5G643940 PE=4 SV=1	0.958122	4.13e-22	160.71	4	AIIGELQPTQQAEYPNGNAEDSS(0.004)QLNNES(0.958)RDES(0.029)S(0.009)LAGK	down
Csa_5G643940.10	A0A0A0KXP5	1089	S	DNA double-strand break repair rad50 ATPase OS=Cucumis sativus OX=3659 GN=Csa_5G643940 PE=4 SV=1	0.999972	1.03e-22	196.36	4	EPS(1)NIS(1)KEHEEVGTVNR	down
Csa_5G643940.22	A0A0A0KXP5	1115	S	DNA double-strand break repair rad50 ATPase OS=Cucumis sativus OX=3659 GN=Csa_5G643940 PE=4 SV=1	0.975676	3.34e-15	154.27	3	VRPT(0.024)PS(0.976)MGVAS(1)DNAGSAHLVR	down
Csa_5G643940.23	A0A0A0KXP5	1120	S	DNA double-strand break repair rad50 ATPase OS=Cucumis sativus OX=3659 GN=Csa_5G643940 PE=4 SV=1	0.999995	7.8e-22	173.83	3	VRPT(0.082)PS(0.918)MGVAS(1)DNAGS(1)AHLVR	down
Csa_5G643940.3	A0A0A0KXP5	1042	S	DNA double-strand break repair rad50 ATPase OS=Cucumis sativus OX=3659 GN=Csa_5G643940 PE=4 SV=1	1	7.14e-23	192.75	3	ANSSQIMGENDHDDS(1)EVR	down
Csa_5G643940.4	A0A0A0KXP5	1046	S	DNA double-strand break repair rad50 ATPase OS=Cucumis sativus OX=3659 GN=Csa_5G643940 PE=4 SV=1	1	1.36e-30	200.74	2	S(1)GS(1)VVEGQPR	down
Csa_5G643940.5	A0A0A0KXP5	1048	S	DNA double-strand break repair rad50 ATPase OS=Cucumis sativus OX=3659 GN=Csa_5G643940 PE=4 SV=1	1	1.36e-30	200.74	2	S(1)GS(1)VVEGQPR	down
Csa_5G643940.7	A0A0A0KXP5	923	S	DNA double-strand break repair rad50 ATPase OS=Cucumis sativus OX=3659 GN=Csa_5G643940 PE=4 SV=1	0.975954	3.43e-11	138.59	3	DVEPS(0.976)QNLS(0.994)IDNQS(0.03)NIVSK	down
Csa_5G643940.9	A0A0A0KXP5	1086	S	DNA double-strand break repair rad50 ATPase OS=Cucumis sativus OX=3659 GN=Csa_5G643940 PE=4 SV=1	0.999999	2.74e-07	101.92	4	EPS(1)NIS(1)KEHEEVGTVNR	down
Csa_5G646700	A0A0A0KXR5	24	S	Chlorophyll a-b binding protein, chloroplastic OS=Cucumis sativus OX=3659 GN=Csa_5G646700 PE=3 SV=1	0.998679	0.000389302	108.9	2	NPLS(0.999)FS(0.001)SR	up
Csa_5G646700.1	A0A0A0KXR5	58	S	Chlorophyll a-b binding protein, chloroplastic OS=Cucumis sativus OX=3659 GN=Csa_5G646700 PE=3 SV=1	0.912776	5.5e-10	132.01	3	PKPS(0.913)AAS(0.087)PVNDELAK	up
Csa_5G646700.2	A0A0A0KXR5	61	S	Chlorophyll a-b binding protein, chloroplastic OS=Cucumis sativus OX=3659 GN=Csa_5G646700 PE=3 SV=1	0.99678	6.98e-07	124.25	3	PS(0.003)AAS(0.997)PVNDELAK	up
Csa_5G650610.3	A0A0A0KXY6	560	S	SART-1 family protein DOT2 isoform X2(predicted) OS=Cucumis sativus OX=3659 GN=Csa_5G650610 PE=4 SV=1	1	5e-06	130.4	3	KEEQEKS(1)EAEMR	up
Csa_5G650610.4	A0A0A0KXY6	13	S	SART-1 family protein DOT2 isoform X2(predicted) OS=Cucumis sativus OX=3659 GN=Csa_5G650610 PE=4 SV=1	1	1.42e-47	251.76	3	S(0.162)S(0.838)APDERS(1)GDDFGYSGAEK	up
Csa_5G650610.5	A0A0A0KXY6	20	S	SART-1 family protein DOT2 isoform X2(predicted) OS=Cucumis sativus OX=3659 GN=Csa_5G650610 PE=4 SV=1	0.930887	0.00101172	68.942	3	SSAPDERS(0.979)GDDFGY(0.089)S(0.931)GAEK	up
Csa_5G650610.6	A0A0A0KXY6	7	S	SART-1 family protein DOT2 isoform X2(predicted) OS=Cucumis sativus OX=3659 GN=Csa_5G650610 PE=4 SV=1	0.837867	4.23e-30	221.74	3	S(0.162)S(0.838)APDERS(1)GDDFGYSGAEK	up
Csa_5G652220	A0A0A0KY01	146	S	BHLH domain-containing protein OS=Cucumis sativus OX=3659 GN=Csa_5G652220 PE=4 SV=1	0.987898	3.39e-19	193.3	3	EGS(0.988)GVS(0.012)SLIDMEMEK	down
Csa_6G006780	A0A0A0KBC3	46	S	DAGKc domain-containing protein OS=Cucumis sativus OX=3659 GN=Csa_6G006780 PE=4 SV=1	0.925174	1.28e-16	188.88	2	GSS(0.03)S(0.925)FS(0.044)SSSGR	down
Csa_6G008780	A0A0A0KBH3	78	S	Delta-1-pyrroline-5-carboxylate synthase OS=Cucumis sativus OX=3659 GN=Csa_6G008780 PE=3 SV=1	0.824696	1.47e-59	278.95	5	LVNS(0.825)S(0.175)FADLQKPQVDLDGK	up
Csa_6G008780.1	A0A0A0KBH3	79	S	Delta-1-pyrroline-5-carboxylate synthase OS=Cucumis sativus OX=3659 GN=Csa_6G008780 PE=3 SV=1	0.974922	2.02e-168	410.68	3	KLVNS(0.025)S(0.975)FADLQK	up
Csa_6G011070	A0A0A0KDB7	64	T	probable zinc metalloprotease EGY2, chloroplastic(predicted) OS=Cucumis sativus OX=3659 GN=Csa_6G011070 PE=4 SV=1	0.966142	6.96e-42	245.49	3	VT(0.966)ET(0.034)QTEPDGNNDKEEDDSK	up
Csa_6G014600	A0A0A0K7V0	12	S	Ubiquinol-cytochrome c reductase complex 6.7 kDa(predicted) OS=Cucumis sativus OX=3659 GN=Csa_6G014600 PE=4 SV=1	1	0.0307055	48.157	3	FLS(1)PGRR	up
Csa_6G014830.3	A0A0A0K8U6	239	S	Abscisic stress ripening-like protein OS=Cucumis sativus OX=3659 GN=Csa_6G014830 PE=4 SV=1	1	2.54e-05	101.01	4	HEAKEDS(1)EHGHR	down
Csa_6G022350.1	A0A0A0K920	171	S	U2 snRNP auxiliary factor large subunit OS=Cucumis sativus OX=3659 GN=Csa_6G022350 PE=3 SV=1	1	5.45e-07	111.57	2	GIHEHRS(1)R	down
Csa_6G022350.2	A0A0A0K920	173	S	U2 snRNP auxiliary factor large subunit OS=Cucumis sativus OX=3659 GN=Csa_6G022350 PE=3 SV=1	0.998808	5.45e-07	111.57	2	S(1)RS(0.999)PS(0.935)PT(0.069)RS(0.997)R	down
Csa_6G022350.3	A0A0A0K920	175	S	U2 snRNP auxiliary factor large subunit OS=Cucumis sativus OX=3659 GN=Csa_6G022350 PE=3 SV=1	0.935281	5.04e-05	85.176	2	S(1)RS(0.999)PS(0.935)PT(0.069)RS(0.997)R	down
Csa_6G043490	A0A0A0KCE1	467	S	trihelix transcription factor GT-2(predicted) OS=Cucumis sativus OX=3659 GN=Csa_6G043490 PE=4 SV=1	0.951286	6.14e-05	90.268	3	MDHNGGENYS(0.042)IS(0.951)PAS(0.004)S(0.002)S(0.001)SR	up
Csa_6G046380	A0A0A0K8K7	321	S	Uncharacterized protein OS=Cucumis sativus OX=3659 GN=Csa_6G046380 PE=4 SV=1	0.805096	0.00530001	55.755	4	EIKPELS(0.195)KS(0.805)DHK	up
Csa_6G051480.1	A0A0A0KE91	318	S	BZIP domain-containing protein OS=Cucumis sativus OX=3659 GN=Csa_6G051480 PE=4 SV=1	0.798534	0.031758	49.715	2	RT(0.101)S(0.101)S(0.799)APF	down
Csa_6G051490.4	A0A0A0KCH3	79	S	SUN domain-containing protein OS=Cucumis sativus OX=3659 GN=Csa_6G051490 PE=4 SV=1	1	1.8e-07	103.25	4	GEVVLERS(1)S(1)RDPIQIK	up
Csa_6G074030	A0A0A0KBG6	122	S	homeobox-leucine zipper protein ANTHOCYANINLESS 2(predicted) OS=Cucumis sativus OX=3659 GN=Csa_6G074030 PE=4 SV=1	1	2.21e-34	212.12	3	SGSDNMDGGS(1)GDDQDAADNPPR	up
Csa_6G076730	A0A0A0KBJ1	306	S	UTP:RNA uridylyltransferase 1(predicted) OS=Cucumis sativus OX=3659 GN=Csa_6G076730 PE=4 SV=1	0.853684	0.0522528	41.749	2	S(0.854)S(0.146)QFGEGSR	down
Csa_6G077430	A0A0A0KEP4	30	S	Ribosomal_S13_N domain-containing protein OS=Cucumis sativus OX=3659 GN=Csa_6G077430 PE=3 SV=1	0.844778	9.16e-06	118.2	3	IS(0.155)S(0.845)QDVAENICK	down
Csa_6G087790.3	A0A0A0KF02	1916	S	protein TSS(predicted) OS=Cucumis sativus OX=3659 GN=Csa_6G087790 PE=4 SV=1	0.999962	0.00136794	87.806	3	PYGSQS(1)FK	down
Csa_6G087790.4	A0A0A0KF02	1345	S	protein TSS(predicted) OS=Cucumis sativus OX=3659 GN=Csa_6G087790 PE=4 SV=1	0.996289	0.00395338	88.267	2	S(0.996)AGS(0.004)YGR	down
Csa_6G087790.5	A0A0A0KF02	1430	S	protein TSS(predicted) OS=Cucumis sativus OX=3659 GN=Csa_6G087790 PE=4 SV=1	0.980952	3.19e-22	180.88	4	VKS(0.981)IPS(0.014)S(0.005)TETATVVSATETADK	down
Csa_6G087790.6	A0A0A0KF02	1442	S	protein TSS(predicted) OS=Cucumis sativus OX=3659 GN=Csa_6G087790 PE=4 SV=1	0.996443	6.47e-28	194.56	3	SIPSSTETAT(0.003)VVS(0.996)ATETADK	down
Csa_6G087790.9	A0A0A0KF02	1461	T	protein TSS(predicted) OS=Cucumis sativus OX=3659 GN=Csa_6G087790 PE=4 SV=1	0.98985	3.43e-06	141.54	2	SS(0.01)T(0.99)PIDASSLK	down
Csa_6G087980	A0A0A0K9C2	257	S	Photosystem II reaction center Psb28 protein OS=Cucumis sativus OX=3659 GN=Csa_6G087980 PE=3 SV=1	1	0.00146847	72.898	3	S(1)WNPILMVLPK	up
Csa_6G088020	A0A0A0KBZ9	177	S	putative G3BP-like protein(predicted) OS=Cucumis sativus OX=3659 GN=Csa_6G088020 PE=4 SV=1	1	2.61e-14	170.89	3	EYVDS(1)VHIEDDPVDK	up
Csa_6G088020.1	A0A0A0KBZ9	418	S	putative G3BP-like protein(predicted) OS=Cucumis sativus OX=3659 GN=Csa_6G088020 PE=4 SV=1	1	0.00694498	67.548	3	FGS(1)RS(1)LGR	up
Csa_6G088020.2	A0A0A0KBZ9	420	S	putative G3BP-like protein(predicted) OS=Cucumis sativus OX=3659 GN=Csa_6G088020 PE=4 SV=1	1	0.00694498	67.548	3	FGS(1)RS(1)LGR	up
Csa_6G088020.3	A0A0A0KBZ9	426	S	putative G3BP-like protein(predicted) OS=Cucumis sativus OX=3659 GN=Csa_6G088020 PE=4 SV=1	0.988875	8.16e-07	141.82	2	GS(0.011)S(0.989)QDGSDYGR	up
Csa_6G091840.1	A0A0A0KF75	512	S	protein MEI2-like 4 isoform X1(predicted) OS=Cucumis sativus OX=3659 GN=Csa_6G091840 PE=4 SV=1	0.881422	2.81e-22	178.91	3	SESTGNQSGFIDSGHS(0.881)PS(0.118)QLK	down
Csa_6G106180.1	A0A0A0K9Z4	212	S	HABP4_PAI-RBP1 domain-containing protein OS=Cucumis sativus OX=3659 GN=Csa_6G106180 PE=4 SV=1	0.836272	2.64e-47	235.63	3	NVGDEKPIQEDDT(0.164)S(0.836)GVNTENPAK	down
Csa_6G106190	A0A0A0KFM2	73	T	glycine--tRNA ligase, chloroplastic/mitochondrial 2 isoform X1(predicted) OS=Cucumis sativus OX=3659 GN=Csa_6G106190 PE=3 SV=1	0.966056	0.044115	42.818	2	AS(0.034)VLT(0.966)FQQAIQR	up
Csa_6G107920	A0A0A0KAP9	84	S	zyxin isoform X1(predicted) OS=Cucumis sativus OX=3659 GN=Csa_6G107920 PE=4 SV=1	0.947996	1.67e-30	202.39	4	ALPS(0.948)PS(0.047)T(0.005)GQGGGT(0.004)AMAS(0.996)PAVIPS(0.157)S(0.843)PK	down
Csa_6G107920.10	A0A0A0KAP9	141	S	zyxin isoform X1(predicted) OS=Cucumis sativus OX=3659 GN=Csa_6G107920 PE=4 SV=1	0.999474	1.81e-15	149.3	3	QPS(1)PFPS(0.999)PS(0.001)IPK	down
Csa_6G107920.11	A0A0A0KAP9	147	S	zyxin isoform X1(predicted) OS=Cucumis sativus OX=3659 GN=Csa_6G107920 PE=4 SV=1	0.99887	2.6e-10	137.43	3	S(0.999)IPS(0.001)VPT(0.006)PYQS(0.994)PKPK	down
Csa_6G107920.18	A0A0A0KAP9	133	S	zyxin isoform X1(predicted) OS=Cucumis sativus OX=3659 GN=Csa_6G107920 PE=4 SV=1	0.999362	5.46e-18	164.79	3	T(0.001)INS(0.999)KQPS(1)PFPSPSIPK	down
Csa_6G107920.4	A0A0A0KAP9	123	S	zyxin isoform X1(predicted) OS=Cucumis sativus OX=3659 GN=Csa_6G107920 PE=4 SV=1	0.995198	3.93e-05	127.5	2	STS(0.004)S(0.995)VVGS(1)PK	down
Csa_6G107920.5	A0A0A0KAP9	127	S	zyxin isoform X1(predicted) OS=Cucumis sativus OX=3659 GN=Csa_6G107920 PE=4 SV=1	1	1.02e-05	135.91	2	STS(0.004)S(0.995)VVGS(1)PK	down
Csa_6G107920.9	A0A0A0KAP9	137	S	zyxin isoform X1(predicted) OS=Cucumis sativus OX=3659 GN=Csa_6G107920 PE=4 SV=1	0.999997	5.46e-18	164.79	3	QPS(1)PFPS(0.999)PS(0.001)IPK	down
Csa_6G115600	A0A0A0KA84	369	S	flowering time control protein FPA(predicted) OS=Cucumis sativus OX=3659 GN=Csa_6G115600 PE=4 SV=1	1	1.3e-09	157.74	3	ELPEYPLS(1)DLEQDK	up
Csa_6G115630.1	A0A0A0KAV0	24	S	ANK_REP_REGION domain-containing protein OS=Cucumis sativus OX=3659 GN=Csa_6G115630 PE=4 SV=1	0.999482	6.15e-35	245.66	2	TALSETQSAKS(0.999)ETSK	up
Csa_6G116680.6	A0A0A0KA92	513	S	phototropin-2(predicted) OS=Cucumis sativus OX=3659 GN=Csa_6G116680 PE=4 SV=1	0.999712	4.41e-33	234.28	2	LS(1)ETAELQSAK	up
Csa_6G116680.7	A0A0A0KA92	47	S	phototropin-2(predicted) OS=Cucumis sativus OX=3659 GN=Csa_6G116680 PE=4 SV=1	1	7.54e-05	110.35	2	VS(1)KEANIAER	up
Csa_6G116680.8	A0A0A0KA92	338	S	phototropin-2(predicted) OS=Cucumis sativus OX=3659 GN=Csa_6G116680 PE=4 SV=1	1	0.00123988	108.15	3	VS(1)LMGFK	up
Csa_6G118280.2	A0A0A0KAW1	313	S	MFS domain-containing protein OS=Cucumis sativus OX=3659 GN=Csa_6G118280 PE=3 SV=1	0.999324	0.0062959	72.582	2	LPDT(0.001)GS(0.999)MR	down
Csa_6G118280.3	A0A0A0KAW1	266	S	MFS domain-containing protein OS=Cucumis sativus OX=3659 GN=Csa_6G118280 PE=3 SV=1	1	4.71e-07	130.21	3	LYGPEQGVS(1)WVAR	down
Csa_6G118280.4	A0A0A0KAW1	342	S	MFS domain-containing protein OS=Cucumis sativus OX=3659 GN=Csa_6G118280 PE=3 SV=1	1	2.73e-11	174.24	3	NEEWDEES(1)LAR	down
Csa_6G123470	A0A0A0KG08	449	S	Diacylglycerol kinase OS=Cucumis sativus OX=3659 GN=Csa_6G123470 PE=3 SV=1	1	4e-111	337.62	3	YGEDS(1)DEEDFEEDSTQSGEEFRK	up
Csa_6G124220	A0A0A0KE67	166	S	metacaspase-4-like(predicted) OS=Cucumis sativus OX=3659 GN=Csa_6G124220 PE=4 SV=1	0.779367	9.21e-05	98.337	3	EEGGS(0.779)S(0.221)HFGFR	down
Csa_6G124220.1	A0A0A0KE67	203	S	metacaspase-4-like(predicted) OS=Cucumis sativus OX=3659 GN=Csa_6G124220 PE=4 SV=1	0.999903	1.59e-08	147.06	3	HDRPS(1)DGDESQER	down
Csa_6G124220.2	A0A0A0KE67	333	S	metacaspase-4-like(predicted) OS=Cucumis sativus OX=3659 GN=Csa_6G124220 PE=4 SV=1	0.959996	0.0216844	48.568	3	TEAYAGT(0.04)S(0.96)KR	down
Csa_6G128000.1	A0A0A0KD16	1011	S	FKS1_dom1 domain-containing protein OS=Cucumis sativus OX=3659 GN=Csa_6G128000 PE=4 SV=1	0.997212	0.00075926	88.716	2	EGS(0.997)QELDS(0.003)MR	down
Csa_6G128000.5	A0A0A0KD16	1045	S	FKS1_dom1 domain-containing protein OS=Cucumis sativus OX=3659 GN=Csa_6G128000 PE=4 SV=1	0.985025	0.0108552	54.276	3	MGS(0.825)S(0.19)VS(0.985)LLFK	down
Csa_6G134360	A0A0A0KB68	231	S	Acid phosphatase/vanadium-dependent haloperoxidase-related(predicted) OS=Cucumis sativus OX=3659 GN=Csa_6G134360 PE=4 SV=1	1	2.7e-15	148.09	2	QDVTTSSVANDLEGGS(1)R	up
Csa_6G136020.4	A0A0A0KEF3	69	S	Phosphoglycerate kinase OS=Cucumis sativus OX=3659 GN=Csa_6G136020 PE=3 SV=1	1	0.00290931	90.15	3	IRS(1)FGGK	up
Csa_6G136540	A0A0A0KAM9	169	S	Protein kinase domain-containing protein OS=Cucumis sativus OX=3659 GN=Csa_6G136540 PE=4 SV=1	0.887915	5.3e-11	133.21	3	AIGHGYAS(0.112)S(0.888)GTSDGSSAK	up
Csa_6G136540.12	A0A0A0KAM9	1087	S	Protein kinase domain-containing protein OS=Cucumis sativus OX=3659 GN=Csa_6G136540 PE=4 SV=1	1	0.000422384	85.271	3	RNT(1)LVS(1)GGVR	up
Csa_6G136540.4	A0A0A0KAM9	105	S	Protein kinase domain-containing protein OS=Cucumis sativus OX=3659 GN=Csa_6G136540 PE=4 SV=1	1	0.0228252	55.503	2	GILGLS(1)R	up
Csa_6G136540.7	A0A0A0KAM9	859	S	Protein kinase domain-containing protein OS=Cucumis sativus OX=3659 GN=Csa_6G136540 PE=4 SV=1	0.999491	0.000677359	75.608	3	IS(1)GNDAT(0.001)NFLS(0.999)R	up
Csa_6G136540.8	A0A0A0KAM9	570	S	Protein kinase domain-containing protein OS=Cucumis sativus OX=3659 GN=Csa_6G136540 PE=4 SV=1	0.999812	9.12e-12	138.03	3	LQDSSNYES(1)ENSIPMEK	up
Csa_6G138120	A0A0A0KAP1	186	S	Interactor of constitutive active ROPs 2(predicted) OS=Cucumis sativus OX=3659 GN=Csa_6G138120 PE=4 SV=1	0.914938	9.01e-17	144.7	2	FS(0.085)S(0.915)PYITPR	up
Csa_6G138120.7	A0A0A0KAP1	190	T	Interactor of constitutive active ROPs 2(predicted) OS=Cucumis sativus OX=3659 GN=Csa_6G138120 PE=4 SV=1	0.998564	0.0161742	63.766	2	FS(0.223)S(0.776)PY(0.002)IT(0.999)PR	up
Csa_6G139750	A0A0A0KGD7	21	S	Chlorophyll a-b binding protein, chloroplastic OS=Cucumis sativus OX=3659 GN=Csa_6G139750 PE=3 SV=1	0.804342	2.53e-07	137.84	2	LS(0.804)PT(0.156)AS(0.039)DLLGEGR	up
Csa_6G139750.3	A0A0A0KGD7	38	T	Chlorophyll a-b binding protein, chloroplastic OS=Cucumis sativus OX=3659 GN=Csa_6G139750 PE=3 SV=1	1	8.36e-30	216.48	2	T(1)AGKPKPVSSGSPWYGPDR	up
Csa_6G139790	A0A0A0KAR5	244	S	probable pyridoxal 5'-phosphate synthase subunit PDX2(predicted) OS=Cucumis sativus OX=3659 GN=Csa_6G139790 PE=3 SV=1	1	0.000116124	110.98	2	S(1)DLPIFI	down
Csa_6G141380.2	A0A0A0KGF5	7	S	serine/threonine-protein phosphatase 6 regulatory subunit 3 isoform X1(predicted) OS=Cucumis sativus OX=3659 GN=Csa_6G141380 PE=4 SV=1	0.787701	6.84e-11	139.27	3	LT(0.199)S(0.788)LS(0.013)TSSPVESILDK	up
Csa_6G150560.1	A0A0A0KES9	18	S	Expressed protein(predicted) OS=Cucumis sativus OX=3659 GN=Csa_6G150560 PE=4 SV=1	0.958667	8.42e-06	136.83	2	S(0.008)S(0.033)S(0.959)FHGES(0.001)STK	down
Csa_6G150580.1	A0A0A0KDJ9	176	T	protein TIC 100(predicted) OS=Cucumis sativus OX=3659 GN=Csa_6G150580 PE=4 SV=1	0.999999	2.04e-08	119.16	5	KPYPIVTDNNHDIRT(1)PK	up
Csa_6G182690	A0A0A0KH30	676	S	CBM20 domain-containing protein OS=Cucumis sativus OX=3659 GN=Csa_6G182690 PE=4 SV=1	0.959736	0.0260412	50.108	2	GES(0.96)Y(0.04)LDVIQR	up
Csa_6G182690.3	A0A0A0KH30	9	S	CBM20 domain-containing protein OS=Cucumis sativus OX=3659 GN=Csa_6G182690 PE=4 SV=1	0.956017	0.00059062	91.616	2	NS(0.956)DGGS(0.044)QGNEER	up
Csa_6G185840	A0A0A0KH48	53	T	non-specific phospholipase C1(predicted) OS=Cucumis sativus OX=3659 GN=Csa_6G185840 PE=4 SV=1	0.950356	3.11e-07	140.49	2	WFASVPAS(0.05)T(0.95)QPNR	up
Csa_6G188160.1	A0A0A0KC77	460	S	NAD(P)-bd_dom domain-containing protein OS=Cucumis sativus OX=3659 GN=Csa_6G188160 PE=4 SV=1	0.995131	1.47e-63	253.47	4	LSEKEPQET(0.005)EEES(0.995)PDTAGNLVNNFFNK	up
Csa_6G188160.2	A0A0A0KC77	36	S	NAD(P)-bd_dom domain-containing protein OS=Cucumis sativus OX=3659 GN=Csa_6G188160 PE=4 SV=1	0.937793	0.000117149	112.33	2	NS(0.938)GS(0.062)FSSFR	up
Csa_6G188160.3	A0A0A0KC77	38	S	NAD(P)-bd_dom domain-containing protein OS=Cucumis sativus OX=3659 GN=Csa_6G188160 PE=4 SV=1	0.971515	8.48e-05	115.57	2	NS(0.024)GS(0.972)FS(0.004)SFR	up
Csa_6G188160.4	A0A0A0KC77	93	S	NAD(P)-bd_dom domain-containing protein OS=Cucumis sativus OX=3659 GN=Csa_6G188160 PE=4 SV=1	0.8924	1.08e-47	258.87	3	SLIPVVSEPS(0.001)S(0.029)GLS(0.892)FGS(0.066)S(0.011)R	up
Csa_6G190240.1	A0A0A0KC85	595	S	PUM-HD domain-containing protein OS=Cucumis sativus OX=3659 GN=Csa_6G190240 PE=4 SV=1	1	0.000148047	96.135	3	AYVGALLS(1)PPK	up
Csa_6G190240.2	A0A0A0KC85	196	S	PUM-HD domain-containing protein OS=Cucumis sativus OX=3659 GN=Csa_6G190240 PE=4 SV=1	1	6.85e-08	151.04	3	S(1)LAEIFQDDMGR	up
Csa_6G190240.4	A0A0A0KC85	220	S	PUM-HD domain-containing protein OS=Cucumis sativus OX=3659 GN=Csa_6G190240 PE=4 SV=1	0.999992	6.43e-07	113.05	3	TTPVTGLPS(1)RPAS(1)R	up
Csa_6G190240.7	A0A0A0KC85	208	T	PUM-HD domain-containing protein OS=Cucumis sativus OX=3659 GN=Csa_6G190240 PE=4 SV=1	0.832648	7.02e-05	81.807	3	T(0.833)T(0.167)PVTGLPS(0.173)RPAS(0.827)R	up
Csa_6G271450.3	A0A0A0KCK5	73	S	protein phosphatase 2C and cyclic nucleotide-binding/kinase domain-containing protein isoform X1(predicted) OS=Cucumis sativus OX=3659 GN=Csa_6G271450 PE=3 SV=1	0.920388	5.74e-06	129.82	2	VS(0.92)S(0.08)QFLPAEGSR	up
Csa_6G290270	A0A0A0KC46	119	S	interactor of constitutive active ROPs 3 isoform X1(predicted) OS=Cucumis sativus OX=3659 GN=Csa_6G290270 PE=4 SV=1	0.90901	0.00238841	65.105	4	EHRLS(0.909)S(0.071)S(0.02)EQGHPK	down
Csa_6G290270.1	A0A0A0KC46	570	S	interactor of constitutive active ROPs 3 isoform X1(predicted) OS=Cucumis sativus OX=3659 GN=Csa_6G290270 PE=4 SV=1	0.999996	7.26e-08	114.06	3	IGPLYS(1)EDS(1)DDDLLK	down
Csa_6G290270.2	A0A0A0KC46	573	S	interactor of constitutive active ROPs 3 isoform X1(predicted) OS=Cucumis sativus OX=3659 GN=Csa_6G290270 PE=4 SV=1	1	7.54e-71	302.11	3	IGPLYS(1)EDS(1)DDDLLK	down
Csa_6G290270.3	A0A0A0KC46	553	S	interactor of constitutive active ROPs 3 isoform X1(predicted) OS=Cucumis sativus OX=3659 GN=Csa_6G290270 PE=4 SV=1	0.97549	7.97e-13	178.43	2	T(0.004)GS(0.975)MDS(0.021)NYSAITGK	down
Csa_6G296980.2	A0A0A0KC75	650	S	CCR4-NOT transcription complex subunit 4(predicted) OS=Cucumis sativus OX=3659 GN=Csa_6G296980 PE=4 SV=1	0.993053	6.11e-05	96.096	3	LKDPEIMS(0.993)PS(0.007)TR	down
Csa_6G301030	A0A0A0KCS1	204	S	glutamic acid-rich protein(predicted) OS=Cucumis sativus OX=3659 GN=Csa_6G301030 PE=4 SV=1	1	2.93e-08	119.76	4	SEDRHDDIEDDERES(1)GAR	down
Csa_6G301080.1	A0A0A0KCS5	251	S	putative respiratory burst oxidase homolog protein H(predicted) OS=Cucumis sativus OX=3659 GN=Csa_6G301080 PE=4 SV=1	0.998132	0.000891609	80.312	3	LQS(0.002)QDS(0.998)KLR	down
Csa_6G301080.3	A0A0A0KCS5	257	S	putative respiratory burst oxidase homolog protein H(predicted) OS=Cucumis sativus OX=3659 GN=Csa_6G301080 PE=4 SV=1	0.968991	3.74e-05	132.39	2	T(0.001)S(0.03)S(0.969)LILGR	down
Csa_6G309950	A0A0A0KCX6	58	S	60S ribosomal protein L29 OS=Cucumis sativus OX=3659 GN=Csa_6G309950 PE=3 SV=1	0.999937	0.000912426	84.605	2	SGENAS(1)GEE	up
Csa_6G309970	A0A0A0KCD9	319	S	LOW QUALITY PROTEIN: calmodulin-binding transcription activator 5(predicted) OS=Cucumis sativus OX=3659 GN=Csa_6G309970 PE=4 SV=1	1	3.25e-11	176.62	2	LQSQDS(1)FGR	down
Csa_6G309970.1	A0A0A0KCD9	853	S	LOW QUALITY PROTEIN: calmodulin-binding transcription activator 5(predicted) OS=Cucumis sativus OX=3659 GN=Csa_6G309970 PE=4 SV=1	1	7.72e-12	159.72	3	QQS(1)DVEEDFYLVSQK	down
Csa_6G314100	A0A0A0KCG1	449	S	PUM-HD domain-containing protein OS=Cucumis sativus OX=3659 GN=Csa_6G314100 PE=4 SV=1	0.97368	1.86e-06	88.087	4	YFSPDDLASLNSSIPS(0.026)LCNKGES(0.974)GDEKAEEK	up
Csa_6G326920	A0A0A0KI53	42	S	flowering time control protein FCA isoform X2(predicted) OS=Cucumis sativus OX=3659 GN=Csa_6G326920 PE=4 SV=1	0.990152	2.34e-44	263.07	2	GS(0.01)S(0.99)PDHSDGSNFAK	down
Csa_6G330990.2	A0A0A0KGE3	552	T	tyrosine kinase receptor Cad96Ca-like isoform X1(predicted) OS=Cucumis sativus OX=3659 GN=Csa_6G330990 PE=4 SV=1	0.999793	0.000178971	106.14	4	LKHET(1)YLT(0.081)T(0.919)K	up
Csa_6G330990.3	A0A0A0KGE3	556	T	tyrosine kinase receptor Cad96Ca-like isoform X1(predicted) OS=Cucumis sativus OX=3659 GN=Csa_6G330990 PE=4 SV=1	0.919275	0.000178971	106.14	4	LKHET(1)YLT(0.081)T(0.919)K	up
Csa_6G338670.1	A0A0A0KI91	802	S	Transcription elongation factor SPT5 OS=Cucumis sativus OX=3659 GN=Csa_6G338670 PE=3 SV=1	0.806909	6.29e-08	152.07	2	AWNPYAPMS(0.193)PS(0.807)R	down
Csa_6G338670.2	A0A0A0KI91	824	S	Transcription elongation factor SPT5 OS=Cucumis sativus OX=3659 GN=Csa_6G338670 PE=3 SV=1	0.825384	6.12e-22	176.62	3	DNWEEGNPATWGASPQYQPGS(0.825)PPS(0.175)R	down
Csa_6G338670.3	A0A0A0KI91	928	S	Transcription elongation factor SPT5 OS=Cucumis sativus OX=3659 GN=Csa_6G338670 PE=3 SV=1	1	0.00623622	58.294	2	S(1)GDDPIMGVIR	down
Csa_6G363590	A0A0A0KDK8	59	S	PPM-type phosphatase domain-containing protein OS=Cucumis sativus OX=3659 GN=Csa_6G363590 PE=3 SV=1	0.999994	2.82e-05	91.317	3	ASDDLTEVGS(1)DDCK	up
Csa_6G365180	A0A0A0KGV4	306	S	putative ribosome biogenesis GTPase RsgA 1(predicted) OS=Cucumis sativus OX=3659 GN=Csa_6G365180 PE=3 SV=1	0.978597	1.72e-18	173.19	3	AT(0.011)DAS(0.979)DT(0.011)DNWFDPILGSK	up
Csa_6G365750	A0A0A0KIN6	230	T	Mitogen-activated protein kinase OS=Cucumis sativus OX=3659 GN=Csa_6G365750 PE=3 SV=1	1	4.91e-36	248.62	2	VTSETDFMT(1)EY(1)VVTR	down
Csa_6G365750.1	A0A0A0KIN6	232	Y	Mitogen-activated protein kinase OS=Cucumis sativus OX=3659 GN=Csa_6G365750 PE=3 SV=1	0.999999	4.91e-36	248.62	2	VTSETDFMT(1)EY(1)VVTR	down
Csa_6G366290	A0A0A0KIP1	100	S	PKS_ER domain-containing protein OS=Cucumis sativus OX=3659 GN=Csa_6G366290 PE=4 SV=1	1	0.0514299	44.863	2	VLDS(1)DHPK	down
Csa_6G366520	A0A0A0KFN2	59	S	protein SPIRAL1-like 1(predicted) OS=Cucumis sativus OX=3659 GN=Csa_6G366520 PE=4 SV=1	0.98821	1.45e-08	151.39	4	PAVSKPAAT(0.012)AS(0.988)PPADISK	up
Csa_6G373190.1	A0A0A0KD98	295	T	BHLH domain-containing protein OS=Cucumis sativus OX=3659 GN=Csa_6G373190 PE=4 SV=1	1	0.000655341	78.342	2	GMPFGT(1)PIFK	down
Csa_6G383010	A0A0A0KDT3	416	S	PEROXIDASE_4 domain-containing protein OS=Cucumis sativus OX=3659 GN=Csa_6G383010 PE=3 SV=1	0.900214	0.00215814	98.048	2	ELS(0.9)DS(0.1)MK	down
Csa_6G409910	A0A0A0KDU6	393	S	Serine/threonine-protein phosphatase(predicted) OS=Cucumis sativus OX=3659 GN=Csa_6G409910 PE=4 SV=1	0.893804	4.88e-35	245.75	2	AAET(0.002)T(0.105)S(0.894)DGS(1)DYEADVR	up
Csa_6G409910.1	A0A0A0KDU6	396	S	Serine/threonine-protein phosphatase(predicted) OS=Cucumis sativus OX=3659 GN=Csa_6G409910 PE=4 SV=1	0.999999	1.01e-123	356.97	2	AAETTSDGS(1)DYEADVR	up
Csa_6G409920.2	A0A0A0KJE4	35	S	Serine/threonine-protein phosphatase OS=Cucumis sativus OX=3659 GN=Csa_6G409920 PE=3 SV=1	1	0.000190223	100.02	4	QKS(1)PQGLHK	down
Csa_6G425110	A0A0A0KEV1	991	S	probable ATP-dependent DNA helicase CHR12(predicted) OS=Cucumis sativus OX=3659 GN=Csa_6G425110 PE=4 SV=1	0.957	1.24e-23	204.12	3	ET(0.043)PS(0.957)REGSASTSNVTSTR	up
Csa_6G425120	A0A0A0KGW1	152	S	protein phosphatase 2C 70 isoform X2(predicted) OS=Cucumis sativus OX=3659 GN=Csa_6G425120 PE=4 SV=1	0.99787	6.16e-42	244.03	4	LS(0.998)PGS(0.002)EQLHEIASQDISHGR	up
Csa_6G425800	A0A0A0KEW3	82	S	DUF1279 domain-containing protein OS=Cucumis sativus OX=3659 GN=Csa_6G425800 PE=4 SV=1	0.931242	3.2e-06	103.99	3	IFS(0.931)S(0.069)KEEGEGTNK	down
Csa_6G426880.5	A0A0A0KEW9	170	T	Serine/threonine-protein phosphatase OS=Cucumis sativus OX=3659 GN=Csa_6G426880 PE=3 SV=1	1	0.000165723	95.659	3	ITPLGEPPT(1)PR	up
Csa_6G426920	A0A0A0KI70	50	S	Ubiquitin carboxyl-terminal hydrolase(predicted) OS=Cucumis sativus OX=3659 GN=Csa_6G426920 PE=4 SV=1	0.933239	5.56e-05	82.639	3	LEAFT(1)PEREHS(0.933)Y(0.002)VAS(0.065)K	up
Csa_6G434400.2	A0A0A0KK34	667	S	ABC transporter domain-containing protein OS=Cucumis sativus OX=3659 GN=Csa_6G434400 PE=4 SV=1	0.946863	0.00206456	78.932	3	TIPS(0.001)IS(0.052)S(0.947)KR	up
Csa_6G439930	A0A0A0KIB2	84	S	photosystem II 5 kDa protein, chloroplastic(predicted) OS=Cucumis sativus OX=3659 GN=Csa_6G439930 PE=4 SV=1	1	1.09e-07	111.57	4	AAMADEPARGS(1)PEAK	up
Csa_6G445150	A0A0A0KEN6	272	S	Plasma intrinsic protein 2-6(predicted) OS=Cucumis sativus OX=3659 GN=Csa_6G445150 PE=3 SV=1	0.999168	3.67e-05	121.95	2	ALAS(0.999)FRS(0.904)S(0.054)S(0.043)AL	up
Csa_6G446420	A0A0A0KK93	774	S	cell division cycle protein 48 homolog(predicted) OS=Cucumis sativus OX=3659 GN=Csa_6G446420 PE=4 SV=1	1	0.0176879	59.597	2	GFGS(1)EFR	down
Csa_6G450380.1	A0A0A0KF96	263	S	splicing factor U2af small subunit B-like(predicted) OS=Cucumis sativus OX=3659 GN=Csa_6G450380 PE=4 SV=1	0.999903	9.5e-06	123.43	2	NRS(1)PVRES(0.104)S(0.896)AER	down
Csa_6G450380.2	A0A0A0KF96	269	S	splicing factor U2af small subunit B-like(predicted) OS=Cucumis sativus OX=3659 GN=Csa_6G450380 PE=4 SV=1	0.896358	9.5e-06	123.43	2	NRS(1)PVRES(0.104)S(0.896)AER	down
Csa_6G450440	A0A0A0KHE9	34	S	probable DNA double-strand break repair Rad50 ATPase isoform X2(predicted) OS=Cucumis sativus OX=3659 GN=Csa_6G450440 PE=4 SV=1	1	1.59e-09	157.22	2	S(1)ALAAFR	up
Csa_6G454310	A0A0A0KFE3	744	S	LETM1 domain-containing protein OS=Cucumis sativus OX=3659 GN=Csa_6G454310 PE=4 SV=1	0.999903	4.94e-63	280.96	3	SSEES(1)ET(1)DEDLKDADDTASTFR	up
Csa_6G454310.1	A0A0A0KFE3	746	T	LETM1 domain-containing protein OS=Cucumis sativus OX=3659 GN=Csa_6G454310 PE=4 SV=1	1	4.94e-63	280.96	3	SSEES(1)ET(1)DEDLKDADDTASTFR	up
Csa_6G483460.3	A0A0A0KF74	329	S	zinc finger CCCH domain-containing protein 38 isoform X2(predicted) OS=Cucumis sativus OX=3659 GN=Csa_6G483460 PE=4 SV=1	0.89975	3.56e-26	218.25	2	S(0.039)S(0.9)T(0.061)DRWEQDPFSDGR	up
Csa_6G484550	A0A0A0KJ16	47	T	autophagy-related protein 13b isoform X1(predicted) OS=Cucumis sativus OX=3659 GN=Csa_6G484550 PE=4 SV=1	0.806533	1.01e-06	112.62	3	QDFTNSTADLGQPPT(0.807)PDS(0.16)PS(0.033)R	down
Csa_6G486730.1	A0A0A0KFB3	62	S	RNA-binding protein 39 isoform X4(predicted) OS=Cucumis sativus OX=3659 GN=Csa_6G486730 PE=4 SV=1	0.995531	1.78e-05	114.56	3	S(0.004)RS(0.996)EHENGKEDR	up
Csa_6G486730.3	A0A0A0KFB3	219	T	RNA-binding protein 39 isoform X4(predicted) OS=Cucumis sativus OX=3659 GN=Csa_6G486730 PE=4 SV=1	0.975664	1.7422e-05	121.03	3	KDT(0.976)T(0.024)EPEADPER	up
Csa_6G486930	A0A0A0KFD1	224	S	RNA cytidine acetyltransferase OS=Cucumis sativus OX=3659 GN=Csa_6G486930 PE=3 SV=1	0.999948	1.58e-21	165.31	4	SITPIPVKEDS(1)EGLPEGEWDLK	down
Csa_6G486990	A0A0A0KJ71	115	S	Thionin-like protein(predicted) OS=Cucumis sativus OX=3659 GN=Csa_6G486990 PE=4 SV=1	1	1.1191e-05	138.25	2	RCQS(1)ECLK	down
Csa_6G487630	A0A0A0KJ88	28	S	UBIQUITIN_CONJUGAT_2 domain-containing protein OS=Cucumis sativus OX=3659 GN=Csa_6G487630 PE=3 SV=1	1	0.00988196	60.255	3	KQS(1)AGELR	down
Csa_6G488340.7	A0A0A0KI32	234	S	Oxygen-evolving enhancer protein 1 OS=Cucumis sativus OX=3659 GN=Csa_6G488340 PE=4 SV=1	0.999989	4.71e-07	116.28	3	QLVASGKPESFSGDFLVPS(1)YR	up
Csa_6G490000.7	A0A0A0KI55	449	S	Pyridoxal phosphate-dependent transferases superfamily protein(predicted) OS=Cucumis sativus OX=3659 GN=Csa_6G490000 PE=4 SV=1	0.999979	2.57e-10	128.75	3	SQLPAFS(1)GAFTSSQVR	down
Csa_6G492270	A0A0A0KJM2	284	S	F-box-like/WD repeat-containing protein TBL1X(predicted) OS=Cucumis sativus OX=3659 GN=Csa_6G492270 PE=4 SV=1	0.940616	2.39e-09	152.89	3	S(0.941)GGQS(0.059)GPLNVLVLK	up
Csa_6G495050	A0A0A0KFX7	70	S	Protein kinase domain-containing protein OS=Cucumis sativus OX=3659 GN=Csa_6G495050 PE=3 SV=1	0.99102	1.79e-06	114.9	3	LRS(0.991)PS(0.09)PQET(0.919)LAQK	up
Csa_6G495050.1	A0A0A0KFX7	76	T	Protein kinase domain-containing protein OS=Cucumis sativus OX=3659 GN=Csa_6G495050 PE=3 SV=1	0.919257	1.79e-06	114.9	3	LRS(0.991)PS(0.09)PQET(0.919)LAQK	up
Csa_6G495630	A0A0A0KII2	30	S	peptidyl-prolyl cis-trans isomerase CYP65(predicted) OS=Cucumis sativus OX=3659 GN=Csa_6G495630 PE=4 SV=1	0.98934	0.0364942	50.473	2	GS(0.989)QT(0.011)PFK	down
Csa_6G495720	A0A0A0KGI3	58	S	NADH dehydrogenase [ubiquinone] iron-sulfur protein 4, mitochondrial(predicted) OS=Cucumis sativus OX=3659 GN=Csa_6G495720 PE=4 SV=1	1	0.000280239	113.1	2	VVIYS(1)PAR	up
Csa_6G495820	A0A0A0KGI8	30	S	BSD domain-containing protein OS=Cucumis sativus OX=3659 GN=Csa_6G495820 PE=4 SV=1	1	3.13e-22	171.3	4	LDDDDEDEPNAVPNPKS(1)PLK	down
Csa_6G495820.1	A0A0A0KGI8	49	S	BSD domain-containing protein OS=Cucumis sativus OX=3659 GN=Csa_6G495820 PE=4 SV=1	0.935635	9.34e-37	229.98	2	TESPS(0.048)S(0.936)PS(0.015)S(0.001)S(0.001)SSTPTAR	down
Csa_6G495820.2	A0A0A0KGI8	465	S	BSD domain-containing protein OS=Cucumis sativus OX=3659 GN=Csa_6G495820 PE=4 SV=1	0.998899	5.92e-19	185.85	3	TS(0.001)GDS(0.999)DKEISTLEIK	down
Csa_6G497080	A0A0A0KJT6	1018	S	Protein kinase domain-containing protein OS=Cucumis sativus OX=3659 GN=Csa_6G497080 PE=3 SV=1	1	0.00117336	69.979	3	EHQQQQPPPDLLS(1)I	down
Csa_6G499030	A0A0A0KJY7	651	S	Kinesin motor domain-containing protein OS=Cucumis sativus OX=3659 GN=Csa_6G499030 PE=3 SV=1	0.973872	6.79e-11	129.33	3	AS(0.018)LVGS(0.974)PQLPS(0.007)T(0.001)LPQGSGNVQPQDPGR	down
Csa_6G499030.1	A0A0A0KJY7	835	S	Kinesin motor domain-containing protein OS=Cucumis sativus OX=3659 GN=Csa_6G499030 PE=3 SV=1	1	0.00116025	77.24	3	GNS(1)PGRS(1)PVR	down
Csa_6G499030.2	A0A0A0KJY7	839	S	Kinesin motor domain-containing protein OS=Cucumis sativus OX=3659 GN=Csa_6G499030 PE=3 SV=1	1	0.00116025	77.24	3	GNS(1)PGRS(1)PVR	down
Csa_6G499030.5	A0A0A0KJY7	369	S	Kinesin motor domain-containing protein OS=Cucumis sativus OX=3659 GN=Csa_6G499030 PE=3 SV=1	0.982582	9.28e-05	84.109	3	LSLVDLAGS(0.004)EGS(0.983)IT(0.014)EDDSGER	down
Csa_6G499030.8	A0A0A0KJY7	49	S	Kinesin motor domain-containing protein OS=Cucumis sativus OX=3659 GN=Csa_6G499030 PE=3 SV=1	0.998515	0.000179373	95.345	2	YSISSSS(0.001)AS(0.999)PR	down
Csa_6G499140	A0A0A0KIT3	17	T	GRAM domain-containing protein OS=Cucumis sativus OX=3659 GN=Csa_6G499140 PE=4 SV=1	0.890461	4.57e-18	164.27	3	QQDSDNKPPIS(0.11)T(0.89)PDNTPK	down
Csa_6G501980	A0A0A0KJ15	16	S	Flavodoxin-like domain-containing protein OS=Cucumis sativus OX=3659 GN=Csa_6G501980 PE=4 SV=1	1	1.22e-51	268.12	3	VPS(1)S(1)IADADADATDDVRPR	up
Csa_6G501980.1	A0A0A0KJ15	17	S	Flavodoxin-like domain-containing protein OS=Cucumis sativus OX=3659 GN=Csa_6G501980 PE=4 SV=1	1	4.88e-60	287.39	3	VPS(1)S(1)IADADADATDDVRPR	up
Csa_6G502070	A0A0A0KGY6	426	S	60S ribosomal export protein NMD3 OS=Cucumis sativus OX=3659 GN=Csa_6G502070 PE=3 SV=1	0.862736	0.00709098	58.132	3	S(0.137)LS(0.863)MDVDDK	up
Csa_6G507310	A0A0A0KHD6	640	S	Aconitate hydratase OS=Cucumis sativus OX=3659 GN=Csa_6G507310 PE=3 SV=1	0.99849	1.77e-06	112.96	3	DMS(0.002)MS(0.998)PPGPHGVK	up
Csa_6G507340.10	A0A0A0KMM4	38	S	RRM domain-containing protein OS=Cucumis sativus OX=3659 GN=Csa_6G507340 PE=4 SV=1	0.914301	0.0144834	61.194	2	S(1)RS(0.914)WS(0.086)RPR	down
Csa_6G507340.11	A0A0A0KMM4	40	S	RRM domain-containing protein OS=Cucumis sativus OX=3659 GN=Csa_6G507340 PE=4 SV=1	0.783341	0.0104545	59.997	2	S(0.997)RS(0.978)RS(0.242)WS(0.783)R	down
Csa_6G507340.6	A0A0A0KMM4	10	S	RRM domain-containing protein OS=Cucumis sativus OX=3659 GN=Csa_6G507340 PE=4 SV=1	0.999609	4.67e-05	115.68	2	RYS(1)RS(0.109)PS(0.892)PWK	down
Csa_6G507340.7	A0A0A0KMM4	12	S	RRM domain-containing protein OS=Cucumis sativus OX=3659 GN=Csa_6G507340 PE=4 SV=1	0.999883	4.67e-05	115.68	2	RY(0.006)S(0.994)RS(1)PS(1)PWK	down
Csa_6G507340.8	A0A0A0KMM4	14	S	RRM domain-containing protein OS=Cucumis sativus OX=3659 GN=Csa_6G507340 PE=4 SV=1	0.999988	0.000246893	96.673	2	RY(0.006)S(0.994)RS(1)PS(1)PWK	down
Csa_6G507340.9	A0A0A0KMM4	36	S	RRM domain-containing protein OS=Cucumis sativus OX=3659 GN=Csa_6G507340 PE=4 SV=1	0.999833	0.0104545	61.194	2	S(1)RS(0.914)WS(0.086)RPR	down
Csa_6G516680.2	A0A0A0KHG9	1071	S	FYVE-type domain-containing protein OS=Cucumis sativus OX=3659 GN=Csa_6G516680 PE=4 SV=1	0.999754	2.5e-05	90.718	3	SSSISSNNVPS(1)PNRK	down
Csa_6G516890	A0A0A0KN70	256	S	MSP domain-containing protein OS=Cucumis sativus OX=3659 GN=Csa_6G516890 PE=4 SV=1	1	2.6194e-05	125.23	2	QQVEGVDS(1)V	down
Csa_6G516970	A0A0A0KK27	34	S	Secretory carrier-associated membrane protein OS=Cucumis sativus OX=3659 GN=Csa_6G516970 PE=3 SV=1	1	4.34e-14	168.16	2	LS(1)PLPPEPVDFNYGR	up
Csa_6G517290	A0A0A0KNB3	290	S	DUF1771 domain-containing protein OS=Cucumis sativus OX=3659 GN=Csa_6G517290 PE=4 SV=1	1	6.01e-51	256.89	3	EVLTALYNASEEPEEES(1)PRR	down
Csa_6G517340	A0A0A0KNB9	547	S	DNA-directed RNA polymerase subunit beta OS=Cucumis sativus OX=3659 GN=Csa_6G517340 PE=3 SV=1	1	0.00946534	61.213	3	RLNS(1)PIGR	down
Csa_6G517420	A0A0A0KK69	287	S	S5 DRBM domain-containing protein OS=Cucumis sativus OX=3659 GN=Csa_6G517420 PE=3 SV=1	0.998313	1.14e-15	143.48	3	PAS(0.998)PGT(0.002)GVIAGGAVR	up
Csa_6G518180	A0A0A0KI62	959	S	GB1/RHD3-type G domain-containing protein OS=Cucumis sativus OX=3659 GN=Csa_6G518180 PE=4 SV=1	0.999999	2.46e-23	203.59	3	GDEDNNHS(1)QQTNQDYTK	down
Csa_6G518380.5	A0A0A0KI79	145	S	Mg-protoporphyrin IX chelatase OS=Cucumis sativus OX=3659 GN=Csa_6G518380 PE=3 SV=1	0.998849	0.000660395	73.753	3	VVFGDPY(0.001)NS(0.999)DPEDPESMGIEVR	up
Csa_6G520240	A0A0A0KHX2	5	S	Trehalose-6-phosphate synthase OS=Cucumis sativus OX=3659 GN=Csa_6G520240 PE=4 SV=1	0.945342	7.23e-23	193.02	3	S(0.945)YT(0.055)NLLDLASGNFPIMGR	up
Csa_6G522140	A0A0A0KKK2	125	S	DNA-binding protein DDB_G0278111(predicted) OS=Cucumis sativus OX=3659 GN=Csa_6G522140 PE=4 SV=1	1	9.37e-05	135	2	S(1)VLEDDD	down
Csa_6G522690.2	A0A0A0KI21	47	S	Chlorophyll a-b binding protein, chloroplastic OS=Cucumis sativus OX=3659 GN=Csa_6G522690 PE=3 SV=1	0.995655	5.29e-07	128.71	3	SVSS(0.004)GS(0.996)PWYGPDR	down
Csa_6G525470	A0A0A0KP50	13	S	Putative Arf GTPase activating protein(predicted) OS=Cucumis sativus OX=3659 GN=Csa_6G525470 PE=4 SV=1	1	0.00122587	74.475	4	AMELGRPGS(1)GKR	down
Csa_6G525470.1	A0A0A0KP50	169	S	Putative Arf GTPase activating protein(predicted) OS=Cucumis sativus OX=3659 GN=Csa_6G525470 PE=4 SV=1	0.883174	0.000927337	96.756	2	ILS(0.883)S(0.11)NS(0.007)DK	down
Csa_6G526350	A0A0A0KPB4	2020	S	protein MOR1 isoform X1(predicted) OS=Cucumis sativus OX=3659 GN=Csa_6G526350 PE=4 SV=1	0.919423	0.000894043	80.245	3	LKS(0.919)GT(0.081)IEPL	up
Csa_6G538780	A0A0A0KL50	347	S	DNA helicase OS=Cucumis sativus OX=3659 GN=Csa_6G538780 PE=3 SV=1	1	0.000244136	85.909	3	RNS(1)AVGHEGMR	down
Csa_7G007880.4	A0A0A0K0G6	209	S	BZIP domain-containing protein OS=Cucumis sativus OX=3659 GN=Csa_7G007880 PE=4 SV=1	0.771357	4.93e-08	152.37	3	S(0.011)T(0.077)S(0.771)S(0.14)KENAGIFK	up
Csa_7G007890.3	A0A0A0K5S3	349	S	BZIP domain-containing protein OS=Cucumis sativus OX=3659 GN=Csa_7G007890 PE=4 SV=1	0.963882	7.07e-08	158.34	2	S(0.007)VS(0.964)MDS(0.029)FMGK	up
Csa_7G009760.2	A0A0A0K4M1	110	S	eukaryotic translation initiation factor 4B3(predicted) OS=Cucumis sativus OX=3659 GN=Csa_7G009760 PE=4 SV=1	0.934931	0.0238327	64.752	2	NYGS(0.039)NGS(0.935)Y(0.026)ER	up
Csa_7G009790	A0A0A0K0K1	62	S	AIG1-type G domain-containing protein OS=Cucumis sativus OX=3659 GN=Csa_7G009790 PE=4 SV=1	1	3.89e-06	139.77	3	DHLIEQS(1)PK	down
Csa_7G009790.7	A0A0A0K0K1	841	T	AIG1-type G domain-containing protein OS=Cucumis sativus OX=3659 GN=Csa_7G009790 PE=4 SV=1	0.988892	0.0501152	42.321	3	LQDS(0.011)PPGRPFT(0.989)PR	down
Csa_7G010300	A0A0A0K4M5	75	S	LOW QUALITY PROTEIN: glycine-rich protein 2-like(predicted) OS=Cucumis sativus OX=3659 GN=Csa_7G010300 PE=4 SV=1	0.999997	1.31e-16	184.66	3	AVDVTGPGEAS(1)VQGSR	up
Csa_7G010300.1	A0A0A0K4M5	173	S	LOW QUALITY PROTEIN: glycine-rich protein 2-like(predicted) OS=Cucumis sativus OX=3659 GN=Csa_7G010300 PE=4 SV=1	0.999962	1.48e-17	186.74	3	DCYQSGS(1)QGGGGDR	up
Csa_7G014460.1	A0A0A0K0M0	143	S	Phospholipase-like(predicted) OS=Cucumis sativus OX=3659 GN=Csa_7G014460 PE=4 SV=1	0.985507	9.57e-11	126.02	4	IPSYDSLMMPEYS(0.014)VDS(0.986)PK	down
Csa_7G014530	A0A0A0K4Q5	166	S	RNA-binding protein 39 isoform X1(predicted) OS=Cucumis sativus OX=3659 GN=Csa_7G014530 PE=4 SV=1	1	1.82e-07	153.15	3	S(1)RDNELR	up
Csa_7G014530.2	A0A0A0K4Q5	156	S	RNA-binding protein 39 isoform X1(predicted) OS=Cucumis sativus OX=3659 GN=Csa_7G014530 PE=4 SV=1	1	4.3226e-05	122.66	2	HRS(1)DRDDGIR	up
Csa_7G014530.3	A0A0A0K4Q5	197	T	RNA-binding protein 39 isoform X1(predicted) OS=Cucumis sativus OX=3659 GN=Csa_7G014530 PE=4 SV=1	1	6.2e-06	106.98	3	KDET(1)AEPEADPER	up
Csa_7G018780	A0A0A0K634	131	S	signal recognition particle 43 kDa protein, chloroplastic(predicted) OS=Cucumis sativus OX=3659 GN=Csa_7G018780 PE=4 SV=1	1	4.64e-73	297.91	2	SLIDS(1)GDERDFDAVDEDGR	up
Csa_7G025180	A0A0A0K685	257	S	CBF domain-containing protein OS=Cucumis sativus OX=3659 GN=Csa_7G025180 PE=4 SV=1	1	0.000722962	82.494	3	VLS(1)DDQEAK	up
Csa_7G026240.6	A0A0A0K2W9	438	S	calcium-dependent protein kinase 26 isoform X1(predicted) OS=Cucumis sativus OX=3659 GN=Csa_7G026240 PE=4 SV=1	0.869516	0.00769607	70.439	3	RYGS(0.87)T(0.13)LK	down
Csa_7G030000.1	A0A0A0K6C7	154	S	ANK_REP_REGION domain-containing protein OS=Cucumis sativus OX=3659 GN=Csa_7G030000 PE=4 SV=1	0.999975	9.21e-47	256	3	MFESFAS(1)PPDGDQLEER	up
Csa_7G031590.3	A0A0A0K1R5	589	S	DUF1296 domain-containing protein(predicted) OS=Cucumis sativus OX=3659 GN=Csa_7G031590 PE=4 SV=1	1	4.16e-38	242.47	2	LS(1)PFLSPGVAAK	up
Csa_7G032270	A0A0A0K558	380	S	J domain-containing protein OS=Cucumis sativus OX=3659 GN=Csa_7G032270 PE=4 SV=1	0.992094	4.28e-07	115.38	3	HEPVVS(0.007)S(0.992)PT(0.001)ELSAK	down
Csa_7G033300.1	A0A0A0K565	43	S	Chlorophyll a-b binding protein, chloroplastic OS=Cucumis sativus OX=3659 GN=Csa_7G033300 PE=3 SV=1	0.999996	1.45e-24	206.21	2	S(1)APQSIWYGPDRPK	up
Csa_7G038690	A0A0A0K3C4	361	S	26S proteasome non-ATPase regulatory subunit 2 homolog OS=Cucumis sativus OX=3659 GN=Csa_7G038690 PE=3 SV=1	0.999803	6.62e-05	111.54	2	AS(1)AGASVDSAR	down
Csa_7G043630.2	A0A0A0K6U7	90	S	Aconitate hydratase OS=Cucumis sativus OX=3659 GN=Csa_7G043630 PE=3 SV=1	0.811413	0.00192368	66.826	4	KFS(0.811)S(0.189)MAAENPFK	down
Csa_7G045550.2	A0A0A0K6Y1	102	S	Usp domain-containing protein OS=Cucumis sativus OX=3659 GN=Csa_7G045550 PE=4 SV=1	0.964259	6.87e-44	249.14	2	NS(0.009)S(0.964)S(0.027)DEVSAEETQR	down
Csa_7G047340.2	A0A0A0K3Q9	380	S	PPM-type phosphatase domain-containing protein OS=Cucumis sativus OX=3659 GN=Csa_7G047340 PE=4 SV=1	0.978154	7.36e-88	317.34	3	MDS(0.022)ES(0.978)DCDEQAFSSATLR	up
Csa_7G047340.4	A0A0A0K3Q9	154	S	PPM-type phosphatase domain-containing protein OS=Cucumis sativus OX=3659 GN=Csa_7G047340 PE=4 SV=1	0.963537	2.38e-15	159.56	4	T(0.036)PPDCEDS(0.964)EKDGFVEDSQNSVWK	up
Csa_7G047990	A0A0A0K1T3	189	S	Structural constituent of cell wall OS=Cucumis sativus OX=3659 GN=Csa_7G047990 PE=4 SV=1	0.999599	1.87e-21	164.41	4	ESSSSNHSHSNDERAS(1)PVASDSK	down
Csa_7G048010	A0A0A0K5Q7	29	S	two pore calcium channel protein 1B isoform X1(predicted) OS=Cucumis sativus OX=3659 GN=Csa_7G048010 PE=4 SV=1	0.999399	0.034362	44.577	3	RRS(0.999)DAIAYGSAYQR	down
Csa_7G049210.1	A0A0A0K3U1	31	S	AAA domain-containing protein OS=Cucumis sativus OX=3659 GN=Csa_7G049210 PE=3 SV=1	0.857892	0.0355371	45.68	3	GT(0.137)Y(0.005)S(0.858)FLK	up
Csa_7G058610	A0A0A0K5W4	197	S	glycine-rich RNA-binding protein RZ1A(predicted) OS=Cucumis sativus OX=3659 GN=Csa_7G058610 PE=4 SV=1	1	0.000757932	97.439	2	DRS(1)GPYER	up
Csa_7G058610.1	A0A0A0K5W4	193	S	glycine-rich RNA-binding protein RZ1A(predicted) OS=Cucumis sativus OX=3659 GN=Csa_7G058610 PE=4 SV=1	0.99888	0.00418647	65.179	2	GGSGSDRY(0.001)S(0.999)R	up
Csa_7G058610.2	A0A0A0K5W4	210	S	glycine-rich RNA-binding protein RZ1A(predicted) OS=Cucumis sativus OX=3659 GN=Csa_7G058610 PE=4 SV=1	0.936579	0.0467794	42.125	3	RGS(0.063)GGFRS(0.937)G	up
Csa_7G060190.5	A0A0A0K3Z0	386	S	BAG family molecular chaperone regulator 7(predicted) OS=Cucumis sativus OX=3659 GN=Csa_7G060190 PE=4 SV=1	0.997759	1.95e-05	124.48	3	TFDMPS(0.002)GS(0.998)INK	down
Csa_7G062820.15	A0A0A0K7C0	221	S	RRM domain-containing protein OS=Cucumis sativus OX=3659 GN=Csa_7G062820 PE=4 SV=1	0.999913	0.000472515	74.561	3	S(0.006)VDS(0.997)GS(0.997)PGRRS(1)PS(1)PR	down
Csa_7G062820.16	A0A0A0K7C0	223	S	RRM domain-containing protein OS=Cucumis sativus OX=3659 GN=Csa_7G062820 PE=4 SV=1	0.999996	0.000472515	74.561	3	S(0.006)VDS(0.997)GS(0.997)PGRRS(1)PS(1)PR	down
Csa_7G062820.18	A0A0A0K7C0	214	S	RRM domain-containing protein OS=Cucumis sativus OX=3659 GN=Csa_7G062820 PE=4 SV=1	0.997261	0.000472515	74.561	3	S(0.006)VDS(0.997)GS(0.997)PGRRS(1)PS(1)PR	down
Csa_7G062820.19	A0A0A0K7C0	216	S	RRM domain-containing protein OS=Cucumis sativus OX=3659 GN=Csa_7G062820 PE=4 SV=1	0.997263	0.000472515	74.561	3	S(0.006)VDS(0.997)GS(0.997)PGRRS(1)PS(1)PR	down
Csa_7G064590	A0A0A0K431	494	S	KH domain-containing protein At4g18375(predicted) OS=Cucumis sativus OX=3659 GN=Csa_7G064590 PE=4 SV=1	0.999273	7.49e-14	168.43	2	NGGGTSVYPET(0.001)S(0.999)PYGR	down
Csa_7G067490	A0A0A0K488	233	S	glutamate-1-semialdehyde 2,1-aminomutase 2, chloroplastic-like(predicted) OS=Cucumis sativus OX=3659 GN=Csa_7G067490 PE=3 SV=1	0.995205	1.24e-16	162.09	4	AGS(0.995)GVAT(0.005)LGLPDSPGVPK	up
Csa_7G067490.1	A0A0A0K488	243	S	glutamate-1-semialdehyde 2,1-aminomutase 2, chloroplastic-like(predicted) OS=Cucumis sativus OX=3659 GN=Csa_7G067490 PE=3 SV=1	1	1.42e-18	177.94	2	AGSGVATLGLPDS(1)PGVPK	up
Csa_7G071420	A0A0A0K2X7	224	S	RING-type domain-containing protein OS=Cucumis sativus OX=3659 GN=Csa_7G071420 PE=4 SV=1	0.982085	2.21e-11	166.23	2	AS(0.016)S(0.982)PS(0.001)GPVATTR	down
Csa_7G073390.5	A0A0A0K333	100	S	phosphatidylinositol 3,4,5-trisphosphate 3-phosphatase and protein-tyrosine-phosphatase PTEN2A(predicted) OS=Cucumis sativus OX=3659 GN=Csa_7G073390 PE=4 SV=1	0.997267	2.04e-40	222.9	3	SPAPS(0.002)DS(0.997)PDGNSKPAQPSFVGSITR	down
Csa_7G075620	A0A0A0K6S0	42	S	plastid division protein PDV2(predicted) OS=Cucumis sativus OX=3659 GN=Csa_7G075620 PE=4 SV=1	1	3.53e-05	90.978	3	DDRFS(1)VDENNGVVGSR	up
Csa_7G075680.1	A0A0A0K3D8	69	T	4-hydroxy-3-methylbut-2-enyl diphosphate reductase, chloroplastic-like(predicted) OS=Cucumis sativus OX=3659 GN=Csa_7G075680 PE=3 SV=1	0.910378	0.0349366	47.774	3	NLT(0.91)KS(0.075)DNY(0.014)NR	down
Csa_7G104800	A0A0A0K3G6	690	S	RRM domain-containing protein OS=Cucumis sativus OX=3659 GN=Csa_7G104800 PE=4 SV=1	0.998935	1.05e-05	134.91	2	S(0.001)RLS(0.999)QEEENR	up
Csa_7G104800.1	A0A0A0K3G6	697	S	RRM domain-containing protein OS=Cucumis sativus OX=3659 GN=Csa_7G104800 PE=4 SV=1	1	3.455e-05	101.53	2	LSQEEENRS(1)RS(1)R	up
Csa_7G104800.2	A0A0A0K3G6	699	S	RRM domain-containing protein OS=Cucumis sativus OX=3659 GN=Csa_7G104800 PE=4 SV=1	1	3.455e-05	101.53	2	LSQEEENRS(1)RS(1)R	up
Csa_7G127380	A0A0A0K3H7	483	S	cellulose synthase-like protein E1 isoform X1(predicted) OS=Cucumis sativus OX=3659 GN=Csa_7G127380 PE=3 SV=1	0.999944	0.0214468	48.405	3	WS(1)EGDLQIFLSR	down
Csa_7G192190	A0A0A0K731	343	S	DNA damage-inducible protein 1 isoform X2(predicted) OS=Cucumis sativus OX=3659 GN=Csa_7G192190 PE=4 SV=1	0.994049	2.37e-88	328.83	2	EASSSGAPVAS(0.004)S(0.994)PT(0.001)ENSR	down
Csa_7G234670.1	A0A0A0K8X6	58	S	XS domain-containing protein(predicted) OS=Cucumis sativus OX=3659 GN=Csa_7G234670 PE=4 SV=1	0.929074	0.000115914	120.7	2	S(0.003)GIS(0.929)PNS(0.057)T(0.011)HPK	down
Csa_7G234670.2	A0A0A0K8X6	135	T	XS domain-containing protein(predicted) OS=Cucumis sativus OX=3659 GN=Csa_7G234670 PE=4 SV=1	0.999992	1.87e-12	141.5	3	SYFALPLDYHEFT(1)PPAR	down
Csa_7G238980.5	A0A0A0K3K4	1096	S	guanine nucleotide exchange factor SPIKE 1 isoform X1(predicted) OS=Cucumis sativus OX=3659 GN=Csa_7G238980 PE=3 SV=1	0.998474	6.88e-34	231.41	3	VNS(0.998)QLS(0.001)SPNQPYSLR	up
Csa_7G252150	A0A0A0K7K3	1122	S	TPR_MLP1_2 domain-containing protein OS=Cucumis sativus OX=3659 GN=Csa_7G252150 PE=4 SV=1	0.999049	1.87e-19	188.1	3	ELS(0.999)DGS(0.09)MS(0.911)HDEIHTDR	down
Csa_7G258850	A0A0A0K5X3	593	S	phosphatidylinositol 4-kinase alpha 1-like(predicted) OS=Cucumis sativus OX=3659 GN=Csa_7G258850 PE=4 SV=1	0.995121	6.57e-05	115.24	2	LSSIGSS(0.005)ES(0.995)R	down
Csa_7G258850.1	A0A0A0K5X3	183	T	phosphatidylinositol 4-kinase alpha 1-like(predicted) OS=Cucumis sativus OX=3659 GN=Csa_7G258850 PE=4 SV=1	1	1.62e-16	194.39	2	FLISEAAPGT(1)PR	down
Csa_7G290480.3	A0A0A0K402	625	S	Ikzf5(predicted) OS=Cucumis sativus OX=3659 GN=Csa_7G290480 PE=4 SV=1	1	1.43e-07	130.09	2	RPNS(1)VPVIDFDIDR	down
Csa_7G308910.8	A0A0A0K476	74	T	probable alkaline/neutral invertase D(predicted) OS=Cucumis sativus OX=3659 GN=Csa_7G308910 PE=4 SV=1	0.997724	4.65e-07	152.95	2	S(0.002)GFDT(0.998)PASSSR	down
Csa_7G325160.1	A0A0A0K6L4	755	S	Tr-type G domain-containing protein OS=Cucumis sativus OX=3659 GN=Csa_7G325160 PE=4 SV=1	0.977368	7.28e-23	198.48	3	KAS(0.977)IS(0.023)DATPVQQEENLR	up
Csa_7G325180.1	A0A0A0K9R0	45	S	DUF4205 domain-containing protein OS=Cucumis sativus OX=3659 GN=Csa_7G325180 PE=4 SV=1	0.999927	8.49e-16	153.76	3	DSPVGPPTSSSEES(1)PEVK	up
Csa_7G325700.4	A0A0A0K6L6	523	S	Putative polynucleotide adenylyltransferase(predicted) OS=Cucumis sativus OX=3659 GN=Csa_7G325700 PE=4 SV=1	0.997821	7.44e-72	293.89	2	S(0.983)S(0.017)PELTDTYSEVS(0.002)S(0.998)PSR	down
Csa_7G330400.4	A0A0A0K9T3	1074	S	CLIP-associated protein isoform X1(predicted) OS=Cucumis sativus OX=3659 GN=Csa_7G330400 PE=4 SV=1	0.969806	1.62e-05	115.11	3	YS(0.002)AGS(0.97)LDDES(0.029)GRK	up
Csa_7G343300.4	A0A0A0K570	105	S	AvrRpt-cleavage domain-containing protein OS=Cucumis sativus OX=3659 GN=Csa_7G343300 PE=4 SV=1	0.993162	3.76e-19	186.99	3	RQS(0.993)GS(0.007)EYSIDRS(1)PLHR	up
Csa_7G368110	A0A0A0K5A2	187	S	RAB11G OS=Cucumis sativus OX=3659 GN=Csa_7G368110 PE=4 SV=1	0.999978	4.41e-34	227.89	2	VLNSDS(1)YKAELSENR	up
Csa_7G387680.1	A0A0A0K797	1780	S	NAB domain-containing protein OS=Cucumis sativus OX=3659 GN=Csa_7G387680 PE=4 SV=1	0.999435	3.95e-11	125	3	S(0.999)HS(0.953)KS(0.044)EIS(0.004)EAGNEVLTK	up
Csa_7G387680.2	A0A0A0K797	1782	S	NAB domain-containing protein OS=Cucumis sativus OX=3659 GN=Csa_7G387680 PE=4 SV=1	0.997609	2.55e-47	265.36	3	S(0.002)HS(0.998)KS(0.001)EISEAGNEVLTK	up
Csa_7G387800	A0A0A0KAG0	413	S	tRNA (guanine-N(7)-)-methyltransferase non-catalytic subunit OS=Cucumis sativus OX=3659 GN=Csa_7G387800 PE=3 SV=1	0.99982	0.00502764	76.228	3	KQYS(1)IEK	down
Csa_7G390240	A0A0A0K525	137	S	Histone H2A OS=Cucumis sativus OX=3659 GN=Csa_7G390240 PE=3 SV=1	1	0.00563367	60.253	2	DKAEIGS(1)AS(1)QEF	down
Csa_7G392320.3	A0A0A0K7J0	24	S	BSD domain-containing protein OS=Cucumis sativus OX=3659 GN=Csa_7G392320 PE=4 SV=1	0.999979	0.00468437	72.2	3	TEPQS(1)PHK	down
Csa_7G396400.1	A0A0A0K5D3	431	S	AAA domain-containing protein OS=Cucumis sativus OX=3659 GN=Csa_7G396400 PE=4 SV=1	0.822366	6.29e-40	213.95	3	KPT(0.512)S(0.822)S(0.665)VEADIAGGSTLSSQALPK	up
Csa_7G396430	A0A0A0K620	181	S	CS domain-containing protein OS=Cucumis sativus OX=3659 GN=Csa_7G396430 PE=4 SV=1	0.995096	4.68e-05	97.502	3	S(0.995)GES(0.005)AKPEGEIK	down
Csa_7G398140	A0A0A0K9A2	782	S	Exocyst complex component OS=Cucumis sativus OX=3659 GN=Csa_7G398140 PE=3 SV=1	1	0.00635905	72.478	2	LFGT(1)FGS(1)R	up
Csa_7G398140.1	A0A0A0K9A2	779	T	Exocyst complex component OS=Cucumis sativus OX=3659 GN=Csa_7G398140 PE=3 SV=1	1	0.000769377	113.15	2	LFGT(1)FGS(1)R	up
Csa_7G412860.1	A0A0A0K5U9	571	T	DUF724 domain-containing protein 6-like isoform X5(predicted) OS=Cucumis sativus OX=3659 GN=Csa_7G412860 PE=4 SV=1	1	3.61e-17	163.39	4	RVDGT(1)PEHEVDKNQDWPFVK	down
Csa_7G414410.1	A0A0A0K850	60	T	nitrogen regulatory protein P-II homolog(predicted) OS=Cucumis sativus OX=3659 GN=Csa_7G414410 PE=3 SV=1	0.994304	2.49e-06	112.06	3	AT(0.994)QGS(0.006)LDYVPDSK	up
Csa_7G419600.1	A0A0A0K864	791	S	RING-type domain-containing protein OS=Cucumis sativus OX=3659 GN=Csa_7G419600 PE=4 SV=1	0.999997	2.14e-17	198.51	2	NSNLGS(1)DPDPDER	down
Csa_7G428280	A0A0A0K624	238	S	PsbP domain-containing protein OS=Cucumis sativus OX=3659 GN=Csa_7G428280 PE=4 SV=1	1	0.0124989	60.019	3	HVHDS(1)FK	up
Csa_7G429500.2	A0A0A0K8F3	317	S	ENT domain-containing protein OS=Cucumis sativus OX=3659 GN=Csa_7G429500 PE=4 SV=1	1	2.1802e-05	102.52	3	GGYGGS(1)GHGMNR	up
Csa_7G429500.3	A0A0A0K8F3	350	S	ENT domain-containing protein OS=Cucumis sativus OX=3659 GN=Csa_7G429500 PE=4 SV=1	1	0.0053475	55.975	4	KDFLPS(1)QNGIGK	up
Csa_7G429500.7	A0A0A0K8F3	146	S	ENT domain-containing protein OS=Cucumis sativus OX=3659 GN=Csa_7G429500 PE=4 SV=1	0.848842	1.79e-10	134.11	3	LSTSQAIHDPIPS(0.992)PT(0.083)VS(0.849)AS(0.076)R	up
Csa_7G429500.8	A0A0A0K8F3	228	S	ENT domain-containing protein OS=Cucumis sativus OX=3659 GN=Csa_7G429500 PE=4 SV=1	0.930718	2.37e-10	131.25	3	VS(0.931)S(0.069)GALEPAEGATLNPLIGR	up
Csa_7G433220.1	A0A0A0KA77	171	S	Lipoyl-binding domain-containing protein OS=Cucumis sativus OX=3659 GN=Csa_7G433220 PE=4 SV=1	0.802729	1.25e-15	154.65	3	TTSLALVKPEPVS(0.099)S(0.803)S(0.099)PR	up
Csa_7G433220.2	A0A0A0KA77	172	S	Lipoyl-binding domain-containing protein OS=Cucumis sativus OX=3659 GN=Csa_7G433220 PE=4 SV=1	0.982529	7.8e-23	198.84	3	TTSLALVKPEPVS(0.003)S(0.014)S(0.983)PR	up
Csa_7G433900	A0A0A0KA98	326	S	NPH3 domain-containing protein OS=Cucumis sativus OX=3659 GN=Csa_7G433900 PE=3 SV=1	0.989944	8.34e-07	111.03	2	HLDWS(0.99)GS(0.01)IGGGGGR	down
Csa_7G447120	A0A0A0KAI6	791	S	Lactamase_B_4 domain-containing protein OS=Cucumis sativus OX=3659 GN=Csa_7G447120 PE=3 SV=1	0.961157	8.59e-46	268.25	2	GPS(0.039)S(0.961)PVDINAAVPLLK	up
Csa_7G447950.3	A0A0A0K7K2	318	T	Protein kinase domain-containing protein OS=Cucumis sativus OX=3659 GN=Csa_7G447950 PE=4 SV=1	1	0.0172082	67.08	3	RPLT(1)DIEK	up
Csa_7G448800.1	A0A0A0K9E9	241	S	oligouridylate-binding protein 1B-like(predicted) OS=Cucumis sativus OX=3659 GN=Csa_7G448800 PE=4 SV=1	0.994076	8.82e-08	137.91	3	SIAELTNGS(0.006)S(0.994)EDGK	up
Csa_7G451380	A0A0A0KAZ6	173	S	BnaC03g70190D protein(predicted) OS=Cucumis sativus OX=3659 GN=Csa_7G451380 PE=4 SV=1	0.880548	0.0144864	61.765	2	AKS(0.881)IPS(0.119)I	up
Csa_7G451930	A0A0A0K7X0	471	S	Serine/threonine-protein phosphatase 2A 55 kDa regulatory subunit B OS=Cucumis sativus OX=3659 GN=Csa_7G451930 PE=3 SV=1	1	1.38e-30	226.51	3	RGAES(1)PGIDANGNSFDFTTK	up
Csa_7G452990.4	A0A0A0K7B2	87	S	Nuclear pore complex protein NUP35 OS=Cucumis sativus OX=3659 GN=Csa_7G452990 PE=3 SV=1	1	0.0128404	57.175	3	S(1)DPRT(1)PIRR	down
Csa_7G452990.7	A0A0A0K7B2	91	T	Nuclear pore complex protein NUP35 OS=Cucumis sativus OX=3659 GN=Csa_7G452990 PE=3 SV=1	1	0.0128404	57.175	3	S(1)DPRT(1)PIRR	down
Csa6G088160	A0A097IYP1	136	T	Cytochrome P450 OS=Cucumis sativus OX=3659 GN=Csa6G088160 PE=2 SV=1	0.982555	6.08e-07	149.71	2	VS(0.017)T(0.983)LEILCSSR	down
EFTS_Csa1G207310	A0A0A0LTJ3	525	S	Elongation factor Ts, mitochondrial OS=Cucumis sativus OX=3659 GN=EFTS PE=3 SV=1	0.999899	1.94e-22	174.06	4	KAGESSEVKQS(1)EDEQSEEVR	up
EFTS.1_Csa1G207310	A0A0A0LTJ3	334	S	Elongation factor Ts, mitochondrial OS=Cucumis sativus OX=3659 GN=EFTS PE=3 SV=1	0.998501	1.31e-19	191.73	4	KDEDNDKS(0.999)DS(0.001)QFIQGK	up
KATNA1.1_Csa1G050430	A0A0A0KBZ7	144	S	Katanin p60 ATPase-containing subunit A1 OS=Cucumis sativus OX=3659 GN=KATNA1 PE=3 SV=1	1	0.00834345	55.98	2	KS(1)PQDGAWAR	down
MLO.11_Csa6G509690	A0A0A0KRN4	452	S	MLO-like protein OS=Cucumis sativus OX=3659 GN=MLO PE=3 SV=1	1	0.00851737	68.657	3	NWHHS(1)AK	up
PIP2-2_Csa6G445120	V5RE85	5	S	Aquaporin OS=Cucumis sativus OX=3659 GN=PIP2-2 PE=2 SV=1	1	4.32e-08	153.75	3	AKDS(1)DAGAFAAK	up
PIP2-2.1_Csa6G445120	V5RE85	277	S	Aquaporin OS=Cucumis sativus OX=3659 GN=PIP2-2 PE=2 SV=1	0.988359	5.37e-05	120.13	2	ALGS(0.988)FRS(0.385)T(0.626)QS(1)V	up
PIP2-2.2_Csa6G445120	V5RE85	280	S	Aquaporin OS=Cucumis sativus OX=3659 GN=PIP2-2 PE=2 SV=1	0.872074	0.000213864	95.236	2	ALGS(0.007)FRS(0.872)T(0.126)QS(0.995)V	up
PIP2-2.3_Csa6G445120	V5RE85	283	S	Aquaporin OS=Cucumis sativus OX=3659 GN=PIP2-2 PE=2 SV=1	0.999978	0.000134474	102.39	2	ALGS(0.988)FRS(0.385)T(0.626)QS(1)V	up
PIP2-2.4_Csa6G445120	V5RE85	281	T	Aquaporin OS=Cucumis sativus OX=3659 GN=PIP2-2 PE=2 SV=1	0.871674	5.37e-05	120.13	2	ALGS(0.982)FRS(0.076)T(0.872)QS(0.071)V	up
PIP2-3_Csa6G445140	V5RDW7	277	S	Plasma intrinsic protein 2-3 OS=Cucumis sativus OX=3659 GN=PIP2-3 PE=2 SV=1	0.933058	0.000132626	105.79	2	ALGS(0.933)FRS(0.084)S(0.227)T(0.755)AV	up
PIP2-3.1_Csa6G445140	V5RDW7	282	T	Plasma intrinsic protein 2-3 OS=Cucumis sativus OX=3659 GN=PIP2-3 PE=2 SV=1	0.755209	7.76e-05	115.79	2	ALGS(0.933)FRS(0.084)S(0.227)T(0.755)AV	up
ppc1.2_Csa5G577360	J9Y1K3	11	S	Phosphoenolpyruvate carboxylase protein OS=Cucumis sativus OX=3659 GN=ppc1 PE=2 SV=1	1	2.72e-05	124.6	2	MAS(1)IDAQLR	up
SBPase.2_Csa5G198220	C4PAW8	309	S	Sedoheptulose-1,7-bisphosphatase OS=Cucumis sativus OX=3659 GN=SBPase PE=2 SV=1	0.960871	2.3744e-05	100.11	3	GIFTNVT(0.036)S(0.961)PS(0.003)TK	up
SBPase.3_Csa5G198220	C4PAW8	256	S	Sedoheptulose-1,7-bisphosphatase OS=Cucumis sativus OX=3659 GN=SBPase PE=2 SV=1	1	0.0106824	65.348	2	LFS(1)PGNLR	up
SECAD1_Csa6G497350	C1M2W0	4	S	Somatic embryogenesis cinnamyl alcohol dehydrogenase 1 OS=Cucumis sativus OX=3659 GN=SECAD1 PE=2 SV=1	1	0.00172496	73.927	3	GKS(1)PAEQHPK	down
THI1_Csa3G078800	A0A0A0L546	68	S	Thiamine thiazole synthase, chloroplastic OS=Cucumis sativus OX=3659 GN=THI1 PE=3 SV=1	0.999234	0.000292287	86.578	3	FNPIRES(0.999)IVS(0.001)R	down
THI1.1_Csa3G078800	A0A0A0L546	251	S	Thiamine thiazole synthase, chloroplastic OS=Cucumis sativus OX=3659 GN=THI1 PE=3 SV=1	0.999982	6.28e-12	179.56	2	S(1)IGMIDSVPGMK	down
THI1.2_Csa3G078800	A0A0A0L546	327	S	Thiamine thiazole synthase, chloroplastic OS=Cucumis sativus OX=3659 GN=THI1 PE=3 SV=1	0.999985	3.95e-11	124.4	2	SLGEANS(1)IGDEGEMGER	down
TK.5_Csa3G126240	G8EX76	429	S	Chloroplast transketolase OS=Cucumis sativus OX=3659 GN=TK PE=2 SV=1	0.999835	8.75e-08	158.02	2	YTPES(1)PGDATR	down
WRKY37_Csa5G637800	E7CEX8	335	S	WRKY protein OS=Cucumis sativus OX=3659 GN=WRKY37 PE=2 SV=1	0.999997	8.35e-18	151.24	5	SSENVQLGS(1)S(1)DS(0.993)EGRADT(0.007)EITDDRDEDEPNPK	up
WRKY37.1_Csa5G637800	E7CEX8	336	S	WRKY protein OS=Cucumis sativus OX=3659 GN=WRKY37 PE=2 SV=1	0.999966	8.35e-18	151.24	5	SSENVQLGS(1)S(1)DS(0.993)EGRADT(0.007)EITDDRDEDEPNPK	up
WRKY37.2_Csa5G637800	E7CEX8	338	S	WRKY protein OS=Cucumis sativus OX=3659 GN=WRKY37 PE=2 SV=1	0.992691	8.35e-18	151.24	5	SSENVQLGS(1)S(1)DS(0.993)EGRADT(0.007)EITDDRDEDEPNPK	up

## Sheet: (B)cold peptide(diff pattern)
Supplementary Table 6. Same pattern and difference pattern phosphopeptides for proteins
(B) Difference pattern of cold-responsive phosphopeptides for proteins
ID	Protein accession	Position	Amino acid	Protein description	Localization probability	PEP	Score	Charge	Modified sequence	regulate
Csa_1G015850.1	A0A0A0LPQ4	141	S	translation initiation factor eIF-2B subunit delta-like isoform X1(predicted) OS=Cucumis sativus OX=3659 GN=Csa_1G015850 PE=3 SV=1	0.974386	7.88e-26	212.95	3	IAS(0.026)S(0.974)FPGVGIHVGAK	up
Csa_1G015850.4	A0A0A0LPQ4	27	S	translation initiation factor eIF-2B subunit delta-like isoform X1(predicted) OS=Cucumis sativus OX=3659 GN=Csa_1G015850 PE=3 SV=1	1	2.77e-34	237.18	2	QVGFFTLDAPNS(1)PDR	down
Csa_1G015850.5	A0A0A0LPQ4	153	S	translation initiation factor eIF-2B subunit delta-like isoform X1(predicted) OS=Cucumis sativus OX=3659 GN=Csa_1G015850 PE=3 SV=1	0.99986	1.43e-56	255.83	3	S(1)LENSQAVPLQTLETNKPAGVGEK	up
Csa_1G029580.5	A0A0A0LV93	360	S	Protein kinase domain-containing protein OS=Cucumis sativus OX=3659 GN=Csa_1G029580 PE=4 SV=1	0.993061	0.00024031	88.385	3	SEDKPLS(0.007)LS(0.993)WK	down
Csa_1G029580.8	A0A0A0LV93	1040	Y	Protein kinase domain-containing protein OS=Cucumis sativus OX=3659 GN=Csa_1G029580 PE=4 SV=1	0.989728	8.82e-51	252.44	3	VIDLGSSCFETDHLCS(0.01)Y(0.99)VQSR	up
Csa_1G031900.1	A0A0A0LSK4	1013	S	Eukaryotic translation initiation factor 2c OS=Cucumis sativus OX=3659 GN=Csa_1G031900 PE=3 SV=1	0.992622	9.55e-34	217.65	2	FYMEPET(0.177)S(0.823)DS(0.993)GS(0.007)ISSEVAGR	up
Csa_1G031900.2	A0A0A0LSK4	1015	S	Eukaryotic translation initiation factor 2c OS=Cucumis sativus OX=3659 GN=Csa_1G031900 PE=3 SV=1	0.917729	2.1e-50	254.83	2	FYMEPET(0.704)S(0.296)DS(0.016)GS(0.918)IS(0.065)S(0.002)EVAGR	up
Csa_1G031900.4	A0A0A0LSK4	626	S	Eukaryotic translation initiation factor 2c OS=Cucumis sativus OX=3659 GN=Csa_1G031900 PE=3 SV=1	0.988	0.000410073	108.1	2	YVQDS(0.988)VT(0.012)R	down
Csa_1G031900.5	A0A0A0LSK4	1010	T	Eukaryotic translation initiation factor 2c OS=Cucumis sativus OX=3659 GN=Csa_1G031900 PE=3 SV=1	0.877515	2.1e-50	254.83	3	FYMEPET(0.878)S(0.122)DSGSISSEVAGR	up
Csa_1G066530.2	A0A0A0LUC6	552	S	Eukaryotic translation initiation factor-like protein(predicted) OS=Cucumis sativus OX=3659 GN=Csa_1G066530 PE=4 SV=1	0.999507	3.01e-07	105.51	3	KPAEQPKPAS(1)PNTGGMR	down
Csa_1G066530.3	A0A0A0LUC6	607	S	Eukaryotic translation initiation factor-like protein(predicted) OS=Cucumis sativus OX=3659 GN=Csa_1G066530 PE=4 SV=1	1	0.0431174	48.036	2	LMGPS(1)PR	up
Csa_1G066530.5	A0A0A0LUC6	107	S	Eukaryotic translation initiation factor-like protein(predicted) OS=Cucumis sativus OX=3659 GN=Csa_1G066530 PE=4 SV=1	0.991277	0.000505559	104.43	2	T(0.007)IS(0.991)DES(0.002)IR	down
Csa_1G066530.6	A0A0A0LUC6	100	T	Eukaryotic translation initiation factor-like protein(predicted) OS=Cucumis sativus OX=3659 GN=Csa_1G066530 PE=4 SV=1	1	0.000748246	80.905	3	KPLGGVT(1)PPRR	down
Csa_1G257940.1	A0A0A0LTS4	158	S	protein TSS(predicted) OS=Cucumis sativus OX=3659 GN=Csa_1G257940 PE=4 SV=1	0.999817	5.32e-23	181.82	3	ESCLTDYEAALPS(1)PETGDK	up
Csa_1G257940.3	A0A0A0LTS4	1408	S	protein TSS(predicted) OS=Cucumis sativus OX=3659 GN=Csa_1G257940 PE=4 SV=1	0.938485	3.67e-34	233.34	3	GPTLVEVS(0.062)S(0.938)QEIQEK	down
Csa_1G257940.6	A0A0A0LTS4	1346	S	protein TSS(predicted) OS=Cucumis sativus OX=3659 GN=Csa_1G257940 PE=4 SV=1	1	2.97e-32	202.52	3	S(1)APCS(0.999)PAIT(0.001)DQVAK	up
Csa_1G268310	A0A0A0LWL9	529	S	FIP1[V]-like protein isoform X2(predicted) OS=Cucumis sativus OX=3659 GN=Csa_1G268310 PE=4 SV=1	0.999171	0.00046799	103.63	2	GREDS(0.999)YS(0.001)R	up
Csa_1G268310.2	A0A0A0LWL9	631	S	FIP1[V]-like protein isoform X2(predicted) OS=Cucumis sativus OX=3659 GN=Csa_1G268310 PE=4 SV=1	1	6.23e-12	168.69	3	KHTDDAS(1)T(1)DDEQR	down
Csa_1G268310.6	A0A0A0LWL9	592	S	FIP1[V]-like protein isoform X2(predicted) OS=Cucumis sativus OX=3659 GN=Csa_1G268310 PE=4 SV=1	1	1.51e-07	151.66	2	S(1)QENQNSYR	up
Csa_1G268310.7	A0A0A0LWL9	55	S	FIP1[V]-like protein isoform X2(predicted) OS=Cucumis sativus OX=3659 GN=Csa_1G268310 PE=4 SV=1	0.99153	0.000428452	80.387	4	T(0.009)YNKS(0.992)PHS(0.999)PR	down
Csa_1G268310.8	A0A0A0LWL9	58	S	FIP1[V]-like protein isoform X2(predicted) OS=Cucumis sativus OX=3659 GN=Csa_1G268310 PE=4 SV=1	0.999389	0.000428452	80.387	4	T(0.009)YNKS(0.992)PHS(0.999)PR	down
Csa_1G268310.9	A0A0A0LWL9	632	T	FIP1[V]-like protein isoform X2(predicted) OS=Cucumis sativus OX=3659 GN=Csa_1G268310 PE=4 SV=1	1	9.21e-13	183.74	2	KHTDDAS(1)T(1)DDEQR	down
Csa_1G269900.1	A0A0A0LTX3	60	S	Reticulon-like protein OS=Cucumis sativus OX=3659 GN=Csa_1G269900 PE=4 SV=1	1	0.000438365	91.307	3	RIS(1)LEGSEK	up
Csa_1G269900.2	A0A0A0LTX3	107	S	Reticulon-like protein OS=Cucumis sativus OX=3659 GN=Csa_1G269900 PE=4 SV=1	0.837949	0.00925123	64.045	3	S(0.162)KS(0.838)EMVER	down
Csa_1G600110	A0A0A0M2E7	297	S	SHSP domain-containing protein OS=Cucumis sativus OX=3659 GN=Csa_1G600110 PE=3 SV=1	0.999974	0.00486018	58.079	3	RRS(1)EEMGEESGR	down
Csa_1G600110.3	A0A0A0M2E7	230	S	SHSP domain-containing protein OS=Cucumis sativus OX=3659 GN=Csa_1G600110 PE=3 SV=1	0.978678	0.00788409	54.15	3	T(0.197)S(0.197)S(0.627)MGS(0.979)GQPVEDLGK	up
Csa_1G600110.4	A0A0A0M2E7	137	T	SHSP domain-containing protein OS=Cucumis sativus OX=3659 GN=Csa_1G600110 PE=3 SV=1	0.977585	2.34e-07	115.05	4	AQSQPPPSATKPTADPPT(0.022)VRPNT(0.978)PK	down
Csa_1G600970.2	A0A0A0LZV0	154	S	C2H2-type domain-containing protein OS=Cucumis sativus OX=3659 GN=Csa_1G600970 PE=4 SV=1	1	5.91e-19	169.6	3	SGQAS(1)EPNS(1)DDEADNDGKR	down
Csa_1G600970.3	A0A0A0LZV0	571	S	C2H2-type domain-containing protein OS=Cucumis sativus OX=3659 GN=Csa_1G600970 PE=4 SV=1	1	2.06e-29	222.03	2	S(1)YQDLDAPEDEVTVIDYR	up
Csa_1G629070	A0A0A0LXI6	282	S	LOW QUALITY PROTEIN: protein SMG7(predicted) OS=Cucumis sativus OX=3659 GN=Csa_1G629070 PE=4 SV=1	0.999835	0.0122273	55.04	3	ESPLRFS(1)GK	up
Csa_1G629070.1	A0A0A0LXI6	671	S	LOW QUALITY PROTEIN: protein SMG7(predicted) OS=Cucumis sativus OX=3659 GN=Csa_1G629070 PE=4 SV=1	0.984807	0.00964325	67.061	2	NS(0.015)S(0.985)GGDLR	down
Csa_1G659020	A0A0A0M053	177	S	zinc finger CCCH domain-containing protein ZFN-like isoform X1(predicted) OS=Cucumis sativus OX=3659 GN=Csa_1G659020 PE=4 SV=1	0.999999	0.00170139	89.679	2	ASFIPS(1)PR	down
Csa_1G659020.4	A0A0A0M053	350	S	zinc finger CCCH domain-containing protein ZFN-like isoform X1(predicted) OS=Cucumis sativus OX=3659 GN=Csa_1G659020 PE=4 SV=1	0.999829	0.000314422	107.03	3	RLS(1)ISESR	up
Csa_1G659020.5	A0A0A0M053	352	S	zinc finger CCCH domain-containing protein ZFN-like isoform X1(predicted) OS=Cucumis sativus OX=3659 GN=Csa_1G659020 PE=4 SV=1	0.893705	0.00693035	76.345	2	LSIS(0.894)ES(0.106)R	up
Csa_2G005280	A0A0A0LKU9	155	S	Arf-GAP domain-containing protein OS=Cucumis sativus OX=3659 GN=Csa_2G005280 PE=4 SV=1	0.995866	4.31e-15	145.33	3	ADT(0.004)YQGGS(0.996)RS(1)PPYEDR	up
Csa_2G005280.10	A0A0A0LKU9	296	S	Arf-GAP domain-containing protein OS=Cucumis sativus OX=3659 GN=Csa_2G005280 PE=4 SV=1	0.999687	3.26e-11	136.77	3	T(0.001)AS(0.006)S(0.025)S(0.141)S(0.827)LGS(1)ISENVVETK	down
Csa_2G005280.7	A0A0A0LKU9	184	S	Arf-GAP domain-containing protein OS=Cucumis sativus OX=3659 GN=Csa_2G005280 PE=4 SV=1	0.883997	0.00666508	56.29	3	RS(0.116)PGS(0.884)DHENR	down
Csa_2G005280.8	A0A0A0LKU9	225	S	Arf-GAP domain-containing protein OS=Cucumis sativus OX=3659 GN=Csa_2G005280 PE=4 SV=1	0.999999	1.58e-17	202.63	2	VEDGRLS(1)DGDSK	down
Csa_2G005280.9	A0A0A0LKU9	293	S	Arf-GAP domain-containing protein OS=Cucumis sativus OX=3659 GN=Csa_2G005280 PE=4 SV=1	0.999516	2.58e-145	382.82	2	TAS(0.193)S(0.595)S(0.212)S(1)LGSISENVVETK	down
Csa_2G030060.1	A0A0A0LFW3	519	S	ACB domain-containing protein OS=Cucumis sativus OX=3659 GN=Csa_2G030060 PE=4 SV=1	1	7.67e-25	224.64	2	DVES(1)EFEGAQEGK	down
Csa_2G030060.3	A0A0A0LFW3	140	S	ACB domain-containing protein OS=Cucumis sativus OX=3659 GN=Csa_2G030060 PE=4 SV=1	0.999993	4.26e-05	90.718	3	IEPIIENGNS(1)IPETK	up
Csa_2G049880	A0A0A0LJ68	609	S	Protein kinase domain-containing protein OS=Cucumis sativus OX=3659 GN=Csa_2G049880 PE=4 SV=1	1	0.00267938	80.737	2	AMQDGS(1)PR	down
Csa_2G049880.1	A0A0A0LJ68	844	S	Protein kinase domain-containing protein OS=Cucumis sativus OX=3659 GN=Csa_2G049880 PE=4 SV=1	0.990985	1.3e-30	203.56	4	ET(0.004)T(0.006)NEQHS(0.991)S(0.999)NNHVEPELETESENQSSR	up
Csa_2G049880.10	A0A0A0LJ68	301	S	Protein kinase domain-containing protein OS=Cucumis sativus OX=3659 GN=Csa_2G049880 PE=4 SV=1	1	3.14e-57	281.93	2	YSEMEAPWSPALLS(1)PR	down
Csa_2G049880.11	A0A0A0LJ68	214	S	Protein kinase domain-containing protein OS=Cucumis sativus OX=3659 GN=Csa_2G049880 PE=4 SV=1	0.999999	9.09e-06	96.379	3	YVDALNNS(1)NDMNDFVR	up
Csa_2G049880.4	A0A0A0LJ68	1050	S	Protein kinase domain-containing protein OS=Cucumis sativus OX=3659 GN=Csa_2G049880 PE=4 SV=1	1	0.000203927	97.508	3	QHT(1)LVS(1)GGVR	up
Csa_2G049880.7	A0A0A0LJ68	74	S	Protein kinase domain-containing protein OS=Cucumis sativus OX=3659 GN=Csa_2G049880 PE=4 SV=1	0.986766	2.32e-07	117.57	3	SSTPNS(0.002)S(0.011)PIS(0.987)NPGS(1)HDENPR	up
Csa_2G060390	A0A0A0LHB4	785	S	HP domain-containing protein OS=Cucumis sativus OX=3659 GN=Csa_2G060390 PE=4 SV=1	1	7.15e-24	202.69	3	GRS(1)PAFNALAANFENPNAR	down
Csa_2G060390.5	A0A0A0LHB4	241	T	HP domain-containing protein OS=Cucumis sativus OX=3659 GN=Csa_2G060390 PE=4 SV=1	0.98831	2.58e-11	150.36	4	KT(0.988)T(0.009)S(0.003)DEDRPVDSHPTK	up
Csa_2G073020	A0A0A0LJH2	523	S	sister chromatid cohesion 1 protein 4 isoform X1(predicted) OS=Cucumis sativus OX=3659 GN=Csa_2G073020 PE=4 SV=1	0.999922	6.58e-14	184.31	2	AGTEFS(1)EDGQAGFR	down
Csa_2G073020.5	A0A0A0LJH2	952	S	sister chromatid cohesion 1 protein 4 isoform X1(predicted) OS=Cucumis sativus OX=3659 GN=Csa_2G073020 PE=4 SV=1	0.997452	0.00019313	82.877	3	S(0.002)DHNVS(0.997)LVT(0.598)S(0.402)PR	up
Csa_2G118310.11	A0A0A0LHZ3	165	S	MI domain-containing protein OS=Cucumis sativus OX=3659 GN=Csa_2G118310 PE=4 SV=1	0.998585	1.96e-24	222.42	2	T(0.001)SS(0.999)APPNLDEQK	up
Csa_2G118310.12	A0A0A0LHZ3	1105	S	MI domain-containing protein OS=Cucumis sativus OX=3659 GN=Csa_2G118310 PE=4 SV=1	0.764322	6.94e-05	111.66	3	VDRPS(0.236)S(0.764)GGSR	down
Csa_2G118310.15	A0A0A0LHZ3	1021	T	MI domain-containing protein OS=Cucumis sativus OX=3659 GN=Csa_2G118310 PE=4 SV=1	1	9.72e-26	215.65	2	AEPDDWEDAADIAT(1)PK	down
Csa_2G118310.17	A0A0A0LHZ3	990	T	MI domain-containing protein OS=Cucumis sativus OX=3659 GN=Csa_2G118310 PE=4 SV=1	1	5.07e-40	211.25	4	T(0.001)ES(0.029)RS(0.155)S(0.825)S(0.99)VDT(1)EQESNEAIKEDAGALSK	down
Csa_2G118310.2	A0A0A0LHZ3	1668	S	MI domain-containing protein OS=Cucumis sativus OX=3659 GN=Csa_2G118310 PE=4 SV=1	0.999313	0.000277814	111.86	3	HS(0.001)GRS(0.999)FDR	down
Csa_2G118310.5	A0A0A0LHZ3	553	S	MI domain-containing protein OS=Cucumis sativus OX=3659 GN=Csa_2G118310 PE=4 SV=1	0.953841	1.67e-29	224.43	3	SQKPS(0.046)S(0.954)PSLELIPPSQR	down
Csa_2G247040.2	A0A0A0LLY1	154	S	RRM domain-containing protein OS=Cucumis sativus OX=3659 GN=Csa_2G247040 PE=4 SV=1	0.999985	5.87e-06	126.25	3	GSGGGGS(1)EGGWR	up
Csa_2G247040.3	A0A0A0LLY1	41	S	RRM domain-containing protein OS=Cucumis sativus OX=3659 GN=Csa_2G247040 PE=4 SV=1	0.999646	0.000988555	80.17	2	IVS(1)DRETGR	down
Csa_2G263980.2	A0A0A0LJC8	386	S	Translation initiation factor(predicted) OS=Cucumis sativus OX=3659 GN=Csa_2G263980 PE=4 SV=1	1	7.45e-68	289.41	3	KPES(1)VES(1)RPQS(1)AELVEDGPAEEN	up
Csa_2G263980.3	A0A0A0LJC8	389	S	Translation initiation factor(predicted) OS=Cucumis sativus OX=3659 GN=Csa_2G263980 PE=4 SV=1	1	3.41e-32	206.11	3	KPES(1)VES(1)RPQS(1)AELVEDGPAEEN	up
Csa_2G263980.4	A0A0A0LJC8	393	S	Translation initiation factor(predicted) OS=Cucumis sativus OX=3659 GN=Csa_2G263980 PE=4 SV=1	1	7.45e-68	289.41	3	KPES(1)VES(1)RPQS(1)AELVEDGPAEEN	up
Csa_2G263980.6	A0A0A0LJC8	135	S	Translation initiation factor(predicted) OS=Cucumis sativus OX=3659 GN=Csa_2G263980 PE=4 SV=1	0.999994	1.25e-16	189.32	2	YSNSEDS(1)PNSR	down
Csa_2G285390	A0A0A0LLY5	1172	S	WD_REPEATS_REGION domain-containing protein OS=Cucumis sativus OX=3659 GN=Csa_2G285390 PE=4 SV=1	0.859524	2.58e-05	101.05	3	DKPVT(0.114)S(0.86)PT(0.027)VDVK	down
Csa_2G285390.1	A0A0A0LLY5	1103	S	WD_REPEATS_REGION domain-containing protein OS=Cucumis sativus OX=3659 GN=Csa_2G285390 PE=4 SV=1	0.942097	7.08e-07	111.89	4	S(0.114)KAS(0.942)S(0.94)DGDS(0.004)KDNLMGLETLMK	up
Csa_2G285390.2	A0A0A0LLY5	1104	S	WD_REPEATS_REGION domain-containing protein OS=Cucumis sativus OX=3659 GN=Csa_2G285390 PE=4 SV=1	0.940152	7.08e-07	111.89	4	S(0.114)KAS(0.942)S(0.94)DGDS(0.004)KDNLMGLETLMK	up
Csa_2G285390.5	A0A0A0LLY5	1090	T	WD_REPEATS_REGION domain-containing protein OS=Cucumis sativus OX=3659 GN=Csa_2G285390 PE=4 SV=1	0.999286	0.0138701	54.343	3	AT(0.001)GLQT(0.999)PLAK	up
Csa_2G299360	A0A0A0LQ56	841	S	TMF_TATA_bd domain-containing protein OS=Cucumis sativus OX=3659 GN=Csa_2G299360 PE=4 SV=1	1	9.3e-27	222.44	4	AHLHSTAAADHS(1)PIK	down
Csa_2G299360.1	A0A0A0LQ56	847	S	TMF_TATA_bd domain-containing protein OS=Cucumis sativus OX=3659 GN=Csa_2G299360 PE=4 SV=1	0.954892	3.48e-06	133.79	3	RHS(0.955)S(0.043)S(0.002)FENGDMAR	up
Csa_2G299360.2	A0A0A0LQ56	849	S	TMF_TATA_bd domain-containing protein OS=Cucumis sativus OX=3659 GN=Csa_2G299360 PE=4 SV=1	0.971686	2.99e-23	210.02	2	HSS(0.028)S(0.972)FENGDMAR	up
Csa_2G349620.1	A0A0A0LKJ9	447	S	eukaryotic translation initiation factor 4B2(predicted) OS=Cucumis sativus OX=3659 GN=Csa_2G349620 PE=4 SV=1	0.999999	8.19e-05	101.75	3	ATERPGS(1)GAGR	down
Csa_2G349620.15	A0A0A0LKJ9	303	T	eukaryotic translation initiation factor 4B2(predicted) OS=Cucumis sativus OX=3659 GN=Csa_2G349620 PE=4 SV=1	0.754102	0.000132336	98.676	3	T(0.001)S(0.001)RPT(0.754)S(0.241)AHS(0.002)S(0.001)R	down
Csa_2G349620.3	A0A0A0LKJ9	478	S	eukaryotic translation initiation factor 4B2(predicted) OS=Cucumis sativus OX=3659 GN=Csa_2G349620 PE=4 SV=1	0.999952	6.25e-30	225.66	3	ATVFPERPPS(1)QGS(1)FDESR	down
Csa_2G349620.4	A0A0A0LKJ9	482	S	eukaryotic translation initiation factor 4B2(predicted) OS=Cucumis sativus OX=3659 GN=Csa_2G349620 PE=4 SV=1	0.938004	4.13e-24	205.72	2	ATVFPERPPS(0.958)QGS(0.104)FDES(0.938)R	down
Csa_2G349620.5	A0A0A0LKJ9	56	S	eukaryotic translation initiation factor 4B2(predicted) OS=Cucumis sativus OX=3659 GN=Csa_2G349620 PE=4 SV=1	0.9789	1.24e-05	97.188	3	MS(0.979)LS(0.021)EFTMGTLTGPGTGGR	up
Csa_2G351700.5	A0A0A0LN17	61	S	Glycine cleavage system P protein OS=Cucumis sativus OX=3659 GN=Csa_2G351700 PE=3 SV=1	0.772	0.0153559	63.227	2	S(0.228)DS(0.772)FLHR	down
Csa_2G351700.6	A0A0A0LN17	76	S	Glycine cleavage system P protein OS=Cucumis sativus OX=3659 GN=Csa_2G351700 PE=3 SV=1	0.972981	0.000704889	73.448	3	S(0.026)IS(0.973)VEALKPSDTFPR	up
Csa_2G352400.1	A0A0A0LKH0	207	S	ENTH domain-containing protein OS=Cucumis sativus OX=3659 GN=Csa_2G352400 PE=4 SV=1	0.999975	0.000971363	91.549	4	SSDRDS(1)FRK	down
Csa_2G352400.2	A0A0A0LKH0	352	S	ENTH domain-containing protein OS=Cucumis sativus OX=3659 GN=Csa_2G352400 PE=4 SV=1	1	0.0120622	68.355	3	EPNS(1)PLK	down
Csa_2G352400.3	A0A0A0LKH0	273	S	ENTH domain-containing protein OS=Cucumis sativus OX=3659 GN=Csa_2G352400 PE=4 SV=1	0.804352	1.82e-17	142.22	4	KSNDSANQTSSFSAST(0.01)PT(0.185)NNS(0.804)DDDFDDFDPR	up
Csa_2G361560.1	A0A0A0LRG9	659	S	GYF domain-containing protein OS=Cucumis sativus OX=3659 GN=Csa_2G361560 PE=4 SV=1	1	0.0002936	84.508	3	AKPPPGFS(1)GPK	down
Csa_2G361560.2	A0A0A0LRG9	1496	S	GYF domain-containing protein OS=Cucumis sativus OX=3659 GN=Csa_2G361560 PE=4 SV=1	0.995553	9.12e-40	247.02	3	PSAPVPSGDVPVGS(0.004)S(0.996)PNEK	up
Csa_2G361560.9	A0A0A0LRG9	1444	S	GYF domain-containing protein OS=Cucumis sativus OX=3659 GN=Csa_2G361560 PE=4 SV=1	0.946307	6.97e-06	126.26	2	VSDSVQIAS(0.054)S(0.946)PR	down
Csa_2G370380	A0A0A0LLS1	1802	S	E3 ubiquitin-protein ligase UPL2-like isoform X1(predicted) OS=Cucumis sativus OX=3659 GN=Csa_2G370380 PE=4 SV=1	0.840249	8.06e-07	121.42	3	AS(0.16)S(0.84)DMDIDVSAVK	up
Csa_2G370380.12	A0A0A0LLS1	2048	T	E3 ubiquitin-protein ligase UPL2-like isoform X1(predicted) OS=Cucumis sativus OX=3659 GN=Csa_2G370380 PE=4 SV=1	0.989924	3.06e-41	226.94	3	GDSS(0.002)S(0.008)KT(0.99)PDHNQPGGENIGETPR	up
Csa_2G370380.6	A0A0A0LLS1	992	S	E3 ubiquitin-protein ligase UPL2-like isoform X1(predicted) OS=Cucumis sativus OX=3659 GN=Csa_2G370380 PE=4 SV=1	0.989721	1.5e-23	198.46	2	MS(0.008)S(0.99)DS(0.002)S(0.001)SLLQFGVGNQGLR	down
Csa_2G442260	A0A0A0LRJ0	751	S	WEB family protein At3g02930, chloroplastic(predicted) OS=Cucumis sativus OX=3659 GN=Csa_2G442260 PE=4 SV=1	1	1.56e-05	97.271	3	FEFPWVGNGAS(1)DEK	up
Csa_2G442260.1	A0A0A0LRJ0	701	S	WEB family protein At3g02930, chloroplastic(predicted) OS=Cucumis sativus OX=3659 GN=Csa_2G442260 PE=4 SV=1	1	1.03e-34	224.91	3	QTMENGEPT(1)DS(1)EKDYDLLPK	down
Csa_2G442260.2	A0A0A0LRJ0	51	S	WEB family protein At3g02930, chloroplastic(predicted) OS=Cucumis sativus OX=3659 GN=Csa_2G442260 PE=4 SV=1	1	7.37e-06	139.98	3	LSIDRS(1)PR	down
Csa_2G442260.3	A0A0A0LRJ0	364	S	WEB family protein At3g02930, chloroplastic(predicted) OS=Cucumis sativus OX=3659 GN=Csa_2G442260 PE=4 SV=1	0.890473	3.6134e-05	119.87	2	S(0.002)AS(0.89)ES(0.103)LDS(0.004)VMK	down
Csa_2G442260.6	A0A0A0LRJ0	699	T	WEB family protein At3g02930, chloroplastic(predicted) OS=Cucumis sativus OX=3659 GN=Csa_2G442260 PE=4 SV=1	0.99999	3.94e-41	229.6	4	QTMENGEPT(1)DS(1)EKDYDLLPK	down
Csa_2G442260.7	A0A0A0LRJ0	70	T	WEB family protein At3g02930, chloroplastic(predicted) OS=Cucumis sativus OX=3659 GN=Csa_2G442260 PE=4 SV=1	1	0.0332162	51.066	3	VAT(1)PPDK	down
Csa_3G002900.5	A0A0A0L688	200	S	Hop-interacting protein THI002(predicted) OS=Cucumis sativus OX=3659 GN=Csa_3G002900 PE=4 SV=1	1	0.000727196	97.163	2	RYAS(1)AIER	down
Csa_3G002900.8	A0A0A0L688	119	T	Hop-interacting protein THI002(predicted) OS=Cucumis sativus OX=3659 GN=Csa_3G002900 PE=4 SV=1	0.960248	0.000486938	89.624	4	KDEGS(0.039)RT(0.96)FTMR	up
Csa_3G019910.1	A0A0A0L6U2	453	S	DWNN domain-containing protein OS=Cucumis sativus OX=3659 GN=Csa_3G019910 PE=4 SV=1	1	4.55e-07	107.34	3	EQAS(1)QGS(1)ALIVDEEVQQK	down
Csa_3G019910.11	A0A0A0L6U2	778	S	DWNN domain-containing protein OS=Cucumis sativus OX=3659 GN=Csa_3G019910 PE=4 SV=1	0.82472	3.39e-08	140.28	3	S(0.014)S(0.059)S(0.103)S(0.825)NGYYDDYKPK	up
Csa_3G019910.12	A0A0A0L6U2	284	S	DWNN domain-containing protein OS=Cucumis sativus OX=3659 GN=Csa_3G019910 PE=4 SV=1	1	2.54e-14	171.26	3	S(1)VGDLPPELHCPLCK	down
Csa_3G019910.13	A0A0A0L6U2	387	S	DWNN domain-containing protein OS=Cucumis sativus OX=3659 GN=Csa_3G019910 PE=4 SV=1	0.983288	6.56e-05	110.44	3	VPS(0.983)PT(0.018)LS(0.998)AAS(1)K	down
Csa_3G019910.14	A0A0A0L6U2	391	S	DWNN domain-containing protein OS=Cucumis sativus OX=3659 GN=Csa_3G019910 PE=4 SV=1	0.998364	6.56e-05	105.19	3	VPS(0.983)PT(0.018)LS(0.998)AAS(1)K	down
Csa_3G019910.15	A0A0A0L6U2	394	S	DWNN domain-containing protein OS=Cucumis sativus OX=3659 GN=Csa_3G019910 PE=4 SV=1	0.999984	0.000205396	98.642	3	VPS(0.389)PT(0.613)LS(0.998)AAS(1)KGER	down
Csa_3G019910.16	A0A0A0L6U2	439	S	DWNN domain-containing protein OS=Cucumis sativus OX=3659 GN=Csa_3G019910 PE=4 SV=1	0.999999	4.69e-05	83.064	3	VVDES(1)EAT(1)HES(0.989)IS(0.011)VK	down
Csa_3G019910.17	A0A0A0L6U2	445	S	DWNN domain-containing protein OS=Cucumis sativus OX=3659 GN=Csa_3G019910 PE=4 SV=1	0.998354	3.81e-11	146.68	3	VVDES(0.001)EAT(0.999)HES(0.998)IS(0.002)VK	down
Csa_3G019910.2	A0A0A0L6U2	456	S	DWNN domain-containing protein OS=Cucumis sativus OX=3659 GN=Csa_3G019910 PE=4 SV=1	1	4.55e-07	107.34	3	EQAS(1)QGS(1)ALIVDEEVQQK	down
Csa_3G019910.21	A0A0A0L6U2	442	T	DWNN domain-containing protein OS=Cucumis sativus OX=3659 GN=Csa_3G019910 PE=4 SV=1	0.999964	3.81e-11	146.68	3	VVDES(1)EAT(1)HES(0.989)IS(0.011)VK	down
Csa_3G045180.10	A0A0A0L4T2	862	S	enhancer of mRNA-decapping protein 4(predicted) OS=Cucumis sativus OX=3659 GN=Csa_3G045180 PE=4 SV=1	1	1.7949e-05	125.93	2	GEPQNLS(1)LENK	up
Csa_3G045180.3	A0A0A0L4T2	621	S	enhancer of mRNA-decapping protein 4(predicted) OS=Cucumis sativus OX=3659 GN=Csa_3G045180 PE=4 SV=1	0.99999	2.33e-43	210.25	3	ADS(0.006)S(0.031)VS(0.963)QDS(1)AGVEGLAALFPSGSKPTDTPFTSSTPR	down
Csa_3G045180.7	A0A0A0L4T2	875	S	enhancer of mRNA-decapping protein 4(predicted) OS=Cucumis sativus OX=3659 GN=Csa_3G045180 PE=4 SV=1	1	1.13e-56	277.64	2	YFCS(1)QAS(1)DLGMEVAR	up
Csa_3G045180.8	A0A0A0L4T2	846	S	enhancer of mRNA-decapping protein 4(predicted) OS=Cucumis sativus OX=3659 GN=Csa_3G045180 PE=4 SV=1	1	5.02e-26	211.43	2	S(1)PQNGEYGSR	up
Csa_3G062570.1	A0A0A0L293	233	S	heterogeneous nuclear ribonucleoprotein 1(predicted) OS=Cucumis sativus OX=3659 GN=Csa_3G062570 PE=4 SV=1	0.999991	4.25e-10	164.31	2	LS(1)PIISSR	up
Csa_3G062570.2	A0A0A0L293	99	S	heterogeneous nuclear ribonucleoprotein 1(predicted) OS=Cucumis sativus OX=3659 GN=Csa_3G062570 PE=4 SV=1	0.992991	2.37e-08	143.69	2	SSGSIHGS(0.993)PS(0.007)SGR	down
Csa_3G117930.1	A0A0A0L3M1	1572	S	CCR4-NOT transcription complex subunit 1(predicted) OS=Cucumis sativus OX=3659 GN=Csa_3G117930 PE=4 SV=1	0.997634	8.12e-09	156.72	2	LATT(0.001)IS(0.998)EPS(0.001)LTTR	up
Csa_3G117930.3	A0A0A0L3M1	2103	T	CCR4-NOT transcription complex subunit 1(predicted) OS=Cucumis sativus OX=3659 GN=Csa_3G117930 PE=4 SV=1	0.989943	0.00715897	58.511	3	LPDPS(0.01)T(0.99)PNLK	down
Csa_3G119290	A0A0A0L5T3	294	S	microtubule-associated protein RP/EB family member 1-like(predicted) OS=Cucumis sativus OX=3659 GN=Csa_3G119290 PE=4 SV=1	1	0.0002291	87.138	3	DPGLHLAFGS(1)K	up
Csa_3G119290.4	A0A0A0L5T3	75	S	microtubule-associated protein RP/EB family member 1-like(predicted) OS=Cucumis sativus OX=3659 GN=Csa_3G119290 PE=4 SV=1	0.991056	2.29e-05	127.34	4	KFS(0.007)S(0.029)PPS(0.973)S(0.991)PK	down
Csa_3G119290.8	A0A0A0L5T3	64	S	microtubule-associated protein RP/EB family member 1-like(predicted) OS=Cucumis sativus OX=3659 GN=Csa_3G119290 PE=4 SV=1	0.987323	0.00127926	104.05	3	LS(0.013)S(0.987)PVKK	down
Csa_3G271320	A0A0A0L9T1	296	S	Uridine kinase OS=Cucumis sativus OX=3659 GN=Csa_3G271320 PE=3 SV=1	0.993395	0.021682	48.288	3	DIS(0.993)KHDFVFY(0.01)S(0.996)DR	up
Csa_3G271320.1	A0A0A0L9T1	304	S	Uridine kinase OS=Cucumis sativus OX=3659 GN=Csa_3G271320 PE=3 SV=1	0.996268	0.021682	48.288	3	DIS(0.993)KHDFVFY(0.01)S(0.996)DR	up
Csa_3G271320.2	A0A0A0L9T1	31	S	Uridine kinase OS=Cucumis sativus OX=3659 GN=Csa_3G271320 PE=3 SV=1	0.999913	8.01e-14	166.38	2	LAS(1)PPSS(0.001)S(0.001)T(0.001)S(0.055)S(0.943)PAHR	down
Csa_3G271320.3	A0A0A0L9T1	39	S	Uridine kinase OS=Cucumis sativus OX=3659 GN=Csa_3G271320 PE=3 SV=1	0.942627	8.01e-14	166.38	2	LAS(1)PPSS(0.001)S(0.001)T(0.001)S(0.055)S(0.943)PAHR	down
Csa_3G426330	A0A0A0LD88	86	S	FHA domain-containing protein OS=Cucumis sativus OX=3659 GN=Csa_3G426330 PE=4 SV=1	0.967082	8.11e-05	95.067	3	APEKS(0.967)S(0.033)DRDHER	up
Csa_3G426330.1	A0A0A0LD88	109	S	FHA domain-containing protein OS=Cucumis sativus OX=3659 GN=Csa_3G426330 PE=4 SV=1	1	4.16e-05	82.635	3	VS(1)DRELGGER	down
Csa_3G426330.10	A0A0A0LD88	153	S	FHA domain-containing protein OS=Cucumis sativus OX=3659 GN=Csa_3G426330 PE=4 SV=1	1	4.7e-05	112.34	2	HRS(1)PS(1)PQPDAK	down
Csa_3G426330.11	A0A0A0LD88	155	S	FHA domain-containing protein OS=Cucumis sativus OX=3659 GN=Csa_3G426330 PE=4 SV=1	1	4.7e-05	112.34	2	HRS(1)PS(1)PQPDAK	down
Csa_3G426330.2	A0A0A0LD88	293	S	FHA domain-containing protein OS=Cucumis sativus OX=3659 GN=Csa_3G426330 PE=4 SV=1	0.995496	4.57e-17	185.85	3	QVEKEQS(0.995)DGT(0.004)LSK	down
Csa_3G426330.3	A0A0A0LD88	99	S	FHA domain-containing protein OS=Cucumis sativus OX=3659 GN=Csa_3G426330 PE=4 SV=1	1	0.00120771	71.601	4	GRGS(1)DKEAHQER	down
Csa_3G426330.7	A0A0A0LD88	11	S	FHA domain-containing protein OS=Cucumis sativus OX=3659 GN=Csa_3G426330 PE=4 SV=1	0.997265	9.23e-07	123.83	2	SVSDDS(0.003)ES(0.997)LGR	up
Csa_3G426390	A0A0A0LBK8	213	S	microtubule-associated protein TORTIFOLIA1(predicted) OS=Cucumis sativus OX=3659 GN=Csa_3G426390 PE=4 SV=1	0.998455	6.3e-38	238.17	3	AYNVNDQNDVS(0.002)QRES(0.998)S(1)GAR	up
Csa_3G426390.1	A0A0A0LBK8	214	S	microtubule-associated protein TORTIFOLIA1(predicted) OS=Cucumis sativus OX=3659 GN=Csa_3G426390 PE=4 SV=1	0.999874	1.73e-07	117.4	3	AYNVNDQNDVS(0.002)QRES(0.998)S(1)GAR	up
Csa_3G426390.2	A0A0A0LBK8	218	S	microtubule-associated protein TORTIFOLIA1(predicted) OS=Cucumis sativus OX=3659 GN=Csa_3G426390 PE=4 SV=1	0.982034	0.0050796	58.079	3	ES(0.004)S(0.003)GARS(0.982)DFS(0.011)K	up
Csa_3G426390.4	A0A0A0LBK8	227	S	microtubule-associated protein TORTIFOLIA1(predicted) OS=Cucumis sativus OX=3659 GN=Csa_3G426390 PE=4 SV=1	0.997001	4.85e-24	209.19	2	MDAQS(0.997)ES(0.288)S(0.712)FINS(0.003)K	up
Csa_3G426390.5	A0A0A0LBK8	230	S	microtubule-associated protein TORTIFOLIA1(predicted) OS=Cucumis sativus OX=3659 GN=Csa_3G426390 PE=4 SV=1	0.920454	0.000125192	83.229	3	MDAQS(0.963)ES(0.116)S(0.92)FINSK	up
Csa_3G426390.6	A0A0A0LBK8	383	S	microtubule-associated protein TORTIFOLIA1(predicted) OS=Cucumis sativus OX=3659 GN=Csa_3G426390 PE=4 SV=1	0.999957	1.85e-07	149	3	S(1)LDASIDNR	up
Csa_3G426390.7	A0A0A0LBK8	47	S	microtubule-associated protein TORTIFOLIA1(predicted) OS=Cucumis sativus OX=3659 GN=Csa_3G426390 PE=4 SV=1	0.999967	8.41e-12	166.9	2	SDMTTANS(1)PQGGR	down
Csa_3G535630	A0A0A0L866	365	S	CCHC-type domain-containing protein OS=Cucumis sativus OX=3659 GN=Csa_3G535630 PE=4 SV=1	0.933901	9.83e-17	162.89	5	GRS(0.934)S(0.865)HS(0.871)KS(0.752)PAHPPY(0.228)S(0.119)GS(0.116)S(0.107)FGS(0.004)Y(0.004)DSYQNK	up
Csa_3G535630.1	A0A0A0L866	366	S	CCHC-type domain-containing protein OS=Cucumis sativus OX=3659 GN=Csa_3G535630 PE=4 SV=1	0.864643	9.83e-17	162.89	5	GRS(0.934)S(0.865)HS(0.871)KS(0.752)PAHPPY(0.228)S(0.119)GS(0.116)S(0.107)FGS(0.004)Y(0.004)DSYQNK	up
Csa_3G535630.10	A0A0A0L866	298	S	CCHC-type domain-containing protein OS=Cucumis sativus OX=3659 GN=Csa_3G535630 PE=4 SV=1	0.882596	0.0351694	45.452	3	S(0.112)RS(0.883)PDRS(0.006)PAGSR	down
Csa_3G535630.11	A0A0A0L866	376	Y	CCHC-type domain-containing protein OS=Cucumis sativus OX=3659 GN=Csa_3G535630 PE=4 SV=1	0.805903	9.28e-15	160.52	5	GRS(0.457)S(0.47)HS(0.271)KS(0.834)PAHPPY(0.806)S(0.13)GS(0.017)S(0.015)FGSYDSYQNK	up
Csa_3G535630.2	A0A0A0L866	368	S	CCHC-type domain-containing protein OS=Cucumis sativus OX=3659 GN=Csa_3G535630 PE=4 SV=1	0.945928	9.51e-49	231.67	4	S(0.475)S(0.529)HS(0.946)KS(0.167)PAHPPY(0.301)S(0.221)GS(0.162)S(0.139)FGS(0.057)Y(0.002)DSYQNK	up
Csa_3G535630.3	A0A0A0L866	370	S	CCHC-type domain-containing protein OS=Cucumis sativus OX=3659 GN=Csa_3G535630 PE=4 SV=1	0.988079	9.51e-49	231.67	4	S(0.058)S(0.058)HS(0.896)KS(0.988)PAHPPYS(0.001)GSSFGSYDSYQNK	up
Csa_3G535630.4	A0A0A0L866	294	S	CCHC-type domain-containing protein OS=Cucumis sativus OX=3659 GN=Csa_3G535630 PE=4 SV=1	0.988063	0.00497179	64.918	3	GSSSS(0.012)HMS(0.988)R	up
Csa_3G535630.6	A0A0A0L866	145	S	CCHC-type domain-containing protein OS=Cucumis sativus OX=3659 GN=Csa_3G535630 PE=4 SV=1	1	1.31e-47	237.01	4	S(1)HAGS(1)DEEDEPRDPNAVPTDFTSR	up
Csa_3G535630.8	A0A0A0L866	316	S	CCHC-type domain-containing protein OS=Cucumis sativus OX=3659 GN=Csa_3G535630 PE=4 SV=1	0.982545	3.87e-16	155.39	4	S(0.013)DVHRS(0.983)HS(0.91)GPT(0.095)NASQFQPR	up
Csa_3G535630.9	A0A0A0L866	318	S	CCHC-type domain-containing protein OS=Cucumis sativus OX=3659 GN=Csa_3G535630 PE=4 SV=1	0.983295	3.87e-16	173.35	3	S(0.016)HS(0.983)GPT(0.001)NASQFQPR	up
Csa_3G748210	A0A0A0LGG6	28	S	TRASH domain-containing protein OS=Cucumis sativus OX=3659 GN=Csa_3G748210 PE=4 SV=1	1	1.17e-06	138.81	3	ADS(1)QVFLFANSK	down
Csa_3G748210.1	A0A0A0LGG6	84	S	TRASH domain-containing protein OS=Cucumis sativus OX=3659 GN=Csa_3G748210 PE=4 SV=1	0.999974	1.13e-24	224.59	2	S(1)IVGATLEVIQK	up
Csa_3G782650	A0A0A0LET0	1394	S	Protein virilizer(predicted) OS=Cucumis sativus OX=3659 GN=Csa_3G782650 PE=4 SV=1	0.95039	6.66e-16	155.86	3	FLFGFSDAVDGVNDS(0.05)S(0.95)PK	up
Csa_3G782650.2	A0A0A0LET0	1821	S	Protein virilizer(predicted) OS=Cucumis sativus OX=3659 GN=Csa_3G782650 PE=4 SV=1	0.999999	1.18e-47	238.85	3	NS(1)PQHLGSGPPPSIGSQGFYEQQR	down
Csa_3G783840.11	A0A0A0LBN2	120	S	TPX2 domain-containing protein OS=Cucumis sativus OX=3659 GN=Csa_3G783840 PE=4 SV=1	0.996021	7.1e-05	102.45	2	VLSQS(0.004)LS(0.996)FPAR	up
Csa_3G783840.6	A0A0A0LBN2	259	S	TPX2 domain-containing protein OS=Cucumis sativus OX=3659 GN=Csa_3G783840 PE=4 SV=1	1	5.97e-08	157.43	2	RNS(1)CPGFAFR	up
Csa_3G783840.7	A0A0A0LBN2	363	S	TPX2 domain-containing protein OS=Cucumis sativus OX=3659 GN=Csa_3G783840 PE=4 SV=1	0.999577	2.49e-18	201.63	2	NSTAEAGTSVHS(1)PR	down
Csa_3G816020	A0A0A0LEP4	149	S	Arf-GAP domain-containing protein OS=Cucumis sativus OX=3659 GN=Csa_3G816020 PE=4 SV=1	0.835908	1.61e-41	237.33	3	AS(0.154)S(0.836)YHS(0.01)YS(0.003)QS(0.997)PPYDYQYEDR	up
Csa_3G816020.1	A0A0A0LEP4	156	S	Arf-GAP domain-containing protein OS=Cucumis sativus OX=3659 GN=Csa_3G816020 PE=4 SV=1	0.99997	1.61e-41	237.33	3	ASSYHSYSQS(1)PPYDYQYEDR	up
Csa_3G816020.10	A0A0A0LEP4	201	S	Arf-GAP domain-containing protein OS=Cucumis sativus OX=3659 GN=Csa_3G816020 PE=4 SV=1	0.997123	1.16e-10	130.26	3	VS(0.001)GS(0.009)VFS(0.991)PGRLS(0.997)DQT(0.003)YDDR	down
Csa_3G824890.10	A0A0A0LF79	168	S	Latex abundant protein 1(predicted) OS=Cucumis sativus OX=3659 GN=Csa_3G824890 PE=4 SV=1	0.999987	1.06e-28	204.53	3	KQES(0.014)ES(0.986)YGS(1)QEYGSGGYGGR	up
Csa_3G824890.11	A0A0A0LF79	173	S	Latex abundant protein 1(predicted) OS=Cucumis sativus OX=3659 GN=Csa_3G824890 PE=4 SV=1	1	8.68e-42	242.5	3	KQESESYGSQEYGS(1)GGYGGR	up
Csa_3G824890.13	A0A0A0LF79	89	S	Latex abundant protein 1(predicted) OS=Cucumis sativus OX=3659 GN=Csa_3G824890 PE=4 SV=1	0.999816	1.42e-23	196.95	4	PKPHS(1)YGAPSGEQGYGSSR	up
Csa_3G824890.15	A0A0A0LF79	115	S	Latex abundant protein 1(predicted) OS=Cucumis sativus OX=3659 GN=Csa_3G824890 PE=4 SV=1	0.972843	5.98e-22	164.04	2	PQPAYGFQPS(0.027)GS(0.973)EYGSEGYR	up
Csa_3G824890.16	A0A0A0LF79	119	S	Latex abundant protein 1(predicted) OS=Cucumis sativus OX=3659 GN=Csa_3G824890 PE=4 SV=1	1	3.07e-51	265.36	2	PQPAYGFQPSGSEYGS(1)EGYR	up
Csa_3G824890.19	A0A0A0LF79	220	S	Latex abundant protein 1(predicted) OS=Cucumis sativus OX=3659 GN=Csa_3G824890 PE=4 SV=1	0.999993	7.62e-33	229.44	3	RQS(1)ESEEYGSGR	up
Csa_3G824890.23	A0A0A0LF79	261	S	Latex abundant protein 1(predicted) OS=Cucumis sativus OX=3659 GN=Csa_3G824890 PE=4 SV=1	0.999132	0.00011898	87.232	3	RPS(0.999)Y(0.001)GRS(0.999)EEEDY(0.001)R	down
Csa_3G824890.27	A0A0A0LF79	152	Y	Latex abundant protein 1(predicted) OS=Cucumis sativus OX=3659 GN=Csa_3G824890 PE=4 SV=1	0.9892	6.41e-06	98.188	3	KQESESYGS(0.002)GEY(0.989)GS(0.009)GGYR	down
Csa_3G824890.8	A0A0A0LF79	154	S	Latex abundant protein 1(predicted) OS=Cucumis sativus OX=3659 GN=Csa_3G824890 PE=4 SV=1	0.999997	3.41e-47	258.83	3	KQESES(0.002)YGS(0.998)GEYGS(1)GGYR	up
Csa_3G824890.9	A0A0A0LF79	165	S	Latex abundant protein 1(predicted) OS=Cucumis sativus OX=3659 GN=Csa_3G824890 PE=4 SV=1	0.985918	4.03e-36	227.49	3	KQES(0.014)ES(0.986)YGS(1)QEYGSGGYGGR	up
Csa_3G840350.1	A0A0A0LD38	117	S	Protein kinase domain-containing protein OS=Cucumis sativus OX=3659 GN=Csa_3G840350 PE=4 SV=1	0.780173	1.41e-05	94.845	4	KVS(0.78)S(0.22)EGGGAEPLVK	down
Csa_3G840350.2	A0A0A0LD38	118	S	Protein kinase domain-containing protein OS=Cucumis sativus OX=3659 GN=Csa_3G840350 PE=4 SV=1	0.915204	2.19e-07	120.71	3	KVS(0.085)S(0.915)EGGGAEPLVK	down
Csa_3G840350.3	A0A0A0LD38	192	S	Protein kinase domain-containing protein OS=Cucumis sativus OX=3659 GN=Csa_3G840350 PE=4 SV=1	0.86754	3.29e-18	172.34	3	QS(0.868)FS(0.132)NTEVSECASSIEK	up
Csa_3G866460.2	A0A0A0LE64	622	S	DUF4005 domain-containing protein OS=Cucumis sativus OX=3659 GN=Csa_3G866460 PE=4 SV=1	0.978183	6.13e-16	156.58	3	EQDAETGNYRS(1)S(1)PS(0.022)AS(0.978)PR	down
Csa_3G866460.3	A0A0A0LE64	18	S	DUF4005 domain-containing protein OS=Cucumis sativus OX=3659 GN=Csa_3G866460 PE=4 SV=1	0.861899	2.4e-75	296.49	4	IIACGGDS(0.138)S(0.862)DKDDIDISESK	up
Csa_3G866460.5	A0A0A0LE64	696	S	DUF4005 domain-containing protein OS=Cucumis sativus OX=3659 GN=Csa_3G866460 PE=4 SV=1	1	1.47e-18	181.88	3	RNS(1)FGS(1)ARS(1)DHIEEESR	down
Csa_4G000750.3	A0A0A0KV12	335	S	Btz domain containing protein(predicted) OS=Cucumis sativus OX=3659 GN=Csa_4G000750 PE=4 SV=1	0.96282	0.00130496	107.29	2	VEALLS(0.037)S(0.963)	up
Csa_4G000750.4	A0A0A0KV12	318	T	Btz domain containing protein(predicted) OS=Cucumis sativus OX=3659 GN=Csa_4G000750 PE=4 SV=1	1	1.11e-09	122.94	4	HDLFHEANRS(1)PT(1)PKNEEDQIAK	down
Csa_4G001670	A0A0A0KT42	692	S	Chloroplast protein import component Toc159 OS=Cucumis sativus OX=3659 GN=Csa_4G001670 PE=4 SV=1	1	4.69e-16	156.31	3	AS(1)GAGS(1)HS(0.996)GAES(0.004)SIDHSQR	down
Csa_4G001670.14	A0A0A0KT42	237	S	Chloroplast protein import component Toc159 OS=Cucumis sativus OX=3659 GN=Csa_4G001670 PE=4 SV=1	1	4.63e-11	166.86	2	S(1)VPEESVDGGK	down
Csa_4G001670.5	A0A0A0KT42	750	S	Chloroplast protein import component Toc159 OS=Cucumis sativus OX=3659 GN=Csa_4G001670 PE=4 SV=1	1	1.72e-47	265.52	3	DAGS(1)DGGPITVTTQDGSR	up
Csa_4G001670.6	A0A0A0KT42	609	S	Chloroplast protein import component Toc159 OS=Cucumis sativus OX=3659 GN=Csa_4G001670 PE=4 SV=1	0.994702	1.88e-34	228.65	2	EDVPGDVES(0.995)EPS(0.005)QEDR	down
Csa_4G001670.8	A0A0A0KT42	628	S	Chloroplast protein import component Toc159 OS=Cucumis sativus OX=3659 GN=Csa_4G001670 PE=4 SV=1	1	0.00043452	81.615	3	ESIPDNAS(1)VK	down
Csa_4G011600.10	A0A0A0KU30	550	S	DUF4005 domain-containing protein OS=Cucumis sativus OX=3659 GN=Csa_4G011600 PE=4 SV=1	0.992867	0.0224408	46.569	3	S(0.021)VGNFS(0.979)FAS(0.993)LPT(0.007)GVR	up
Csa_4G011600.2	A0A0A0KU30	451	S	DUF4005 domain-containing protein OS=Cucumis sativus OX=3659 GN=Csa_4G011600 PE=4 SV=1	1	0.000584983	101.38	2	ALS(1)PFDMR	up
Csa_4G011600.4	A0A0A0KU30	527	S	DUF4005 domain-containing protein OS=Cucumis sativus OX=3659 GN=Csa_4G011600 PE=4 SV=1	0.885867	8.25e-16	149.07	2	GLMS(0.114)S(0.886)PK	up
Csa_4G011600.5	A0A0A0KU30	424	S	DUF4005 domain-containing protein OS=Cucumis sativus OX=3659 GN=Csa_4G011600 PE=4 SV=1	1	0.0226303	53.576	3	PARS(1)PLR	up
Csa_4G011600.8	A0A0A0KU30	385	S	DUF4005 domain-containing protein OS=Cucumis sativus OX=3659 GN=Csa_4G011600 PE=4 SV=1	0.943049	0.000110764	103.88	2	S(0.057)S(0.943)PRS(0.162)PS(0.742)S(0.096)NIR	down
Csa_4G017040.1	A0A0A0KZ33	273	S	ENTH domain-containing protein OS=Cucumis sativus OX=3659 GN=Csa_4G017040 PE=4 SV=1	1	3.56e-09	149.42	3	NS(1)GARPDEPSQVGR	down
Csa_4G017040.5	A0A0A0KZ33	174	S	ENTH domain-containing protein OS=Cucumis sativus OX=3659 GN=Csa_4G017040 PE=4 SV=1	0.995777	0.000853976	71.261	3	SASS(0.001)MGS(0.001)MYRPGS(0.996)GGY(0.001)DDR	up
Csa_4G017040.6	A0A0A0KZ33	241	S	ENTH domain-containing protein OS=Cucumis sativus OX=3659 GN=Csa_4G017040 PE=4 SV=1	1	5.13e-08	159.75	2	S(1)IDDYQYGSR	up
Csa_4G022990.12	A0A0A0KWA7	295	S	methyltransferase-like protein 1(predicted) OS=Cucumis sativus OX=3659 GN=Csa_4G022990 PE=3 SV=1	1	0.000997941	82.705	2	TELQEEGS(1)R	up
Csa_4G022990.3	A0A0A0KWA7	91	S	methyltransferase-like protein 1(predicted) OS=Cucumis sativus OX=3659 GN=Csa_4G022990 PE=3 SV=1	1	1.69e-07	141.85	3	GDS(1)EEDEYDS(1)RK	down
Csa_4G022990.5	A0A0A0KWA7	48	S	methyltransferase-like protein 1(predicted) OS=Cucumis sativus OX=3659 GN=Csa_4G022990 PE=3 SV=1	0.997366	6.06e-44	257.71	2	S(0.997)S(0.003)NGEDADGLDNSGR	up
Csa_4G022990.9	A0A0A0KWA7	1114	S	methyltransferase-like protein 1(predicted) OS=Cucumis sativus OX=3659 GN=Csa_4G022990 PE=3 SV=1	0.934889	4.92e-24	165.94	4	RPT(0.062)GNS(0.935)PQNPT(0.003)SLDVSNSNPMTHPPWGSQMEGFK	down
Csa_4G292440.12	A0A0A0KXB2	311	S	protein IQ-DOMAIN 1(predicted) OS=Cucumis sativus OX=3659 GN=Csa_4G292440 PE=4 SV=1	0.812761	1.96e-06	105.35	4	T(0.002)T(0.002)HS(0.016)AFQPS(0.813)S(0.142)T(0.026)PSKPAPSSAIK	up
Csa_4G292440.2	A0A0A0KXB2	296	S	protein IQ-DOMAIN 1(predicted) OS=Cucumis sativus OX=3659 GN=Csa_4G292440 PE=4 SV=1	0.998385	1.18e-70	295.9	3	FQLNSEMDS(0.998)PT(0.002)GSQK	down
Csa_4G292440.7	A0A0A0KXB2	392	S	protein IQ-DOMAIN 1(predicted) OS=Cucumis sativus OX=3659 GN=Csa_4G292440 PE=4 SV=1	0.999974	6.56e-05	115.26	2	LQS(1)PLGTAEK	up
Csa_4G310720	A0A0A0L2N5	80	S	A_deaminase domain-containing protein OS=Cucumis sativus OX=3659 GN=Csa_4G310720 PE=4 SV=1	0.992817	3.79e-29	202.09	3	RAS(0.993)AS(0.007)LPDVTAISGGADGDDKR	up
Csa_4G310720.3	A0A0A0L2N5	56	S	A_deaminase domain-containing protein OS=Cucumis sativus OX=3659 GN=Csa_4G310720 PE=4 SV=1	1	7.97e-17	200.33	2	ERDDNNFDAES(1)PR	down
Csa_4G310720.4	A0A0A0L2N5	133	S	A_deaminase domain-containing protein OS=Cucumis sativus OX=3659 GN=Csa_4G310720 PE=4 SV=1	0.869042	0.0021664	82.954	3	S(0.005)MRPT(0.126)S(0.869)PK	up
Csa_4G310720.6	A0A0A0L2N5	150	S	A_deaminase domain-containing protein OS=Cucumis sativus OX=3659 GN=Csa_4G310720 PE=4 SV=1	1	1.69e-63	248.92	3	SPIASTSAFESVEGS(1)DDEDDNMTEDTK	up
Csa_4G310720.7	A0A0A0L2N5	286	T	A_deaminase domain-containing protein OS=Cucumis sativus OX=3659 GN=Csa_4G310720 PE=4 SV=1	0.997285	2.56e-47	235.23	3	EIISDPS(0.003)T(0.997)PKPNPDPFQYTSEGK	down
Csa_4G311220	A0A0A0L1C1	65	S	chlorophyll synthase, chloroplastic(predicted) OS=Cucumis sativus OX=3659 GN=Csa_4G311220 PE=4 SV=1	0.875841	3.51e-11	141.13	3	APAGGGS(0.876)S(0.124)FNQLLGIK	up
Csa_4G311220.1	A0A0A0L1C1	66	S	chlorophyll synthase, chloroplastic(predicted) OS=Cucumis sativus OX=3659 GN=Csa_4G311220 PE=4 SV=1	0.918111	9.43e-15	175.62	2	APAGGGS(0.082)S(0.918)FNQLLGIK	down
Csa_4G315020	A0A0A0L2T0	536	S	protein SCAR2 isoform X2(predicted) OS=Cucumis sativus OX=3659 GN=Csa_4G315020 PE=4 SV=1	0.999034	0.000388223	85.274	3	FLDS(0.001)IS(0.999)PQPR	up
Csa_4G315020.10	A0A0A0L2T0	548	S	protein SCAR2 isoform X2(predicted) OS=Cucumis sativus OX=3659 GN=Csa_4G315020 PE=4 SV=1	0.972666	3.06e-20	203.56	4	SDPESCS(0.027)S(0.973)PS(0.001)LLVKPK	down
Csa_4G315020.4	A0A0A0L2T0	293	S	protein SCAR2 isoform X2(predicted) OS=Cucumis sativus OX=3659 GN=Csa_4G315020 PE=4 SV=1	0.996674	1.19e-34	231.63	2	ILDITT(0.001)VS(0.997)PAS(0.002)K	up
Csa_4G315020.5	A0A0A0L2T0	296	S	protein SCAR2 isoform X2(predicted) OS=Cucumis sativus OX=3659 GN=Csa_4G315020 PE=4 SV=1	0.999971	1.54e-07	105.56	3	ILDIT(0.001)T(0.011)VS(0.988)PAS(1)KS(1)PGR	up
Csa_4G315020.6	A0A0A0L2T0	298	S	protein SCAR2 isoform X2(predicted) OS=Cucumis sativus OX=3659 GN=Csa_4G315020 PE=4 SV=1	1	1.19e-34	231.63	3	ILDIT(0.001)T(0.011)VS(0.988)PAS(1)KS(1)PGR	up
Csa_4G315020.8	A0A0A0L2T0	939	S	protein SCAR2 isoform X2(predicted) OS=Cucumis sativus OX=3659 GN=Csa_4G315020 PE=4 SV=1	0.96325	1.06e-07	110.64	3	NLS(0.037)QS(0.963)GDEENISIDK	up
Csa_4G572320.1	A0A0A0L2Q3	769	S	SH3 domain-containing protein OS=Cucumis sativus OX=3659 GN=Csa_4G572320 PE=4 SV=1	1	7.56e-23	172.9	3	FSNPNPSIQEGFDS(1)PIR	down
Csa_4G572320.2	A0A0A0L2Q3	800	S	SH3 domain-containing protein OS=Cucumis sativus OX=3659 GN=Csa_4G572320 PE=4 SV=1	0.999994	2.04e-16	189.67	2	GSQS(1)FGS(1)QEER	down
Csa_4G572320.3	A0A0A0L2Q3	803	S	SH3 domain-containing protein OS=Cucumis sativus OX=3659 GN=Csa_4G572320 PE=4 SV=1	1	2.04e-16	189.67	2	GSQS(1)FGS(1)QEER	down
Csa_4G572320.4	A0A0A0L2Q3	382	S	SH3 domain-containing protein OS=Cucumis sativus OX=3659 GN=Csa_4G572320 PE=4 SV=1	1	0.00212426	98.233	2	S(1)ALALQR	up
Csa_4G572320.5	A0A0A0L2Q3	788	S	SH3 domain-containing protein OS=Cucumis sativus OX=3659 GN=Csa_4G572320 PE=4 SV=1	0.99998	7.7344e-05	100.02	3	YES(1)FENPLAGR	down
Csa_4G594440.2	A0A0A0KYZ8	1253	S	microtubule-associated protein futsch-like(predicted) OS=Cucumis sativus OX=3659 GN=Csa_4G594440 PE=4 SV=1	0.889396	0.00187104	70.334	2	FELGS(0.889)NS(0.102)NS(0.003)T(0.005)EAK	down
Csa_4G594440.3	A0A0A0KYZ8	540	S	microtubule-associated protein futsch-like(predicted) OS=Cucumis sativus OX=3659 GN=Csa_4G594440 PE=4 SV=1	0.99832	2.06e-08	146.33	2	IAAEGT(0.001)S(0.001)YS(0.998)PLER	up
Csa_4G630560	A0A0A0L3D4	555	S	Protein kinase domain-containing protein OS=Cucumis sativus OX=3659 GN=Csa_4G630560 PE=4 SV=1	0.992249	5.29e-20	201.64	3	ALVKPS(0.006)LS(0.992)LDEEES(0.002)AK	down
Csa_4G630560.1	A0A0A0L3D4	669	S	Protein kinase domain-containing protein OS=Cucumis sativus OX=3659 GN=Csa_4G630560 PE=4 SV=1	0.996182	3.47e-12	177.44	3	ELHS(0.996)NS(0.004)NLSSLAR	up
Csa_4G630560.4	A0A0A0L3D4	539	S	Protein kinase domain-containing protein OS=Cucumis sativus OX=3659 GN=Csa_4G630560 PE=4 SV=1	1	0.000384691	86.699	3	HS(1)REFFDAPR	down
Csa_4G630560.6	A0A0A0L3D4	295	T	Protein kinase domain-containing protein OS=Cucumis sativus OX=3659 GN=Csa_4G630560 PE=4 SV=1	0.988375	3.57e-10	131.86	3	YQIKEEDAET(0.988)PT(0.012)NGSR	down
Csa_4G649590.1	A0A0A0L2X8	201	S	Smr domain-containing protein OS=Cucumis sativus OX=3659 GN=Csa_4G649590 PE=4 SV=1	0.99999	0.000393661	83.869	3	QLPYHGNS(1)GR	up
Csa_4G649590.2	A0A0A0L2X8	71	S	Smr domain-containing protein OS=Cucumis sativus OX=3659 GN=Csa_4G649590 PE=4 SV=1	0.999901	2.6e-25	224.15	2	TESSVS(1)NNS(1)DDEAR	down
Csa_4G664240.1	A0A0A0L5X7	917	S	epidermal growth factor receptor substrate 15-like 1 isoform X1(predicted) OS=Cucumis sativus OX=3659 GN=Csa_4G664240 PE=4 SV=1	0.99984	1.21e-70	295.53	2	FDSFSMQDGSFS(1)PQR	down
Csa_4G664240.10	A0A0A0L5X7	788	S	epidermal growth factor receptor substrate 15-like 1 isoform X1(predicted) OS=Cucumis sativus OX=3659 GN=Csa_4G664240 PE=4 SV=1	0.978654	8.09e-37	228.31	2	TPLES(0.979)PS(0.021)HDFSDAGFEK	down
Csa_4G664240.13	A0A0A0L5X7	784	T	epidermal growth factor receptor substrate 15-like 1 isoform X1(predicted) OS=Cucumis sativus OX=3659 GN=Csa_4G664240 PE=4 SV=1	0.999994	8.09e-37	228.31	3	T(1)PLES(0.969)PS(0.031)HDFSDAGFEK	down
Csa_4G664240.2	A0A0A0L5X7	1005	S	epidermal growth factor receptor substrate 15-like 1 isoform X1(predicted) OS=Cucumis sativus OX=3659 GN=Csa_4G664240 PE=4 SV=1	0.919484	0.00944708	67.385	2	FDS(0.919)IGS(0.04)S(0.04)K	up
Csa_4G664240.4	A0A0A0L5X7	889	S	epidermal growth factor receptor substrate 15-like 1 isoform X1(predicted) OS=Cucumis sativus OX=3659 GN=Csa_4G664240 PE=4 SV=1	0.923925	0.0111185	69.825	2	FGNS(0.076)S(0.924)PR	down
Csa_4G664240.6	A0A0A0L5X7	775	S	epidermal growth factor receptor substrate 15-like 1 isoform X1(predicted) OS=Cucumis sativus OX=3659 GN=Csa_4G664240 PE=4 SV=1	0.999568	1.62e-40	222.61	2	S(1)PY(0.001)GS(1)PAAK	down
Csa_4G664240.7	A0A0A0L5X7	779	S	epidermal growth factor receptor substrate 15-like 1 isoform X1(predicted) OS=Cucumis sativus OX=3659 GN=Csa_4G664240 PE=4 SV=1	0.99978	1.62e-40	222.61	2	S(1)PY(0.001)GS(1)PAAK	down
Csa_4G664240.8	A0A0A0L5X7	295	S	epidermal growth factor receptor substrate 15-like 1 isoform X1(predicted) OS=Cucumis sativus OX=3659 GN=Csa_4G664240 PE=4 SV=1	0.989192	1.6e-70	297.7	2	S(0.004)T(0.007)S(0.989)LESLQSAFVSR	up
Csa_4G664240.9	A0A0A0L5X7	859	S	epidermal growth factor receptor substrate 15-like 1 isoform X1(predicted) OS=Cucumis sativus OX=3659 GN=Csa_4G664240 PE=4 SV=1	0.938851	4.36e-08	151.79	2	T(0.061)GS(0.939)PNADSFFQR	down
Csa_4G664370.1	A0A0A0L3F0	452	S	C2 NT-type domain-containing protein OS=Cucumis sativus OX=3659 GN=Csa_4G664370 PE=4 SV=1	1	3.72e-61	291.31	3	NDEES(1)DS(1)QRLDADEENVTR	down
Csa_4G664370.10	A0A0A0L3F0	54	S	C2 NT-type domain-containing protein OS=Cucumis sativus OX=3659 GN=Csa_4G664370 PE=4 SV=1	0.999846	1.22e-15	183.65	2	SSLPSIPS(1)AEDVGIVK	down
Csa_4G664370.6	A0A0A0L3F0	310	S	C2 NT-type domain-containing protein OS=Cucumis sativus OX=3659 GN=Csa_4G664370 PE=4 SV=1	0.830871	0.000132348	87.228	3	KQS(0.694)KT(0.418)S(0.831)FS(0.058)VLS(1)PR	up
Csa_4G664370.9	A0A0A0L3F0	78	S	C2 NT-type domain-containing protein OS=Cucumis sativus OX=3659 GN=Csa_4G664370 PE=4 SV=1	0.999967	0.00180441	100.76	2	MSLS(1)PWR	down
Csa_5G148770.2	A0A0A0KQR0	137	S	Glutaredoxin domain-containing protein OS=Cucumis sativus OX=3659 GN=Csa_5G148770 PE=4 SV=1	0.993866	1.69e-11	166.9	3	LS(0.994)PS(0.005)S(0.001)KPTAESK	down
Csa_5G148770.4	A0A0A0KQR0	77	S	Glutaredoxin domain-containing protein OS=Cucumis sativus OX=3659 GN=Csa_5G148770 PE=4 SV=1	0.999999	9.76e-23	196.11	3	LS(0.123)S(0.877)FESEAPHS(1)WDEVSK	up
Csa_5G576590.1	A0A0A0KT02	229	S	Auxin efflux carrier component OS=Cucumis sativus OX=3659 GN=Csa_5G576590 PE=3 SV=1	0.990947	4.03e-22	168.33	3	SLGPCSLPALT(0.002)PRPS(0.991)NLT(0.007)GAEIYSLSSSR	up
Csa_5G576590.10	A0A0A0KT02	268	S	Auxin efflux carrier component OS=Cucumis sativus OX=3659 GN=Csa_5G576590 PE=3 SV=1	1	8.66e-20	200.19	2	LS(1)NFGPGDLYSVQSSR	up
Csa_5G576590.13	A0A0A0KT02	225	T	Auxin efflux carrier component OS=Cucumis sativus OX=3659 GN=Csa_5G576590 PE=3 SV=1	1	3.58e-08	152.68	2	S(1)LGPCS(1)LPALT(1)PR	up
Csa_5G576590.5	A0A0A0KT02	215	S	Auxin efflux carrier component OS=Cucumis sativus OX=3659 GN=Csa_5G576590 PE=3 SV=1	1	9.5e-09	155.57	2	S(1)LGPCS(1)LPALTPR	down
Csa_5G576590.8	A0A0A0KT02	427	S	Auxin efflux carrier component OS=Cucumis sativus OX=3659 GN=Csa_5G576590 PE=3 SV=1	0.999572	5.22e-11	141.93	3	ENEGYVGEAFS(1)FSGK	down
Csa_5G577400.2	A0A0A0KRQ7	596	S	protein CROWDED NUCLEI 3(predicted) OS=Cucumis sativus OX=3659 GN=Csa_5G577400 PE=4 SV=1	0.971002	0.000394671	108.7	2	FS(0.971)FS(0.029)DNIR	down
Csa_5G577400.6	A0A0A0KRQ7	100	S	protein CROWDED NUCLEI 3(predicted) OS=Cucumis sativus OX=3659 GN=Csa_5G577400 PE=4 SV=1	0.997154	8.71e-15	172.98	3	RQS(0.997)LDNEGS(0.003)TVLGALK	up
Csa_5G608280	A0A0A0KR09	412	S	protein CHUP1, chloroplastic(predicted) OS=Cucumis sativus OX=3659 GN=Csa_5G608280 PE=4 SV=1	0.928205	3.2e-41	212.36	3	GQGDTDLESNYSQPS(0.065)S(0.928)PGS(0.007)EDFDNASIDSSFSR	up
Csa_5G608280.1	A0A0A0KR09	741	S	protein CHUP1, chloroplastic(predicted) OS=Cucumis sativus OX=3659 GN=Csa_5G608280 PE=4 SV=1	0.861257	2.25e-18	176.27	3	KDTPLLSS(0.001)T(0.006)S(0.861)S(0.132)NVSDAR	up
Csa_5G608280.2	A0A0A0KR09	438	S	protein CHUP1, chloroplastic(predicted) OS=Cucumis sativus OX=3659 GN=Csa_5G608280 PE=4 SV=1	1	0.0123244	60.398	3	KPS(1)LIQK	up
Csa_5G608280.3	A0A0A0KR09	394	S	protein CHUP1, chloroplastic(predicted) OS=Cucumis sativus OX=3659 GN=Csa_5G608280 PE=4 SV=1	1	9.83e-05	102.64	2	QLMVEYAGS(1)ER	down
Csa_5G608280.4	A0A0A0KR09	463	S	protein CHUP1, chloroplastic(predicted) OS=Cucumis sativus OX=3659 GN=Csa_5G608280 PE=4 SV=1	0.958386	0.00131009	72.152	3	S(0.003)KDDS(0.043)S(0.039)ALS(0.434)S(0.498)PARS(0.958)FS(0.535)GGS(0.491)PR	down
Csa_5G608280.5	A0A0A0KR09	465	S	protein CHUP1, chloroplastic(predicted) OS=Cucumis sativus OX=3659 GN=Csa_5G608280 PE=4 SV=1	0.994866	0.00131009	74.849	2	S(0.003)FS(0.995)GGS(0.002)PR	down
Csa_5G608280.6	A0A0A0KR09	468	S	protein CHUP1, chloroplastic(predicted) OS=Cucumis sativus OX=3659 GN=Csa_5G608280 PE=4 SV=1	0.963612	0.0138234	60.167	2	SFS(0.036)GGS(0.964)PR	down
Csa_5G608280.7	A0A0A0KR09	459	S	protein CHUP1, chloroplastic(predicted) OS=Cucumis sativus OX=3659 GN=Csa_5G608280 PE=4 SV=1	0.963152	3.7103e-05	94.569	3	SKDDSSALS(0.037)S(0.963)PAR	down
Csa_5G625960.1	A0A0A0KWZ4	145	S	MHD1 domain-containing protein(predicted) OS=Cucumis sativus OX=3659 GN=Csa_5G625960 PE=4 SV=1	0.981482	3.26e-05	90.349	3	NVS(0.019)RS(0.981)ES(0.999)FESSQAR	down
Csa_5G625960.4	A0A0A0KWZ4	244	S	MHD1 domain-containing protein(predicted) OS=Cucumis sativus OX=3659 GN=Csa_5G625960 PE=4 SV=1	0.841352	5.23e-08	150.7	3	S(0.841)S(0.159)KS(0.999)GIVVEPHR	up
Csa_5G625960.5	A0A0A0KWZ4	247	S	MHD1 domain-containing protein(predicted) OS=Cucumis sativus OX=3659 GN=Csa_5G625960 PE=4 SV=1	0.999317	5.23e-08	150.7	3	S(0.841)S(0.159)KS(0.999)GIVVEPHR	up
Csa_5G647440.2	A0A0A0KW11	834	S	DRP(predicted) OS=Cucumis sativus OX=3659 GN=Csa_5G647440 PE=3 SV=1	1	0.00106716	95.477	2	QLS(1)IHDNR	down
Csa_5G647440.3	A0A0A0KW11	730	S	DRP(predicted) OS=Cucumis sativus OX=3659 GN=Csa_5G647440 PE=3 SV=1	0.990825	2.93e-13	184.21	3	QS(0.009)LS(0.991)DGSLDTMAR	up
Csa_5G647440.4	A0A0A0KW11	824	S	DRP(predicted) OS=Cucumis sativus OX=3659 GN=Csa_5G647440 PE=3 SV=1	0.978408	0.00875815	73.499	2	QS(0.019)S(0.978)LLS(0.002)K	down
Csa_6G020110.3	A0A0A0KBZ0	556	S	IST1 homolog(predicted) OS=Cucumis sativus OX=3659 GN=Csa_6G020110 PE=4 SV=1	1	6.38e-18	152.23	4	LPS(1)MDDDPYFSYPNLFTSQKPNPGFDHSSAGGS	down
Csa_6G020110.5	A0A0A0KBZ0	312	S	IST1 homolog(predicted) OS=Cucumis sativus OX=3659 GN=Csa_6G020110 PE=4 SV=1	0.998091	6.75e-106	354.17	2	S(0.002)VS(0.998)PSNDQMNVSVGEDK	up
Csa_6G062340	A0A0A0K8U3	115	S	WAT1-related protein(predicted) OS=Cucumis sativus OX=3659 GN=Csa_6G062340 PE=4 SV=1	1	0.000182886	101.33	3	DVS(1)KLEVFR	down
Csa_6G062340.2	A0A0A0K8U3	243	S	WAT1-related protein(predicted) OS=Cucumis sativus OX=3659 GN=Csa_6G062340 PE=4 SV=1	0.997152	9.37e-06	133.79	3	HSMS(0.997)FS(0.003)VSR	up
Csa_6G062340.9	A0A0A0K8U3	236	S	WAT1-related protein(predicted) OS=Cucumis sativus OX=3659 GN=Csa_6G062340 PE=4 SV=1	0.999259	0.00650246	76.104	2	TS(0.001)KPVS(0.999)PK	down
Csa_6G092530	A0A0A0KFA2	21	S	Protein kinase domain-containing protein OS=Cucumis sativus OX=3659 GN=Csa_6G092530 PE=3 SV=1	1	9.24e-07	112.39	5	LNPEKES(1)DDGKQDHPMVPPNIAK	up
Csa_6G092530.2	A0A0A0KFA2	424	S	Protein kinase domain-containing protein OS=Cucumis sativus OX=3659 GN=Csa_6G092530 PE=3 SV=1	1	2.19e-07	125.23	3	WPLDGPEKDDS(1)PR	down
Csa_6G092590	A0A0A0KDI6	56	S	GYF domain-containing protein OS=Cucumis sativus OX=3659 GN=Csa_6G092590 PE=4 SV=1	0.999998	1.05e-15	142.79	3	DSVASENSIPLS(1)PQWLYAK	down
Csa_6G092590.1	A0A0A0KDI6	1473	S	GYF domain-containing protein OS=Cucumis sativus OX=3659 GN=Csa_6G092590 PE=4 SV=1	0.998799	8.2e-11	158.93	4	GEFAMDTHT(0.001)LS(0.999)RHS(1)S(0.997)LGS(0.003)AGFHNEK	up
Csa_6G092590.11	A0A0A0KDI6	655	S	GYF domain-containing protein OS=Cucumis sativus OX=3659 GN=Csa_6G092590 PE=4 SV=1	0.981203	1.54e-33	208.15	3	S(0.981)LS(0.037)GQS(0.976)GAS(0.005)GGIMETSLPSK	up
Csa_6G092590.12	A0A0A0KDI6	660	S	GYF domain-containing protein OS=Cucumis sativus OX=3659 GN=Csa_6G092590 PE=4 SV=1	0.985368	3.14e-15	147.64	3	S(0.837)LS(0.18)GQS(0.985)GAS(0.998)GGIMETSLPSK	up
Csa_6G092590.13	A0A0A0KDI6	663	S	GYF domain-containing protein OS=Cucumis sativus OX=3659 GN=Csa_6G092590 PE=4 SV=1	0.999575	1.41e-16	162.61	4	S(0.004)LS(0.015)GQS(0.981)GAS(1)GGIMETSLPSK	up
Csa_6G092590.14	A0A0A0KDI6	1522	S	GYF domain-containing protein OS=Cucumis sativus OX=3659 GN=Csa_6G092590 PE=4 SV=1	0.999362	4.17e-47	258.76	2	TSAS(0.999)QDGLSVLIPDPVVR	down
Csa_6G092590.2	A0A0A0KDI6	1476	S	GYF domain-containing protein OS=Cucumis sativus OX=3659 GN=Csa_6G092590 PE=4 SV=1	1	3.56e-24	209.23	3	HS(1)S(1)LGS(1)AGFHNEK	up
Csa_6G092590.3	A0A0A0KDI6	1477	S	GYF domain-containing protein OS=Cucumis sativus OX=3659 GN=Csa_6G092590 PE=4 SV=1	1	3.56e-24	209.23	3	HS(1)S(1)LGS(1)AGFHNEK	up
Csa_6G092590.4	A0A0A0KDI6	1480	S	GYF domain-containing protein OS=Cucumis sativus OX=3659 GN=Csa_6G092590 PE=4 SV=1	1	6.45e-07	126.07	3	HS(1)S(1)LGS(1)AGFHNEK	up
Csa_6G092590.5	A0A0A0KDI6	1334	S	GYF domain-containing protein OS=Cucumis sativus OX=3659 GN=Csa_6G092590 PE=4 SV=1	0.996867	5.5e-16	162.44	4	GSSGLYSGS(0.003)GS(0.997)LEQSFILHSGK	up
Csa_6G092590.6	A0A0A0KDI6	559	S	GYF domain-containing protein OS=Cucumis sativus OX=3659 GN=Csa_6G092590 PE=4 SV=1	0.876366	1.24e-28	195.73	3	S(0.036)KLS(0.876)DDPS(0.021)S(0.067)IFFIPFSEQNPNK	up
Csa_6G092590.7	A0A0A0KDI6	21	S	GYF domain-containing protein OS=Cucumis sativus OX=3659 GN=Csa_6G092590 PE=4 SV=1	0.99718	0.00124755	76.843	3	PS(0.002)DHS(0.997)WT(0.001)PK	up
Csa_6G301020	A0A0A0KG03	378	S	phototropin-1(predicted) OS=Cucumis sativus OX=3659 GN=Csa_6G301020 PE=4 SV=1	0.998977	0.000506592	104.39	2	ALS(0.001)ES(0.999)MNR	up
Csa_6G301020.11	A0A0A0KG03	451	S	phototropin-1(predicted) OS=Cucumis sativus OX=3659 GN=Csa_6G301020 PE=4 SV=1	1	0.00505086	82.287	2	S(1)FMGIMR	up
Csa_6G301020.12	A0A0A0KG03	366	S	phototropin-1(predicted) OS=Cucumis sativus OX=3659 GN=Csa_6G301020 PE=4 SV=1	0.997639	2.07e-05	135.55	3	S(0.998)LS(0.002)EYRPR	up
Csa_6G301020.13	A0A0A0KG03	368	S	phototropin-1(predicted) OS=Cucumis sativus OX=3659 GN=Csa_6G301020 PE=4 SV=1	0.999993	7.54e-05	120.27	3	SLS(1)EYRPR	up
Csa_6G301020.14	A0A0A0KG03	107	S	phototropin-1(predicted) OS=Cucumis sativus OX=3659 GN=Csa_6G301020 PE=4 SV=1	0.98788	0.000167324	100.69	3	T(0.012)IS(0.988)AILSEK	down
Csa_6G301020.2	A0A0A0KG03	92	S	phototropin-1(predicted) OS=Cucumis sativus OX=3659 GN=Csa_6G301020 PE=4 SV=1	0.764537	1.08e-10	131.04	3	DS(0.003)NPS(0.228)PS(0.765)PS(0.005)PQPS(0.06)S(0.94)PLAQK	down
Csa_6G301020.5	A0A0A0KG03	24	S	phototropin-1(predicted) OS=Cucumis sativus OX=3659 GN=Csa_6G301020 PE=4 SV=1	1	9.18e-10	122.29	3	GS(1)LEVFNPSSTYSSR	up
Csa_6G301020.7	A0A0A0KG03	414	S	phototropin-1(predicted) OS=Cucumis sativus OX=3659 GN=Csa_6G301020 PE=4 SV=1	0.994439	3.91e-08	152.17	3	RKS(0.994)ES(0.006)AAAPAGR	up
Csa_6G355400.1	A0A0A0KIF6	351	S	MFS domain-containing protein OS=Cucumis sativus OX=3659 GN=Csa_6G355400 PE=3 SV=1	1	2.85e-111	336.8	3	GDDYASEAGGMDS(1)DDNLHS(1)PLISR	up
Csa_6G355400.10	A0A0A0KIF6	288	S	MFS domain-containing protein OS=Cucumis sativus OX=3659 GN=Csa_6G355400 PE=3 SV=1	0.999999	2.38e-07	103.92	3	S(1)MLMDPLVTLFGSVHEK	down
Csa_6G355400.2	A0A0A0KIF6	357	S	MFS domain-containing protein OS=Cucumis sativus OX=3659 GN=Csa_6G355400 PE=3 SV=1	1	2.85e-111	336.8	3	GDDYASEAGGMDS(1)DDNLHS(1)PLISR	up
Csa_6G355400.4	A0A0A0KIF6	310	S	MFS domain-containing protein OS=Cucumis sativus OX=3659 GN=Csa_6G355400 PE=3 SV=1	0.972276	7.3e-15	142.2	4	LPES(0.028)GS(0.972)MIFPNFGSMFSTAEPHVK	down
Csa_6G355400.5	A0A0A0KIF6	263	S	MFS domain-containing protein OS=Cucumis sativus OX=3659 GN=Csa_6G355400 PE=3 SV=1	1	4.19e-17	191.15	3	LYGPGEGLS(1)WVAK	down
Csa_6G355400.7	A0A0A0KIF6	274	S	MFS domain-containing protein OS=Cucumis sativus OX=3659 GN=Csa_6G355400 PE=3 SV=1	0.973375	1.84e-12	180.9	3	PVT(0.003)GQS(0.994)S(0.973)LVLAS(0.03)R	down
Csa_6G355400.8	A0A0A0KIF6	279	S	MFS domain-containing protein OS=Cucumis sativus OX=3659 GN=Csa_6G355400 PE=3 SV=1	0.999975	5.35e-07	132.51	3	PVTGQSSLVLAS(1)R	up
Csa_6G490850.1	A0A0A0KLC4	751	S	Putative C15orf43(predicted) OS=Cucumis sativus OX=3659 GN=Csa_6G490850 PE=4 SV=1	0.949353	2.68e-07	142.47	2	DGS(0.949)PS(0.051)FVDR	down
Csa_6G490850.10	A0A0A0KLC4	374	S	Putative C15orf43(predicted) OS=Cucumis sativus OX=3659 GN=Csa_6G490850 PE=4 SV=1	1	2.79e-06	134.81	3	VAS(1)REGWEGNFR	down
Csa_6G490850.3	A0A0A0KLC4	220	S	Putative C15orf43(predicted) OS=Cucumis sativus OX=3659 GN=Csa_6G490850 PE=4 SV=1	1	4.4e-11	174.59	2	HGS(1)EGS(1)YEEQR	up
Csa_6G490850.7	A0A0A0KLC4	410	S	Putative C15orf43(predicted) OS=Cucumis sativus OX=3659 GN=Csa_6G490850 PE=4 SV=1	0.986156	2.61e-10	131.06	2	NAIAGRPT(0.014)S(0.986)VDR	down
Csa_6G490850.8	A0A0A0KLC4	268	S	Putative C15orf43(predicted) OS=Cucumis sativus OX=3659 GN=Csa_6G490850 PE=4 SV=1	0.985114	4.4e-15	144.95	3	NGNSFSSGTFQS(0.985)PES(0.011)S(0.004)R	down
Csa_6G500430	A0A0A0KLX1	85	S	DUF4057 domain-containing protein OS=Cucumis sativus OX=3659 GN=Csa_6G500430 PE=4 SV=1	0.867638	8.01e-10	127.47	3	EMS(0.011)GS(0.121)GIFAS(0.868)NDEGDESELDNK	up
Csa_6G500430.4	A0A0A0KLX1	56	T	DUF4057 domain-containing protein OS=Cucumis sativus OX=3659 GN=Csa_6G500430 PE=4 SV=1	1	2.37e-58	282.76	3	VLQGGQLT(1)DEEAETLMK	down
Csa_6G502610	A0A0A0KGZ1	497	S	RRM domain-containing protein OS=Cucumis sativus OX=3659 GN=Csa_6G502610 PE=4 SV=1	0.999988	0.00115226	73.386	4	DLNHEYKRS(1)ER	up
Csa_6G502610.13	A0A0A0KGZ1	413	T	RRM domain-containing protein OS=Cucumis sativus OX=3659 GN=Csa_6G502610 PE=4 SV=1	1	9.17e-08	140.77	2	DVDRAET(1)EDGR	up
Csa_6G502610.14	A0A0A0KGZ1	340	T	RRM domain-containing protein OS=Cucumis sativus OX=3659 GN=Csa_6G502610 PE=4 SV=1	0.999999	0.0112027	63.32	3	GYDRDRT(1)R	up
Csa_6G502610.2	A0A0A0KGZ1	295	S	RRM domain-containing protein OS=Cucumis sativus OX=3659 GN=Csa_6G502610 PE=4 SV=1	1	9.63e-05	103.88	3	S(1)REHS(1)HER	down
Csa_6G502610.4	A0A0A0KGZ1	291	S	RRM domain-containing protein OS=Cucumis sativus OX=3659 GN=Csa_6G502610 PE=4 SV=1	1	0.000300885	89.466	3	S(1)REHS(1)HER	down
Csa_6G502610.5	A0A0A0KGZ1	253	S	RRM domain-containing protein OS=Cucumis sativus OX=3659 GN=Csa_6G502610 PE=4 SV=1	0.999998	4.23e-10	133.84	3	EQQQS(1)GAPS(0.042)RS(0.958)EEPR	up
Csa_6G502610.8	A0A0A0KGZ1	487	S	RRM domain-containing protein OS=Cucumis sativus OX=3659 GN=Csa_6G502610 PE=4 SV=1	1	3.25e-05	122.08	4	S(1)RDLNHEYKR	up
Csa_6G502610.9	A0A0A0KGZ1	479	S	RRM domain-containing protein OS=Cucumis sativus OX=3659 GN=Csa_6G502610 PE=4 SV=1	0.969002	0.000244635	94.688	3	GNS(0.969)ES(0.031)HDRER	up
Csa_6G505900.2	A0A0A0KKP1	2042	S	transformation/transcription domain-associated protein-like(predicted) OS=Cucumis sativus OX=3659 GN=Csa_6G505900 PE=3 SV=1	0.999409	4.47e-09	143.67	3	LVDGST(0.001)FS(0.999)EDSTKR	up
Csa_6G505900.3	A0A0A0KKP1	1100	T	transformation/transcription domain-associated protein-like(predicted) OS=Cucumis sativus OX=3659 GN=Csa_6G505900 PE=3 SV=1	0.945835	0.0302796	44.763	3	GPGT(0.946)PMS(0.234)VS(0.585)S(0.248)PMS(0.947)PVY(0.011)S(0.025)PPPS(0.003)VR	down
Csa_6G509710	A0A0A0KL04	207	S	plant intracellular Ras-group-related LRR protein 4-like(predicted) OS=Cucumis sativus OX=3659 GN=Csa_6G509710 PE=4 SV=1	0.968788	1.15e-05	135.1	2	PGVS(0.001)S(0.03)S(0.969)PLIR	down
Csa_6G509710.1	A0A0A0KL04	214	S	plant intracellular Ras-group-related LRR protein 4-like(predicted) OS=Cucumis sativus OX=3659 GN=Csa_6G509710 PE=4 SV=1	0.999998	6.17e-10	130.46	4	PGVSSSPLIRDPS(1)LK	up
Csa_6G516800.1	A0A0A0KLC3	157	S	PB1 domain-containing protein OS=Cucumis sativus OX=3659 GN=Csa_6G516800 PE=4 SV=1	0.831853	1.69e-05	94.71	3	ASSINSLLGGS(0.832)T(0.168)NR	up
Csa_6G516800.2	A0A0A0KLC3	30	S	PB1 domain-containing protein OS=Cucumis sativus OX=3659 GN=Csa_6G516800 PE=4 SV=1	1	7.87e-07	104.76	4	SDHHFNLS(1)NDPHAR	up
Csa_6G516800.3	A0A0A0KLC3	260	S	PB1 domain-containing protein OS=Cucumis sativus OX=3659 GN=Csa_6G516800 PE=4 SV=1	1	0.000221595	109.51	2	TRPDT(1)PS(1)PR	down
Csa_6G516800.4	A0A0A0KLC3	258	T	PB1 domain-containing protein OS=Cucumis sativus OX=3659 GN=Csa_6G516800 PE=4 SV=1	0.999935	0.000221595	109.51	2	TRPDT(1)PS(1)PR	down
Csa_6G522110	A0A0A0KNR5	633	S	GBF-interacting protein(predicted) OS=Cucumis sativus OX=3659 GN=Csa_6G522110 PE=4 SV=1	0.999005	0.000391158	75.224	3	EDPQY(0.001)S(0.999)PFPDTQSVPK	down
Csa_6G522110.1	A0A0A0KNR5	440	S	GBF-interacting protein(predicted) OS=Cucumis sativus OX=3659 GN=Csa_6G522110 PE=4 SV=1	0.788294	1.32e-40	223.34	4	HVIEHNEAEDGVS(0.106)S(0.106)MS(0.788)ANFQQLSLQK	down
Csa_6G522110.2	A0A0A0KNR5	524	S	GBF-interacting protein(predicted) OS=Cucumis sativus OX=3659 GN=Csa_6G522110 PE=4 SV=1	0.999962	3.25e-19	176.68	3	NS(1)EYYEDDGANS(1)DGNLIHR	down
Csa_6G522110.3	A0A0A0KNR5	534	S	GBF-interacting protein(predicted) OS=Cucumis sativus OX=3659 GN=Csa_6G522110 PE=4 SV=1	1	1.37e-105	335.76	3	NS(1)EYYEDDGANS(1)DGNLIHR	down
Csa_6G522110.4	A0A0A0KNR5	168	S	GBF-interacting protein(predicted) OS=Cucumis sativus OX=3659 GN=Csa_6G522110 PE=4 SV=1	0.995968	2.89e-34	221.8	3	SS(0.004)S(0.996)IQFGSSDTGLSSSKPVYK	up
Csa_7G024160	A0A0A0K4X4	879	S	epidermal growth factor receptor substrate 15-like 1 isoform X1(predicted) OS=Cucumis sativus OX=3659 GN=Csa_7G024160 PE=4 SV=1	0.988	3.04e-23	185.1	3	DKDT(0.012)LS(0.988)DHGGAGS(0.283)VFS(0.717)GDK	down
Csa_7G024160.10	A0A0A0K4X4	820	S	epidermal growth factor receptor substrate 15-like 1 isoform X1(predicted) OS=Cucumis sativus OX=3659 GN=Csa_7G024160 PE=4 SV=1	1	1.56e-07	152.16	2	S(1)APNS(1)PFAPK	down
Csa_7G024160.11	A0A0A0K4X4	824	S	epidermal growth factor receptor substrate 15-like 1 isoform X1(predicted) OS=Cucumis sativus OX=3659 GN=Csa_7G024160 PE=4 SV=1	1	4.12e-05	126.77	2	S(1)APNS(1)PFAPK	down
Csa_7G024160.12	A0A0A0K4X4	810	S	epidermal growth factor receptor substrate 15-like 1 isoform X1(predicted) OS=Cucumis sativus OX=3659 GN=Csa_7G024160 PE=4 SV=1	1	4.77e-11	172.09	2	S(1)APNS(1)PFTAK	down
Csa_7G024160.13	A0A0A0K4X4	814	S	epidermal growth factor receptor substrate 15-like 1 isoform X1(predicted) OS=Cucumis sativus OX=3659 GN=Csa_7G024160 PE=4 SV=1	0.999997	4.77e-11	172.09	3	S(1)APNS(1)PFTAK	down
Csa_7G024160.14	A0A0A0K4X4	830	S	epidermal growth factor receptor substrate 15-like 1 isoform X1(predicted) OS=Cucumis sativus OX=3659 GN=Csa_7G024160 PE=4 SV=1	0.954925	3.69e-07	147.39	2	S(0.955)S(0.045)PGS(1)PFAPK	down
Csa_7G024160.16	A0A0A0K4X4	834	S	epidermal growth factor receptor substrate 15-like 1 isoform X1(predicted) OS=Cucumis sativus OX=3659 GN=Csa_7G024160 PE=4 SV=1	0.999967	3.69e-07	147.39	2	S(0.955)S(0.045)PGS(1)PFAPK	down
Csa_7G024160.18	A0A0A0K4X4	871	S	epidermal growth factor receptor substrate 15-like 1 isoform X1(predicted) OS=Cucumis sativus OX=3659 GN=Csa_7G024160 PE=4 SV=1	0.974686	0.000177339	106.29	2	TAGFDS(0.025)S(0.975)PR	down
Csa_7G024160.19	A0A0A0K4X4	297	S	epidermal growth factor receptor substrate 15-like 1 isoform X1(predicted) OS=Cucumis sativus OX=3659 GN=Csa_7G024160 PE=4 SV=1	0.957527	0.00191124	60.133	3	TSTSVAVPVS(0.958)PVT(0.041)QPIVR	up
Csa_7G024160.5	A0A0A0K4X4	840	S	epidermal growth factor receptor substrate 15-like 1 isoform X1(predicted) OS=Cucumis sativus OX=3659 GN=Csa_7G024160 PE=4 SV=1	1	2.6e-20	204.57	2	S(1)APGS(1)PFASSIIGS(1)PK	down
Csa_7G024160.6	A0A0A0K4X4	844	S	epidermal growth factor receptor substrate 15-like 1 isoform X1(predicted) OS=Cucumis sativus OX=3659 GN=Csa_7G024160 PE=4 SV=1	1	4.33e-26	218.78	3	S(1)APGS(1)PFAS(0.077)S(0.921)IIGS(0.002)PK	down
Csa_7G024160.7	A0A0A0K4X4	848	S	epidermal growth factor receptor substrate 15-like 1 isoform X1(predicted) OS=Cucumis sativus OX=3659 GN=Csa_7G024160 PE=4 SV=1	0.918652	3.27e-11	141.13	4	SAPGSPFAS(0.919)S(0.058)IIGS(0.024)PK	down
Csa_7G024160.8	A0A0A0K4X4	849	S	epidermal growth factor receptor substrate 15-like 1 isoform X1(predicted) OS=Cucumis sativus OX=3659 GN=Csa_7G024160 PE=4 SV=1	0.921139	6.19e-09	120.33	3	S(1)APGS(1)PFAS(0.077)S(0.921)IIGS(0.002)PK	down
Csa_7G024160.9	A0A0A0K4X4	853	S	epidermal growth factor receptor substrate 15-like 1 isoform X1(predicted) OS=Cucumis sativus OX=3659 GN=Csa_7G024160 PE=4 SV=1	0.999852	3.78e-26	218.78	2	S(1)APGS(1)PFASSIIGS(1)PK	down
Csa_7G062840	A0A0A0K2J6	205	S	calmodulin-binding transcription activator 2 isoform X2(predicted) OS=Cucumis sativus OX=3659 GN=Csa_7G062840 PE=4 SV=1	0.999781	0.00070724	83.53	3	FHS(1)FPT(0.389)S(0.611)PK	up
Csa_7G062840.2	A0A0A0K2J6	326	S	calmodulin-binding transcription activator 2 isoform X2(predicted) OS=Cucumis sativus OX=3659 GN=Csa_7G062840 PE=4 SV=1	0.91364	0.000151107	102.95	3	LLT(0.009)S(0.077)NS(0.914)AIK	up
Csa_7G062840.4	A0A0A0K2J6	1030	S	calmodulin-binding transcription activator 2 isoform X2(predicted) OS=Cucumis sativus OX=3659 GN=Csa_7G062840 PE=4 SV=1	0.999999	1.67e-05	130.01	2	VKS(1)MAQYPEGR	down
Csa_7G186170	A0A0A0K3M2	453	S	BnaA03g48040D protein(predicted) OS=Cucumis sativus OX=3659 GN=Csa_7G186170 PE=4 SV=1	0.999989	8.08e-06	124.69	3	EESCQS(1)PAGVGR	down
Csa_7G186170.2	A0A0A0K3M2	246	S	BnaA03g48040D protein(predicted) OS=Cucumis sativus OX=3659 GN=Csa_7G186170 PE=4 SV=1	1	9.98e-16	156.7	4	LEQKGDT(1)PEDS(1)GPELVK	up
Csa_7G186170.6	A0A0A0K3M2	242	T	BnaA03g48040D protein(predicted) OS=Cucumis sativus OX=3659 GN=Csa_7G186170 PE=4 SV=1	1	1.43e-28	222.25	4	LEQKGDT(1)PEDS(1)GPELVK	up
Csa_7G267900	A0A0A0K7N4	180	S	Photosystem II protein OS=Cucumis sativus OX=3659 GN=Csa_7G267900 PE=4 SV=1	1	0.000531546	79.492	3	AVIPPGKS(1)FR	up
Csa_7G267900.1	A0A0A0K7N4	25	S	Photosystem II protein OS=Cucumis sativus OX=3659 GN=Csa_7G267900 PE=4 SV=1	0.999981	0.00221317	66.327	3	ELS(1)LRPNYTQFTR	up
Csa_7G267900.2	A0A0A0K7N4	168	T	Photosystem II protein OS=Cucumis sativus OX=3659 GN=Csa_7G267900 PE=4 SV=1	1	0.0334052	46.249	3	FIDDPEPAT(1)GLER	down
Csa_7G305880	A0A0A0K468	220	S	Exocyst complex component SEC5 OS=Cucumis sativus OX=3659 GN=Csa_7G305880 PE=3 SV=1	0.898462	5.06e-09	147.37	2	GST(0.001)T(0.02)PT(0.071)GS(0.898)PS(0.009)FSSR	down
Csa_7G305880.1	A0A0A0K468	222	S	Exocyst complex component SEC5 OS=Cucumis sativus OX=3659 GN=Csa_7G305880 PE=3 SV=1	0.970819	1.02e-06	107.62	2	GSTTPTGS(0.028)PS(0.971)FS(0.001)SR	up
Csa_7G305880.2	A0A0A0K468	144	S	Exocyst complex component SEC5 OS=Cucumis sativus OX=3659 GN=Csa_7G305880 PE=3 SV=1	0.933785	2.21e-06	113.28	3	RPT(0.066)RGS(0.934)EEAIDER	down
Csa_7G305880.3	A0A0A0K468	216	T	Exocyst complex component SEC5 OS=Cucumis sativus OX=3659 GN=Csa_7G305880 PE=3 SV=1	0.762747	2.84e-06	102.39	2	GS(0.083)T(0.146)T(0.763)PT(0.317)GS(0.683)PS(0.007)FSSR	down
Csa_7G305880.4	A0A0A0K468	141	T	Exocyst complex component SEC5 OS=Cucumis sativus OX=3659 GN=Csa_7G305880 PE=3 SV=1	0.898493	6.09e-06	107.03	3	RPT(0.898)RGS(0.102)EEAIDER	down
Csa_7G325200.1	A0A0A0K511	274	S	DEAD-box ATP-dependent RNA helicase 31-like(predicted) OS=Cucumis sativus OX=3659 GN=Csa_7G325200 PE=4 SV=1	1	2.23e-108	353.57	4	DFLSDEDS(1)ADDEDEEKDFLFR	up
Csa_7G325200.2	A0A0A0K511	135	S	DEAD-box ATP-dependent RNA helicase 31-like(predicted) OS=Cucumis sativus OX=3659 GN=Csa_7G325200 PE=4 SV=1	0.998476	0.00188595	73.927	3	DRES(0.998)PS(0.002)LK	down
Csa_7G325200.5	A0A0A0K511	162	S	DEAD-box ATP-dependent RNA helicase 31-like(predicted) OS=Cucumis sativus OX=3659 GN=Csa_7G325200 PE=4 SV=1	0.826341	3.84e-13	184.51	2	GPS(0.826)T(0.132)ES(0.041)YPTSSR	up
Csa_7G325200.6	A0A0A0K511	111	S	DEAD-box ATP-dependent RNA helicase 31-like(predicted) OS=Cucumis sativus OX=3659 GN=Csa_7G325200 PE=4 SV=1	1	1.96e-33	242.4	2	GRIT(1)S(1)DEDS(1)DGDRR	down
Csa_7G325200.7	A0A0A0K511	115	S	DEAD-box ATP-dependent RNA helicase 31-like(predicted) OS=Cucumis sativus OX=3659 GN=Csa_7G325200 PE=4 SV=1	1	3.75e-08	151.22	2	IT(0.025)S(0.975)DEDS(1)DGDRR	down
Csa_7G325200.8	A0A0A0K511	110	T	DEAD-box ATP-dependent RNA helicase 31-like(predicted) OS=Cucumis sativus OX=3659 GN=Csa_7G325200 PE=4 SV=1	1	3.75e-08	142.97	2	GRIT(1)S(1)DEDS(1)DGDRR	down
Csa_7G379100	A0A0A0K8S2	1539	S	LOW QUALITY PROTEIN: protein SPIRRIG(predicted) OS=Cucumis sativus OX=3659 GN=Csa_7G379100 PE=4 SV=1	0.999843	8.53e-22	167.5	3	LRDEIS(0.254)S(0.747)IGS(1)HGDFDDFSAQK	up
Csa_7G379100.2	A0A0A0K8S2	2749	S	LOW QUALITY PROTEIN: protein SPIRRIG(predicted) OS=Cucumis sativus OX=3659 GN=Csa_7G379100 PE=4 SV=1	1	0.0176879	59.597	2	S(1)DLGS(1)PR	down
Csa_7G431360	A0A0A0K6R7	303	S	nudix hydrolase 3-like isoform X2(predicted) OS=Cucumis sativus OX=3659 GN=Csa_7G431360 PE=4 SV=1	1	1.53e-29	221.83	4	LMLPAPQIS(1)DHELEEIAK	up
Csa_7G431360.1	A0A0A0K6R7	393	S	nudix hydrolase 3-like isoform X2(predicted) OS=Cucumis sativus OX=3659 GN=Csa_7G431360 PE=4 SV=1	1	0.001522	69.188	3	NLS(1)LGLGNLPQPK	down
Csa_7G432360.2	A0A0A0K8Q6	1230	S	protein TSS(predicted) OS=Cucumis sativus OX=3659 GN=Csa_7G432360 PE=4 SV=1	0.999997	3.58e-30	222.46	4	SEILEETYS(1)DDGWQEAHSK	down
Csa_7G432360.3	A0A0A0K8Q6	648	S	protein TSS(predicted) OS=Cucumis sativus OX=3659 GN=Csa_7G432360 PE=4 SV=1	0.983723	2.3509e-05	126.91	2	S(0.984)VT(0.016)NGEEDLEK	up
Csa_7G432360.5	A0A0A0K8Q6	1381	S	protein TSS(predicted) OS=Cucumis sativus OX=3659 GN=Csa_7G432360 PE=4 SV=1	0.89285	2.27e-08	112.36	4	VAEPQS(0.018)CNNS(0.893)ET(0.543)S(0.543)KNDET(0.002)NNISGEVVQK	up
Csa_7G446650.4	A0A0A0KAD0	33	S	RanBD1 domain-containing protein OS=Cucumis sativus OX=3659 GN=Csa_7G446650 PE=4 SV=1	1	1.41e-91	333.57	3	DNPGLDDDEDVS(1)EQETGTFK	down
Csa_7G446650.5	A0A0A0KAD0	20	S	RanBD1 domain-containing protein OS=Cucumis sativus OX=3659 GN=Csa_7G446650 PE=4 SV=1	1	1.57e-56	254.33	3	ELS(1)RDNPGLDDDEDVSEQETGTFK	up
Csa_7G448730	A0A0A0KAR0	398	S	ABC transporter B family member 19(predicted) OS=Cucumis sativus OX=3659 GN=Csa_7G448730 PE=4 SV=1	0.999309	2.18e-07	116.38	3	DIES(0.999)PLCT(0.001)PSSSSISDTK	down
Csa_7G448730.1	A0A0A0KAR0	1318	S	ABC transporter B family member 19(predicted) OS=Cucumis sativus OX=3659 GN=Csa_7G448730 PE=4 SV=1	0.861853	5.25e-41	224.13	3	GTESMVDWISAT(0.001)T(0.138)S(0.862)EGDDDTEDGRDPASR	down
Csa_7G448730.12	A0A0A0KAR0	325	S	ABC transporter B family member 19(predicted) OS=Cucumis sativus OX=3659 GN=Csa_7G448730 PE=4 SV=1	1	0.00107195	104.82	3	RLS(1)VQDR	down
Csa_7G448730.13	A0A0A0KAR0	380	S	ABC transporter B family member 19(predicted) OS=Cucumis sativus OX=3659 GN=Csa_7G448730 PE=4 SV=1	0.996512	3.7e-57	275.75	4	RWS(0.997)GVS(0.003)DMSIDFSNEK	down
Csa_7G448730.14	A0A0A0KAR0	587	S	ABC transporter B family member 19(predicted) OS=Cucumis sativus OX=3659 GN=Csa_7G448730 PE=4 SV=1	0.765864	2.22e-06	135.61	3	S(0.766)FS(0.234)NQFESGGIK	up
Csa_7G448730.15	A0A0A0KAR0	589	S	ABC transporter B family member 19(predicted) OS=Cucumis sativus OX=3659 GN=Csa_7G448730 PE=4 SV=1	0.842317	7.99e-17	190.18	3	S(0.158)FS(0.842)NQFESGGIK	up
Csa_7G448730.2	A0A0A0KAR0	1044	S	ABC transporter B family member 19(predicted) OS=Cucumis sativus OX=3659 GN=Csa_7G448730 PE=4 SV=1	0.970652	5.47e-05	113.4	2	KNS(0.971)AS(0.029)AIDFK	up
Csa_7G448730.5	A0A0A0KAR0	888	S	ABC transporter B family member 19(predicted) OS=Cucumis sativus OX=3659 GN=Csa_7G448730 PE=4 SV=1	1	0.00316958	88.392	3	LRS(1)FNNR	down
Csa_7G448730.9	A0A0A0KAR0	361	S	ABC transporter B family member 19(predicted) OS=Cucumis sativus OX=3659 GN=Csa_7G448730 PE=4 SV=1	0.97253	2.27e-10	137.13	3	RLS(0.973)S(0.902)DVS(0.111)S(0.014)APSAVEK	down
EIN2	A0A0A0KH67	636	S	Ethylene instensitive 2 OS=Cucumis sativus OX=3659 GN=EIN2 PE=2 SV=1	1	6.28e-47	252.95	2	EISGNIPSSTSEGPGS(1)FR	down
EIN2.1	A0A0A0KH67	911	S	Ethylene instensitive 2 OS=Cucumis sativus OX=3659 GN=EIN2 PE=2 SV=1	1	2.16e-05	122.69	3	KYHS(1)LPDIHR	down
EIN2.3	A0A0A0KH67	653	S	Ethylene instensitive 2 OS=Cucumis sativus OX=3659 GN=EIN2 PE=2 SV=1	0.999049	1.6e-16	193.3	2	SEEGGNGTGS(0.999)LS(0.001)R	down
EIN2.4	A0A0A0KH67	639	S	Ethylene instensitive 2 OS=Cucumis sativus OX=3659 GN=EIN2 PE=2 SV=1	1	3.36e-15	147.71	3	S(1)IGGRS(0.999)EEGGNGT(0.001)GSLSR	up
EIN2.6	A0A0A0KH67	734	S	Ethylene instensitive 2 OS=Cucumis sativus OX=3659 GN=EIN2 PE=2 SV=1	0.999998	2.26e-38	199.91	2	TSDPISSSLYDS(1)PK	down
NR2	E2IZV5	626	S	Nitrate reductase OS=Cucumis sativus OX=3659 GN=NR2 PE=2 SV=1	0.979476	5.04e-43	224.79	4	IGELITTGYASDSSS(0.011)NS(0.979)PNNS(0.008)T(0.002)HGASNFSHLAPIR	down
NR2.1	E2IZV5	531	S	Nitrate reductase OS=Cucumis sativus OX=3659 GN=NR2 PE=2 SV=1	0.956404	6.96e-91	330.63	2	S(0.001)IS(0.956)T(0.043)PFMNTASNTYSLSEVK	up
PIP2-4	V5RFZ0	278	S	Plasma intrinsic protein 2-4 OS=Cucumis sativus OX=3659 GN=PIP2-4 PE=2 SV=1	1	3.45e-06	168.31	2	ALGS(1)FRS(1)NA	up
PIP2-4.1	V5RFZ0	281	S	Plasma intrinsic protein 2-4 OS=Cucumis sativus OX=3659 GN=PIP2-4 PE=2 SV=1	1	3.45e-06	168.31	2	ALGS(1)FRS(1)NA	up
PIP2-4.2	V5RFZ0	15	S	Plasma intrinsic protein 2-4 OS=Cucumis sativus OX=3659 GN=PIP2-4 PE=2 SV=1	1	3.63e-17	188	3	GKDVEVAEQGEFQS(1)K	down
PIP2-5	V5RF58	273	S	Plasma intrinsic protein 2-5 OS=Cucumis sativus OX=3659 GN=PIP2-5 PE=2 SV=1	1	4.0726e-05	120.32	2	ALGS(1)FRS(1)NPT(1)N	up
PIP2-5.1	V5RF58	276	S	Plasma intrinsic protein 2-5 OS=Cucumis sativus OX=3659 GN=PIP2-5 PE=2 SV=1	1	3.48e-05	120.32	2	ALGS(1)FRS(1)NPT(1)N	up
PIP2-5.2	V5RF58	11	S	Plasma intrinsic protein 2-5 OS=Cucumis sativus OX=3659 GN=PIP2-5 PE=2 SV=1	1	2.92e-05	123.18	2	EVTEEGQS(1)GLR	down
PIP2-5.3	V5RF58	279	T	Plasma intrinsic protein 2-5 OS=Cucumis sativus OX=3659 GN=PIP2-5 PE=2 SV=1	1	0.00011472	109.04	2	ALGS(1)FRS(1)NPT(1)N	up

## Sheet: (C)BR-cold (same pattern)
Supplementary Table 6. Same pattern and difference pattern phosphopeptides for proteins
(C) Same pattern of EBR regulated cold phosphopeptides for proteins
ID	Protein accession	Position	Amino acid	Protein description	Localization probability	PEP	Score	Charge	Modified sequence	regulate
Csa_1G050250	A0A0A0LWK9	205	S	Glyceraldehyde-3-phosphate dehydrogenase OS=Cucumis sativus OX=3659 GN=Csa_1G050250 PE=3 SV=1	0.999908	2.21e-14	176.36	4	AAS(1)FNIIPSSTGAAK	down
Csa_1G050250.1	A0A0A0LWK9	211	S	Glyceraldehyde-3-phosphate dehydrogenase OS=Cucumis sativus OX=3659 GN=Csa_1G050250 PE=3 SV=1	0.921994	1.24e-05	94.673	3	AAS(0.036)FNIIPS(0.922)S(0.041)T(0.001)GAAK	down
Csa_1G263990	A0A0A0LYY0	190	S	N-terminal acetyltransferase A, auxiliary subunit(predicted) OS=Cucumis sativus OX=3659 GN=Csa_1G263990 PE=4 SV=1	0.919767	9.11e-08	111.01	4	LPLDFGELPS(0.085)S(0.92)VS(0.995)PQK	down
Csa_1G505910	A0A0A0M0F6	429	S	inner membrane protein PPF-1, chloroplastic(predicted) OS=Cucumis sativus OX=3659 GN=Csa_1G505910 PE=3 SV=1	0.983302	4.38e-35	224.83	3	GEDGLEEAYAS(0.983)S(0.017)ADKDVPAYNR	down
Csa_1G505910.1	A0A0A0M0F6	403	S	inner membrane protein PPF-1, chloroplastic(predicted) OS=Cucumis sativus OX=3659 GN=Csa_1G505910 PE=3 SV=1	0.998164	1.82e-16	163.06	3	SEDIQT(0.001)LAS(0.998)ES(0.998)DT(0.003)EDGYDGETTEK	down
Csa_1G560830.2	A0A0A0M1E9	707	S	DEAD-box ATP-dependent RNA helicase 3, chloroplastic(predicted) OS=Cucumis sativus OX=3659 GN=Csa_1G560830 PE=4 SV=1	0.903356	3.61e-08	161.23	2	S(0.903)S(0.097)GDDWLIGGR	down
Csa_2G351520	A0A0A0LQV3	277	S	Rhodanese domain-containing protein OS=Cucumis sativus OX=3659 GN=Csa_2G351520 PE=4 SV=1	1	0.00675807	59.198	3	VAEILS(1)PVK	down
Csa_2G352400.3	A0A0A0LKH0	273	S	ENTH domain-containing protein OS=Cucumis sativus OX=3659 GN=Csa_2G352400 PE=4 SV=1	0.804352	1.82e-17	142.22	4	KSNDSANQTSSFSAST(0.01)PT(0.185)NNS(0.804)DDDFDDFDPR	down
Csa_3G019910.11	A0A0A0L6U2	778	S	DWNN domain-containing protein OS=Cucumis sativus OX=3659 GN=Csa_3G019910 PE=4 SV=1	0.82472	3.39e-08	140.28	3	S(0.014)S(0.059)S(0.103)S(0.825)NGYYDDYKPK	down
Csa_3G129610	A0A0A0L6P0	138	S	nucleolin(predicted) OS=Cucumis sativus OX=3659 GN=Csa_3G129610 PE=4 SV=1	1	4.92e-30	185.68	3	LDLEDNDPES(1)EPDEDGGFEYDEK	down
Csa_4G292440.12	A0A0A0KXB2	311	S	protein IQ-DOMAIN 1(predicted) OS=Cucumis sativus OX=3659 GN=Csa_4G292440 PE=4 SV=1	0.812761	1.96e-06	105.35	4	T(0.002)T(0.002)HS(0.016)AFQPS(0.813)S(0.142)T(0.026)PSKPAPSSAIK	down
Csa_4G308550.4	A0A0A0KXI3	107	T	Chlorophyll a-b binding protein, chloroplastic OS=Cucumis sativus OX=3659 GN=Csa_4G308550 PE=3 SV=1	0.999998	1.87e-18	178.11	3	NVAGDIIGT(1)RFESAEVK	down
Csa_4G595990.1	A0A0A0L455	136	S	histone-lysine N-methyltransferase, H3 lysine-9 specific SUVH1-like(predicted) OS=Cucumis sativus OX=3659 GN=Csa_4G595990 PE=4 SV=1	0.911894	2.32e-09	116.51	4	AQLQDGYS(0.912)DS(0.088)QNDNSQYYGMGVNDGEDSSK	down
Csa_4G649590.1	A0A0A0L2X8	201	S	Smr domain-containing protein OS=Cucumis sativus OX=3659 GN=Csa_4G649590 PE=4 SV=1	0.99999	0.000393661	83.869	3	QLPYHGNS(1)GR	down
Csa_5G643900.1	A0A0A0KVW6	708	S	Protein kinase domain-containing protein OS=Cucumis sativus OX=3659 GN=Csa_5G643900 PE=4 SV=1	0.985417	6.18e-19	189.34	2	MAFGS(0.985)QDYS(0.015)YGYSDR	down
Csa_6G088020.1	A0A0A0KBZ9	418	S	putative G3BP-like protein(predicted) OS=Cucumis sativus OX=3659 GN=Csa_6G088020 PE=4 SV=1	1	0.00694498	67.548	3	FGS(1)RS(1)LGR	down
Csa_6G088020.2	A0A0A0KBZ9	420	S	putative G3BP-like protein(predicted) OS=Cucumis sativus OX=3659 GN=Csa_6G088020 PE=4 SV=1	1	0.00694498	67.548	3	FGS(1)RS(1)LGR	down
Csa_6G092590.6	A0A0A0KDI6	559	S	GYF domain-containing protein OS=Cucumis sativus OX=3659 GN=Csa_6G092590 PE=4 SV=1	0.876366	1.24e-28	195.73	3	S(0.036)KLS(0.876)DDPS(0.021)S(0.067)IFFIPFSEQNPNK	down
Csa_6G106190	A0A0A0KFM2	73	T	glycine--tRNA ligase, chloroplastic/mitochondrial 2 isoform X1(predicted) OS=Cucumis sativus OX=3659 GN=Csa_6G106190 PE=3 SV=1	0.966056	0.044115	42.818	2	AS(0.034)VLT(0.966)FQQAIQR	down
Csa_6G355400.1	A0A0A0KIF6	351	S	MFS domain-containing protein OS=Cucumis sativus OX=3659 GN=Csa_6G355400 PE=3 SV=1	1	2.85e-111	336.8	3	GDDYASEAGGMDS(1)DDNLHS(1)PLISR	down
Csa_6G454310	A0A0A0KFE3	744	S	LETM1 domain-containing protein OS=Cucumis sativus OX=3659 GN=Csa_6G454310 PE=4 SV=1	0.999903	4.94e-63	280.96	3	SSEES(1)ET(1)DEDLKDADDTASTFR	down
Csa_7G007890.3	A0A0A0K5S3	349	S	BZIP domain-containing protein OS=Cucumis sativus OX=3659 GN=Csa_7G007890 PE=4 SV=1	0.963882	7.07e-08	158.34	2	S(0.007)VS(0.964)MDS(0.029)FMGK	down
Csa_7G104800	A0A0A0K3G6	690	S	RRM domain-containing protein OS=Cucumis sativus OX=3659 GN=Csa_7G104800 PE=4 SV=1	0.998935	1.05e-05	134.91	2	S(0.001)RLS(0.999)QEEENR	down
Csa_7G343300.4	A0A0A0K570	105	S	AvrRpt-cleavage domain-containing protein OS=Cucumis sativus OX=3659 GN=Csa_7G343300 PE=4 SV=1	0.993162	3.76e-19	186.99	3	RQS(0.993)GS(0.007)EYSIDRS(1)PLHR	down
Csa_7G451380	A0A0A0KAZ6	173	S	BnaC03g70190D protein(predicted) OS=Cucumis sativus OX=3659 GN=Csa_7G451380 PE=4 SV=1	0.880548	0.0144864	61.765	2	AKS(0.881)IPS(0.119)I	down
Csa_1G207310	A0A0A0LTJ3	525	S	Elongation factor Ts, mitochondrial OS=Cucumis sativus OX=3659 GN=EFTS PE=3 SV=1	0.999899	1.94e-22	174.06	4	KAGESSEVKQS(1)EDEQSEEVR	down
Csa_1G000640	A0A0A0LNF5	122	T	Rubredoxin-like domain-containing protein OS=Cucumis sativus OX=3659 GN=Csa_1G000640 PE=4 SV=1	0.997317	0.00345303	70.889	3	FRPYEQT(0.997)VS(0.003)K	up
Csa_1G025020.1	A0A0A0LPP8	64	S	probable calcium-binding protein CML27(predicted) OS=Cucumis sativus OX=3659 GN=Csa_1G025020 PE=4 SV=1	1	0.0312664	49.269	2	S(1)AIPLEELR	up
Csa_1G039020	A0A0A0LQ81	41	S	t-SNARE coiled-coil homology domain-containing protein OS=Cucumis sativus OX=3659 GN=Csa_1G039020 PE=4 SV=1	0.792278	3.46e-05	116.51	3	T(0.103)S(0.103)S(0.792)DPS(0.002)LLTEK	up
Csa_1G057040	A0A0A0LRS9	1018	S	Protein kinase domain-containing protein OS=Cucumis sativus OX=3659 GN=Csa_1G057040 PE=4 SV=1	0.966112	5.93e-08	136.63	3	ELGS(0.966)GT(0.034)FGTVYHGK	up
Csa_1G057040.14	A0A0A0LRS9	1171	T	Protein kinase domain-containing protein OS=Cucumis sativus OX=3659 GN=Csa_1G057040 PE=4 SV=1	1	8.69e-05	118.24	3	RNT(1)LVT(1)GGVR	up
Csa_1G057040.15	A0A0A0LRS9	1174	T	Protein kinase domain-containing protein OS=Cucumis sativus OX=3659 GN=Csa_1G057040 PE=4 SV=1	1	0.00012507	98.582	3	RNT(1)LVT(1)GGVR	up
Csa_1G066530.5	A0A0A0LUC6	107	S	Eukaryotic translation initiation factor-like protein(predicted) OS=Cucumis sativus OX=3659 GN=Csa_1G066530 PE=4 SV=1	0.991277	0.000505559	104.43	2	T(0.007)IS(0.991)DES(0.002)IR	up
Csa_1G073840	A0A0A0LV46	52	S	probable 2-carboxy-D-arabinitol-1-phosphatase(predicted) OS=Cucumis sativus OX=3659 GN=Csa_1G073840 PE=4 SV=1	0.982087	0.00850204	63.426	3	DLS(0.982)LT(0.018)TEK	up
Csa_1G257940.3	A0A0A0LTS4	1408	S	protein TSS(predicted) OS=Cucumis sativus OX=3659 GN=Csa_1G257940 PE=4 SV=1	0.938485	3.67e-34	233.34	3	GPTLVEVS(0.062)S(0.938)QEIQEK	up
Csa_1G422430.1	A0A0A0LWS6	63	S	calmodulin-binding protein 60 B(predicted) OS=Cucumis sativus OX=3659 GN=Csa_1G422430 PE=4 SV=1	1	0.00096644	78.809	2	VVS(1)EEVER	up
Csa_1G472980.1	A0A0A0LUN0	140	T	LOW QUALITY PROTEIN: trihelix transcription factor ASIL2-like(predicted) OS=Cucumis sativus OX=3659 GN=Csa_1G472980 PE=4 SV=1	0.969363	6.67e-16	157.74	3	T(0.969)PPPS(0.031)AAASSAVVAVSQK	up
Csa_1G497310	A0A0A0M0D8	18	S	Cation_ATPase_N domain-containing protein OS=Cucumis sativus OX=3659 GN=Csa_1G497310 PE=3 SV=1	0.951257	4.48e-05	113.99	3	EVFAT(0.005)T(0.025)S(0.951)S(0.018)KK	up
Csa_1G497310.1	A0A0A0M0D8	19	S	Cation_ATPase_N domain-containing protein OS=Cucumis sativus OX=3659 GN=Csa_1G497310 PE=3 SV=1	0.901928	0.00018406	97.138	2	EVFATT(0.001)S(0.097)S(0.902)K	up
Csa_1G528510.1	A0A0A0M0Q2	65	S	Maternal effect embryo arrest(predicted) OS=Cucumis sativus OX=3659 GN=Csa_1G528510 PE=4 SV=1	1	0.000154443	95.677	2	LS(1)MEEER	up
Csa_1G627500	A0A0A0M2X1	511	S	Signal recognition particle subunit SRP68 OS=Cucumis sativus OX=3659 GN=Csa_1G627500 PE=3 SV=1	0.975198	5.35e-06	126.07	3	KIS(0.975)NMS(0.025)LTGAEK	up
Csa_1G629070	A0A0A0LXI6	282	S	LOW QUALITY PROTEIN: protein SMG7(predicted) OS=Cucumis sativus OX=3659 GN=Csa_1G629070 PE=4 SV=1	0.999835	0.0122273	55.04	3	ESPLRFS(1)GK	up
Csa_1G650130	A0A0A0M336	30	S	YTH domain-containing protein OS=Cucumis sativus OX=3659 GN=Csa_1G650130 PE=4 SV=1	1	1.63e-07	102.98	4	SLRPDNLKEPQLS(1)PK	up
Csa_1G660140	A0A0A0M065	61	S	Tryptophan synthase OS=Cucumis sativus OX=3659 GN=Csa_1G660140 PE=3 SV=1	1	0.000101045	113.95	3	EPS(1)LAMEDK	up
Csa_2G011500	A0A0A0LJC6	193	S	protein ECERIFERUM 26-like(predicted) OS=Cucumis sativus OX=3659 GN=Csa_2G011500 PE=4 SV=1	0.990557	2.34e-51	265.62	3	GGPVSPPLFTKPS(0.009)S(0.991)LGDGEK	up
Csa_2G049880	A0A0A0LJ68	609	S	Protein kinase domain-containing protein OS=Cucumis sativus OX=3659 GN=Csa_2G049880 PE=4 SV=1	1	0.00267938	80.737	2	AMQDGS(1)PR	up
Csa_2G049880.10	A0A0A0LJ68	301	S	Protein kinase domain-containing protein OS=Cucumis sativus OX=3659 GN=Csa_2G049880 PE=4 SV=1	1	3.14e-57	281.93	2	YSEMEAPWSPALLS(1)PR	up
Csa_2G060390.5	A0A0A0LHB4	241	T	HP domain-containing protein OS=Cucumis sativus OX=3659 GN=Csa_2G060390 PE=4 SV=1	0.98831	2.58e-11	150.36	4	KT(0.988)T(0.009)S(0.003)DEDRPVDSHPTK	up
Csa_2G075400.1	A0A0A0LMS5	440	S	ANK_REP_REGION domain-containing protein OS=Cucumis sativus OX=3659 GN=Csa_2G075400 PE=4 SV=1	0.995312	6.64e-25	218.85	2	S(0.995)AS(0.005)ELSTEDMGDTK	up
Csa_2G118310.5	A0A0A0LHZ3	553	S	MI domain-containing protein OS=Cucumis sativus OX=3659 GN=Csa_2G118310 PE=4 SV=1	0.953841	1.67e-29	224.43	3	SQKPS(0.046)S(0.954)PSLELIPPSQR	up
Csa_2G173580.8	A0A0A0LI70	688	S	COP1-interacting protein-like protein(predicted) OS=Cucumis sativus OX=3659 GN=Csa_2G173580 PE=4 SV=1	0.995587	0.000137314	110.31	2	S(0.004)MS(0.996)MDAVGK	up
Csa_2G246530.1	A0A0A0LIP9	312	S	Adenylyl cyclase-associated protein OS=Cucumis sativus OX=3659 GN=Csa_2G246530 PE=3 SV=1	0.99119	0.000250612	95.66	3	GPTAS(0.006)PS(0.991)FS(0.002)K	up
Csa_2G249270	A0A0A0LPB0	324	S	J domain-containing protein OS=Cucumis sativus OX=3659 GN=Csa_2G249270 PE=4 SV=1	0.999998	0.00237676	70.889	3	S(0.03)AYS(0.97)RENS(1)LR	up
Csa_2G252020	A0A0A0LJ63	49	S	Fructose-bisphosphate aldolase OS=Cucumis sativus OX=3659 GN=Csa_2G252020 PE=3 SV=1	0.99976	0.000104841	108.36	3	AGS(1)YNDELVK	up
Csa_2G327510	A0A0A0LMD4	496	S	acyl-CoA-binding domain-containing protein 4(predicted) OS=Cucumis sativus OX=3659 GN=Csa_2G327510 PE=4 SV=1	1	0.012753	61.932	2	QGS(1)GGVWR	up
Csa_2G357210.2	A0A0A0LL86	293	S	BZIP domain-containing protein OS=Cucumis sativus OX=3659 GN=Csa_2G357210 PE=4 SV=1	0.810044	9.1e-06	80.166	5	MGVVNIAAAPLPIAT(0.001)ES(0.004)PGNQLS(0.81)S(0.185)DGIGK	up
Csa_2G361570	A0A0A0LPA0	76	S	dUTPase domain-containing protein OS=Cucumis sativus OX=3659 GN=Csa_2G361570 PE=4 SV=1	0.999741	3.97e-06	110.26	3	LTHENGES(1)EDVTK	up
Csa_2G366200.10	A0A0A0LNR5	817	S	protein IQ-DOMAIN 32-like(predicted) OS=Cucumis sativus OX=3659 GN=Csa_2G366200 PE=4 SV=1	1	8.59e-06	135.5	3	RHS(1)LPADGR	up
Csa_2G370380.6	A0A0A0LLS1	992	S	E3 ubiquitin-protein ligase UPL2-like isoform X1(predicted) OS=Cucumis sativus OX=3659 GN=Csa_2G370380 PE=4 SV=1	0.989721	1.5e-23	198.46	2	MS(0.008)S(0.99)DS(0.002)S(0.001)SLLQFGVGNQGLR	up
Csa_2G379340	A0A0A0LM70	386	S	LOW QUALITY PROTEIN: transcriptional corepressor LEUNIG(predicted) OS=Cucumis sativus OX=3659 GN=Csa_2G379340 PE=4 SV=1	0.998572	0.000106158	76.818	3	DGLSNSVGDVVPNVGS(0.999)PLQAGS(0.001)PLLPR	up
Csa_3G002780.2	A0A0A0L3P3	78	S	Ferredoxin--NADP reductase, chloroplastic OS=Cucumis sativus OX=3659 GN=Csa_3G002780 PE=3 SV=1	0.999875	0.00509553	74.562	2	TPLIS(1)PDR	up
Csa_3G002910.1	A0A0A0L4Y7	337	S	Protein kinase domain-containing protein OS=Cucumis sativus OX=3659 GN=Csa_3G002910 PE=4 SV=1	1	2.02e-08	146.67	2	GVS(1)AWNFDVEDLK	up
Csa_3G011600.1	A0A0A0L570	276	S	Arf-GAP domain-containing protein OS=Cucumis sativus OX=3659 GN=Csa_3G011600 PE=4 SV=1	0.992034	5.72e-17	185.63	2	S(0.992)IS(0.008)SAQYFGDQNR	up
Csa_3G020010.2	A0A0A0L6V4	1437	S	Protein transport protein sec16 OS=Cucumis sativus OX=3659 GN=Csa_3G020010 PE=3 SV=1	0.999985	0.00049049	78.529	3	FPS(1)MGNISVK	up
Csa_3G077600.1	A0A0A0L2E3	407	S	calcium-dependent protein kinase-like(predicted) OS=Cucumis sativus OX=3659 GN=Csa_3G077600 PE=4 SV=1	0.867793	6.94e-17	193.15	3	LGS(0.868)T(0.132)LSEAEVK	up
Csa_3G173010.1	A0A0A0LAZ5	890	S	protein TPLATE(predicted) OS=Cucumis sativus OX=3659 GN=Csa_3G173010 PE=4 SV=1	1	6.44e-07	127.53	3	S(1)LRPELGEPVILR	up
Csa_3G611350.2	A0A0A0L8N1	639	S	WD_REPEATS_REGION domain-containing protein OS=Cucumis sativus OX=3659 GN=Csa_3G611350 PE=4 SV=1	1	3.57e-48	243.21	3	YIAPAYSHTQPEPVFAKS(1)DS(1)EEEDK	up
Csa_3G611350.3	A0A0A0L8N1	641	S	WD_REPEATS_REGION domain-containing protein OS=Cucumis sativus OX=3659 GN=Csa_3G611350 PE=4 SV=1	1	3.57e-48	243.21	3	YIAPAYSHTQPEPVFAKS(1)DS(1)EEEDK	up
Csa_3G624060.4	A0A0A0L919	74	T	Glyco_transf_28 domain-containing protein OS=Cucumis sativus OX=3659 GN=Csa_3G624060 PE=4 SV=1	0.999961	3.15e-45	248.89	4	VNT(1)MPIQTSNIDQLESDSSQHK	up
Csa_3G816110	A0A0A0LC62	24	S	probable glycosyltransferase STELLO1(predicted) OS=Cucumis sativus OX=3659 GN=Csa_3G816110 PE=4 SV=1	0.999159	2.53e-05	120.55	3	TLPT(0.001)LHS(0.999)HR	up
Csa_3G824890.19	A0A0A0LF79	220	S	Latex abundant protein 1(predicted) OS=Cucumis sativus OX=3659 GN=Csa_3G824890 PE=4 SV=1	0.999993	7.62e-33	229.44	3	RQS(1)ESEEYGSGR	up
Csa_3G824890.27	A0A0A0LF79	152	Y	Latex abundant protein 1(predicted) OS=Cucumis sativus OX=3659 GN=Csa_3G824890 PE=4 SV=1	0.9892	6.41e-06	98.188	3	KQESESYGS(0.002)GEY(0.989)GS(0.009)GGYR	up
Csa_3G877610	A0A0A0LDN9	761	S	putative leucine-rich repeat-containing protein DDB_G0290503(predicted) OS=Cucumis sativus OX=3659 GN=Csa_3G877610 PE=4 SV=1	0.937349	3.99e-05	119.79	2	LS(0.014)S(0.937)LT(0.049)EQLLK	up
Csa_3G893410.4	A0A0A0LJS6	48	T	PEPCK(predicted) OS=Cucumis sativus OX=3659 GN=Csa_3G893410 PE=3 SV=1	0.912172	3.4e-11	174.47	3	DICHDDS(0.013)T(0.912)T(0.075)PMR	up
Csa_3G914560.3	A0A0A0LKF6	271	T	HABP4_PAI-RBP1 domain-containing protein OS=Cucumis sativus OX=3659 GN=Csa_3G914560 PE=4 SV=1	1	0.00125587	89.26	3	KT(1)NDEIFAK	up
Csa_4G047960.3	A0A0A0KUN4	11	S	BnaCnng45880D protein(predicted) OS=Cucumis sativus OX=3659 GN=Csa_4G047960 PE=4 SV=1	0.825689	6.09e-10	130.83	3	SYEKPAYS(0.826)S(0.174)IDDNEK	up
Csa_4G279860	A0A0A0KX21	393	S	TPR_REGION domain-containing protein OS=Cucumis sativus OX=3659 GN=Csa_4G279860 PE=4 SV=1	0.969185	8.04e-05	107.09	3	MFETAS(0.031)S(0.969)LKR	up
Csa_4G453650.2	A0A0A0KYK0	150	S	Protein kinase domain-containing protein OS=Cucumis sativus OX=3659 GN=Csa_4G453650 PE=3 SV=1	0.982147	1.14e-46	269.99	2	S(0.982)T(0.018)VGTPAYIAPEVLSR	up
Csa_4G453650.3	A0A0A0KYK0	142	S	Protein kinase domain-containing protein OS=Cucumis sativus OX=3659 GN=Csa_4G453650 PE=3 SV=1	0.852895	0.000124732	128.86	3	S(0.147)S(0.853)LLHSRPK	up
Csa_4G538080.1	A0A0A0KYS1	287	S	Kinesin-like protein OS=Cucumis sativus OX=3659 GN=Csa_4G538080 PE=3 SV=1	1	0.000432426	103.26	3	FPHRPS(1)LR	up
Csa_4G572320.5	A0A0A0L2Q3	788	S	SH3 domain-containing protein OS=Cucumis sativus OX=3659 GN=Csa_4G572320 PE=4 SV=1	0.99998	7.7344e-05	100.02	3	YES(1)FENPLAGR	up
Csa_4G642520	A0A0A0L538	46	S	Calcium-transporting ATPase OS=Cucumis sativus OX=3659 GN=Csa_4G642520 PE=3 SV=1	1	0.000190081	113.69	3	FTANLS(1)KR	up
Csa_5G083860.6	A0A0A0KLI1	484	S	microtubule-associated protein 70-1(predicted) OS=Cucumis sativus OX=3659 GN=Csa_5G083860 PE=4 SV=1	0.997143	5.74e-10	128.19	3	VSLNGLLPS(0.003)YS(0.997)FNQSCDATK	up
Csa_5G604130	A0A0A0KQG9	167	S	DUF569 domain-containing protein OS=Cucumis sativus OX=3659 GN=Csa_5G604130 PE=4 SV=1	0.999993	3.91e-30	190.31	3	APTIDHQDS(1)LDFNPS(0.012)S(0.988)PPSTSGK	up
Csa_5G604160.1	A0A0A0KVT4	302	S	Glycine-rich protein(predicted) OS=Cucumis sativus OX=3659 GN=Csa_5G604160 PE=4 SV=1	1	0.00616725	77.533	3	FGS(1)FELK	up
Csa_5G606410	A0A0A0KQQ1	332	T	serine/threonine-protein kinase STY8(predicted) OS=Cucumis sativus OX=3659 GN=Csa_5G606410 PE=3 SV=1	0.883551	0.00599132	75.849	2	MT(0.884)GET(0.105)GS(0.011)Y(0.001)R	up
Csa_5G606550.6	A0A0A0KQS9	99	S	Nodulin-related protein 1, putative(predicted) OS=Cucumis sativus OX=3659 GN=Csa_5G606550 PE=4 SV=1	0.993375	3.1e-15	154.86	4	S(0.006)HS(0.993)APHGSGSEPPKAEEPPKK	up
Csa_5G606550.7	A0A0A0KQS9	104	S	Nodulin-related protein 1, putative(predicted) OS=Cucumis sativus OX=3659 GN=Csa_5G606550 PE=4 SV=1	0.999007	2.4e-34	224.36	5	SHSAPHGS(0.999)GS(0.001)EPPKAEEPPKK	up
Csa_5G607420	A0A0A0KR04	478	S	DNA-directed RNA polymerase OS=Cucumis sativus OX=3659 GN=Csa_5G607420 PE=3 SV=1	1	0.0625584	40.882	2	IWAS(1)GGR	up
Csa_5G637740	A0A0A0KUA8	95	S	t-SNARE coiled-coil homology domain-containing protein OS=Cucumis sativus OX=3659 GN=Csa_5G637740 PE=4 SV=1	0.881846	9.46e-05	103.67	2	IES(0.017)GS(0.882)LS(0.102)AATR	up
Csa_5G643940.22	A0A0A0KXP5	1115	S	DNA double-strand break repair rad50 ATPase OS=Cucumis sativus OX=3659 GN=Csa_5G643940 PE=4 SV=1	0.975676	3.34e-15	154.27	3	VRPT(0.024)PS(0.976)MGVAS(1)DNAGSAHLVR	up
Csa_6G051480.1	A0A0A0KE91	318	S	BZIP domain-containing protein OS=Cucumis sativus OX=3659 GN=Csa_6G051480 PE=4 SV=1	0.798534	0.031758	49.715	2	RT(0.101)S(0.101)S(0.799)APF	up
Csa_6G062340.2	A0A0A0K8U3	243	S	WAT1-related protein(predicted) OS=Cucumis sativus OX=3659 GN=Csa_6G062340 PE=4 SV=1	0.997152	9.37e-06	133.79	3	HSMS(0.997)FS(0.003)VSR	up
Csa_6G107920.18	A0A0A0KAP9	133	S	zyxin isoform X1(predicted) OS=Cucumis sativus OX=3659 GN=Csa_6G107920 PE=4 SV=1	0.999362	5.46e-18	164.79	3	T(0.001)INS(0.999)KQPS(1)PFPSPSIPK	up
Csa_6G124220	A0A0A0KE67	166	S	metacaspase-4-like(predicted) OS=Cucumis sativus OX=3659 GN=Csa_6G124220 PE=4 SV=1	0.779367	9.21e-05	98.337	3	EEGGS(0.779)S(0.221)HFGFR	up
Csa_6G136020.4	A0A0A0KEF3	69	S	Phosphoglycerate kinase OS=Cucumis sativus OX=3659 GN=Csa_6G136020 PE=3 SV=1	1	0.00290931	90.15	3	IRS(1)FGGK	up
Csa_6G136540.12	A0A0A0KAM9	1087	S	Protein kinase domain-containing protein OS=Cucumis sativus OX=3659 GN=Csa_6G136540 PE=4 SV=1	1	0.000422384	85.271	3	RNT(1)LVS(1)GGVR	up
Csa_6G136540.4	A0A0A0KAM9	105	S	Protein kinase domain-containing protein OS=Cucumis sativus OX=3659 GN=Csa_6G136540 PE=4 SV=1	1	0.0228252	55.503	2	GILGLS(1)R	up
Csa_6G301020.14	A0A0A0KG03	107	S	phototropin-1(predicted) OS=Cucumis sativus OX=3659 GN=Csa_6G301020 PE=4 SV=1	0.98788	0.000167324	100.69	3	T(0.012)IS(0.988)AILSEK	up
Csa_6G446420	A0A0A0KK93	774	S	cell division cycle protein 48 homolog(predicted) OS=Cucumis sativus OX=3659 GN=Csa_6G446420 PE=4 SV=1	1	0.0176879	59.597	2	GFGS(1)EFR	up
Csa_6G507340.10	A0A0A0KMM4	38	S	RRM domain-containing protein OS=Cucumis sativus OX=3659 GN=Csa_6G507340 PE=4 SV=1	0.914301	0.0144834	61.194	2	S(1)RS(0.914)WS(0.086)RPR	up
Csa_7G067490	A0A0A0K488	233	S	glutamate-1-semialdehyde 2,1-aminomutase 2, chloroplastic-like(predicted) OS=Cucumis sativus OX=3659 GN=Csa_7G067490 PE=3 SV=1	0.995205	1.24e-16	162.09	4	AGS(0.995)GVAT(0.005)LGLPDSPGVPK	up
Csa_7G075680.1	A0A0A0K3D8	69	T	4-hydroxy-3-methylbut-2-enyl diphosphate reductase, chloroplastic-like(predicted) OS=Cucumis sativus OX=3659 GN=Csa_7G075680 PE=3 SV=1	0.910378	0.0349366	47.774	3	NLT(0.91)KS(0.075)DNY(0.014)NR	up
Csa_7G234670.2	A0A0A0K8X6	135	T	XS domain-containing protein(predicted) OS=Cucumis sativus OX=3659 GN=Csa_7G234670 PE=4 SV=1	0.999992	1.87e-12	141.5	3	SYFALPLDYHEFT(1)PPAR	up
Csa_7G448730.5	A0A0A0KAR0	888	S	ABC transporter B family member 19(predicted) OS=Cucumis sativus OX=3659 GN=Csa_7G448730 PE=4 SV=1	1	0.00316958	88.392	3	LRS(1)FNNR	up

## Sheet: (D)BR-cold (diff pattern)
Supplementary Table 6. Same pattern and difference pattern phosphopeptides for proteins
(D) Difference pattern of EBR regulated cold phosphopeptides for proteins
ID	Protein accession	Position	Amino acid	Protein description	Localization probability	PEP	Score	Charge	Modified sequence	regulate
Csa_3G045180.10	A0A0A0L4T2	862	S	enhancer of mRNA-decapping protein 4(predicted) OS=Cucumis sativus OX=3659 GN=Csa_3G045180 PE=4 SV=1	1	1.7949e-05	125.93	2	GEPQNLS(1)LENK	up
Csa_3G045180.8	A0A0A0L4T2	846	S	enhancer of mRNA-decapping protein 4(predicted) OS=Cucumis sativus OX=3659 GN=Csa_3G045180 PE=4 SV=1	1	5.02e-26	211.43	2	S(1)PQNGEYGSR	down
Csa_3G535630.10	A0A0A0L866	298	S	CCHC-type domain-containing protein OS=Cucumis sativus OX=3659 GN=Csa_3G535630 PE=4 SV=1	0.882596	0.0351694	45.452	3	S(0.112)RS(0.883)PDRS(0.006)PAGSR	up
Csa_3G535630.2	A0A0A0L866	368	S	CCHC-type domain-containing protein OS=Cucumis sativus OX=3659 GN=Csa_3G535630 PE=4 SV=1	0.945928	9.51e-49	231.67	4	S(0.475)S(0.529)HS(0.946)KS(0.167)PAHPPY(0.301)S(0.221)GS(0.162)S(0.139)FGS(0.057)Y(0.002)DSYQNK	down
Csa_3G535630.3	A0A0A0L866	370	S	CCHC-type domain-containing protein OS=Cucumis sativus OX=3659 GN=Csa_3G535630 PE=4 SV=1	0.988079	9.51e-49	231.67	4	S(0.058)S(0.058)HS(0.896)KS(0.988)PAHPPYS(0.001)GSSFGSYDSYQNK	down

## Sheet: (E)BR-non-cold(same pattern)
Supplementary Table 6. Same pattern and difference pattern phosphopeptides for proteins
(E) Same pattern of EBR regulated non-cold phosphopeptides for proteins
ID	Protein accession	Position	Amino acid	Protein description	Localization probability	PEP	Score	Charge	Modified sequence	regulate
Csa_1G001310	A0A0A0LR57	323	S	Pseudouridine synthase OS=Cucumis sativus OX=3659 GN=Csa_1G001310 PE=3 SV=1	0.97394	0.00416649	59.77	3	AAAIS(0.026)FCS(0.974)PAR	up
Csa_1G001480.7	A0A0A0LU12	43	S	CBS domain-containing protein CBSCBSPB5(predicted) OS=Cucumis sativus OX=3659 GN=Csa_1G001480 PE=4 SV=1	0.999632	0.00312471	77.813	2	S(1)LQLTGER	up
Csa_1G003540.1	A0A0A0LRZ6	405	S	Elongation factor Tu OS=Cucumis sativus OX=3659 GN=Csa_1G003540 PE=4 SV=1	0.999992	0.00264121	68.751	2	TVGAGVIQS(1)IIE	up
Csa_1G005560	A0A0A0LNY1	565	S	Glyco_transf_20 domain-containing protein OS=Cucumis sativus OX=3659 GN=Csa_1G005560 PE=4 SV=1	0.936639	0.00346029	72.887	2	ILS(0.018)LS(0.937)PS(0.045)FR	down
Csa_1G005620.12	A0A0A0LUB5	195	S	BAH domain,TFIIS helical bundle-like domain isoform 1(predicted) OS=Cucumis sativus OX=3659 GN=Csa_1G005620 PE=4 SV=1	0.999999	3.66e-34	229.68	3	S(1)PKPTSGPTSTSQLK	down
Csa_1G013810.1	A0A0A0LPJ6	249	T	ras GTPase-activating protein-binding protein 2(predicted) OS=Cucumis sativus OX=3659 GN=Csa_1G013810 PE=4 SV=1	0.849124	6.11e-05	86.005	3	T(0.849)VS(0.151)GPVYVPTTTVR	up
Csa_1G045470.1	A0A0A0LTA9	548	S	ABC transporter domain-containing protein OS=Cucumis sativus OX=3659 GN=Csa_1G045470 PE=4 SV=1	0.999996	1.8575e-05	125.36	3	RHS(1)LPSPTNAK	up
Csa_1G046090.11	A0A0A0LU41	366	S	PWWP domain-containing protein(predicted) OS=Cucumis sativus OX=3659 GN=Csa_1G046090 PE=4 SV=1	1	1.75e-56	252.28	5	SKPVSGDVDLTGNAEIS(1)PAGDAQK	down
Csa_1G057040.6	A0A0A0LRS9	484	S	Protein kinase domain-containing protein OS=Cucumis sativus OX=3659 GN=Csa_1G057040 PE=4 SV=1	1	1.05e-27	189.09	3	LS(1)EPDEIQSLEK	up
Csa_1G066530	A0A0A0LUC6	537	S	Eukaryotic translation initiation factor-like protein(predicted) OS=Cucumis sativus OX=3659 GN=Csa_1G066530 PE=4 SV=1	0.993764	5.65e-25	219.23	3	QQQQERPPS(0.994)PET(0.006)WR	down
Csa_1G087430	A0A0A0LXM1	819	S	tRNA_lig_CPD domain-containing protein OS=Cucumis sativus OX=3659 GN=Csa_1G087430 PE=4 SV=1	0.989783	0.000358413	87.989	3	GDYKS(0.99)PIT(0.01)ER	down
Csa_1G257940.2	A0A0A0LTS4	1295	S	protein TSS(predicted) OS=Cucumis sativus OX=3659 GN=Csa_1G257940 PE=4 SV=1	0.999997	0.000109542	109.95	2	GKPNSFVS(1)PR	up
Csa_1G263990.1	A0A0A0LYY0	192	S	N-terminal acetyltransferase A, auxiliary subunit(predicted) OS=Cucumis sativus OX=3659 GN=Csa_1G263990 PE=4 SV=1	0.999127	8.36e-45	250.79	3	LPLDFGELPSS(0.001)VS(0.999)PQK	down
Csa_1G435830	A0A0A0LUX1	54	S	Cullin domain-containing protein OS=Cucumis sativus OX=3659 GN=Csa_1G435830 PE=3 SV=1	0.883259	0.00992471	55.176	3	T(0.117)KS(0.883)QPLDPNK	up
Csa_1G439330	A0A0A0LUF8	26	S	calcyclin-binding protein(predicted) OS=Cucumis sativus OX=3659 GN=Csa_1G439330 PE=4 SV=1	0.994702	0.000128141	104.26	3	VIS(0.995)LIT(0.004)S(0.001)QIR	up
Csa_1G524700.13	A0A0A0LVE0	416	S	PWI domain-containing protein OS=Cucumis sativus OX=3659 GN=Csa_1G524700 PE=4 SV=1	0.999849	0.000218506	110.47	3	RKS(1)PSFVR	down
Csa_1G524700.33	A0A0A0LVE0	425	S	PWI domain-containing protein OS=Cucumis sativus OX=3659 GN=Csa_1G524700 PE=4 SV=1	0.999645	0.00213743	77.22	3	RRS(1)PS(0.984)PS(0.016)HR	down
Csa_1G524700.34	A0A0A0LVE0	427	S	PWI domain-containing protein OS=Cucumis sativus OX=3659 GN=Csa_1G524700 PE=4 SV=1	0.984386	0.00213743	77.22	3	RRS(1)PS(0.984)PS(0.016)HR	down
Csa_1G524700.53	A0A0A0LVE0	670	S	PWI domain-containing protein OS=Cucumis sativus OX=3659 GN=Csa_1G524700 PE=4 SV=1	0.999052	0.000887283	74.89	4	VPS(0.999)PGS(0.001)DKHPQR	down
Csa_1G524700.6	A0A0A0LVE0	844	S	PWI domain-containing protein OS=Cucumis sativus OX=3659 GN=Csa_1G524700 PE=4 SV=1	1	7.54e-26	213.93	3	EES(1)YHS(1)DDADEAEQK	down
Csa_1G524700.7	A0A0A0LVE0	847	S	PWI domain-containing protein OS=Cucumis sativus OX=3659 GN=Csa_1G524700 PE=4 SV=1	1	7.54e-26	213.93	3	EES(1)YHS(1)DDADEAEQK	down
Csa_1G535290.25	A0A0A0LXU5	972	S	C3HC-type domain-containing protein OS=Cucumis sativus OX=3659 GN=Csa_1G535290 PE=4 SV=1	0.965068	2.36e-07	136.39	3	TVLVNS(0.035)S(0.965)HNADAR	up
Csa_1G538180	A0A0A0LVI1	710	S	Protein kinase domain-containing protein OS=Cucumis sativus OX=3659 GN=Csa_1G538180 PE=4 SV=1	0.847998	5.32e-07	127.01	3	KGS(0.613)S(0.848)S(0.539)EIIS(1)PDEK	up
Csa_1G538180.1	A0A0A0LVI1	711	S	Protein kinase domain-containing protein OS=Cucumis sativus OX=3659 GN=Csa_1G538180 PE=4 SV=1	0.857501	1.43e-08	146.28	3	KGS(0.373)S(0.77)S(0.858)EIISPDEK	up
Csa_1G538180.2	A0A0A0LVI1	715	S	Protein kinase domain-containing protein OS=Cucumis sativus OX=3659 GN=Csa_1G538180 PE=4 SV=1	0.999999	3.79e-12	175.01	3	KGS(0.613)S(0.848)S(0.539)EIIS(1)PDEK	up
Csa_1G541390.2	A0A0A0M176	57	S	patellin-4(predicted) OS=Cucumis sativus OX=3659 GN=Csa_1G541390 PE=4 SV=1	0.999275	1.67e-44	251.13	3	SS(0.001)S(0.999)YKEESNHLSDLK	down
Csa_1G590280	A0A0A0LZH6	1519	S	myosin-17-like(predicted) OS=Cucumis sativus OX=3659 GN=Csa_1G590280 PE=3 SV=1	1	8.98e-05	105	3	ENS(1)GFGFLLQR	up
Csa_1G597740.2	A0A0A0LZM6	230	Y	20 kDa chaperonin, chloroplastic(predicted) OS=Cucumis sativus OX=3659 GN=Csa_1G597740 PE=3 SV=1	1	0.00544029	87.696	2	Y(1)AGNEFK	up
Csa_1G599542	A0A0A0M2D5	587	S	Mediator of RNA polymerase II transcription subunit 13 OS=Cucumis sativus OX=3659 GN=Csa_1G599542 PE=3 SV=1	0.96241	3.78e-40	207.92	4	DSSSTVMQNIGEPLS(0.962)PS(0.037)HS(0.001)SASGSSSLK	down
Csa_1G605610.2	A0A0A0LZY0	273	S	Ribosome biogenesis regulatory protein OS=Cucumis sativus OX=3659 GN=Csa_1G605610 PE=3 SV=1	1	0.00029143	89.507	3	NS(1)HEILNVNK	up
Csa_1G650130.1	A0A0A0M336	42	S	YTH domain-containing protein OS=Cucumis sativus OX=3659 GN=Csa_1G650130 PE=4 SV=1	1	2.24e-05	92.878	3	IAPANPS(1)PNAIIIGPSR	up
Csa_1G652290	A0A0A0M349	91	S	IPPc domain-containing protein OS=Cucumis sativus OX=3659 GN=Csa_1G652290 PE=4 SV=1	0.940533	1.02e-11	174.4	3	KLS(0.941)S(0.072)QS(0.985)VS(0.002)YSNR	up
Csa_1G652290.1	A0A0A0M349	94	S	IPPc domain-containing protein OS=Cucumis sativus OX=3659 GN=Csa_1G652290 PE=4 SV=1	0.985486	0.00013799	86.367	3	KLS(0.941)S(0.072)QS(0.985)VS(0.002)YSNR	up
Csa_1G707650.1	A0A0A0LYE7	409	S	zinc finger protein ZPR1-like(predicted) OS=Cucumis sativus OX=3659 GN=Csa_1G707650 PE=4 SV=1	0.922785	8.41e-10	120.9	4	VHGFT(0.077)FGDS(0.923)LDENKR	up
Csa_2G005320	A0A0A0LF30	277	S	3-hydroxyisobutyryl-CoA hydrolase-like protein 3, mitochondrial isoform X1(predicted) OS=Cucumis sativus OX=3659 GN=Csa_2G005320 PE=3 SV=1	0.9999	7.81e-05	93.478	3	YSSDPES(1)PPSLK	down
Csa_2G033270.1	A0A0A0LJU6	312	S	topless-related protein 3-like(predicted) OS=Cucumis sativus OX=3659 GN=Csa_2G033270 PE=4 SV=1	0.999029	2.51e-09	155.49	2	SAQS(0.999)VEEVT(0.001)YPAPR	up
Csa_2G035500.2	A0A0A0LGM9	35	S	TOM1-like protein 2(predicted) OS=Cucumis sativus OX=3659 GN=Csa_2G035500 PE=4 SV=1	0.928607	0.00348394	61.409	3	MSAGVS(0.003)S(0.069)MS(0.929)FK	up
Csa_2G049860	A0A0A0LK65	23	S	FGGY carbohydrate kinase domain-containing protein(predicted) OS=Cucumis sativus OX=3659 GN=Csa_2G049860 PE=4 SV=1	1	0.049742	45.598	2	FQS(1)LPAR	up
Csa_2G049880.6	A0A0A0LJ68	685	S	Protein kinase domain-containing protein OS=Cucumis sativus OX=3659 GN=Csa_2G049880 PE=4 SV=1	0.836821	1.23e-05	131.06	2	S(0.045)DS(0.837)S(0.113)S(0.005)AFIQEK	up
Csa_2G138700.1	A0A0A0LNC4	849	S	26S proteasome non-ATPase regulatory subunit 1 homolog OS=Cucumis sativus OX=3659 GN=Csa_2G138700 PE=3 SV=1	0.800554	6.6e-05	104.41	3	LPTAVLS(0.002)T(0.198)S(0.801)AK	down
Csa_2G169700	A0A0A0LNK4	216	S	BLISTER(predicted) OS=Cucumis sativus OX=3659 GN=Csa_2G169700 PE=4 SV=1	1	1.01e-05	133.47	3	RDS(1)QENSMLK	up
Csa_2G173070	A0A0A0LIH9	101	S	Ribosomal_L14e domain-containing protein OS=Cucumis sativus OX=3659 GN=Csa_2G173070 PE=4 SV=1	1	5.42e-06	138.01	3	RAS(1)LNDFDR	up
Csa_2G173580.3	A0A0A0LI70	652	S	COP1-interacting protein-like protein(predicted) OS=Cucumis sativus OX=3659 GN=Csa_2G173580 PE=4 SV=1	0.997966	3.63e-22	167.22	3	GQTLS(0.002)NAHS(0.998)DPLAVSGLDIR	up
Csa_2G237130	A0A0A0LIU9	2889	S	Kinesin motor domain-containing protein OS=Cucumis sativus OX=3659 GN=Csa_2G237130 PE=3 SV=1	0.999999	0.00204366	69.92	3	LSELIPQPS(1)PK	down
Csa_2G270730.3	A0A0A0LPP5	971	S	HECT domain-containing protein OS=Cucumis sativus OX=3659 GN=Csa_2G270730 PE=4 SV=1	0.790422	1.76e-15	126.19	4	S(0.002)ES(0.002)GQKPS(0.003)AS(0.02)GANS(0.79)DS(0.179)GT(0.004)TPSGNVAPSGLNSTPSSTAR	down
Csa_2G286450	A0A0A0LMP3	21	S	probable calcium-binding protein CML32(predicted) OS=Cucumis sativus OX=3659 GN=Csa_2G286450 PE=4 SV=1	0.972738	2.42e-05	126.51	2	NT(0.022)S(0.973)FS(0.005)IPIK	up
Csa_2G299360.3	A0A0A0LQ56	198	S	TMF_TATA_bd domain-containing protein OS=Cucumis sativus OX=3659 GN=Csa_2G299360 PE=4 SV=1	0.985441	3.63e-63	282.81	3	MSIES(0.985)PEPT(0.014)TETSDSVHNLQQK	down
Csa_2G301490.2	A0A0A0LQ67	73	S	Zonadhesin OS=Cucumis sativus OX=3659 GN=Csa_2G301490 PE=4 SV=1	1	1.35e-11	148.26	3	EVVDVDDDKVDDQS(1)VKR	up
Csa_2G345910	A0A0A0LK08	148	S	DUF4057 domain-containing protein OS=Cucumis sativus OX=3659 GN=Csa_2G345910 PE=4 SV=1	0.999996	4.78e-12	174.65	3	ELS(1)GNLESDADAK	up
Csa_2G345910.1	A0A0A0LK08	229	S	DUF4057 domain-containing protein OS=Cucumis sativus OX=3659 GN=Csa_2G345910 PE=4 SV=1	0.997751	2.1e-07	150.39	2	FS(0.998)ELS(0.002)GNDIFK	up
Csa_2G357210.1	A0A0A0LL86	287	S	BZIP domain-containing protein OS=Cucumis sativus OX=3659 GN=Csa_2G357210 PE=4 SV=1	0.998356	2.22e-22	173.9	4	MGVVNIAAAPLPIAT(0.001)ES(0.998)PGNQLS(0.001)SDGIGK	up
Csa_2G361560	A0A0A0LRG9	1682	S	GYF domain-containing protein OS=Cucumis sativus OX=3659 GN=Csa_2G361560 PE=4 SV=1	0.879092	1.22e-07	130.27	3	ADYLS(0.014)S(0.107)S(0.879)PAQSSQK	down
Csa_2G366200.16	A0A0A0LNR5	54	S	protein IQ-DOMAIN 32-like(predicted) OS=Cucumis sativus OX=3659 GN=Csa_2G366200 PE=4 SV=1	0.992389	8.45e-08	112.74	3	VLNNT(0.008)VS(0.992)AEAPSVAK	up
Csa_2G372690.5	A0A0A0LLV0	153	S	PB1 domain-containing protein OS=Cucumis sativus OX=3659 GN=Csa_2G372690 PE=4 SV=1	1	0.0250995	50.353	3	ILAS(1)QDPK	up
Csa_2G379180.1	A0A0A0LQ00	359	S	cwf21 domain-containing protein OS=Cucumis sativus OX=3659 GN=Csa_2G379180 PE=4 SV=1	1	4.05e-17	185.25	4	GHGS(1)DLDS(1)DVDKK	down
Csa_2G379180.13	A0A0A0LQ00	248	S	cwf21 domain-containing protein OS=Cucumis sativus OX=3659 GN=Csa_2G379180 PE=4 SV=1	1	1.48e-14	176.68	3	RNDS(1)ES(1)DLDIDVNNK	down
Csa_2G379180.14	A0A0A0LQ00	250	S	cwf21 domain-containing protein OS=Cucumis sativus OX=3659 GN=Csa_2G379180 PE=4 SV=1	1	1.48e-14	176.68	3	RNDS(1)ES(1)DLDIDVNNK	down
Csa_2G379180.2	A0A0A0LQ00	532	S	cwf21 domain-containing protein OS=Cucumis sativus OX=3659 GN=Csa_2G379180 PE=4 SV=1	1	1.25e-44	252.8	3	HNIDDS(1)S(1)EEEGEYFGR	down
Csa_2G379180.3	A0A0A0LQ00	533	S	cwf21 domain-containing protein OS=Cucumis sativus OX=3659 GN=Csa_2G379180 PE=4 SV=1	1	1.25e-44	252.8	3	HNIDDS(1)S(1)EEEGEYFGR	down
Csa_2G433410	A0A0A0LN95	743	S	Peptidase S59 domain-containing protein OS=Cucumis sativus OX=3659 GN=Csa_2G433410 PE=4 SV=1	1	5.42e-19	191.4	3	VPFFS(1)DDEETPSTPK	up
Csa_3G002765.1	A0A0A0L4X7	253	S	cold shock domain-containing protein 3(predicted) OS=Cucumis sativus OX=3659 GN=Csa_3G002765 PE=4 SV=1	0.991343	1.68e-30	225.84	4	FGGGGGGGGGS(0.991)NT(0.009)CFNCGK	up
Csa_3G009460	A0A0A0L184	190	S	Putative RNA recognition motif-containing protein(predicted) OS=Cucumis sativus OX=3659 GN=Csa_3G009460 PE=4 SV=1	1	2.39e-10	137.03	4	KYGVSDVAEDEVEGS(1)GGNVVGK	down
Csa_3G011600.2	A0A0A0L570	278	S	Arf-GAP domain-containing protein OS=Cucumis sativus OX=3659 GN=Csa_3G011600 PE=4 SV=1	0.755691	5.26e-12	173.63	3	S(0.039)IS(0.756)S(0.205)AQYFGDQNR	up
Csa_3G019930.11	A0A0A0L268	1247	T	Agenet domain-containing protein(predicted) OS=Cucumis sativus OX=3659 GN=Csa_3G019930 PE=4 SV=1	0.999997	3.23e-08	118.37	3	FSGLPITEPVHLT(1)PVK	down
Csa_3G045180.22	A0A0A0L4T2	759	S	enhancer of mRNA-decapping protein 4(predicted) OS=Cucumis sativus OX=3659 GN=Csa_3G045180 PE=4 SV=1	0.999465	1.81e-10	133.8	3	QLDAMHT(0.01)NLS(0.991)EVS(1)S(0.999)LDDES(0.001)R	up
Csa_3G045180.6	A0A0A0L4T2	872	S	enhancer of mRNA-decapping protein 4(predicted) OS=Cucumis sativus OX=3659 GN=Csa_3G045180 PE=4 SV=1	1	1.78e-07	105.94	2	YFCS(1)QAS(1)DLGMEVAR	up
Csa_3G081370	A0A0A0L7Q7	1120	S	Chorein_N domain-containing protein OS=Cucumis sativus OX=3659 GN=Csa_3G081370 PE=4 SV=1	0.999997	0.00476794	67.252	3	IFTPEKLS(1)R	up
Csa_3G116860.1	A0A0A0L5M7	110	S	60S acidic ribosomal protein P1-like(predicted) OS=Cucumis sativus OX=3659 GN=Csa_3G116860 PE=3 SV=1	0.999863	7.81e-06	98.684	3	EEPKEESDDDMGFS(1)LFD	up
Csa_3G118190	A0A0A0L3Q1	412	T	Non-specific serine/threonine protein kinase OS=Cucumis sativus OX=3659 GN=Csa_3G118190 PE=3 SV=1	0.99993	0.00011449	105.65	3	TGGDT(1)LEFHK	up
Csa_3G119280.5	A0A0A0L3R5	14	S	zyxin-like(predicted) OS=Cucumis sativus OX=3659 GN=Csa_3G119280 PE=4 SV=1	0.940144	6.17e-31	204.7	3	FS(0.06)S(0.94)ANRPLAPVTNTSGQDSAQYDGR	up
Csa_3G119290.13	A0A0A0L5T3	83	T	microtubule-associated protein RP/EB family member 1-like(predicted) OS=Cucumis sativus OX=3659 GN=Csa_3G119290 PE=4 SV=1	0.946169	0.0425808	52.5	2	Y(0.004)S(0.051)GAGT(0.946)VS(0.999)PR	up
Csa_3G119290.7	A0A0A0L5T3	91	S	microtubule-associated protein RP/EB family member 1-like(predicted) OS=Cucumis sativus OX=3659 GN=Csa_3G119290 PE=4 SV=1	1	9.45e-05	96.866	4	KPLS(1)PPPVHNR	up
Csa_3G135020.3	A0A0A0L738	268	S	LisH domain-containing protein OS=Cucumis sativus OX=3659 GN=Csa_3G135020 PE=4 SV=1	0.999993	1.62e-104	342.19	3	STINEVS(1)PQTNEYVEK	down
Csa_3G151390.10	A0A0A0L8X3	3062	S	chromatin structure-remodeling complex protein SYD isoform X3(predicted) OS=Cucumis sativus OX=3659 GN=Csa_3G151390 PE=4 SV=1	0.983723	2.42e-28	199.57	2	S(0.001)LS(0.984)DS(0.016)AEPLEDCK	down
Csa_3G151390.13	A0A0A0L8X3	2788	S	chromatin structure-remodeling complex protein SYD isoform X3(predicted) OS=Cucumis sativus OX=3659 GN=Csa_3G151390 PE=4 SV=1	0.999999	8.49e-31	203.21	4	SSDAIVQTDMS(1)DGEHVPEDTTATK	down
Csa_3G152100.4	A0A0A0L5S2	136	S	acyl-CoA-binding domain-containing protein 4(predicted) OS=Cucumis sativus OX=3659 GN=Csa_3G152100 PE=4 SV=1	0.98113	7.17e-08	159	2	LYLS(0.981)PS(0.018)S(0.001)LPLK	down
Csa_3G152100.5	A0A0A0L5S2	416	S	acyl-CoA-binding domain-containing protein 4(predicted) OS=Cucumis sativus OX=3659 GN=Csa_3G152100 PE=4 SV=1	1	1.55e-08	145.48	3	QNLASAIEHGS(1)GRK	down
Csa_3G462690	A0A0A0L8E2	208	T	VHS domain-containing protein OS=Cucumis sativus OX=3659 GN=Csa_3G462690 PE=4 SV=1	0.951871	4e-24	223.55	2	S(0.039)LT(0.952)T(0.009)EMEYDNR	up
Csa_3G624050	A0A0A0LCA6	395	S	LOW QUALITY PROTEIN: transcription initiation factor IIF subunit alpha(predicted) OS=Cucumis sativus OX=3659 GN=Csa_3G624050 PE=4 SV=1	0.995678	2.65e-34	206.4	5	DTVKEEAAANS(0.996)PS(0.004)KPTPSGSAK	down
Csa_3G624050.1	A0A0A0LCA6	237	S	LOW QUALITY PROTEIN: transcription initiation factor IIF subunit alpha(predicted) OS=Cucumis sativus OX=3659 GN=Csa_3G624050 PE=4 SV=1	1	6.79e-57	263.27	3	TTGDENEGNVS(1)DRGEEDEEEEAAR	down
Csa_3G624050.2	A0A0A0LCA6	358	S	LOW QUALITY PROTEIN: transcription initiation factor IIF subunit alpha(predicted) OS=Cucumis sativus OX=3659 GN=Csa_3G624050 PE=4 SV=1	0.995965	1.34e-31	194.79	4	T(0.004)GGLNDS(0.996)DGEDDDDDDDVDEDTGGTPVLPSK	down
Csa_3G630270.1	A0A0A0LE48	190	S	FHA domain-containing protein OS=Cucumis sativus OX=3659 GN=Csa_3G630270 PE=4 SV=1	1	2.02e-28	202.44	3	EYYEEGYEDEDDIGGS(1)S(1)GKK	down
Csa_3G630270.2	A0A0A0LE48	191	S	FHA domain-containing protein OS=Cucumis sativus OX=3659 GN=Csa_3G630270 PE=4 SV=1	1	2.02e-28	202.44	3	EYYEEGYEDEDDIGGS(1)S(1)GKK	down
Csa_3G642730.7	A0A0A0LCL2	100	S	uncharacterized membrane protein At1g16860-like(predicted) OS=Cucumis sativus OX=3659 GN=Csa_3G642730 PE=4 SV=1	0.863744	6.07e-22	177.44	4	S(0.001)S(0.001)YT(0.017)T(0.118)S(0.864)GPISSGMMTS(0.006)S(0.044)T(0.107)S(0.844)FKK	up
Csa_3G653460.1	A0A0A0LC82	484	S	nucleolin 1 isoform X1(predicted) OS=Cucumis sativus OX=3659 GN=Csa_3G653460 PE=4 SV=1	1	5.72e-18	198.67	2	GFGHVEFES(1)PEVAK	down
Csa_3G740230.2	A0A0A0LAI1	687	S	Multidrug resistance protein 1, 2 OS=Cucumis sativus OX=3659 GN=Csa_3G740230 PE=4 SV=1	0.919487	3.38e-06	98.21	3	PS(0.452)S(0.548)ARNS(0.919)VS(0.504)S(0.576)PIIAR	down
Csa_3G778350	A0A0A0LE42	5	S	UBIQUITIN_CONJUGAT_2 domain-containing protein OS=Cucumis sativus OX=3659 GN=Csa_3G778350 PE=4 SV=1	0.974723	8.97e-09	156	2	T(0.022)LGS(0.975)GGS(0.003)S(0.001)VVVPR	up
Csa_3G778350.1	A0A0A0LE42	2	T	UBIQUITIN_CONJUGAT_2 domain-containing protein OS=Cucumis sativus OX=3659 GN=Csa_3G778350 PE=4 SV=1	0.972228	2.49e-06	112.1	3	T(0.972)LGS(0.028)GGSSVVVPR	up
Csa_3G782700	A0A0A0LBL6	322	S	33 kDa ribonucleoprotein, chloroplastic(predicted) OS=Cucumis sativus OX=3659 GN=Csa_3G782700 PE=4 SV=1	0.9996	0.000401533	108.43	2	ELLTSIS(1)A	up
Csa_3G808360.3	A0A0A0LF25	26	S	delta(12)-fatty-acid desaturase FAD2(predicted) OS=Cucumis sativus OX=3659 GN=Csa_3G808360 PE=4 SV=1	0.890147	9.31e-13	175.56	3	VPS(0.89)T(0.11)KPPFTLGELK	down
Csa_3G824890.18	A0A0A0LF79	187	S	Latex abundant protein 1(predicted) OS=Cucumis sativus OX=3659 GN=Csa_3G824890 PE=4 SV=1	0.999972	6.05e-08	138.23	2	QES(0.005)DS(0.995)YGS(1)GGYGGR	up
Csa_3G824890.2	A0A0A0LF79	201	S	Latex abundant protein 1(predicted) OS=Cucumis sativus OX=3659 GN=Csa_3G824890 PE=4 SV=1	1	6.33e-17	193.51	2	ESDSYGS(1)GGYGR	up
Csa_3G824890.7	A0A0A0LF79	149	S	Latex abundant protein 1(predicted) OS=Cucumis sativus OX=3659 GN=Csa_3G824890 PE=4 SV=1	0.998169	2.68e-23	201.15	3	KQESES(0.002)YGS(0.998)GEYGS(1)GGYR	up
Csa_3G826680.1	A0A0A0LFA1	23	S	ZF-HD dimerization-type domain-containing protein OS=Cucumis sativus OX=3659 GN=Csa_3G826680 PE=4 SV=1	0.999999	6.17e-08	158.11	2	S(1)PELESETPIK	up
Csa_3G838660.2	A0A0A0LG68	768	S	DEAD-box ATP-dependent RNA helicase 46(predicted) OS=Cucumis sativus OX=3659 GN=Csa_3G838660 PE=4 SV=1	0.999982	1.29e-05	132.09	4	ERS(1)PVLSFHK	down
Csa_3G850660.4	A0A0A0LGC9	251	T	Usp domain-containing protein OS=Cucumis sativus OX=3659 GN=Csa_3G850660 PE=4 SV=1	0.755795	4.71e-18	179.58	2	DEGDAEMKS(0.058)ET(0.756)S(0.184)EAAES(0.001)	down
Csa_3G855300.1	A0A0A0LIU6	395	S	J domain-containing protein required for chloroplast accumulation response 1(predicted) OS=Cucumis sativus OX=3659 GN=Csa_3G855300 PE=4 SV=1	1	0.025528	51.286	4	EKPHS(1)LPK	down
Csa_3G855990	A0A0A0LIW9	138	S	TRASH domain-containing protein OS=Cucumis sativus OX=3659 GN=Csa_3G855990 PE=4 SV=1	0.999883	9.53e-06	96.143	4	APS(1)VLKEDPSLTLPK	up
Csa_3G866460	A0A0A0LE64	617	S	DUF4005 domain-containing protein OS=Cucumis sativus OX=3659 GN=Csa_3G866460 PE=4 SV=1	0.999992	1.05e-22	187.16	3	EQDAETGNYRS(1)S(0.999)PS(0.001)ASPR	up
Csa_3G866460.1	A0A0A0LE64	618	S	DUF4005 domain-containing protein OS=Cucumis sativus OX=3659 GN=Csa_3G866460 PE=4 SV=1	0.99979	1.05e-22	187.16	3	EQDAETGNYRS(1)S(1)PS(0.022)AS(0.978)PR	up
Csa_3G866460.4	A0A0A0LE64	756	S	DUF4005 domain-containing protein OS=Cucumis sativus OX=3659 GN=Csa_3G866460 PE=4 SV=1	1	0.00300142	69.92	4	KRHS(1)LPGANGR	up
Csa_3G878190.6	A0A0A0LGM7	317	S	TPX2 domain-containing protein OS=Cucumis sativus OX=3659 GN=Csa_3G878190 PE=4 SV=1	0.993455	1.61e-19	199.5	2	S(0.993)S(0.004)T(0.002)LADSSSNDGGDVR	up
Csa_3G889840.2	A0A0A0LEM2	178	S	PEROXIDASE_4 domain-containing protein OS=Cucumis sativus OX=3659 GN=Csa_3G889840 PE=3 SV=1	0.983021	0.00360729	59.248	3	LS(0.017)AAMS(0.983)LIEEAK	up
Csa_3G889900	A0A0A0LGW1	319	S	protein FAM91A1(predicted) OS=Cucumis sativus OX=3659 GN=Csa_3G889900 PE=4 SV=1	0.999877	0.000700762	71.601	3	VIDPASVLQDAS(1)IPNS(1)PR	down
Csa_3G893410	A0A0A0LJS6	61	S	PEPCK(predicted) OS=Cucumis sativus OX=3659 GN=Csa_3G893410 PE=3 SV=1	1	8.39e-08	154.36	4	TLEHLHS(1)LQK	up
Csa_3G893410.5	A0A0A0LJS6	49	T	PEPCK(predicted) OS=Cucumis sativus OX=3659 GN=Csa_3G893410 PE=3 SV=1	0.792929	0.000120972	93.478	2	DICHDDS(0.025)T(0.182)T(0.793)PMR	up
Csa_3G902260.4	A0A0A0LF23	304	S	Arf-GAP domain-containing protein OS=Cucumis sativus OX=3659 GN=Csa_3G902260 PE=4 SV=1	0.782147	6.2e-07	126.31	3	S(0.782)IS(0.212)S(0.006)AQFFGDQNK	up
Csa_4G000610.1	A0A0A0KSY7	1003	S	LOW QUALITY PROTEIN: pre-mRNA-processing protein 40A(predicted) OS=Cucumis sativus OX=3659 GN=Csa_4G000610 PE=4 SV=1	1	1.33e-47	250.83	2	NLDHEELEDGECGDDGAS(1)R	up
Csa_4G004840.2	A0A0A0KTI0	115	S	uncharacterized RNA-binding protein C17H9.04c-like(predicted) OS=Cucumis sativus OX=3659 GN=Csa_4G004840 PE=4 SV=1	1	0.00187882	88.056	2	S(1)GDWICAR	up
Csa_4G006320.3	A0A0A0KTH7	293	S	protein TOPLESS(predicted) OS=Cucumis sativus OX=3659 GN=Csa_4G006320 PE=4 SV=1	0.996462	2.92e-22	170.65	3	TPPT(0.004)NPS(0.996)VEYPSADSDHVSK	up
Csa_4G022880.7	A0A0A0KXK7	763	S	branchpoint-bridging protein(predicted) OS=Cucumis sativus OX=3659 GN=Csa_4G022880 PE=4 SV=1	0.991329	9.41e-17	193.51	2	TS(0.009)S(0.991)GADAEYEK	up
Csa_4G063440.4	A0A0A0KVC0	99	S	Oxygen-evolving enhancer protein 2 OS=Cucumis sativus OX=3659 GN=Csa_4G063440 PE=4 SV=1	0.999813	2.12e-12	167.84	2	SNTDYLPYS(1)GDGFK	down
Csa_4G110070.3	A0A0A0KVS0	255	T	TOG domain-containing protein OS=Cucumis sativus OX=3659 GN=Csa_4G110070 PE=4 SV=1	0.999992	3.43e-30	191.22	3	LADLDAT(1)PAGGVT(1)PGATPAGMTWDATPK	down
Csa_4G110070.4	A0A0A0KVS0	268	T	TOG domain-containing protein OS=Cucumis sativus OX=3659 GN=Csa_4G110070 PE=4 SV=1	0.948105	5.99e-22	169.05	4	LADLDATPAGGVT(1)PGATPAGMT(0.052)WDAT(0.948)PK	down
Csa_4G252930	A0A0A0KWQ2	340	S	ABC transporter E family member 2(predicted) OS=Cucumis sativus OX=3659 GN=Csa_4G252930 PE=4 SV=1	0.999982	3.83e-11	124.94	3	VAETPQES(1)AEEIETYAR	down
Csa_4G269710	A0A0A0KWS8	20	S	HTH La-type RNA-binding domain-containing protein OS=Cucumis sativus OX=3659 GN=Csa_4G269710 PE=4 SV=1	0.986515	0.024692	51.073	4	DT(0.013)NGRKS(0.987)PWK	up
Csa_4G269740.7	A0A0A0KX10	148	T	DUF632 domain-containing protein/DUF630 domain-containing protein(predicted) OS=Cucumis sativus OX=3659 GN=Csa_4G269740 PE=4 SV=1	0.950466	9.36e-07	100.9	4	LPSPVIGTVTS(0.007)S(0.026)ET(0.95)PPS(0.017)AK	down
Csa_4G269780.1	A0A0A0L0D4	427	T	Non-specific serine/threonine protein kinase OS=Cucumis sativus OX=3659 GN=Csa_4G269780 PE=3 SV=1	0.753194	3.54e-06	134.25	3	NLS(0.085)T(0.753)S(0.162)LEDVVWK	up
Csa_4G296190.1	A0A0A0KX88	354	S	TOG domain-containing protein OS=Cucumis sativus OX=3659 GN=Csa_4G296190 PE=4 SV=1	0.890443	1.41e-06	118.23	3	AWS(0.001)GRPPADT(0.108)S(0.89)PK	down
Csa_4G361890	A0A0A0KY60	356	S	Aldedh domain-containing protein OS=Cucumis sativus OX=3659 GN=Csa_4G361890 PE=3 SV=1	1	0.00037245	96.604	2	S(1)FAGDAPMR	up
Csa_4G431890.1	A0A0A0L0X9	75	S	microtubule-associated protein 70-2-like(predicted) OS=Cucumis sativus OX=3659 GN=Csa_4G431890 PE=4 SV=1	0.988697	3.69e-10	163.93	2	QT(0.011)S(0.989)NGYLSR	up
Csa_4G431890.2	A0A0A0L0X9	64	S	microtubule-associated protein 70-2-like(predicted) OS=Cucumis sativus OX=3659 GN=Csa_4G431890 PE=4 SV=1	1	0.000324754	79.317	3	RQS(1)LGGAELTR	up
Csa_4G496260	A0A0A0KYM6	288	S	auxilin-related protein 2-like(predicted) OS=Cucumis sativus OX=3659 GN=Csa_4G496260 PE=4 SV=1	1	1.04e-05	98.281	3	AFDDMDPFAS(1)LGK	up
Csa_4G572340	A0A0A0L1F8	414	S	TRAF-type domain-containing protein OS=Cucumis sativus OX=3659 GN=Csa_4G572340 PE=4 SV=1	0.863355	0.00317312	64.52	3	KDAS(0.863)PT(0.137)VIEER	up
Csa_4G594440.6	A0A0A0KYZ8	547	S	microtubule-associated protein futsch-like(predicted) OS=Cucumis sativus OX=3659 GN=Csa_4G594440 PE=4 SV=1	0.963708	0.00426785	71.031	2	QFS(0.964)EVS(0.023)ES(0.013)K	up
Csa_4G627260	A0A0A0L4L7	13	S	Hexosyltransferase OS=Cucumis sativus OX=3659 GN=Csa_4G627260 PE=3 SV=1	0.974696	0.000790549	75.911	3	HS(0.975)PT(0.025)SPFYSSR	down
Csa_4G630560.5	A0A0A0L3D4	484	S	Protein kinase domain-containing protein OS=Cucumis sativus OX=3659 GN=Csa_4G630560 PE=4 SV=1	0.999945	3.86e-72	296.44	2	TSSFS(1)PEDSASNLAEAK	down
Csa_4G651970.1	A0A0A0L5K9	2	S	Eukaryotic translation initiation factor 5A OS=Cucumis sativus OX=3659 GN=Csa_4G651970 PE=3 SV=1	1	1.29e-16	193	2	S(1)DEEHHFESK	down
Csa_4G652730.4	A0A0A0L5P6	45	S	Homeobox domain-containing protein OS=Cucumis sativus OX=3659 GN=Csa_4G652730 PE=4 SV=1	0.782529	2.1e-15	146.75	3	NILPDQLPAGHT(0.217)S(0.783)PDPK	up
Csa_4G675260	A0A0A0L611	794	S	Tr-type G domain-containing protein OS=Cucumis sativus OX=3659 GN=Csa_4G675260 PE=3 SV=1	0.973712	5.21e-07	113.01	3	VTLSSLAS(0.003)AVS(0.974)S(0.023)GK	up
Csa_5G139440.2	A0A0A0KQ62	282	S	CS domain-containing protein OS=Cucumis sativus OX=3659 GN=Csa_5G139440 PE=4 SV=1	0.999981	8.56e-07	139.77	3	S(1)MGLPTSDEMQK	up
Csa_5G148770.5	A0A0A0KQR0	156	T	Glutaredoxin domain-containing protein OS=Cucumis sativus OX=3659 GN=Csa_5G148770 PE=4 SV=1	0.955679	8.9e-05	79.489	3	T(0.044)AT(0.956)FRPGPEKPEQR	up
Csa_5G153100	A0A0A0KK87	877	S	kinesin-4 isoform X1(predicted) OS=Cucumis sativus OX=3659 GN=Csa_5G153100 PE=3 SV=1	1	4.02e-05	87.352	3	AAS(1)DVDNFS(1)DYDRR	down
Csa_5G153100.1	A0A0A0KK87	883	S	kinesin-4 isoform X1(predicted) OS=Cucumis sativus OX=3659 GN=Csa_5G153100 PE=3 SV=1	1	2.31e-08	144.25	3	AASDVDNFS(1)DYDRR	down
Csa_5G153100.4	A0A0A0KK87	889	S	kinesin-4 isoform X1(predicted) OS=Cucumis sativus OX=3659 GN=Csa_5G153100 PE=3 SV=1	0.99999	2.8609e-05	95.409	3	S(1)EAGS(0.998)LQS(0.002)MDDFK	down
Csa_5G153100.5	A0A0A0KK87	893	S	kinesin-4 isoform X1(predicted) OS=Cucumis sativus OX=3659 GN=Csa_5G153100 PE=3 SV=1	1	8.17e-11	163.45	2	SEAGS(1)LQS(1)MDDFK	down
Csa_5G156140	A0A0A0KMP5	9	S	RmlD_sub_bind domain-containing protein OS=Cucumis sativus OX=3659 GN=Csa_5G156140 PE=4 SV=1	0.937152	3.03e-06	102.5	3	GILADS(0.027)GS(0.937)VS(0.035)T(0.001)LK	up
Csa_5G156160.1	A0A0A0KR01	357	S	MINDY_DUB domain-containing protein OS=Cucumis sativus OX=3659 GN=Csa_5G156160 PE=4 SV=1	0.909087	2.37e-34	222.25	3	SDADVSPFPNATEQVS(0.001)S(0.09)S(0.909)PLK	down
Csa_5G177110.3	A0A0A0KS31	353	S	serine/arginine-rich splicing factor RS2Z32-like isoform X2(predicted) OS=Cucumis sativus OX=3659 GN=Csa_5G177110 PE=4 SV=1	1	8.48e-51	253.7	2	S(1)PVNDEDNNGS(1)PR	up
Csa_5G177110.4	A0A0A0KS31	363	S	serine/arginine-rich splicing factor RS2Z32-like isoform X2(predicted) OS=Cucumis sativus OX=3659 GN=Csa_5G177110 PE=4 SV=1	1	8.48e-51	253.7	2	SPVNDEDNNGS(1)PR	up
Csa_5G177130.7	A0A0A0KLQ4	212	S	U4/U6 small nuclear ribonucleoprotein Prp3(predicted) OS=Cucumis sativus OX=3659 GN=Csa_5G177130 PE=4 SV=1	1	6.2e-08	115.56	3	FADGEKDEGANLS(1)GR	down
Csa_5G198170.1	A0A0A0KQF5	82	S	LIM domain-containing protein WLIM2b-like(predicted) OS=Cucumis sativus OX=3659 GN=Csa_5G198170 PE=4 SV=1	0.909683	0.0237846	48.391	3	S(0.91)S(0.078)EKPT(0.005)PELT(0.008)R	up
Csa_5G469040.17	A0A0A0KRX1	814	T	EF-hand domain-containing protein OS=Cucumis sativus OX=3659 GN=Csa_5G469040 PE=4 SV=1	0.97737	8.75e-19	180.9	4	EAQNVEKPDQEVSGS(0.022)T(0.977)PK	down
Csa_5G469040.5	A0A0A0KRX1	119	S	EF-hand domain-containing protein OS=Cucumis sativus OX=3659 GN=Csa_5G469040 PE=4 SV=1	0.999984	2.46e-05	107.63	3	GGYASAIADS(1)PK	down
Csa_5G469040.7	A0A0A0KRX1	471	S	EF-hand domain-containing protein OS=Cucumis sativus OX=3659 GN=Csa_5G469040 PE=4 SV=1	1	5.82e-05	122.69	4	HHS(1)PVKEK	down
Csa_5G524800.3	A0A0A0KSH0	335	S	Protein kinase domain-containing protein OS=Cucumis sativus OX=3659 GN=Csa_5G524800 PE=4 SV=1	1	2.85e-08	141.86	3	GIS(1)AWNFNLEDLK	up
Csa_5G568310.2	A0A0A0KSV4	288	S	phosphoglucomutase, cytoplasmic(predicted) OS=Cucumis sativus OX=3659 GN=Csa_5G568310 PE=3 SV=1	0.995602	2.28e-59	275.75	2	SS(0.004)S(0.996)GEPPEFGAAADGDADR	up
Csa_5G587110	A0A0A0KPT3	215	S	TCP domain-containing protein OS=Cucumis sativus OX=3659 GN=Csa_5G587110 PE=4 SV=1	0.958452	6.43e-10	125.73	4	FREDLFKEDT(0.041)QS(0.958)PGESSGGGGS(1)PK	down
Csa_5G591760	A0A0A0KVD0	61	S	myosin-10 isoform X1(predicted) OS=Cucumis sativus OX=3659 GN=Csa_5G591760 PE=4 SV=1	0.984834	4.08e-10	133.86	3	ES(0.002)T(0.013)LS(0.985)PVGTLTEGAK	down
Csa_5G599290.1	A0A0A0KTL2	156	T	MHD domain-containing protein OS=Cucumis sativus OX=3659 GN=Csa_5G599290 PE=3 SV=1	0.999906	0.000106879	84.674	3	MEVAQRPPMAVT(1)NAVSWR	up
Csa_5G601580.2	A0A0A0KQ97	23	S	WD_REPEATS_REGION domain-containing protein OS=Cucumis sativus OX=3659 GN=Csa_5G601580 PE=4 SV=1	0.974126	0.00334192	61.186	2	QLT(0.12)S(0.908)S(0.974)PEAS(0.998)PPR	up
Csa_5G601580.3	A0A0A0KQ97	27	S	WD_REPEATS_REGION domain-containing protein OS=Cucumis sativus OX=3659 GN=Csa_5G601580 PE=4 SV=1	0.999729	0.00334192	61.186	3	QLT(0.032)S(0.18)S(0.788)PEAS(1)PPR	up
Csa_5G603960.1	A0A0A0KVR5	997	S	WRKY domain class transcription factor OS=Cucumis sativus OX=3659 GN=Csa_5G603960 PE=4 SV=1	1	9.02e-48	241.23	4	EEGELS(1)PNGDFEEDNFANYDGELK	down
Csa_5G604130.2	A0A0A0KQG9	190	S	DUF569 domain-containing protein OS=Cucumis sativus OX=3659 GN=Csa_5G604130 PE=4 SV=1	0.761522	1.86e-07	137.73	3	LES(0.762)T(0.229)DS(0.009)TVSVPPK	up
Csa_5G606550	A0A0A0KQS9	128	S	Nodulin-related protein 1, putative(predicted) OS=Cucumis sativus OX=3659 GN=Csa_5G606550 PE=4 SV=1	1	1.06e-15	152.48	4	ENAAEKEDGGS(1)GFGDYLK	up
Csa_5G606550.1	A0A0A0KQS9	9	S	Nodulin-related protein 1, putative(predicted) OS=Cucumis sativus OX=3659 GN=Csa_5G606550 PE=4 SV=1	0.971518	5.15e-59	279.73	3	LS(0.028)S(0.972)DATDKPEDQNPDHHK	up
Csa_5G606550.11	A0A0A0KQS9	25	T	Nodulin-related protein 1, putative(predicted) OS=Cucumis sativus OX=3659 GN=Csa_5G606550 PE=4 SV=1	0.961318	1.05e-51	239.31	2	T(0.961)S(0.039)ASDLLSSAK	up
Csa_5G606550.9	A0A0A0KQS9	51	S	Nodulin-related protein 1, putative(predicted) OS=Cucumis sativus OX=3659 GN=Csa_5G606550 PE=4 SV=1	0.999334	4.89e-09	150.37	3	SSFGGGS(0.001)ES(0.999)VDK	up
Csa_5G608030.1	A0A0A0KQZ3	437	S	CYTH domain-containing protein OS=Cucumis sativus OX=3659 GN=Csa_5G608030 PE=4 SV=1	0.996989	9.55e-17	187.04	3	LSLDEDLVS(0.003)S(0.997)PK	down
Csa_5G610500	A0A0A0KWH7	30	S	Rad60-SLD domain-containing protein OS=Cucumis sativus OX=3659 GN=Csa_5G610500 PE=4 SV=1	1	1.89e-80	293.99	4	VQPPSVVCLDDEDS(1)DADKS(1)PAPFTK	up
Csa_5G623670.1	A0A0A0KRR1	42	S	Annexin 11 OS=Cucumis sativus OX=3659 GN=Csa_5G623670 PE=4 SV=1	0.930422	1.3e-07	150.29	4	KKS(0.93)S(0.07)HFFSEDER	up
Csa_5G623670.2	A0A0A0KRR1	43	S	Annexin 11 OS=Cucumis sativus OX=3659 GN=Csa_5G623670 PE=4 SV=1	0.817973	2.47e-05	99.813	4	KKS(0.709)S(0.818)HFFS(0.473)EDER	up
Csa_5G636450.2	A0A0A0KVI9	735	S	Multidrug resistance protein 1, 2 OS=Cucumis sativus OX=3659 GN=Csa_5G636450 PE=4 SV=1	0.936534	0.00173883	83.081	3	LS(0.002)HS(0.937)LS(0.061)T(0.001)K	up
Csa_5G643900.2	A0A0A0KVW6	399	S	Protein kinase domain-containing protein OS=Cucumis sativus OX=3659 GN=Csa_5G643900 PE=4 SV=1	0.988347	1.6e-23	195.94	3	T(0.002)DS(0.001)EFKYS(0.988)PS(0.009)EGGGVGNSR	down
Csa_5G643940.11	A0A0A0KXP5	855	S	DNA double-strand break repair rad50 ATPase OS=Cucumis sativus OX=3659 GN=Csa_5G643940 PE=4 SV=1	1	0.00288665	77.062	3	IFKFS(1)PGK	down
Csa_5G648670	A0A0A0KXV1	91	S	RNA-binding protein 7-like isoform X1(predicted) OS=Cucumis sativus OX=3659 GN=Csa_5G648670 PE=4 SV=1	1	7.28e-28	185.96	4	FAVSGQDKPS(1)PGSNAITSSSR	down
Csa_5G652200	A0A0A0KSZ4	572	S	threonylcarbamoyladenosine tRNA methylthiotransferase isoform X1(predicted) OS=Cucumis sativus OX=3659 GN=Csa_5G652200 PE=4 SV=1	1	0.0050114	69.786	4	RKS(1)HVLPK	up
Csa_6G008770.1	A0A0A0KD84	60	S	Mitochondrial glycoprotein(predicted) OS=Cucumis sativus OX=3659 GN=Csa_6G008770 PE=4 SV=1	0.889397	0.000508895	81.128	2	RS(0.055)S(0.889)S(0.055)DDSLLR	up
Csa_6G014720.1	A0A0A0KBU4	1039	S	PHD domain-containing protein OS=Cucumis sativus OX=3659 GN=Csa_6G014720 PE=4 SV=1	0.978395	1.78e-07	124.69	3	KFDVEES(0.978)EDS(0.022)EYGK	up
Csa_6G014720.3	A0A0A0KBU4	874	S	PHD domain-containing protein OS=Cucumis sativus OX=3659 GN=Csa_6G014720 PE=4 SV=1	1	4.96e-07	149.19	2	RTDEVLS(1)S(1)PDQR	up
Csa_6G014830.2	A0A0A0K8U6	161	S	Abscisic stress ripening-like protein OS=Cucumis sativus OX=3659 GN=Csa_6G014830 PE=4 SV=1	1	2.49e-05	122.46	2	KEDEYDGGYS(1)K	up
Csa_6G014830.4	A0A0A0K8U6	122	S	Abscisic stress ripening-like protein OS=Cucumis sativus OX=3659 GN=Csa_6G014830 PE=4 SV=1	0.994325	1.48e-30	225.68	3	S(0.005)ES(0.994)KVTAEYGGGYGESGDK	up
Csa_6G014830.7	A0A0A0K8U6	33	S	Abscisic stress ripening-like protein OS=Cucumis sativus OX=3659 GN=Csa_6G014830 PE=4 SV=1	0.981345	7.9e-17	190.34	3	T(0.008)S(0.001)T(0.01)YS(0.981)EDLSEDK	up
Csa_6G046360.2	A0A0A0K9E4	514	S	nuclear pore complex protein NUP1-like(predicted) OS=Cucumis sativus OX=3659 GN=Csa_6G046360 PE=4 SV=1	0.936785	1.07e-16	162.11	4	NDKFEES(0.039)S(0.937)PS(0.024)KFNVPNDK	down
Csa_6G062340.3	A0A0A0K8U3	151	S	WAT1-related protein(predicted) OS=Cucumis sativus OX=3659 GN=Csa_6G062340 PE=4 SV=1	0.984682	1.23e-21	170	4	IES(0.013)QES(0.985)LPS(0.002)ASVVEDDLALPPSK	up
Csa_6G075190.1	A0A0A0KBI5	151	S	phospholipase D beta 2-like(predicted) OS=Cucumis sativus OX=3659 GN=Csa_6G075190 PE=4 SV=1	0.99792	0.000133918	105.36	3	VNS(0.998)FS(0.002)GHYR	up
Csa_6G087790.10	A0A0A0KF02	703	T	protein TSS(predicted) OS=Cucumis sativus OX=3659 GN=Csa_6G087790 PE=4 SV=1	1	0.0218611	52.247	3	VEGLGT(1)PLK	down
Csa_6G091900	A0A0A0KDG1	161	S	coiled-coil domain-containing protein SCD2(predicted) OS=Cucumis sativus OX=3659 GN=Csa_6G091900 PE=4 SV=1	0.827043	0.0171774	51.495	2	T(0.011)AT(0.161)S(0.827)MPPLDPPT(0.001)QR	up
Csa_6G107920.14	A0A0A0KAP9	58	S	zyxin isoform X1(predicted) OS=Cucumis sativus OX=3659 GN=Csa_6G107920 PE=4 SV=1	0.999987	0.000165729	103.46	2	S(1)PPPFSR	up
Csa_6G107920.16	A0A0A0KAP9	165	S	zyxin isoform X1(predicted) OS=Cucumis sativus OX=3659 GN=Csa_6G107920 PE=4 SV=1	0.993469	4.83e-22	180.79	2	T(0.007)FVS(0.993)PPS(1)PLVLPPPQLQSVAETK	up
Csa_6G107920.19	A0A0A0KAP9	52	T	zyxin isoform X1(predicted) OS=Cucumis sativus OX=3659 GN=Csa_6G107920 PE=4 SV=1	0.937469	9.19e-06	96.805	3	PAALTDPAEPT(0.063)T(0.937)PQR	up
Csa_6G107920.20	A0A0A0KAP9	69	T	zyxin isoform X1(predicted) OS=Cucumis sativus OX=3659 GN=Csa_6G107920 PE=4 SV=1	1	1.91e-07	102.27	3	PAS(1)LT(1)PPVK	up
Csa_6G107920.21	A0A0A0KAP9	153	T	zyxin isoform X1(predicted) OS=Cucumis sativus OX=3659 GN=Csa_6G107920 PE=4 SV=1	0.999995	6.44e-26	217.33	4	S(0.009)IPS(0.991)VPT(1)PYQS(1)PKPK	up
Csa_6G110300.2	A0A0A0KDX2	193	S	heterogeneous nuclear ribonucleoprotein 1(predicted) OS=Cucumis sativus OX=3659 GN=Csa_6G110300 PE=4 SV=1	0.999999	2.02e-05	104.55	2	S(1)PLGGYNYGQSR	down
Csa_6G115600.1	A0A0A0KA84	625	S	flowering time control protein FPA(predicted) OS=Cucumis sativus OX=3659 GN=Csa_6G115600 PE=4 SV=1	0.999991	7.87e-12	178.22	3	FGPVS(1)PLSDFSK	down
Csa_6G115600.2	A0A0A0KA84	448	S	flowering time control protein FPA(predicted) OS=Cucumis sativus OX=3659 GN=Csa_6G115600 PE=4 SV=1	0.999746	2.54e-24	218.28	2	RFS(1)PDSEQSSVK	down
Csa_6G115600.3	A0A0A0KA84	143	S	flowering time control protein FPA(predicted) OS=Cucumis sativus OX=3659 GN=Csa_6G115600 PE=4 SV=1	1	9.07e-06	136.39	2	HVS(1)PDQFYPEK	down
Csa_6G115600.4	A0A0A0KA84	256	S	flowering time control protein FPA(predicted) OS=Cucumis sativus OX=3659 GN=Csa_6G115600 PE=4 SV=1	0.999999	1.22e-21	166.46	3	S(1)PHLFSNMDSGDFDSR	down
Csa_6G115600.5	A0A0A0KA84	253	S	flowering time control protein FPA(predicted) OS=Cucumis sativus OX=3659 GN=Csa_6G115600 PE=4 SV=1	1	1.22e-21	166.46	2	SSINAPLS(1)PR	down
Csa_6G128000	A0A0A0KD16	1022	S	FKS1_dom1 domain-containing protein OS=Cucumis sativus OX=3659 GN=Csa_6G128000 PE=4 SV=1	1	4.34e-11	168	2	EGS(1)IDGIASDR	up
Csa_6G128000.4	A0A0A0KD16	1043	S	FKS1_dom1 domain-containing protein OS=Cucumis sativus OX=3659 GN=Csa_6G128000 PE=4 SV=1	0.926646	7.59e-05	111.93	3	MGS(0.073)S(0.927)VSLLFK	up
Csa_6G136540.1	A0A0A0KAM9	762	S	Protein kinase domain-containing protein OS=Cucumis sativus OX=3659 GN=Csa_6G136540 PE=4 SV=1	0.998686	2.01e-07	150.9	2	AIPFENS(0.999)LDS(0.001)R	up
Csa_6G136540.14	A0A0A0KAM9	1084	T	Protein kinase domain-containing protein OS=Cucumis sativus OX=3659 GN=Csa_6G136540 PE=4 SV=1	1	0.000422384	92.842	3	RNT(1)LVS(1)GGVR	up
Csa_6G136540.2	A0A0A0KAM9	836	S	Protein kinase domain-containing protein OS=Cucumis sativus OX=3659 GN=Csa_6G136540 PE=4 SV=1	1	9.97e-07	139.34	3	EDS(1)QLNFGDDQK	up
Csa_6G136540.5	A0A0A0KAM9	789	S	Protein kinase domain-containing protein OS=Cucumis sativus OX=3659 GN=Csa_6G136540 PE=4 SV=1	0.999999	1.376e-06	138.19	3	GWS(1)YVHDLAQEK	up
Csa_6G140820	A0A0A0KDA7	5	S	C3H1-type domain-containing protein OS=Cucumis sativus OX=3659 GN=Csa_6G140820 PE=3 SV=1	0.860607	1.45e-12	162.79	3	AAS(0.139)S(0.861)IEETLPTQPQK	down
Csa_6G147560	A0A0A0KBG3	22	S	AMPKBI domain-containing protein OS=Cucumis sativus OX=3659 GN=Csa_6G147560 PE=4 SV=1	0.969906	2.76e-59	286.56	2	S(0.97)PDS(0.029)T(0.001)YNNIYVGSEDEAR	down
Csa_6G150580	A0A0A0KDJ9	93	S	protein TIC 100(predicted) OS=Cucumis sativus OX=3659 GN=Csa_6G150580 PE=4 SV=1	1	1.62e-29	207.13	3	MDDDKS(1)VEDIFDFPNDPER	down
Csa_6G182690.5	A0A0A0KH30	275	S	CBM20 domain-containing protein OS=Cucumis sativus OX=3659 GN=Csa_6G182690 PE=4 SV=1	0.99994	1.98e-07	143.42	2	S(1)VGTFSHLQR	up
Csa_6G193610	A0A0A0KBU2	218	S	RRM domain-containing protein OS=Cucumis sativus OX=3659 GN=Csa_6G193610 PE=4 SV=1	1	1.52e-11	170.35	2	VS(1)AEDLDADLEK	up
Csa_6G355400	A0A0A0KIF6	344	S	MFS domain-containing protein OS=Cucumis sativus OX=3659 GN=Csa_6G355400 PE=3 SV=1	1	1.34e-21	170.97	3	GDDYAS(1)EAGGMDS(1)DDNLHSPLISR	down
Csa_6G367170	A0A0A0KIS4	45	S	translin-associated protein X isoform X2(predicted) OS=Cucumis sativus OX=3659 GN=Csa_6G367170 PE=4 SV=1	0.913435	0.000668257	84.188	3	ILST(0.001)QS(0.085)S(0.913)MK	up
Csa_6G408200	A0A0A0KJB5	219	S	GLTSCR1 domain-containing protein OS=Cucumis sativus OX=3659 GN=Csa_6G408200 PE=4 SV=1	1	0.000272828	94.781	2	EVGEFDLNS(1)R	up
Csa_6G409920.3	A0A0A0KJE4	6	S	Serine/threonine-protein phosphatase OS=Cucumis sativus OX=3659 GN=Csa_6G409920 PE=3 SV=1	1	6.15e-24	211.45	3	QLS(1)LDQFENESR	up
Csa_6G422820.1	A0A0A0KGM2	241	S	V-type proton ATPase subunit D(predicted) OS=Cucumis sativus OX=3659 GN=Csa_6G422820 PE=4 SV=1	0.998147	3.5e-37	239.03	3	GVS(0.998)IS(0.002)SAHNLLSAAAEK	up
Csa_6G424520	A0A0A0KI38	489	S	protein TIME FOR COFFEE isoform X3(predicted) OS=Cucumis sativus OX=3659 GN=Csa_6G424520 PE=4 SV=1	1	2.5e-29	222.89	4	IDLMAPPPLRAS(1)PERDGEIDFVAVDAK	down
Csa_6G424520.2	A0A0A0KI38	350	S	protein TIME FOR COFFEE isoform X3(predicted) OS=Cucumis sativus OX=3659 GN=Csa_6G424520 PE=4 SV=1	0.999602	1.32e-63	255.44	3	NS(1)PISSTAKPEADQPINAEIPASNVEK	down
Csa_6G424520.5	A0A0A0KI38	416	S	protein TIME FOR COFFEE isoform X3(predicted) OS=Cucumis sativus OX=3659 GN=Csa_6G424520 PE=4 SV=1	0.753831	1.3e-11	140.36	4	VET(0.001)AS(0.027)AMS(0.754)NS(0.217)KPLTEESEDKDLGSSK	down
Csa_6G488340.1	A0A0A0KI32	238	S	Oxygen-evolving enhancer protein 1 OS=Cucumis sativus OX=3659 GN=Csa_6G488340 PE=4 SV=1	0.947795	0.000437371	107.06	2	GS(0.948)S(0.052)FLDPK	down
Csa_6G488340.3	A0A0A0KI32	287	S	Oxygen-evolving enhancer protein 1 OS=Cucumis sativus OX=3659 GN=Csa_6G488340 PE=4 SV=1	0.956436	0.00778039	70.256	3	ITLS(0.956)VT(0.043)K	down
Csa_6G490850	A0A0A0KLC4	532	S	Putative C15orf43(predicted) OS=Cucumis sativus OX=3659 GN=Csa_6G490850 PE=4 SV=1	0.762096	0.000448446	87.831	2	DFGAS(0.238)S(0.762)FDGR	up
Csa_6G499030.4	A0A0A0KJY7	24	S	Kinesin motor domain-containing protein OS=Cucumis sativus OX=3659 GN=Csa_6G499030 PE=3 SV=1	0.958388	1.15e-17	185.2	3	KPS(0.001)S(0.002)S(0.039)S(0.958)FEQDDQLK	up
Csa_6G517190.1	A0A0A0KNA1	163	S	Coatomer subunit delta OS=Cucumis sativus OX=3659 GN=Csa_6G517190 PE=3 SV=1	0.985151	0.00248381	63.436	3	GGFMS(0.015)LQS(0.985)MGS(0.999)GK	up
Csa_7G007890.5	A0A0A0K5S3	299	S	BZIP domain-containing protein OS=Cucumis sativus OX=3659 GN=Csa_7G007890 PE=4 SV=1	0.958912	0.000277055	67.518	4	T(0.062)NGGES(0.959)S(0.977)DNEAESSVNESGDSAQMPGLNSSAEK	down
Csa_7G007890.6	A0A0A0K5S3	300	S	BZIP domain-containing protein OS=Cucumis sativus OX=3659 GN=Csa_7G007890 PE=4 SV=1	0.976996	1.58e-09	108.88	4	T(0.062)NGGES(0.959)S(0.977)DNEAESSVNESGDSAQMPGLNSSAEK	down
Csa_7G009790.2	A0A0A0K0K1	379	S	AIG1-type G domain-containing protein OS=Cucumis sativus OX=3659 GN=Csa_7G009790 PE=4 SV=1	0.857024	3.24e-30	190.23	5	ESHELNGT(0.019)T(0.124)S(0.857)DDQHEPVGENEISLETVK	down
Csa_7G009790.6	A0A0A0K0K1	378	T	AIG1-type G domain-containing protein OS=Cucumis sativus OX=3659 GN=Csa_7G009790 PE=4 SV=1	0.867716	6.38e-52	228.21	4	ESHELNGT(0.11)T(0.868)S(0.023)DDQHEPVGENEISLETVK	down
Csa_7G012400	A0A0A0K5Y7	197	S	WD_REPEATS_REGION domain-containing protein OS=Cucumis sativus OX=3659 GN=Csa_7G012400 PE=4 SV=1	0.828352	0.00133206	71.879	3	ICLWDVS(0.172)S(0.828)MADK	up
Csa_7G045550.1	A0A0A0K6Y1	101	S	Usp domain-containing protein OS=Cucumis sativus OX=3659 GN=Csa_7G045550 PE=4 SV=1	0.763606	2.84e-08	140.56	2	NS(0.764)S(0.225)S(0.011)DEVSAEETQR	up
Csa_7G062820.17	A0A0A0K7C0	229	S	RRM domain-containing protein OS=Cucumis sativus OX=3659 GN=Csa_7G062820 PE=4 SV=1	0.926782	0.0437517	47.606	2	S(0.006)PS(0.006)PRRS(0.061)PS(0.927)PR	up
Csa_7G068630	A0A0A0K2B0	269	S	PB1 domain-containing protein OS=Cucumis sativus OX=3659 GN=Csa_7G068630 PE=4 SV=1	1	5.95e-10	129.88	4	KS(1)EENNLIGGYGGEFYAQKPMEK	up
Csa_7G068630.2	A0A0A0K2B0	152	S	PB1 domain-containing protein OS=Cucumis sativus OX=3659 GN=Csa_7G068630 PE=4 SV=1	0.999958	1.22e-29	225.59	2	LFLFPANQS(1)PS(0.001)FGS(1)DGGR	up
Csa_7G181630	A0A0A0K3L4	138	S	eIF2A domain-containing protein OS=Cucumis sativus OX=3659 GN=Csa_7G181630 PE=4 SV=1	1	1.13e-45	267.29	3	LRDGEAS(1)DEEEEYEAK	up
Csa_7G186170.4	A0A0A0K3M2	115	S	BnaA03g48040D protein(predicted) OS=Cucumis sativus OX=3659 GN=Csa_7G186170 PE=4 SV=1	0.990831	9.25e-13	182.09	3	RDS(0.991)S(0.009)EFQELGPLR	up
Csa_7G219810	A0A0A0K8S9	454	S	TOM1-like protein 2(predicted) OS=Cucumis sativus OX=3659 GN=Csa_7G219810 PE=4 SV=1	0.995758	6.98e-22	174.79	4	GSGSSYDSLVGHTQNLS(0.004)LS(0.996)PPTPTK	up
Csa_7G330400.2	A0A0A0K9T3	1053	S	CLIP-associated protein isoform X1(predicted) OS=Cucumis sativus OX=3659 GN=Csa_7G330400 PE=4 SV=1	0.98778	4.65e-29	201.79	3	SLYDPSDVVGTS(0.012)S(0.988)EEGYVSMSK	down
Csa_7G343300.5	A0A0A0K570	114	S	AvrRpt-cleavage domain-containing protein OS=Cucumis sativus OX=3659 GN=Csa_7G343300 PE=4 SV=1	0.999998	3.76e-19	186.99	3	RQS(0.993)GS(0.007)EYSIDRS(1)PLHR	down
Csa_7G343300.7	A0A0A0K570	191	T	AvrRpt-cleavage domain-containing protein OS=Cucumis sativus OX=3659 GN=Csa_7G343300 PE=4 SV=1	0.999999	6.79e-22	182.02	4	LGPGT(1)PQHS(0.002)S(0.211)S(0.787)PYNNANNGRPDDSAK	down
Csa_7G368150	A0A0A0K8G6	373	S	Cytochrome b561 and DOMON domain-containing protein OS=Cucumis sativus OX=3659 GN=Csa_7G368150 PE=4 SV=1	0.987508	1e-05	134.97	2	S(0.988)T(0.012)KPFDT(0.001)ETHQ	up
Csa_7G372960	A0A0A0K8K5	316	S	Deoxyhypusine hydroxylase OS=Cucumis sativus OX=3659 GN=Csa_7G372960 PE=3 SV=1	0.99997	0.00126728	71.08	3	SFEFLFMQS(1)PQVQ	up
Csa_7G397580.1	A0A0A0K5G1	577	T	U3 small nucleolar RNA-associated protein 14 homolog A isoform X2(predicted) OS=Cucumis sativus OX=3659 GN=Csa_7G397580 PE=4 SV=1	0.999907	5.41e-74	274.63	4	SEYYDDT(1)EDEDDTQAGEAVGYDGDNNK	down
Csa_7G412860	A0A0A0K5U9	58	S	DUF724 domain-containing protein 6-like isoform X5(predicted) OS=Cucumis sativus OX=3659 GN=Csa_7G412860 PE=4 SV=1	0.999518	0.000365631	96.756	3	LPTIFS(1)PSK	down
Csa_7G429500.6	A0A0A0K8F3	142	S	ENT domain-containing protein OS=Cucumis sativus OX=3659 GN=Csa_7G429500 PE=4 SV=1	0.99429	1.79e-10	134.11	3	LSTSQAIHDPIPS(0.994)PT(0.005)VS(0.001)ASR	up
Csa_7G446710	A0A0A0K921	410	S	heat shock 70 kDa protein 15-like(predicted) OS=Cucumis sativus OX=3659 GN=Csa_7G446710 PE=3 SV=1	0.975584	2.4e-28	194.19	3	GAAS(0.024)DS(0.976)QNGAVDNQQSTVVFPK	up
Csa_7G448820.1	A0A0A0KCG0	490	S	transmembrane protein 87B isoform X1(predicted) OS=Cucumis sativus OX=3659 GN=Csa_7G448820 PE=4 SV=1	0.989401	0.00229673	67.927	3	PSPIS(0.002)S(0.008)PS(0.989)KDAR	up
Csa_7G451950	A0A0A0K775	130	S	RWD domain-containing protein OS=Cucumis sativus OX=3659 GN=Csa_7G451950 PE=4 SV=1	0.823654	1.57e-07	105.79	3	FGQES(0.824)S(0.176)LEIAEAEER	up

## Sheet: (F)BR-non-cold(diff pattern)
Supplementary Table 6. Same pattern and difference pattern phosphopeptides for proteins
(F) Difference pattern of EBR regulated non-cold phosphopeptides for proteins
ID	Protein accession	Position	Amino acid	Protein description	Localization probability	PEP	Score	Charge	Modified sequence	regulate
Csa_3G816020.4	A0A0A0LEP4	398	S	Arf-GAP domain-containing protein OS=Cucumis sativus OX=3659 GN=Csa_3G816020 PE=4 SV=1	0.994534	4.65e-30	185.41	4	S(0.995)PPPQS(0.005)LQFFPETNPQHPATLDK	up
Csa_3G816020.5	A0A0A0LEP4	308	S	Arf-GAP domain-containing protein OS=Cucumis sativus OX=3659 GN=Csa_3G816020 PE=4 SV=1	0.997994	9.13e-68	283.95	3	S(0.002)YNS(0.998)AGLTDGVLEPEPIAHNNLDK	up
Csa_3G816020.8	A0A0A0LEP4	219	S	Arf-GAP domain-containing protein OS=Cucumis sativus OX=3659 GN=Csa_3G816020 PE=4 SV=1	0.963535	3.15e-07	120.52	2	VS(0.964)DFS(0.036)VSSGGDPFR	down
Csa_5G616380	A0A0A0KRH7	335	S	Protein kinase domain-containing protein OS=Cucumis sativus OX=3659 GN=Csa_5G616380 PE=4 SV=1	0.977112	1.71e-13	131.83	4	LALEPGS(0.023)HS(0.977)NENDDSSESSWNPSHIGDGTSR	down
Csa_5G616380.3	A0A0A0KRH7	29	S	Protein kinase domain-containing protein OS=Cucumis sativus OX=3659 GN=Csa_5G616380 PE=4 SV=1	0.750859	0.00963932	68.525	3	S(0.249)KS(0.751)FAFR	up
