# Supplementary material for: Proteome and phosphoproteome analysis of 2,4-epibrassinolide-mediated cold stress response in cucumber seedlings
Source: Front Plant Sci. 2023 Feb 21;14:1104036. doi: 10.3389/fpls.2023.1104036 (PMC9989176; doi:10.3389/fpls.2023.1104036)
Supplement: Supplementary file 14 [file Table_7.xls]

## Sheet: (A)phos_go_kegg
Supplementary Table 7. The GO and KEGG enrichment analyses data of phosphoproteome (a) and proteome (b)
(A)The GO and KEGG enrichment analyses data of phosphoproteome
Description	Input number	Background number	qvalue	type
Spliceosome.2	4	150	0.00176	go_cold_down
Glycolysis/Gluconeogenesis	2	113	0.00275	go_cold_down
Carbon metabolism.1	2	221	0.00275	go_cold_down
Carbon fixation in photosynthetic organisms.1	2	63	0.0228	go_cold_down
Biosynthesis of amino acids	2	202	0.039	go_cold_down
UDP-glucosyltransferase activity	8	95	0.0436	go_cold_down
actin filament binding	4	13	0.0436	go_cold_down
binding	196	9086	0.0436	go_cold_down
protein binding	92	3307	0.0436	go_cold_down
intracellular	135	6030	0.0436	go_cold_down
establishment of localization in cell	25	672	0.0436	go_cold_down
cytoskeletal protein binding	13	161	0.0436	go_cold_down
Carbon fixation in photosynthetic organisms	10	63	3.41e-09	kegg_cold_up
mRNA surveillance pathway	7	97	1.59e-06	kegg_cold_up
Metabolic pathways	47	1996	2.21e-06	kegg_cold_up
RNA transport	7	141	0.000285788	kegg_cold_up
Porphyrin and chlorophyll metabolism	4	43	0.000545561	kegg_cold_up
Photosynthesis	8	70	0.00872673	kegg_cold_up
Carbon metabolism	13	221	0.0108187	kegg_cold_up
Spliceosome	18	150	0.037557	kegg_cold_up
Photosynthesis antenna proteins	7	18	0.042547	kegg_cold_up
mRNA surveillance pathway.1	8	97	0.00120076	kegg_cold_down
Spliceosome.1	11	150	0.00391139	kegg_cold_down
SNARE interactions in vesicular transport	4	37	0.00613693	kegg_cold_down
Endocytosis	8	140	0.0196474	kegg_cold_down
RNA transport.1	9	141	0.0334551	kegg_cold_down
cellular localization	26	699	0.0175956	kegg_BR_cold_up_up
glucosyltransferase activity	8	97	0.0270756	kegg_BR_cold_up_up
actin filament bundle assembly	3	8	0.0485716	kegg_BR_cold_up_up
actin binding	7	64	0.0485716	kegg_BR_cold_up_up
RNA binding	17	371	0.0318127	kegg_BR-non-cold_down
thylakoid	34	301	2.3791e-14	go_cold_up
thylakoid part	26	215	1.1906e-11	go_cold_up
chloroplast part	45	669	1.1906e-11	go_cold_up
photosynthetic membrane	25	199	1.1906e-11	go_cold_up
plastid part	45	691	2.9774e-11	go_cold_up
chloroplast thylakoid	24	221	6.6282e-10	go_cold_up
plastid thylakoid	24	223	6.9084e-10	go_cold_up
chloroplast	57	1162	1.0017e-09	go_cold_up
photosynthesis	23	216	1.9369e-09	go_cold_up
plastid	58	1227	2.2547e-09	go_cold_up
organelle subcompartment	24	242	2.5445e-09	go_cold_up
plastid thylakoid membrane	19	162	1.8009e-08	go_cold_up
thylakoid membrane	19	167	2.8232e-08	go_cold_up
chloroplast thylakoid membrane	18	159	8.5799e-08	go_cold_up
photosystem	12	63	1.4055e-07	go_cold_up
nucleotide binding	87	2562	2.1347e-07	go_cold_up
photosystem I	9	33	5.082e-07	go_cold_up
intracellular part	150	5646	1.0105e-06	go_cold_up
photosystem II	10	48	1.0534e-06	go_cold_up
photosynthesis, light reaction	16	148	1.0534e-06	go_cold_up
intracellular	157	6030	1.1536e-06	go_cold_up
cell part	192	8048	4.5725e-06	go_cold_up
plastid envelope	22	315	5.5475e-06	go_cold_up
cytoplasm	108	3730	5.5475e-06	go_cold_up
organelle part	84	2638	5.5475e-06	go_cold_up
intracellular organelle part	84	2638	5.5475e-06	go_cold_up
cytoplasmic part	101	3406	5.5475e-06	go_cold_up
chloroplast envelope	21	300	9.2492e-06	go_cold_up
cell	192	8144	1.0457e-05	go_cold_up
plastid stroma	22	339	1.6161e-05	go_cold_up
chlorophyll binding	7	26	1.6335e-05	go_cold_up
photosynthesis, light harvesting	7	27	2.1031e-05	go_cold_up
plastid organization	17	214	2.1068e-05	go_cold_up
chloroplast stroma	21	327	3.1723e-05	go_cold_up
protein-chromophore linkage	7	29	3.2752e-05	go_cold_up
generation of precursor metabolites and energy	25	449	3.6842e-05	go_cold_up
intracellular organelle	125	4808	0.00010279	go_cold_up
organelle	125	4810	0.00010279	go_cold_up
cellular_component	192	8422	0.00015065	go_cold_up
monosaccharide metabolic process	26	566	0.00065572	go_cold_up
organelle envelope	23	480	0.001041	go_cold_up
envelope	23	482	0.0010845	go_cold_up
pyruvate metabolic process	17	294	0.0011555	go_cold_up
macromolecular complex	71	2442	0.0011859	go_cold_up
response to abiotic stimulus	27	641	0.0018143	go_cold_up
isopentenyl diphosphate biosynthetic process, mevalonate-independent pathway	9	98	0.0027139	go_cold_up
isopentenyl diphosphate biosynthetic process	9	100	0.0030455	go_cold_up
isopentenyl diphosphate metabolic process	9	100	0.0030455	go_cold_up
glyceraldehyde-3-phosphate metabolic process	9	105	0.0043531	go_cold_up
intracellular membrane-bounded organelle	105	4189	0.0044072	go_cold_up
membrane-bounded organelle	105	4190	0.0044072	go_cold_up
chloroplast organization	10	132	0.004917	go_cold_up
alcohol metabolic process	27	688	0.0049571	go_cold_up
mRNA metabolic process	12	186	0.0049571	go_cold_up
RNA binding	18	371	0.0050663	go_cold_up
glucose metabolic process	18	372	0.005144	go_cold_up
regulation of phosphorus metabolic process	11	163	0.0058226	go_cold_up
regulation of phosphate metabolic process	11	163	0.0058226	go_cold_up
monosaccharide catabolic process	15	284	0.0064489	go_cold_up
glucose catabolic process	15	284	0.0064489	go_cold_up
hexose catabolic process	15	284	0.0064489	go_cold_up
hexose metabolic process	20	451	0.0064812	go_cold_up
non-membrane-bounded organelle	36	1063	0.0064812	go_cold_up
intracellular non-membrane-bounded organelle	36	1063	0.0064812	go_cold_up
cell cortex	5	32	0.0066387	go_cold_up
pentose-phosphate shunt	10	141	0.0066387	go_cold_up
NADPH regeneration	10	142	0.0069236	go_cold_up
cellular process	177	8071	0.0070233	go_cold_up
mRNA processing	9	117	0.0070233	go_cold_up
binding	195	9086	0.0070612	go_cold_up
cellular metabolic process	145	6340	0.0070894	go_cold_up
alcohol catabolic process	15	291	0.0070894	go_cold_up
NADP metabolic process	10	146	0.0079424	go_cold_up
phosphatase activity	13	235	0.0088348	go_cold_up
photosynthetic electron transport chain	5	35	0.008898	go_cold_up
disaccharide biosynthetic process	4	20	0.0090433	go_cold_up
nicotinamide nucleotide metabolic process	10	151	0.0097735	go_cold_up
stomatal movement	3	9	0.0097735	go_cold_up
cellular macromolecule metabolic process	96	3873	0.0097735	go_cold_up
RNA metabolic process	30	855	0.0097735	go_cold_up
carbohydrate phosphatase activity	4	21	0.010332	go_cold_up
regulation of dephosphorylation	6	56	0.010643	go_cold_up
cellular aldehyde metabolic process	11	183	0.010957	go_cold_up
cation homeostasis	7	80	0.012549	go_cold_up
RNA processing	20	487	0.012685	go_cold_up
pyridine nucleotide metabolic process	10	159	0.013001	go_cold_up
chloroplast relocation	6	59	0.013001	go_cold_up
plastid localization	6	59	0.013001	go_cold_up
establishment of plastid localization	6	59	0.013001	go_cold_up
photosynthetic electron transport in photosystem I	4	23	0.013256	go_cold_up
phosphoric ester hydrolase activity	14	283	0.013256	go_cold_up
plastid membrane organization	8	107	0.013573	go_cold_up
thylakoid membrane organization	8	107	0.013573	go_cold_up
phosphoprotein phosphatase activity	9	134	0.013914	go_cold_up
establishment of organelle localization	6	61	0.014559	go_cold_up
oligosaccharide biosynthetic process	4	24	0.014824	go_cold_up
cold acclimation	3	11	0.015075	go_cold_up
cellular protein metabolic process	65	2447	0.016133	go_cold_up
blue light photoreceptor activity	2	3	0.016133	go_cold_up
protein import into chloroplast thylakoid membrane	2	3	0.016133	go_cold_up
carbon utilization	6	63	0.016255	go_cold_up
macromolecule metabolic process	107	4518	0.017232	go_cold_up
ion homeostasis	7	88	0.018059	go_cold_up
membrane	83	3328	0.018059	go_cold_up
signal transduction	18	440	0.019778	go_cold_up
protein complex	51	1828	0.020735	go_cold_up
cysteine biosynthetic process	6	67	0.021207	go_cold_up
positive regulation of catalytic activity	10	175	0.021641	go_cold_up
positive regulation of molecular function	10	175	0.021641	go_cold_up
salicylic acid metabolic process	4	28	0.023326	go_cold_up
salicylic acid biosynthetic process	4	28	0.023326	go_cold_up
defense response to fungus	6	69	0.02361	go_cold_up
signal transmission via phosphorylation event	9	149	0.024416	go_cold_up
organelle localization	6	70	0.024832	go_cold_up
gene expression	33	1054	0.024832	go_cold_up
cellular component biogenesis	31	974	0.026384	go_cold_up
defense response	14	314	0.026907	go_cold_up
oxidoreduction coenzyme metabolic process	11	214	0.026907	go_cold_up
signaling	27	812	0.026907	go_cold_up
response to fungus	7	97	0.026907	go_cold_up
serine family amino acid biosynthetic process	6	72	0.026907	go_cold_up
photosystem II assembly	6	72	0.026907	go_cold_up
cellular membrane organization	9	153	0.026907	go_cold_up
cell cortex part	4	30	0.027018	go_cold_up
signal transmission	20	536	0.027018	go_cold_up
cofactor metabolic process	21	575	0.027018	go_cold_up
signaling process	20	537	0.027018	go_cold_up
tropism	5	50	0.027018	go_cold_up
response to blue light	5	50	0.027018	go_cold_up
macromolecule modification	53	1963	0.027726	go_cold_up
cellular ketone metabolic process	50	1827	0.028208	go_cold_up
protein serine/threonine phosphatase complex	6	74	0.028692	go_cold_up
carboxylic acid metabolic process	49	1784	0.028692	go_cold_up
oxoacid metabolic process	49	1785	0.028805	go_cold_up
organic acid metabolic process	49	1786	0.02892	go_cold_up
cellular carbohydrate catabolic process	15	360	0.03198	go_cold_up
protein complex biogenesis	12	257	0.033182	go_cold_up
protein complex assembly	12	257	0.033182	go_cold_up
cytoskeletal protein binding	9	161	0.033599	go_cold_up
regulation of molecular function	15	363	0.033599	go_cold_up
establishment of localization in cell	23	672	0.034626	go_cold_up
ncRNA metabolic process	13	294	0.035016	go_cold_up
fructose 1,6-bisphosphate 1-phosphatase activity	2	5	0.036012	go_cold_up
photosystem I reaction center	2	5	0.036012	go_cold_up
sucrose biosynthetic process	2	5	0.036012	go_cold_up
intracellular signaling pathway	13	296	0.036012	go_cold_up
pigment biosynthetic process	8	134	0.036012	go_cold_up
ribonucleotide binding	54	2050	0.037189	go_cold_up
purine ribonucleotide binding	54	2050	0.037189	go_cold_up
cellular protein complex assembly	10	197	0.03735	go_cold_up
regulation of biological process	66	2624	0.037829	go_cold_up
fructose metabolic process	5	56	0.037829	go_cold_up
protein amino acid dephosphorylation	11	231	0.038024	go_cold_up
positive regulation of GTPase activity	4	35	0.038024	go_cold_up
protein metabolic process	71	2872	0.038024	go_cold_up
organelle organization	28	891	0.038024	go_cold_up
plasmodesma	12	266	0.038024	go_cold_up
symplast	12	266	0.038024	go_cold_up
cell-cell junction	12	266	0.038024	go_cold_up
cellular component assembly	16	411	0.038507	go_cold_up
immune system process	9	168	0.038507	go_cold_up
nucleic acid binding	62	2444	0.039376	go_cold_up
cell junction	12	268	0.039376	go_cold_up
post-translational protein modification	44	1604	0.040299	go_cold_up
chemical homeostasis	7	110	0.040299	go_cold_up
innate immune response	8	140	0.0416	go_cold_up
pigment metabolic process	9	171	0.0416	go_cold_up
response to red or far red light	7	111	0.0416	go_cold_up
mannose metabolic process	5	59	0.042662	go_cold_up
regulation of GTP catabolic process	4	37	0.042697	go_cold_up
response to far red light	4	37	0.042697	go_cold_up
regulation of GTPase activity	4	37	0.042697	go_cold_up
dephosphorylation	11	239	0.043591	go_cold_up
oxygen evolving complex	3	19	0.044293	go_cold_up
regulation of embryonic development	2	6	0.044446	go_cold_up
cellular localization	23	699	0.044703	go_cold_up
regulation of catalytic activity	14	347	0.044703	go_cold_up
coenzyme metabolic process	16	425	0.047633	go_cold_up
glycolysis	8	145	0.047633	go_cold_up
positive regulation of hydrolase activity	4	39	0.048481	go_cold_up
protein serine/threonine phosphatase activity	5	62	0.048481	go_cold_up
GTPase activator activity	3	20	0.048481	go_cold_up
stromule	3	20	0.048481	go_cold_up
regulation of hydrolase activity	6	88	0.048481	go_cold_up
cysteine metabolic process	6	88	0.048481	go_cold_up

## Sheet: (B)pro_go_kegg
Supplementary Table 7. The GO and KEGG enrichment analyses data of phosphoproteome (a) and proteome (b)
(B) The GO and KEGG enrichment analyses data of proteome
Description	qvalue	Input_number	type
pyruvate, phosphate dikinase activity	0.042772	1	go_BR-non-cold down
L-tyrosine:2-oxoglutarate aminotransferase activity	0.042772	1	go_BR-non-cold down
L-tyrosine aminotransferase activity	0.042772	1	go_BR-non-cold down
Spliceosome	0.022703	3	kegg_cold up
Metabolic pathways	0.000155922	14	kegg_cold down
Biosynthesis of secondary metabolites	0.000607933	9	kegg_cold down
Starch and sucrose metabolism	0.000768332	4	kegg_cold down
Phenylpropanoid biosynthesis	0.00138687	4	kegg_cold down
Photosynthesis - antenna proteins	0.00243691	2	kegg_cold down
Thiamine metabolism	0.00269451	2	kegg_cold down
Cyanoamino acid metabolism	0.0135201	2	kegg_cold down
RNA transport	0.00779864	2	kegg_BR-non-cold up
