# Supplementary material for: Proteome and phosphoproteome analysis of 2,4-epibrassinolide-mediated cold stress response in cucumber seedlings
Source: Front Plant Sci. 2023 Feb 21;14:1104036. doi: 10.3389/fpls.2023.1104036 (PMC9989176; doi:10.3389/fpls.2023.1104036)
Supplement: Supplementary file 15 [file Table_8.xls]

## Sheet: (A)GO_BR cold-up up 
Supplementary Table 8. The hypergeometric analysis data of GO terms and KEGG pathways
(A) GO term enrichment analysis of EBR upregulated cold up phosphoproteins
GO term	target gene	BR cold-up up	genes excepted BR cold-up up	gene number of the term	pvalue	qvalue	gene
binding	8	16	319	15	3.87325e-10	4.02818e-08	Csa1G057040	Csa6G136020	Csa6G136540	Csa4G453650	Csa7G067490	Csa3G002780	Csa1G422430	Csa1G025020
cellular macromolecule metabolic process	4	16	319	6	7.46757e-07	3.88313e-05	Csa1G057040	Csa6G136540	Csa4G453650	Csa3G002780
cellular metabolic process	7	16	319	27	5.15317e-06	0.000178643	Csa1G057040	Csa6G136020	Csa6G136540	Csa4G453650	Csa7G067490	Csa2G252020	Csa3G002780
ribonucleotide binding	4	16	319	15	0.000289392	0.00752419	Csa1G057040	Csa6G136020	Csa6G136540	Csa4G453650
generation of precursor metabolites and energy	3	16	319	10	0.000621145	0.0129198	Csa6G136020	Csa2G252020	Csa3G002780
NADP metabolic process	2	16	319	5	0.000849588	0.0147262	Csa2G252020	Csa3G002780
carbon utilization	2	16	319	6	0.00164924	0.024503	Csa6G136020	Csa2G252020
protein metabolic process	3	16	319	14	0.00262908	0.0341781	Csa1G057040	Csa6G136540	Csa4G453650
alcohol catabolic process	3	16	319	16	0.00450349	0.0425785	Csa6G136020	Csa2G252020	Csa3G002780
monosaccharide metabolic process	3	16	319	16	0.00450349	0.0425785	Csa6G136020	Csa2G252020	Csa3G002780
pyridine nucleotide metabolic process	2	16	319	8	0.00435031	0.0425785	Csa2G252020	Csa3G002780
hexose metabolic process	3	16	319	21	0.0127515	0.0828849	Csa6G136020	Csa2G252020	Csa3G002780
organelle organization	1	16	319	4	0.0121589	0.0828849	Csa3G002780
organic acid metabolic process	3	16	319	21	0.0127515	0.0828849	Csa6G136020	Csa2G252020	Csa3G002780
salicylic acid biosynthetic process	1	16	319	4	0.0121589	0.0828849	Csa3G002780
salicylic acid metabolic process	1	16	319	4	0.0121589	0.0828849	Csa3G002780
cellular carbohydrate catabolic process	3	16	319	23	0.0177664	0.107577	Csa6G136020	Csa2G252020	Csa3G002780
cytoplasm	1	16	319	5	0.0196985	0.107577	Csa3G002780
monosaccharide catabolic process	3	16	319	24	0.0206879	0.107577	Csa6G136020	Csa2G252020	Csa3G002780
organelle envelope	1	16	319	5	0.0196985	0.107577	Csa3G002780
organelle part	1	16	319	6	0.0287232	0.129879	Csa3G002780
oxidoreduction coenzyme metabolic process	2	16	319	15	0.0286765	0.129879	Csa2G252020	Csa3G002780
pyruvate metabolic process	2	16	319	15	0.0286765	0.129879	Csa6G136020	Csa2G252020
response to abiotic stimulus	1	16	319	7	0.0390919	0.169398	Csa3G002780
alcohol metabolic process	3	16	319	31	0.0495891	0.195183	Csa6G136020	Csa2G252020	Csa3G002780
cellular component assembly	1	16	319	8	0.0506724	0.195183	Csa3G002780
pentose-phosphate shunt	2	16	319	18	0.047018	0.195183	Csa2G252020	Csa3G002780
cell part	1	16	319	9	0.0633407	0.216377	Csa3G002780
envelope	1	16	319	10	0.0769804	0.216377	Csa3G002780
establishment of localization in cell	1	16	319	10	0.0769804	0.216377	Csa3G002780
gene expression	1	16	319	10	0.0769804	0.216377	Csa3G002780
macromolecule metabolic process	4	16	319	49	0.0674819	0.216377	Csa1G057040	Csa6G136540	Csa4G453650	Csa3G002780
ncRNA metabolic process	1	16	319	10	0.0769804	0.216377	Csa3G002780
photosystem II assembly	1	16	319	10	0.0769804	0.216377	Csa3G002780
plastid	1	16	319	10	0.0769804	0.216377	Csa3G002780
positive regulation of molecular function	1	16	319	10	0.0769804	0.216377	Csa3G002780
signal transmission via phosphorylation event	1	16	319	9	0.0633407	0.216377	Csa3G002780
coenzyme metabolic process	2	16	319	23	0.0878831	0.234355	Csa2G252020	Csa3G002780
glycolysis	2	16	319	23	0.0878831	0.234355	Csa6G136020	Csa2G252020
mannose metabolic process	1	16	319	11	0.0914829	0.237855	Csa2G252020
nicotinamide nucleotide metabolic process	2	16	319	25	0.107517	0.26004	Csa2G252020	Csa3G002780
plastid organization	1	16	319	12	0.106746	0.26004	Csa3G002780
plastid part	1	16	319	12	0.106746	0.26004	Csa3G002780
chloroplast envelope	1	16	319	13	0.122675	0.283517	Csa3G002780
fructose metabolic process	1	16	319	13	0.122675	0.283517	Csa2G252020
regulation of biological process	1	16	319	14	0.139182	0.314672	Csa3G002780
defense response	1	16	319	15	0.156183	0.33149	Csa3G002780
macromolecule modification	3	16	319	45	0.153338	0.33149	Csa1G057040	Csa6G136540	Csa4G453650
regulation of catalytic activity	1	16	319	15	0.156183	0.33149	Csa3G002780
organelle	1	16	319	16	0.173601	0.36109	Csa3G002780
photosynthesis, light reaction	1	16	319	17	0.191365	0.38273	Csa3G002780
protein complex assembly	1	16	319	17	0.191365	0.38273	Csa3G002780
carboxylic acid metabolic process	3	16	319	50	0.203383	0.388901	Csa6G136020	Csa2G252020	Csa3G002780
NADPH regeneration	2	16	319	33	0.200934	0.388901	Csa2G252020	Csa3G002780
RNA binding	1	16	319	18	0.209408	0.388901	Csa3G002780
signal transduction	1	16	319	18	0.209408	0.388901	Csa3G002780
cell	1	16	319	20	0.246091	0.426558	Csa3G002780
RNA processing	1	16	319	20	0.246091	0.426558	Csa3G002780
signal transmission	1	16	319	20	0.246091	0.426558	Csa3G002780
signaling process	1	16	319	20	0.246091	0.426558	Csa3G002780
hexose catabolic process	3	16	319	57	0.281458	0.475059	Csa6G136020	Csa2G252020	Csa3G002780
photosynthesis	1	16	319	22	0.283208	0.475059	Csa3G002780
intracellular membrane-bounded organelle	1	16	319	23	0.301811	0.490443	Csa3G002780
nucleic acid binding	1	16	319	23	0.301811	0.490443	Csa3G002780
intracellular part	1	16	319	24	0.320386	0.504851	Csa3G002780
photosynthetic electron transport in photosystem I	1	16	319	24	0.320386	0.504851	Csa3G002780
defense response to fungus	1	16	319	26	0.357307	0.54647	Csa3G002780
thylakoid part	1	16	319	26	0.357307	0.54647	Csa3G002780
glucose catabolic process	3	16	319	65	0.377403	0.552815	Csa6G136020	Csa2G252020	Csa3G002780
regulation of molecular function	1	16	319	27	0.375587	0.552815	Csa3G002780
signaling	1	16	319	27	0.375587	0.552815	Csa3G002780
intracellular organelle	1	16	319	28	0.393707	0.568688	Csa3G002780
RNA metabolic process	1	16	319	30	0.429366	0.6117	Csa3G002780
thylakoid	1	16	319	34	0.497782	0.699586	Csa3G002780
plastid envelope	1	16	319	44	0.647179	0.897421	Csa3G002780
photosynthetic electron transport chain	1	16	319	45	0.660243	0.903491	Csa3G002780
intracellular signaling pathway	1	16	319	49	0.709034	0.945379	Csa3G002780
membrane-bounded organelle	1	16	319	49	0.709034	0.945379	Csa3G002780
cellular ketone metabolic process	3	16	319	96	0.721786	0.950199	Csa6G136020	Csa2G252020	Csa3G002780
chloroplast thylakoid	1	16	319	53	0.75239	0.95787	Csa3G002780
positive regulation of catalytic activity	1	16	319	54	0.762407	0.95787	Csa3G002780
post-translational protein modification	3	16	319	101	0.764454	0.95787	Csa1G057040	Csa6G136540	Csa4G453650
response to fungus	1	16	319	54	0.762407	0.95787	Csa3G002780
organelle subcompartment	1	16	319	58	0.799333	0.98965	Csa3G002780
cellular process	7	16	319	195	0.827143	0.993985	Csa1G057040	Csa6G136020	Csa6G136540	Csa4G453650	Csa7G067490	Csa2G252020	Csa3G002780
immune system process	1	16	319	62	0.831507	0.993985	Csa3G002780
oxoacid metabolic process	3	16	319	108	0.816579	0.993985	Csa6G136020	Csa2G252020	Csa3G002780
cellular component biogenesis	1	16	319	157	0.999524	0.999524	Csa3G002780
cellular localization	1	16	319	105	0.981875	0.999524	Csa3G002780
cellular protein complex assembly	1	16	319	125	0.994875	0.999524	Csa3G002780
cellular protein metabolic process	3	16	319	145	0.965337	0.999524	Csa1G057040	Csa6G136540	Csa4G453650
cellular_component	1	16	319	84	0.941684	0.999524	Csa3G002780
chloroplast	1	16	319	150	0.999165	0.999524	Csa3G002780
chloroplast part	1	16	319	107	0.983917	0.999524	Csa3G002780
cofactor metabolic process	3	16	319	177	0.995184	0.999524	Csa7G067490	Csa2G252020	Csa3G002780
cytoplasmic part	1	16	319	105	0.981875	0.999524	Csa3G002780
glucose metabolic process	3	16	319	192	0.998457	0.999524	Csa6G136020	Csa2G252020	Csa3G002780
innate immune response	1	16	319	87	0.950184	0.999524	Csa3G002780
intracellular	1	16	319	125	0.994875	0.999524	Csa3G002780
intracellular organelle part	1	16	319	84	0.941684	0.999524	Csa3G002780
nucleotide binding	4	16	319	192	0.992221	0.999524	Csa1G057040	Csa6G136020	Csa6G136540	Csa4G453650
plastid thylakoid	1	16	319	71	0.888613	0.999524	Csa3G002780
protein complex biogenesis	1	16	319	66	0.859326	0.999524	Csa3G002780
purine ribonucleotide binding	4	16	319	192	0.992221	0.999524	Csa1G057040	Csa6G136020	Csa6G136540	Csa4G453650

## Sheet: (B)KEGG_BR cold-up up
Supplementary Table 8. The hypergeometric analysis data of GO terms and KEGG pathways
(B) KEGG pathway enrichment analysis of EBR upregulated cold up phosphoproteins
KEGG pathway	target gene	BR cold-up up	genes excepted BR cold-up up	gene number of the term	pvalue	qvalue	genes
Carbon fixation in photosynthetic organisms	2	16	319	10	0.00878168	0.0351267	Csa6G136020	Csa2G252020
Carbon metabolism	2	16	319	13	0.0191355	0.0382709	Csa6G136020	Csa2G252020
Metabolic pathways	4	16	319	47	0.0576625	0.0576625	Csa6G136020	Csa2G252020	Csa3G002780	Csa7G067490
Photosynthesis	1	16	319	8	0.0506724	0.0576625	Csa3G002780

## Sheet: (C)GO_BR cold-up down
Supplementary Table 8. The hypergeometric analysis data of GO terms and KEGG pathways	Supplementary Table 8. The hypergeometric analysis data of GO terms and KEGG pathways	Supplementary Table 8. The hypergeometric analysis data of GO terms and KEGG pathways	Supplementary Table 8. The hypergeometric analysis data of GO terms and KEGG pathways	Supplementary Table 8. The hypergeometric analysis data of GO terms and KEGG pathways	Supplementary Table 8. The hypergeometric analysis data of GO terms and KEGG pathways	Supplementary Table 8. The hypergeometric analysis data of GO terms and KEGG pathways	Supplementary Table 8. The hypergeometric analysis data of GO terms and KEGG pathways	Supplementary Table 8. The hypergeometric analysis data of GO terms and KEGG pathways	Supplementary Table 8. The hypergeometric analysis data of GO terms and KEGG pathways	Supplementary Table 8. The hypergeometric analysis data of GO terms and KEGG pathways	Supplementary Table 8. The hypergeometric analysis data of GO terms and KEGG pathways	Supplementary Table 8. The hypergeometric analysis data of GO terms and KEGG pathways	Supplementary Table 8. The hypergeometric analysis data of GO terms and KEGG pathways	Supplementary Table 8. The hypergeometric analysis data of GO terms and KEGG pathways	Supplementary Table 8. The hypergeometric analysis data of GO terms and KEGG pathways	Supplementary Table 8. The hypergeometric analysis data of GO terms and KEGG pathways	Supplementary Table 8. The hypergeometric analysis data of GO terms and KEGG pathways	Supplementary Table 8. The hypergeometric analysis data of GO terms and KEGG pathways	Supplementary Table 8. The hypergeometric analysis data of GO terms and KEGG pathways	Supplementary Table 8. The hypergeometric analysis data of GO terms and KEGG pathways	Supplementary Table 8. The hypergeometric analysis data of GO terms and KEGG pathways	Supplementary Table 8. The hypergeometric analysis data of GO terms and KEGG pathways	Supplementary Table 8. The hypergeometric analysis data of GO terms and KEGG pathways	Supplementary Table 8. The hypergeometric analysis data of GO terms and KEGG pathways	Supplementary Table 8. The hypergeometric analysis data of GO terms and KEGG pathways	Supplementary Table 8. The hypergeometric analysis data of GO terms and KEGG pathways	Supplementary Table 8. The hypergeometric analysis data of GO terms and KEGG pathways	Supplementary Table 8. The hypergeometric analysis data of GO terms and KEGG pathways	Supplementary Table 8. The hypergeometric analysis data of GO terms and KEGG pathways	Supplementary Table 8. The hypergeometric analysis data of GO terms and KEGG pathways	Supplementary Table 8. The hypergeometric analysis data of GO terms and KEGG pathways	Supplementary Table 8. The hypergeometric analysis data of GO terms and KEGG pathways	Supplementary Table 8. The hypergeometric analysis data of GO terms and KEGG pathways	Supplementary Table 8. The hypergeometric analysis data of GO terms and KEGG pathways	Supplementary Table 8. The hypergeometric analysis data of GO terms and KEGG pathways	Supplementary Table 8. The hypergeometric analysis data of GO terms and KEGG pathways	Supplementary Table 8. The hypergeometric analysis data of GO terms and KEGG pathways	Supplementary Table 8. The hypergeometric analysis data of GO terms and KEGG pathways	Supplementary Table 8. The hypergeometric analysis data of GO terms and KEGG pathways	Supplementary Table 8. The hypergeometric analysis data of GO terms and KEGG pathways	Supplementary Table 8. The hypergeometric analysis data of GO terms and KEGG pathways	Supplementary Table 8. The hypergeometric analysis data of GO terms and KEGG pathways	Supplementary Table 8. The hypergeometric analysis data of GO terms and KEGG pathways	Supplementary Table 8. The hypergeometric analysis data of GO terms and KEGG pathways	Supplementary Table 8. The hypergeometric analysis data of GO terms and KEGG pathways	Supplementary Table 8. The hypergeometric analysis data of GO terms and KEGG pathways	Supplementary Table 8. The hypergeometric analysis data of GO terms and KEGG pathways	Supplementary Table 8. The hypergeometric analysis data of GO terms and KEGG pathways	Supplementary Table 8. The hypergeometric analysis data of GO terms and KEGG pathways
(C) GO term enrichment analysis of EBR down regulated cold up phosphoproteins
GO term	target gene	BR cold-up down	genes excepted BR cold-up up	gene number of the term	pvalue	qvalue	gene
chloroplast organization	3	22	313	10	0.00228141	0.0804484	Csa6G106190	Csa1G505910	Csa1G207310
plastid localization	2	22	313	6	0.00434856	0.0804484	Csa1G505910	Csa1G207310
organelle localization	2	22	313	6	0.00434856	0.0804484	Csa1G505910	Csa1G207310
establishment of plastid localization	2	22	313	6	0.00434856	0.0804484	Csa1G505910	Csa1G207310
establishment of organelle localization	2	22	313	6	0.00434856	0.0804484	Csa1G505910	Csa1G207310
chloroplast relocation	2	22	313	6	0.00434856	0.0804484	Csa1G505910	Csa1G207310
ncRNA metabolic process	3	22	313	13	0.00679406	0.107734	Csa6G106190	Csa1G505910	Csa1G207310
thylakoid membrane organization	2	22	313	8	0.0111556	0.137585	Csa1G505910	Csa1G207310
plastid membrane organization	2	22	313	8	0.0111556	0.137585	Csa1G505910	Csa1G207310
cellular membrane organization	2	22	313	9	0.0160177	0.177796	Csa1G505910	Csa1G207310
plastid organization	3	22	313	17	0.0189132	0.190851	Csa6G106190	Csa1G505910	Csa1G207310
organelle organization	4	22	313	28	0.0272837	0.252374	Csa4G595990	Csa6G106190	Csa1G505910	Csa1G207310
RNA metabolic process	4	22	313	30	0.0361553	0.30871	Csa6G106190	Csa1G505910	Csa1G207310	Csa3G129610
chloroplast stroma	3	22	313	21	0.0397702	0.310732	Csa6G106190	Csa1G560830	Csa1G207310
plastid stroma	3	22	313	22	0.0464816	0.310732	Csa6G106190	Csa1G560830	Csa1G207310
regulation of dephosphorylation	1	22	313	6	0.0526365	0.310732	Csa1G505910
photosystem II assembly	1	22	313	6	0.0526365	0.310732	Csa1G505910
plastid	6	22	313	58	0.0651469	0.310732	Csa4G308550	Csa7G451380	Csa6G106190	Csa1G560830	Csa1G505910	Csa1G207310
generation of precursor metabolites and energy	3	22	313	25	0.0702887	0.310732	Csa4G308550	Csa1G050250	Csa1G505910
protein-chromophore linkage	1	22	313	7	0.0707775	0.310732	Csa4G308550
photosynthesis, light harvesting	1	22	313	7	0.0707775	0.310732	Csa4G308550
chlorophyll binding	1	22	313	7	0.0707775	0.310732	Csa4G308550
photosynthesis, light reaction	2	22	313	16	0.0787375	0.310732	Csa4G308550	Csa1G505910
oxoacid metabolic process	5	22	313	49	0.0836659	0.310732	Csa4G595990	Csa6G106190	Csa1G050250	Csa5G643900	Csa1G207310
organic acid metabolic process	5	22	313	49	0.0836659	0.310732	Csa4G595990	Csa6G106190	Csa1G050250	Csa5G643900	Csa1G207310
carboxylic acid metabolic process	5	22	313	49	0.0836659	0.310732	Csa4G595990	Csa6G106190	Csa1G050250	Csa5G643900	Csa1G207310
nucleic acid binding	6	22	313	62	0.0889856	0.310732	Csa7G007890	Csa7G104800	Csa6G088020	Csa1G560830	Csa1G207310	Csa3G129610
pigment biosynthetic process	1	22	313	8	0.0906515	0.310732	Csa1G207310
innate immune response	1	22	313	8	0.0906515	0.310732	Csa7G343300
glycolysis	1	22	313	8	0.0906515	0.310732	Csa1G050250
cellular ketone metabolic process	5	22	313	50	0.0908575	0.310732	Csa4G595990	Csa6G106190	Csa1G050250	Csa5G643900	Csa1G207310
pyruvate metabolic process	2	22	313	17	0.091557	0.310732	Csa1G050250	Csa1G207310
pigment metabolic process	1	22	313	9	0.111975	0.310732	Csa1G207310
photosystem I	1	22	313	9	0.111975	0.310732	Csa4G308550
mRNA processing	1	22	313	9	0.111975	0.310732	Csa3G129610
isopentenyl diphosphate metabolic process	1	22	313	9	0.111975	0.310732	Csa1G207310
isopentenyl diphosphate biosynthetic process, mevalonate-independent pathway	1	22	313	9	0.111975	0.310732	Csa1G207310
isopentenyl diphosphate biosynthetic process	1	22	313	9	0.111975	0.310732	Csa1G207310
immune system process	1	22	313	9	0.111975	0.310732	Csa7G343300
glyceraldehyde-3-phosphate metabolic process	1	22	313	9	0.111975	0.310732	Csa1G207310
photosystem II	1	22	313	10	0.134493	0.329668	Csa4G308550
cellular protein complex assembly	1	22	313	10	0.134493	0.329668	Csa1G505910
RNA processing	2	22	313	20	0.134841	0.329668	Csa1G505910	Csa3G129610
chloroplast envelope	2	22	313	21	0.150686	0.329668	Csa1G560830	Csa1G207310
chloroplast	5	22	313	57	0.150839	0.329668	Csa4G308550	Csa6G106190	Csa1G560830	Csa1G505910	Csa1G207310
plastid part	4	22	313	45	0.157236	0.329668	Csa6G106190	Csa1G560830	Csa1G505910	Csa1G207310
chloroplast part	4	22	313	45	0.157236	0.329668	Csa6G106190	Csa1G560830	Csa1G505910	Csa1G207310
regulation of phosphorus metabolic process	1	22	313	11	0.157973	0.329668	Csa1G505910
regulation of phosphate metabolic process	1	22	313	11	0.157973	0.329668	Csa1G505910
cellular aldehyde metabolic process	1	22	313	11	0.157973	0.329668	Csa1G207310
gene expression	3	22	313	33	0.159056	0.329668	Csa6G106190	Csa1G505910	Csa3G129610
plastid envelope	2	22	313	22	0.167139	0.329668	Csa1G560830	Csa1G207310
protein complex biogenesis	1	22	313	12	0.182207	0.329668	Csa1G505910
protein complex assembly	1	22	313	12	0.182207	0.329668	Csa1G505910
photosystem	1	22	313	12	0.182207	0.329668	Csa4G308550
mRNA metabolic process	1	22	313	12	0.182207	0.329668	Csa3G129610
nucleotide binding	7	22	313	87	0.182409	0.329668	Csa7G104800	Csa6G088020	Csa6G106190	Csa1G050250	Csa1G560830	Csa5G643900	Csa3G129610
photosynthesis	2	22	313	23	0.184139	0.329668	Csa4G308550	Csa1G505910
organelle envelope	2	22	313	23	0.184139	0.329668	Csa1G560830	Csa1G207310
establishment of localization in cell	2	22	313	23	0.184139	0.329668	Csa1G505910	Csa1G207310
envelope	2	22	313	23	0.184139	0.329668	Csa1G560830	Csa1G207310
cellular localization	2	22	313	23	0.184139	0.329668	Csa1G505910	Csa1G207310
membrane-bounded organelle	8	22	313	105	0.219738	0.381108	Csa4G308550	Csa4G595990	Csa7G007890	Csa7G451380	Csa6G106190	Csa1G560830	Csa1G505910	Csa1G207310
intracellular membrane-bounded organelle	8	22	313	105	0.219738	0.381108	Csa4G308550	Csa4G595990	Csa7G007890	Csa7G451380	Csa6G106190	Csa1G560830	Csa1G505910	Csa1G207310
defense response	1	22	313	14	0.232204	0.391768	Csa7G343300
monosaccharide metabolic process	2	22	313	26	0.237807	0.391768	Csa1G050250	Csa1G207310
regulation of biological process	5	22	313	66	0.250012	0.391768	Csa7G007890	Csa6G106190	Csa1G505910	Csa5G643900	Csa1G207310
alcohol metabolic process	2	22	313	27	0.256387	0.391768	Csa1G050250	Csa1G207310
monosaccharide catabolic process	1	22	313	15	0.25765	0.391768	Csa1G050250
hexose catabolic process	1	22	313	15	0.25765	0.391768	Csa1G050250
glucose catabolic process	1	22	313	15	0.25765	0.391768	Csa1G050250
cellular carbohydrate catabolic process	1	22	313	15	0.25765	0.391768	Csa1G050250
alcohol catabolic process	1	22	313	15	0.25765	0.391768	Csa1G050250
cellular macromolecule metabolic process	7	22	313	96	0.273516	0.410274	Csa4G308550	Csa4G595990	Csa6G106190	Csa1G505910	Csa5G643900	Csa1G207310	Csa3G129610
cellular component assembly	1	22	313	16	0.283208	0.419148	Csa1G505910
macromolecular complex	5	22	313	71	0.313108	0.457303	Csa4G308550	Csa7G007890	Csa6G106190	Csa1G207310	Csa3G129610
post-translational protein modification	3	22	313	44	0.32379	0.463709	Csa4G308550	Csa4G595990	Csa5G643900
cellular component biogenesis	2	22	313	31	0.332648	0.463709	Csa1G505910	Csa5G643900
RNA binding	1	22	313	18	0.334205	0.463709	Csa1G560830
glucose metabolic process	1	22	313	18	0.334205	0.463709	Csa1G050250
hexose metabolic process	1	22	313	20	0.384401	0.526772	Csa1G050250
thylakoid	2	22	313	34	0.390471	0.528564	Csa4G308550	Csa1G505910
macromolecule metabolic process	7	22	313	107	0.402457	0.538225	Csa4G308550	Csa4G595990	Csa6G106190	Csa1G505910	Csa5G643900	Csa1G207310	Csa3G129610
non-membrane-bounded organelle	2	22	313	36	0.428651	0.549708	Csa4G595990	Csa1G207310
intracellular non-membrane-bounded organelle	2	22	313	36	0.428651	0.549708	Csa4G595990	Csa1G207310
cellular protein metabolic process	4	22	313	65	0.429222	0.549708	Csa4G308550	Csa4G595990	Csa6G106190	Csa5G643900
protein complex	3	22	313	51	0.438237	0.549708	Csa4G308550	Csa7G007890	Csa6G106190
organelle	8	22	313	125	0.440756	0.549708	Csa4G308550	Csa4G595990	Csa7G007890	Csa7G451380	Csa6G106190	Csa1G560830	Csa1G505910	Csa1G207310
intracellular organelle	8	22	313	125	0.440756	0.549708	Csa4G308550	Csa4G595990	Csa7G007890	Csa7G451380	Csa6G106190	Csa1G560830	Csa1G505910	Csa1G207310
intracellular	10	22	313	157	0.465116	0.553029	Csa4G308550	Csa4G595990	Csa7G007890	Csa6G088020	Csa7G451380	Csa6G106190	Csa1G560830	Csa1G505910	Csa1G207310	Csa3G129610
macromolecule modification	3	22	313	53	0.470608	0.553029	Csa4G308550	Csa4G595990	Csa5G643900
plastid thylakoid	1	22	313	24	0.480116	0.553029	Csa1G505910
organelle subcompartment	1	22	313	24	0.480116	0.553029	Csa1G505910
chloroplast thylakoid	1	22	313	24	0.480116	0.553029	Csa1G505910
ribonucleotide binding	3	22	313	54	0.486618	0.553029	Csa6G106190	Csa1G560830	Csa5G643900
purine ribonucleotide binding	3	22	313	54	0.486618	0.553029	Csa6G106190	Csa1G560830	Csa5G643900
organelle part	5	22	313	84	0.48826	0.553029	Csa7G007890	Csa6G106190	Csa1G560830	Csa1G505910	Csa1G207310
intracellular organelle part	5	22	313	84	0.48826	0.553029	Csa7G007890	Csa6G106190	Csa1G560830	Csa1G505910	Csa1G207310
photosynthetic membrane	1	22	313	25	0.502775	0.563717	Csa4G308550
cytoplasmic part	6	22	313	101	0.514099	0.567537	Csa4G308550	Csa7G451380	Csa6G106190	Csa1G560830	Csa1G505910	Csa1G207310
protein metabolic process	4	22	313	71	0.516408	0.567537	Csa4G308550	Csa4G595990	Csa6G106190	Csa5G643900
thylakoid part	1	22	313	26	0.524855	0.571166	Csa4G308550
binding	12	22	313	195	0.558431	0.596585	Csa4G308550	Csa4G595990	Csa7G007890	Csa1G263990	Csa7G104800	Csa6G088020	Csa6G106190	Csa1G050250	Csa1G560830	Csa5G643900	Csa1G207310	Csa3G129610
intracellular part	9	22	313	150	0.558962	0.596585	Csa4G308550	Csa4G595990	Csa7G007890	Csa7G451380	Csa6G106190	Csa1G560830	Csa1G505910	Csa1G207310	Csa3G129610
cytoplasm	6	22	313	108	0.600836	0.635169	Csa4G308550	Csa7G451380	Csa6G106190	Csa1G560830	Csa1G505910	Csa1G207310
cellular metabolic process	8	22	313	145	0.672466	0.69792	Csa4G308550	Csa4G595990	Csa6G106190	Csa1G050250	Csa1G505910	Csa5G643900	Csa1G207310	Csa3G129610
membrane	4	22	313	83	0.675121	0.69792	Csa4G308550	Csa1G560830	Csa1G505910	Csa5G643900
cellular_component	11	22	313	192	0.691632	0.69792	Csa4G308550	Csa4G595990	Csa7G007890	Csa6G088020	Csa7G451380	Csa6G106190	Csa1G560830	Csa1G505910	Csa5G643900	Csa1G207310	Csa3G129610
cell part	11	22	313	192	0.691632	0.69792	Csa4G308550	Csa4G595990	Csa7G007890	Csa6G088020	Csa7G451380	Csa6G106190	Csa1G560830	Csa1G505910	Csa5G643900	Csa1G207310	Csa3G129610
cell	11	22	313	192	0.691632	0.69792	Csa4G308550	Csa4G595990	Csa7G007890	Csa6G088020	Csa7G451380	Csa6G106190	Csa1G560830	Csa1G505910	Csa5G643900	Csa1G207310	Csa3G129610
cellular process	9	22	313	177	0.825966	0.825966	Csa4G308550	Csa4G595990	Csa6G106190	Csa1G050250	Csa7G343300	Csa1G505910	Csa5G643900	Csa1G207310	Csa3G129610
[truncated: 206 more columns]

## Sheet: (D)KEGG_BR cold-up down
Supplementary Table 8. The hypergeometric analysis data of GO terms and KEGG pathways	Supplementary Table 8. The hypergeometric analysis data of GO terms and KEGG pathways	Supplementary Table 8. The hypergeometric analysis data of GO terms and KEGG pathways	Supplementary Table 8. The hypergeometric analysis data of GO terms and KEGG pathways	Supplementary Table 8. The hypergeometric analysis data of GO terms and KEGG pathways	Supplementary Table 8. The hypergeometric analysis data of GO terms and KEGG pathways	Supplementary Table 8. The hypergeometric analysis data of GO terms and KEGG pathways	Supplementary Table 8. The hypergeometric analysis data of GO terms and KEGG pathways	Supplementary Table 8. The hypergeometric analysis data of GO terms and KEGG pathways	Supplementary Table 8. The hypergeometric analysis data of GO terms and KEGG pathways	Supplementary Table 8. The hypergeometric analysis data of GO terms and KEGG pathways	Supplementary Table 8. The hypergeometric analysis data of GO terms and KEGG pathways	Supplementary Table 8. The hypergeometric analysis data of GO terms and KEGG pathways	Supplementary Table 8. The hypergeometric analysis data of GO terms and KEGG pathways	Supplementary Table 8. The hypergeometric analysis data of GO terms and KEGG pathways	Supplementary Table 8. The hypergeometric analysis data of GO terms and KEGG pathways	Supplementary Table 8. The hypergeometric analysis data of GO terms and KEGG pathways	Supplementary Table 8. The hypergeometric analysis data of GO terms and KEGG pathways	Supplementary Table 8. The hypergeometric analysis data of GO terms and KEGG pathways	Supplementary Table 8. The hypergeometric analysis data of GO terms and KEGG pathways	Supplementary Table 8. The hypergeometric analysis data of GO terms and KEGG pathways	Supplementary Table 8. The hypergeometric analysis data of GO terms and KEGG pathways	Supplementary Table 8. The hypergeometric analysis data of GO terms and KEGG pathways	Supplementary Table 8. The hypergeometric analysis data of GO terms and KEGG pathways	Supplementary Table 8. The hypergeometric analysis data of GO terms and KEGG pathways	Supplementary Table 8. The hypergeometric analysis data of GO terms and KEGG pathways	Supplementary Table 8. The hypergeometric analysis data of GO terms and KEGG pathways	Supplementary Table 8. The hypergeometric analysis data of GO terms and KEGG pathways	Supplementary Table 8. The hypergeometric analysis data of GO terms and KEGG pathways	Supplementary Table 8. The hypergeometric analysis data of GO terms and KEGG pathways	Supplementary Table 8. The hypergeometric analysis data of GO terms and KEGG pathways	Supplementary Table 8. The hypergeometric analysis data of GO terms and KEGG pathways	Supplementary Table 8. The hypergeometric analysis data of GO terms and KEGG pathways	Supplementary Table 8. The hypergeometric analysis data of GO terms and KEGG pathways	Supplementary Table 8. The hypergeometric analysis data of GO terms and KEGG pathways	Supplementary Table 8. The hypergeometric analysis data of GO terms and KEGG pathways	Supplementary Table 8. The hypergeometric analysis data of GO terms and KEGG pathways	Supplementary Table 8. The hypergeometric analysis data of GO terms and KEGG pathways	Supplementary Table 8. The hypergeometric analysis data of GO terms and KEGG pathways	Supplementary Table 8. The hypergeometric analysis data of GO terms and KEGG pathways	Supplementary Table 8. The hypergeometric analysis data of GO terms and KEGG pathways	Supplementary Table 8. The hypergeometric analysis data of GO terms and KEGG pathways	Supplementary Table 8. The hypergeometric analysis data of GO terms and KEGG pathways	Supplementary Table 8. The hypergeometric analysis data of GO terms and KEGG pathways	Supplementary Table 8. The hypergeometric analysis data of GO terms and KEGG pathways	Supplementary Table 8. The hypergeometric analysis data of GO terms and KEGG pathways	Supplementary Table 8. The hypergeometric analysis data of GO terms and KEGG pathways	Supplementary Table 8. The hypergeometric analysis data of GO terms and KEGG pathways	Supplementary Table 8. The hypergeometric analysis data of GO terms and KEGG pathways	Supplementary Table 8. The hypergeometric analysis data of GO terms and KEGG pathways
(D) KEGG pathway enrichment analysis of EBR down regulated cold up phosphoproteins
KEGG pathway	target gene	BR cold-up down	genes excepted BR cold-up up	gene number of the term	pvalue	qvalue
mRNA surveillance pathway	1	22	313	7	0.0707775	0.176944
Photosynthesis - antenna proteins	1	22	313	7	0.0707775	0.176944
Carbon fixation in photosynthetic organisms	1	22	313	10	0.134493	0.224155
Carbon metabolism	1	22	313	13	0.207007	0.258758
Metabolic pathways	2	22	313	47	0.621395	0.621395
[truncated: 206 more columns]

## Sheet: (E)GO_BR cold-down up
Supplementary Table 8. The hypergeometric analysis data of GO terms and KEGG pathways	Supplementary Table 8. The hypergeometric analysis data of GO terms and KEGG pathways	Supplementary Table 8. The hypergeometric analysis data of GO terms and KEGG pathways	Supplementary Table 8. The hypergeometric analysis data of GO terms and KEGG pathways	Supplementary Table 8. The hypergeometric analysis data of GO terms and KEGG pathways	Supplementary Table 8. The hypergeometric analysis data of GO terms and KEGG pathways	Supplementary Table 8. The hypergeometric analysis data of GO terms and KEGG pathways	Supplementary Table 8. The hypergeometric analysis data of GO terms and KEGG pathways	Supplementary Table 8. The hypergeometric analysis data of GO terms and KEGG pathways	Supplementary Table 8. The hypergeometric analysis data of GO terms and KEGG pathways	Supplementary Table 8. The hypergeometric analysis data of GO terms and KEGG pathways	Supplementary Table 8. The hypergeometric analysis data of GO terms and KEGG pathways	Supplementary Table 8. The hypergeometric analysis data of GO terms and KEGG pathways	Supplementary Table 8. The hypergeometric analysis data of GO terms and KEGG pathways	Supplementary Table 8. The hypergeometric analysis data of GO terms and KEGG pathways	Supplementary Table 8. The hypergeometric analysis data of GO terms and KEGG pathways	Supplementary Table 8. The hypergeometric analysis data of GO terms and KEGG pathways	Supplementary Table 8. The hypergeometric analysis data of GO terms and KEGG pathways	Supplementary Table 8. The hypergeometric analysis data of GO terms and KEGG pathways	Supplementary Table 8. The hypergeometric analysis data of GO terms and KEGG pathways	Supplementary Table 8. The hypergeometric analysis data of GO terms and KEGG pathways	Supplementary Table 8. The hypergeometric analysis data of GO terms and KEGG pathways	Supplementary Table 8. The hypergeometric analysis data of GO terms and KEGG pathways	Supplementary Table 8. The hypergeometric analysis data of GO terms and KEGG pathways	Supplementary Table 8. The hypergeometric analysis data of GO terms and KEGG pathways	Supplementary Table 8. The hypergeometric analysis data of GO terms and KEGG pathways	Supplementary Table 8. The hypergeometric analysis data of GO terms and KEGG pathways	Supplementary Table 8. The hypergeometric analysis data of GO terms and KEGG pathways	Supplementary Table 8. The hypergeometric analysis data of GO terms and KEGG pathways	Supplementary Table 8. The hypergeometric analysis data of GO terms and KEGG pathways	Supplementary Table 8. The hypergeometric analysis data of GO terms and KEGG pathways	Supplementary Table 8. The hypergeometric analysis data of GO terms and KEGG pathways	Supplementary Table 8. The hypergeometric analysis data of GO terms and KEGG pathways	Supplementary Table 8. The hypergeometric analysis data of GO terms and KEGG pathways	Supplementary Table 8. The hypergeometric analysis data of GO terms and KEGG pathways	Supplementary Table 8. The hypergeometric analysis data of GO terms and KEGG pathways	Supplementary Table 8. The hypergeometric analysis data of GO terms and KEGG pathways	Supplementary Table 8. The hypergeometric analysis data of GO terms and KEGG pathways	Supplementary Table 8. The hypergeometric analysis data of GO terms and KEGG pathways	Supplementary Table 8. The hypergeometric analysis data of GO terms and KEGG pathways	Supplementary Table 8. The hypergeometric analysis data of GO terms and KEGG pathways	Supplementary Table 8. The hypergeometric analysis data of GO terms and KEGG pathways	Supplementary Table 8. The hypergeometric analysis data of GO terms and KEGG pathways	Supplementary Table 8. The hypergeometric analysis data of GO terms and KEGG pathways	Supplementary Table 8. The hypergeometric analysis data of GO terms and KEGG pathways	Supplementary Table 8. The hypergeometric analysis data of GO terms and KEGG pathways	Supplementary Table 8. The hypergeometric analysis data of GO terms and KEGG pathways	Supplementary Table 8. The hypergeometric analysis data of GO terms and KEGG pathways	Supplementary Table 8. The hypergeometric analysis data of GO terms and KEGG pathways	Supplementary Table 8. The hypergeometric analysis data of GO terms and KEGG pathways
(E) GO term enrichment analysis of EBR upregulated cold down phosphoproteins
GO term	target gene	BR cold-down up	genes excepted BR cold-up up	gene number of the term	pvalue	qvalue
binding	28	55	238	196	0.708766	0.76256
intracellular	18	55	238	135	0.76256	0.76256
protein binding	13	55	238	92	0.5754	0.71925
cellular localization	6	55	238	26	0.080538	0.3998
establishment of localization in cell	6	55	238	25	0.0665679	0.3998
cytoskeletal protein binding	3	55	238	13	0.11994	0.3998
RNA binding	2	55	238	17	0.498285	0.711835
actin binding	1	55	238	7	0.291452	0.587978
glucosyltransferase activity	1	55	238	8	0.352787	0.587978
UDP-glucosyltransferase activity	1	55	238	8	0.352787	0.587978
[truncated: 206 more columns]

## Sheet: (F)KEGG_BR cold-down up
Supplementary Table 8. The hypergeometric analysis data of GO terms and KEGG pathways	Supplementary Table 8. The hypergeometric analysis data of GO terms and KEGG pathways	Supplementary Table 8. The hypergeometric analysis data of GO terms and KEGG pathways	Supplementary Table 8. The hypergeometric analysis data of GO terms and KEGG pathways	Supplementary Table 8. The hypergeometric analysis data of GO terms and KEGG pathways	Supplementary Table 8. The hypergeometric analysis data of GO terms and KEGG pathways	Supplementary Table 8. The hypergeometric analysis data of GO terms and KEGG pathways	Supplementary Table 8. The hypergeometric analysis data of GO terms and KEGG pathways	Supplementary Table 8. The hypergeometric analysis data of GO terms and KEGG pathways	Supplementary Table 8. The hypergeometric analysis data of GO terms and KEGG pathways	Supplementary Table 8. The hypergeometric analysis data of GO terms and KEGG pathways	Supplementary Table 8. The hypergeometric analysis data of GO terms and KEGG pathways	Supplementary Table 8. The hypergeometric analysis data of GO terms and KEGG pathways	Supplementary Table 8. The hypergeometric analysis data of GO terms and KEGG pathways	Supplementary Table 8. The hypergeometric analysis data of GO terms and KEGG pathways	Supplementary Table 8. The hypergeometric analysis data of GO terms and KEGG pathways	Supplementary Table 8. The hypergeometric analysis data of GO terms and KEGG pathways	Supplementary Table 8. The hypergeometric analysis data of GO terms and KEGG pathways	Supplementary Table 8. The hypergeometric analysis data of GO terms and KEGG pathways	Supplementary Table 8. The hypergeometric analysis data of GO terms and KEGG pathways	Supplementary Table 8. The hypergeometric analysis data of GO terms and KEGG pathways	Supplementary Table 8. The hypergeometric analysis data of GO terms and KEGG pathways	Supplementary Table 8. The hypergeometric analysis data of GO terms and KEGG pathways	Supplementary Table 8. The hypergeometric analysis data of GO terms and KEGG pathways	Supplementary Table 8. The hypergeometric analysis data of GO terms and KEGG pathways	Supplementary Table 8. The hypergeometric analysis data of GO terms and KEGG pathways	Supplementary Table 8. The hypergeometric analysis data of GO terms and KEGG pathways	Supplementary Table 8. The hypergeometric analysis data of GO terms and KEGG pathways	Supplementary Table 8. The hypergeometric analysis data of GO terms and KEGG pathways	Supplementary Table 8. The hypergeometric analysis data of GO terms and KEGG pathways	Supplementary Table 8. The hypergeometric analysis data of GO terms and KEGG pathways	Supplementary Table 8. The hypergeometric analysis data of GO terms and KEGG pathways	Supplementary Table 8. The hypergeometric analysis data of GO terms and KEGG pathways	Supplementary Table 8. The hypergeometric analysis data of GO terms and KEGG pathways	Supplementary Table 8. The hypergeometric analysis data of GO terms and KEGG pathways	Supplementary Table 8. The hypergeometric analysis data of GO terms and KEGG pathways	Supplementary Table 8. The hypergeometric analysis data of GO terms and KEGG pathways	Supplementary Table 8. The hypergeometric analysis data of GO terms and KEGG pathways	Supplementary Table 8. The hypergeometric analysis data of GO terms and KEGG pathways	Supplementary Table 8. The hypergeometric analysis data of GO terms and KEGG pathways	Supplementary Table 8. The hypergeometric analysis data of GO terms and KEGG pathways	Supplementary Table 8. The hypergeometric analysis data of GO terms and KEGG pathways	Supplementary Table 8. The hypergeometric analysis data of GO terms and KEGG pathways	Supplementary Table 8. The hypergeometric analysis data of GO terms and KEGG pathways	Supplementary Table 8. The hypergeometric analysis data of GO terms and KEGG pathways	Supplementary Table 8. The hypergeometric analysis data of GO terms and KEGG pathways	Supplementary Table 8. The hypergeometric analysis data of GO terms and KEGG pathways	Supplementary Table 8. The hypergeometric analysis data of GO terms and KEGG pathways	Supplementary Table 8. The hypergeometric analysis data of GO terms and KEGG pathways	Supplementary Table 8. The hypergeometric analysis data of GO terms and KEGG pathways
(F) KEGG pathway enrichment analysis of EBR upregulated cold down phosphoproteins
KEGG pathway	target gene	BR cold-down up	genes excepted BR cold-up up	gene number of the term	pvalue	qvalue
Endocytosis	1	55	285	8	0.380571	0.555058
SNARE interactions in vesicular transport	1	55	285	4	0.124153	0.37246
Spliceosome	1	55	285	11	0.555058	0.555058
[truncated: 206 more columns]

## Sheet: important phosphoproteins
The list of the most important phosphoproteins
Csa_2G060390
Csa_5G606550
Csa_3G914560
Csa_1G057040
Csa_1G025020
Csa_4G453650
Csa_6G136540
Csa_2G252020
Csa_7G067490
Csa_1G629070
Csa_3G824890
Csa_6G062340
Csa_2G011500
Csa_6G136020
Csa_1G422430
Csa_3G002780
