# Supplementary material for: Proteome and phosphoproteome analysis of 2,4-epibrassinolide-mediated cold stress response in cucumber seedlings
Source: Front Plant Sci. 2023 Feb 21;14:1104036. doi: 10.3389/fpls.2023.1104036 (PMC9989176; doi:10.3389/fpls.2023.1104036)
Supplement: Supplementary file 16 [file Table_9.xls]

## Sheet: (A)diff_peptide_net
Supplementary Table 9. The PPI network of differential phosphoproteins and proteins
(A) The construction of PPI networks for differential phosphoproteins
SUID	AverageShortestPathLength	BetweennessCentrality	ClosenessCentrality	ClusteringCoefficient	Degree	Eccentricity	IsSingleNode	name	NeighborhoodConnectivity	NumberOfDirectedEdges	NumberOfUndirectedEdges	PartnerOfMultiEdgedNodePairs	Radiality	selected	SelfLoops	shared name	protein kinase or protein	Stress	TopologicalCoefficient	type
391	3.44034	0.0242502	0.290669	0.304762	21	6	FALSE	Csa6G136020	14.9048	21	0	0	0.755966	FALSE	0	Csa6G136020	protein kinase	27838	0.185714	BR_cold_up_up
329	3.21875	0.0123019	0.31068	0.477833	29	7	FALSE	Csa7G397580	20.3793	29	0	0	0.778125	FALSE	0	Csa7G397580	pro	21742	0.211566	BR-non-cold down
366	3.22727	0.0123222	0.309859	0.48433	27	7	FALSE	Csa6G488340	17.1852	27	0	0	0.777273	FALSE	0	Csa6G488340	pro	26548	0.220323	BR-non-cold down
257	3.09375	0.00641997	0.323232	0.379085	18	7	FALSE	Csa4G110070	15.3889	18	0	0	0.790625	FALSE	0	Csa4G110070	pro	4060	0.138138	BR-non-cold down
404	3.36648	0.00123455	0.297046	0.633333	16	7	FALSE	Csa4G252930	24.375	16	0	0	0.763352	FALSE	0	Csa4G252930	pro	5406	0.358456	BR-non-cold down
309	3.02841	0.0556004	0.330206	0.0476191	15	6	FALSE	Csa2G270730	8.33333	15	0	0	0.797159	FALSE	0	Csa2G270730	pro	43004	0.0883895	BR-non-cold down
369	3.52841	0.00219854	0.283414	0.761905	15	7	FALSE	Csa4G063440	19.8	15	0	0	0.747159	FALSE	0	Csa4G063440	pro	5858	0.388235	BR-non-cold down
262	3.1733	0.00708426	0.31513	0.589744	13	7	FALSE	Csa2G379180	18.9231	13	0	0	0.78267	FALSE	0	Csa2G379180	pro	4348	0.192308	BR-non-cold down
338	3.06534	0.0102808	0.326228	0.858974	13	7	FALSE	Csa3G135020	29.6923	13	0	0	0.793466	FALSE	0	Csa3G135020	pro	16758	0.247436	BR-non-cold down
109	3.19318	0.00901895	0.313167	0.6	11	7	FALSE	Csa4G296190	20.9091	11	0	0	0.780682	FALSE	0	Csa4G296190	pro	8976	0.309362	BR-non-cold down
210	3.98011	0.00569796	0.251249	0.763636	11	7	FALSE	Csa6G140820	22.0909	11	0	0	0.701989	FALSE	0	Csa6G140820	pro	20428	0.44	BR-non-cold down
259	3.06818	0.00163842	0.325926	0.654545	11	7	FALSE	Csa5G177130	21.5455	11	0	0	0.793182	FALSE	0	Csa5G177130	pro	1928	0.201359	BR-non-cold down
399	3.46875	8.22e-05	0.288288	0.8	10	7	FALSE	Csa4G651970	21.8	10	0	0	0.753125	FALSE	0	Csa4G651970	pro	126	0.461702	BR-non-cold down
261	3.18182	6.02e-05	0.314286	0.833333	9	7	FALSE	Csa5G648670	23.4444	9	0	0	0.781818	FALSE	0	Csa5G648670	pro	68	0.232123	BR-non-cold down
179	2.84375	0.00517061	0.351648	0.464286	8	7	FALSE	Csa2G138700	23	8	0	0	0.815625	FALSE	0	Csa2G138700	pro	7324	0.167883	BR-non-cold down
185	2.98011	0.00776938	0.335558	0.25	8	7	FALSE	Csa3G151390	21.375	8	0	0	0.801989	FALSE	0	Csa3G151390	pro	7548	0.166016	BR-non-cold down
180	3.16193	0.00087	0.316262	0.52381	7	7	FALSE	Csa1G524700	25.5714	7	0	0	0.783807	FALSE	0	Csa1G524700	pro	1336	0.2507	BR-non-cold down
108	3.875	0.000672	0.258065	0	5	8	FALSE	Csa5G603960	5.4	5	0	0	0.7125	FALSE	0	Csa5G603960	pro	472	0.338462	BR-non-cold down
226	3.61932	0.00246056	0.276295	0	4	6	FALSE	Csa6G087790	12.75	4	0	0	0.738068	FALSE	0	Csa6G087790	pro	3250	0.279762	BR-non-cold down
206	3.94886	0.0111542	0.253237	0	3	8	FALSE	Csa3G855300	5	3	0	0	0.705114	FALSE	0	Csa3G855300	pro	6196	0.333333	BR-non-cold down
218	4.09091	0	0.244444	1	3	7	FALSE	Csa3G838660	31	3	0	0	0.690909	FALSE	0	Csa3G838660	pro	0	0.775	BR-non-cold down
241	3.52841	0	0.283414	1	3	7	FALSE	Csa3G624050	20.3333	3	0	0	0.747159	FALSE	0	Csa3G624050	pro	0	0.414966	BR-non-cold down
145	4.0142	0	0.249115	1	2	8	FALSE	Csa2G361560	10	2	0	0	0.69858	FALSE	0	Csa2G361560	pro	0	0.625	BR-non-cold down
189	3.30398	0	0.302666	1	2	7	FALSE	Csa1G263990	42.5	2	0	0	0.769602	FALSE	0	Csa1G263990	pro	0	0.524691	BR-non-cold down
74	4.08239	0	0.244955	0	1	8	FALSE	Csa3G630270	11	1	0	0	0.691761	FALSE	0	Csa3G630270	pro	0	0	BR-non-cold down
119	4.94318	0	0.202299	0	1	9	FALSE	Csa1G046090	6	1	0	0	0.605682	FALSE	0	Csa1G046090	pro	0	0	BR-non-cold down
140	3.80398	0	0.262883	0	1	7	FALSE	Csa3G009460	44	1	0	0	0.719602	FALSE	0	Csa3G009460	pro	0	0	BR-non-cold down
160	5.61364	0	0.178138	0	1	8	FALSE	Csa2G005320	2	1	0	0	0.538636	FALSE	0	Csa2G005320	pro	0	0	BR-non-cold down
165	3.94602	0	0.25342	0	1	6	FALSE	Csa6G150580	24	1	0	0	0.705398	FALSE	0	Csa6G150580	pro	0	0	BR-non-cold down
172	4.23295	0	0.236242	0	1	8	FALSE	Csa3G653460	26	1	0	0	0.676705	FALSE	0	Csa3G653460	pro	0	0	BR-non-cold down
215	5.00852	0	0.19966	0	1	9	FALSE	Csa5G643940	2	1	0	0	0.599148	FALSE	0	Csa5G643940	pro	0	0	BR-non-cold down
221	4.01705	0	0.248939	0	1	8	FALSE	Csa6G046360	16	1	0	0	0.698295	FALSE	0	Csa6G046360	pro	0	0	BR-non-cold down
234	3.80398	0	0.262883	0	1	7	FALSE	Csa6G115600	44	1	0	0	0.719602	FALSE	0	Csa6G115600	pro	0	0	BR-non-cold down
311	5.18466	0	0.192877	0	1	8	FALSE	Csa7G412860	4	1	0	0	0.581534	FALSE	0	Csa7G412860	pro	0	0	BR-non-cold down
318	4.19318	0	0.238482	0	1	8	FALSE	Csa7G330400	7	1	0	0	0.680682	FALSE	0	Csa7G330400	pro	0	0	BR-non-cold down
412	3.16477	0.0294806	0.315978	0.397849	31	6	FALSE	Csa1G605610	18.3548	31	0	0	0.783523	FALSE	0	Csa1G605610	pro	38540	0.190524	BR-non-cold up
411	3.17614	0.00457485	0.314848	0.559113	29	7	FALSE	Csa3G855990	23.4828	29	0	0	0.782386	FALSE	0	Csa3G855990	pro	12270	0.244612	BR-non-cold up
277	2.89205	0.052368	0.345776	0.221053	20	6	FALSE	Csa1G003540	17.7	20	0	0	0.810795	FALSE	0	Csa1G003540	pro	67442	0.14625	BR-non-cold up
332	3.1875	0.00560452	0.313725	0.620915	18	6	FALSE	Csa7G372960	23.7222	18	0	0	0.78125	FALSE	0	Csa7G372960	pro	14106	0.284471	BR-non-cold up
397	3.32102	0.00317841	0.301112	0.464052	18	7	FALSE	Csa7G181630	21.8333	18	0	0	0.767898	FALSE	0	Csa7G181630	pro	7768	0.303241	BR-non-cold up
414	3.35227	0.000681	0.298305	0.699346	18	7	FALSE	Csa2G173070	23.0556	18	0	0	0.764773	FALSE	0	Csa2G173070	pro	1718	0.349327	BR-non-cold up
244	3.30398	0.015791	0.302666	0.208333	16	7	FALSE	Csa6G193610	11.1875	16	0	0	0.769602	FALSE	0	Csa6G193610	pro	9756	0.128634	BR-non-cold up
361	3.14205	0.0255206	0.318264	0.362637	14	6	FALSE	Csa4G675260	20.8571	14	0	0	0.785795	FALSE	0	Csa4G675260	pro	51570	0.218045	BR-non-cold up
256	3.11932	0.000516	0.320583	0.589744	13	7	FALSE	Csa5G601580	19.0769	13	0	0	0.788068	FALSE	0	Csa5G601580	pro	668	0.183432	BR-non-cold up
409	3.47159	0.000286	0.288052	0.807692	13	7	FALSE	Csa3G116860	19.9231	13	0	0	0.752841	FALSE	0	Csa3G116860	pro	606	0.442735	BR-non-cold up
246	3.21591	0.00679887	0.310954	0.428571	8	7	FALSE	Csa5G177110	19.625	8	0	0	0.778409	FALSE	0	Csa5G177110	pro	6868	0.203125	BR-non-cold up
124	3.79261	0.00606284	0.26367	0.190476	7	8	FALSE	Csa1G439330	4.71429	7	0	0	0.720739	FALSE	0	Csa1G439330	pro	3246	0.306122	BR-non-cold up
134	3.125	0.00978988	0.32	0.47619	7	6	FALSE	Csa3G782700	18.2857	7	0	0	0.7875	FALSE	0	Csa3G782700	pro	6604	0.196621	BR-non-cold up
298	3.21307	6.09e-05	0.311229	0.619048	7	7	FALSE	Csa4G022880	24.1429	7	0	0	0.778693	FALSE	0	Csa4G022880	pro	44	0.251488	BR-non-cold up
395	3.82955	0.017317	0.261128	0.238095	7	7	FALSE	Csa3G893410	12.5714	7	0	0	0.717045	FALSE	0	Csa3G893410	pro	14890	0.279221	BR-non-cold up
216	3.23295	5.4e-06	0.309315	0.866667	6	7	FALSE	Csa4G000610	27.1667	6	0	0	0.776705	FALSE	0	Csa4G000610	pro	4	0.289007	BR-non-cold up
122	3.75	0.00130936	0.266667	0.5	5	8	FALSE	Csa7G446710	9.2	5	0	0	0.725	FALSE	0	Csa7G446710	pro	624	0.368	BR-non-cold up
188	3.30966	0.00981105	0.302146	0	5	7	FALSE	Csa7G012400	17	5	0	0	0.769034	FALSE	0	Csa7G012400	pro	6912	0.216216	BR-non-cold up
149	4.11932	4.05e-06	0.242759	0.833333	4	8	FALSE	Csa7G062820	7.25	4	0	0	0.688068	FALSE	0	Csa7G062820	pro	2	0.557692	BR-non-cold up
225	3.61932	0.00246056	0.276295	0	4	6	FALSE	Csa1G257940	12.75	4	0	0	0.738068	FALSE	0	Csa1G257940	pro	3250	0.279762	BR-non-cold up
355	4.0483	0.0113313	0.247018	0.5	4	7	FALSE	Csa3G889840	18.75	4	0	0	0.69517	FALSE	0	Csa3G889840	pro	16984	0.474359	BR-non-cold up
142	3.97727	0.000527	0.251429	0	3	8	FALSE	Csa1G435830	8	3	0	0	0.702273	FALSE	0	Csa1G435830	pro	238	0.368421	BR-non-cold up
213	4.1392	0	0.241592	1	3	7	FALSE	Csa5G652200	23.6667	3	0	0	0.68608	FALSE	0	Csa5G652200	pro	0	0.622807	BR-non-cold up
273	5.76989	8.09e-06	0.173314	0.666667	3	10	FALSE	Csa6G075190	2.66667	3	0	0	0.523011	FALSE	0	Csa6G075190	pro	2	0.666667	BR-non-cold up
349	4.09943	1.3e-05	0.243936	0.666667	3	7	FALSE	Csa5G568310	16	3	0	0	0.690057	FALSE	0	Csa5G568310	pro	28	0.571429	BR-non-cold up
88	4.18466	5.03e-05	0.238968	0	2	8	FALSE	Csa6G008770	6.5	2	0	0	0.681534	FALSE	0	Csa6G008770	pro	28	0.55	BR-non-cold up
147	4.73295	0	0.211285	1	2	9	FALSE	Csa3G045180	5.5	2	0	0	0.626705	FALSE	0	Csa3G045180	pro	0	0.6875	BR-non-cold up
148	4.875	0.00048	0.205128	0	2	9	FALSE	Csa5G148770	2.5	2	0	0	0.6125	FALSE	0	Csa5G148770	pro	136	0.5	BR-non-cold up
183	3.31818	0	0.30137	1	2	7	FALSE	Csa6G517190	46	2	0	0	0.768182	FALSE	0	Csa6G517190	pro	0	0.605263	BR-non-cold up
195	3.24716	0.00374131	0.307961	0	2	7	FALSE	Csa5G139440	40.5	2	0	0	0.775284	FALSE	0	Csa5G139440	pro	2166	0.5	BR-non-cold up
208	4.01136	0.00568182	0.249292	0	2	8	FALSE	Csa2G433410	8.5	2	0	0	0.698864	FALSE	0	Csa2G433410	pro	3184	0.5	BR-non-cold up
266	3.58523	0.000872	0.278922	0	2	8	FALSE	Csa1G013810	24.5	2	0	0	0.741477	FALSE	0	Csa1G013810	pro	1110	0.522222	BR-non-cold up
310	4.02273	0	0.248588	1	2	7	FALSE	Csa3G878190	8.5	2	0	0	0.697727	FALSE	0	Csa3G878190	pro	0	0.566667	BR-non-cold up
80	4.15625	0	0.240601	0	1	7	FALSE	Csa6G182690	26	1	0	0	0.684375	FALSE	0	Csa6G182690	pro	0	0	BR-non-cold up
81	6.40625	0	0.156098	0	1	10	FALSE	Csa4G361890	2	1	0	0	0.459375	FALSE	0	Csa4G361890	pro	0	0	BR-non-cold up
89	4.92045	0	0.203233	0	1	9	FALSE	Csa7G045550	4	1	0	0	0.607955	FALSE	0	Csa7G045550	pro	0	0	BR-non-cold up
97	5.14773	0	0.19426	0	1	8	FALSE	Csa1G001310	3	1	0	0	0.585227	FALSE	0	Csa1G001310	pro	0	0	BR-non-cold up
100	4.21591	0	0.237197	0	1	8	FALSE	Csa7G451950	29	1	0	0	0.678409	FALSE	0	Csa7G451950	pro	0	0	BR-non-cold up
131	4.0483	0	0.247018	0	1	8	FALSE	Csa4G269710	16	1	0	0	0.69517	FALSE	0	Csa4G269710	pro	0	0	BR-non-cold up
137	3.87784	0	0.257875	0	1	8	FALSE	Csa2G049860	9	1	0	0	0.712216	FALSE	0	Csa2G049860	protein kinase	0	0	BR-non-cold up
163	3.98011	0	0.251249	0	1	8	FALSE	Csa4G496260	12	1	0	0	0.701989	FALSE	0	Csa4G496260	pro	0	0	BR-non-cold up
167	4.26705	0	0.234354	0	1	8	FALSE	Csa1G707650	31	1	0	0	0.673295	FALSE	0	Csa1G707650	pro	0	0	BR-non-cold up
203	3.33807	0	0.299574	0	1	7	FALSE	Csa5G524800	74	1	0	0	0.766193	FALSE	0	Csa5G524800	protein kinase	0	0	BR-non-cold up
209	5.00852	0	0.19966	0	1	9	FALSE	Csa6G490850	2	1	0	0	0.599148	FALSE	0	Csa6G490850	pro	0	0	BR-non-cold up
236	6.23011	0	0.160511	0	1	9	FALSE	Csa7G186170	3	1	0	0	0.476989	FALSE	0	Csa7G186170	pro	0	0	BR-non-cold up
284	6.39489	0	0.156375	0	1	10	FALSE	Csa3G081370	4	1	0	0	0.460511	FALSE	0	Csa3G081370	pro	0	0	BR-non-cold up
286	6.39489	0	0.156375	0	1	10	FALSE	Csa2G286450	4	1	0	0	0.460511	FALSE	0	Csa2G286450	pro	0	0	BR-non-cold up
295	2.80682	0.105809	0.356275	0.114165	44	6	FALSE	Csa6G022350	8.86364	44	0	0	0.819318	FALSE	0	Csa6G022350	pro	61248	0.0717803	cold down
339	2.6392	0.135532	0.378902	0.189315	42	7	FALSE	Csa5G435050	16.0238	42	0	0	0.83608	FALSE	0	Csa5G435050	pro	110986	0.0930103	cold down
331	3.26136	0.00887749	0.30662	0.547009	27	7	FALSE	Csa2G279240	21.4074	27	0	0	0.773864	FALSE	0	Csa2G279240	pro	17200	0.232287	cold down
368	3.22727	0.00856675	0.309859	0.481481	27	7	FALSE	Csa3G638540	17.5556	27	0	0	0.777273	FALSE	0	Csa3G638540	protein kinase	15896	0.225071	cold down
405	3.11364	0.0122318	0.321168	0.458689	27	6	FALSE	Csa6G077430	19.4815	27	0	0	0.788636	FALSE	0	Csa6G077430	pro	26858	0.243519	cold down
327	3.2358	0.00829316	0.309043	0.578462	26	7	FALSE	Csa5G154220	22.2308	26	0	0	0.77642	FALSE	0	Csa5G154220	pro	13018	0.249352	cold down
341	3.28125	0.00206276	0.304762	0.6917	23	7	FALSE	Csa6G486930	24.087	23	0	0	0.771875	FALSE	0	Csa6G486930	pro	9262	0.267633	cold down
337	3.3892	0.00018	0.295054	0.875	17	7	FALSE	Csa4G303050	25.0588	17	0	0	0.76108	FALSE	0	Csa4G303050	pro	448	0.313235	cold down
220	3.01989	0.0562026	0.331138	0.0916667	16	7	FALSE	Csa7G252150	12.3125	16	0	0	0.798011	FALSE	0	Csa7G252150	pro	36996	0.0972782	cold down
243	3.03125	0.0105671	0.329897	0.333333	15	7	FALSE	Csa1G616300	17.9333	15	0	0	0.796875	FALSE	0	Csa1G616300	pro	9994	0.154598	cold down
304	3.01705	0.0288763	0.33145	0.142857	14	6	FALSE	Csa6G517340	12.4286	14	0	0	0.798295	FALSE	0	Csa6G517340	pro	21080	0.118585	cold down
334	3.45455	0.00289391	0.289474	0.703297	14	7	FALSE	Csa7G387800	22.9286	14	0	0	0.754545	FALSE	0	Csa7G387800	pro	3610	0.300752	cold down
303	3.16477	0.0393398	0.315978	0.24359	13	7	FALSE	Csa3G750380	10.6923	13	0	0	0.783523	FALSE	0	Csa3G750380	pro	27384	0.142412	cold down
358	2.90057	0.0375147	0.34476	0.346154	13	6	FALSE	Csa5G160160	23.7692	13	0	0	0.809943	FALSE	0	Csa5G160160	pro	49716	0.176808	cold down
421	3.4517	0.0146533	0.289712	0.448718	13	7	FALSE	Csa4G165920	17.3846	13	0	0	0.75483	FALSE	0	Csa4G165920	pro	11224	0.303644	cold down
281	2.98295	0.0624417	0.335238	0.0606061	12	7	FALSE	Csa4G295440	12.9167	12	0	0	0.801705	FALSE	0	Csa4G295440	pro	39482	0.108918	cold down
383	3.51136	0.00116593	0.28479	0.712121	12	7	FALSE	Csa1G041560	21.6667	12	0	0	0.748864	FALSE	0	Csa1G041560	pro	988	0.380117	cold down
181	3.00284	0.00465883	0.333018	0.644444	10	7	FALSE	Csa1G627500	28	10	0	0	0.799716	FALSE	0	Csa1G627500	pro	6016	0.241379	cold down
177	2.88068	0.0380389	0.34714	0.333333	9	7	FALSE	Csa7G038690	18	9	0	0	0.811932	FALSE	0	Csa7G038690	pro	21764	0.138889	cold down
312	3.48864	0.0126728	0.286645	0.25	9	7	FALSE	Csa3G895940	10.1111	9	0	0	0.751136	FALSE	0	Csa3G895940	pro	9600	0.210402	cold down
354	3.80114	0.00185389	0.263079	0.388889	9	7	FALSE	Csa3G126240	15	9	0	0	0.719886	FALSE	0	Csa3G126240	pro	2612	0.333333	cold down
381	4.1392	0.00163169	0.241592	0.833333	9	8	FALSE	Csa6G522690	17.3333	9	0	0	0.68608	FALSE	0	Csa6G522690	pro	7316	0.509804	cold down
192	3.0142	0.0041715	0.331762	0.321429	8	7	FALSE	Csa1G257340	25.875	8	0	0	0.79858	FALSE	0	Csa1G257340	pro	6888	0.21928	cold down
250	3.02273	0.00840119	0.330827	0.321429	8	7	FALSE	Csa4G188930	24.5	8	0	0	0.797727	FALSE	0	Csa4G188930	pro	10062	0.209402	cold down
155	3.39489	0.0025994	0.294561	0.285714	7	7	FALSE	Csa6G338670	13.5714	7	0	0	0.760511	FALSE	0	Csa6G338670	pro	2290	0.220141	cold down
197	2.89489	0.0185445	0.345437	0.190476	7	6	FALSE	Csa1G599450	22.1429	7	0	0	0.810511	FALSE	0	Csa1G599450	pro	16242	0.169231	cold down
199	3.02273	0.0101919	0.330827	0.285714	7	7	FALSE	Csa6G446420	20.7143	7	0	0	0.797727	FALSE	0	Csa6G446420	pro	6486	0.177045	cold down
110	3.80966	0	0.262491	1	6	7	FALSE	Csa6G106180	23.6667	6	0	0	0.719034	FALSE	0	Csa6G106180	pro	0	0.657407	cold down
217	3.23295	5.4e-06	0.309315	0.866667	6	7	FALSE	Csa4G644700	27.1667	6	0	0	0.776705	FALSE	0	Csa4G644700	pro	4	0.289007	cold down
224	3.21875	0.00471204	0.31068	0.533333	6	7	FALSE	Csa3G209450	24.6667	6	0	0	0.778125	FALSE	0	Csa3G209450	pro	3604	0.255208	cold down
240	3.94602	0.00763801	0.25342	0.266667	6	8	FALSE	Csa3G881710	3.5	6	0	0	0.705398	FALSE	0	Csa3G881710	pro	3134	0.287879	cold down
251	3.63636	4.73e-05	0.275	0.733333	6	7	FALSE	Csa1G615210	23.3333	6	0	0	0.736364	FALSE	0	Csa1G615210	pro	36	0.457516	cold down
278	3.03125	0.00523511	0.329897	0.6	6	7	FALSE	Csa2G049870	21.1667	6	0	0	0.796875	FALSE	0	Csa2G049870	pro	2078	0.201923	cold down
301	3.00284	0.00241622	0.333018	0.533333	6	7	FALSE	Csa2G012150	26.1667	6	0	0	0.799716	FALSE	0	Csa2G012150	pro	2694	0.229532	cold down
393	3.64489	0.0118583	0.274357	0.133333	6	7	FALSE	Csa3G359130	8.83333	6	0	0	0.735511	FALSE	0	Csa3G359130	protein kinase	9970	0.242857	cold down
123	3.75	0.00130936	0.266667	0.5	5	8	FALSE	Csa3G391900	9.2	5	0	0	0.725	FALSE	0	Csa3G391900	pro	624	0.368	cold down
151	3.57386	0.00209182	0.279809	0.6	5	8	FALSE	Csa4G620630	10.2	5	0	0	0.742614	FALSE	0	Csa4G620630	pro	1102	0.30303	cold down
173	3.36648	0.00262945	0.297046	0.2	5	7	FALSE	Csa1G701220	10.8	5	0	0	0.763352	FALSE	0	Csa1G701220	pro	2002	0.231111	cold down
174	3.65341	0.00438304	0.273717	0.3	5	7	FALSE	Csa5G139050	6.6	5	0	0	0.734659	FALSE	0	Csa5G139050	pro	3128	0.266667	cold down
223	3.21591	2.13e-05	0.310954	0.9	5	7	FALSE	Csa2G382730	32	5	0	0	0.778409	FALSE	0	Csa2G382730	pro	28	0.333333	cold down
249	3.125	0.00115403	0.32	0.4	5	7	FALSE	Csa3G848120	25.6	5	0	0	0.7875	FALSE	0	Csa3G848120	pro	1546	0.256	cold down
292	3.16761	0.0301554	0.315695	0	5	7	FALSE	Csa1G170010	18.4	5	0	0	0.783239	FALSE	0	Csa1G170010	pro	10376	0.202326	cold down
294	3.39489	0.00806594	0.294561	0.1	5	6	FALSE	Csa3G822370	10.8	5	0	0	0.760511	FALSE	0	Csa3G822370	pro	3538	0.237209	cold down
305	3.46875	0.000171	0.288288	0.6	5	7	FALSE	Csa3G815990	16.2	5	0	0	0.753125	FALSE	0	Csa3G815990	pro	176	0.30566	cold down
365	3.60227	0.0057242	0.277603	0.3	5	7	FALSE	Csa4G197830	13	5	0	0	0.739773	FALSE	0	Csa4G197830	pro	6456	0.32	cold down
90	3.7017	0.000179	0.270146	0.5	4	7	FALSE	Csa6G507340	18	4	0	0	0.72983	FALSE	0	Csa6G507340	pro	254	0.339623	cold down
143	3.62216	0.00117264	0.276078	0.5	4	7	FALSE	Csa6G296980	9.25	4	0	0	0.737784	FALSE	0	Csa6G296980	pro	1458	0.318966	cold down
150	3.78693	0.000278	0.264066	0.833333	4	7	FALSE	Csa5G181460	16	4	0	0	0.721307	FALSE	0	Csa5G181460	pro	370	0.340426	cold down
162	3.39205	0.00353386	0.294807	0	4	7	FALSE	Csa3G134580	14.25	4	0	0	0.760795	FALSE	0	Csa3G134580	pro	4304	0.281915	cold down
178	3.3267	0.00568991	0.300598	0.333333	4	7	FALSE	Csa3G121590	19.75	4	0	0	0.76733	FALSE	0	Csa3G121590	pro	2416	0.263514	cold down
191	3.2983	2.14e-05	0.303187	0.5	4	7	FALSE	Csa4G361800	22.5	4	0	0	0.77017	FALSE	0	Csa4G361800	pro	14	0.288462	cold down
211	4.24148	0.00568182	0.235767	0.5	4	8	FALSE	Csa2G361570	4	4	0	0	0.675852	FALSE	0	Csa2G361570	pro	2594	0.46875	cold down
272	3.7983	0.0282789	0.263276	0	4	8	FALSE	Csa7G192190	5	4	0	0	0.72017	FALSE	0	Csa7G192190	pro	15038	0.266667	cold down
274	4.77841	0.0169564	0.209275	0.333333	4	9	FALSE	Csa3G735050	2.75	4	0	0	0.622159	FALSE	0	Csa3G735050	pro	8882	0.416667	cold down
283	3.96307	0.0169969	0.25233	0	4	8	FALSE	Csa7G073390	3.75	4	0	0	0.703693	FALSE	0	Csa7G073390	pro	9390	0.25	cold down
288	5.39773	0.0169969	0.185263	0	4	9	FALSE	Csa7G048010	2	4	0	0	0.560227	FALSE	0	Csa7G048010	pro	9198	0.25	cold down
320	4.13352	0.000753	0.241924	0.5	4	8	FALSE	Csa6G538780	5.5	4	0	0	0.686648	FALSE	0	Csa6G538780	pro	302	0.403846	cold down
342	3.15909	0.000751	0.316547	0.333333	4	7	FALSE	Csa5G590210	28	4	0	0	0.784091	FALSE	0	Csa5G590210	pro	850	0.2775	cold down
84	3.73011	0	0.268088	1	3	7	FALSE	Csa6G450380	25.3333	3	0	0	0.726989	FALSE	0	Csa6G450380	pro	0	0.517007	cold down
105	3.69886	0	0.270353	1	3	7	FALSE	Csa2G036670	23	3	0	0	0.730114	FALSE	0	Csa2G036670	pro	0	0.560976	cold down
138	3.61648	2.31e-06	0.276512	0.666667	3	8	FALSE	Csa4G052710	19	3	0	0	0.738352	FALSE	0	Csa4G052710	pro	2	0.431818	cold down
152	5.23011	0.0113313	0.1912	0.333333	3	8	FALSE	Csa4G063430	3	3	0	0	0.576989	FALSE	0	Csa4G063430	pro	4888	0.444444	cold down
153	3.93182	0.0306947	0.254335	0	3	8	FALSE	Csa4G354630	8.33333	3	0	0	0.706818	FALSE	0	Csa4G354630	pro	17540	0.333333	cold down
159	4.15057	0.00568919	0.240931	0	3	7	FALSE	Csa4G652870	15.3333	3	0	0	0.684943	FALSE	0	Csa4G652870	pro	4970	0.477778	cold down
184	3.03693	0.00087	0.32928	0.666667	3	7	FALSE	Csa3G878940	44	3	0	0	0.796307	FALSE	0	Csa3G878940	pro	1546	0.372881	cold down
190	3.32386	0.00468568	0.300855	0	3	7	FALSE	Csa6G487630	26.3333	3	0	0	0.767614	FALSE	0	Csa6G487630	pro	2760	0.342342	cold down
252	3.61364	0.00568182	0.27673	0.333333	3	8	FALSE	Csa4G269720	17	3	0	0	0.738636	FALSE	0	Csa4G269720	pro	2752	0.378788	cold down
325	3.32102	0.0108862	0.301112	0	3	7	FALSE	Csa6G518180	25.6667	3	0	0	0.767898	FALSE	0	Csa6G518180	pro	4398	0.333333	cold down
353	4.19602	0.00568452	0.238321	0	3	8	FALSE	Csa3G078800	4.33333	3	0	0	0.680398	FALSE	0	Csa3G078800	pro	5182	0.666667	cold down
79	4.75	0.000624	0.210526	0	2	9	FALSE	Csa2G246530	3	2	0	0	0.625	FALSE	0	Csa2G246530	pro	216	0.5	cold down
87	5.40909	0.00568182	0.184874	0	2	9	FALSE	Csa5G348050	3	2	0	0	0.559091	FALSE	0	Csa5G348050	pro	3068	0.5	cold down
115	4.43466	2.24e-05	0.225496	0	2	8	FALSE	Csa5G523150	8	2	0	0	0.656534	FALSE	0	Csa5G523150	pro	14	0.538462	cold down
121	4.00284	0.000121	0.249823	0	2	8	FALSE	Csa7G396430	9	2	0	0	0.699716	FALSE	0	Csa7G396430	pro	92	0.666667	cold down
129	5.03977	0.00568182	0.198422	0	2	8	FALSE	Csa5G524740	2.5	2	0	0	0.596023	FALSE	0	Csa5G524740	pro	8494	0.5	cold down
136	6.22159	0.00568182	0.160731	0	2	9	FALSE	Csa3G073810	2	2	0	0	0.477841	FALSE	0	Csa3G073810	pro	2446	0.5	cold down
161	4.61648	0.00568182	0.216615	0	2	7	FALSE	Csa4G025180	3.5	2	0	0	0.638352	FALSE	0	Csa4G025180	pro	4426	0.5	cold down
175	3.97159	0	0.251788	1	2	8	FALSE	Csa3G123710	6	2	0	0	0.702841	FALSE	0	Csa3G123710	pro	0	0.666667	cold down
237	4.26136	0.00568182	0.234667	0	2	8	FALSE	Csa1G423330	16	2	0	0	0.673864	FALSE	0	Csa1G423330	pro	10026	0.5	cold down
306	4.22727	0.00141487	0.236559	0	2	8	FALSE	Csa3G877610	13	2	0	0	0.677273	FALSE	0	Csa3G877610	pro	632	0.5	cold down
308	4.02273	0	0.248588	1	2	7	FALSE	Csa3G073820	8.5	2	0	0	0.697727	FALSE	0	Csa3G073820	pro	0	0.566667	cold down
321	3.63068	0.00568182	0.27543	0	2	8	FALSE	Csa2G336740	21.5	2	0	0	0.736932	FALSE	0	Csa2G336740	pro	2586	0.5	cold down
324	4.10795	0.00100221	0.24343	0	2	8	FALSE	Csa5G083860	2.5	2	0	0	0.689205	FALSE	0	Csa5G083860	pro	492	0.5	cold down
416	4.79261	0.000391	0.208654	0	2	8	FALSE	Csa3G020010	2	2	0	0	0.620739	FALSE	0	Csa3G020010	pro	144	0.5	cold down
76	4.61648	0	0.216615	0	1	8	FALSE	Csa4G293860	4	1	0	0	0.638352	FALSE	0	Csa4G293860	pro	0	0	cold down
77	4.30682	0	0.23219	0	1	8	FALSE	Csa7G390240	5	1	0	0	0.669318	FALSE	0	Csa7G390240	pro	0	0	cold down
82	4.22443	0	0.236718	0	1	7	FALSE	Csa3G173010	12	1	0	0	0.677557	FALSE	0	Csa3G173010	pro	0	0	cold down
95	4.95739	0	0.201719	0	1	9	FALSE	Csa3G838750	4	1	0	0	0.604261	FALSE	0	Csa3G838750	pro	0	0	cold down
99	3.80398	0	0.262883	0	1	7	FALSE	Csa3G740070	44	1	0	0	0.719602	FALSE	0	Csa3G740070	pro	0	0	cold down
103	3.63636	0	0.275	0	1	8	FALSE	Csa5G139400	42	1	0	0	0.736364	FALSE	0	Csa5G139400	pro	0	0	cold down
116	4.4375	0	0.225352	0	1	7	FALSE	Csa1G073840	21	1	0	0	0.65625	FALSE	0	Csa1G073840	pro	0	0	cold down
120	4.4858	0	0.222926	0	1	8	FALSE	Csa1G050430	9	1	0	0	0.65142	FALSE	0	Csa1G050430	pro	0	0	cold down
130	6.03693	0	0.165647	0	1	9	FALSE	Csa6G383010	2	1	0	0	0.496307	FALSE	0	Csa6G383010	pro	0	0	cold down
132	4.35511	0	0.229615	0	1	8	FALSE	Csa3G698540	22	1	0	0	0.664489	FALSE	0	Csa3G698540	pro	0	0	cold down
135	7.21875	0	0.138528	0	1	10	FALSE	Csa1G580230	2	1	0	0	0.378125	FALSE	0	Csa1G580230	pro	0	0	cold down
141	4.60511	0	0.21715	0	1	8	FALSE	Csa2G060380	15	1	0	0	0.639489	FALSE	0	Csa2G060380	pro	0	0	cold down
166	4.97727	0	0.200913	0	1	8	FALSE	Csa3G872030	11	1	0	0	0.602273	FALSE	0	Csa3G872030	pro	0	0	cold down
169	4.02557	0	0.248412	0	1	7	FALSE	Csa3G640540	15	1	0	0	0.697443	FALSE	0	Csa3G640540	pro	0	0	cold down
194	3.33807	0	0.299574	0	1	7	FALSE	Csa6G525470	74	1	0	0	0.766193	FALSE	0	Csa6G525470	pro	0	0	cold down
198	3.33807	0	0.299574	0	1	7	FALSE	Csa2G249270	74	1	0	0	0.766193	FALSE	0	Csa2G249270	pro	0	0	cold down
207	4.94602	0	0.202183	0	1	9	FALSE	Csa5G623710	3	1	0	0	0.605398	FALSE	0	Csa5G623710	pro	0	0	cold down
212	5.23864	0	0.190889	0	1	9	FALSE	Csa7G452990	4	1	0	0	0.576136	FALSE	0	Csa7G452990	pro	0	0	cold down
229	5.00852	0	0.19966	0	1	9	FALSE	Csa2G174090	5	1	0	0	0.599148	FALSE	0	Csa2G174090	pro	0	0	cold down
230	5.00852	0	0.19966	0	1	9	FALSE	Csa2G075340	5	1	0	0	0.599148	FALSE	0	Csa2G075340	pro	0	0	cold down
253	4.6108	0	0.216882	0	1	9	FALSE	Csa2G084270	3	1	0	0	0.63892	FALSE	0	Csa2G084270	pro	0	0	cold down
279	4.96023	0	0.201604	0	1	9	FALSE	Csa5G203390	4	1	0	0	0.603977	FALSE	0	Csa5G203390	pro	0	0	cold down
316	4.26705	0	0.234354	0	1	8	FALSE	Csa5G607420	31	1	0	0	0.673295	FALSE	0	Csa5G607420	pro	0	0	cold down
322	4.62784	0	0.216083	0	1	9	FALSE	Csa6G517290	2	1	0	0	0.637216	FALSE	0	Csa6G517290	pro	0	0	cold down
323	4.31818	0	0.231579	0	1	8	FALSE	Csa4G653440	3	1	0	0	0.668182	FALSE	0	Csa4G653440	pro	0	0	cold down
350	5.19318	0	0.19256	0	1	9	FALSE	Csa1G528510	3	1	0	0	0.580682	FALSE	0	Csa1G528510	pro	0	0	cold down
345	2.34091	0.402649	0.427184	0.0514624	74	6	FALSE	Csa1G682630	8.48649	74	0	0	0.865909	FALSE	0	Csa1G682630	pro	258102	0.0408068	cold up
330	3.26989	0.0345372	0.305821	0.372043	31	7	FALSE	Csa6G314100	16.8065	31	0	0	0.773011	FALSE	0	Csa6G314100	pro	58388	0.200933	cold up
406	3.16477	0.0109398	0.315978	0.43871	31	6	FALSE	Csa2G351000	19.129	31	0	0	0.783523	FALSE	0	Csa2G351000	pro	24340	0.195194	cold up
408	2.82955	0.0513823	0.353414	0.311828	31	6	FALSE	Csa6G517420	16.7419	31	0	0	0.817045	FALSE	0	Csa6G517420	pro	61508	0.139516	cold up
403	3.21591	0.0109685	0.310954	0.463054	29	6	FALSE	Csa6G502070	19.8621	29	0	0	0.778409	FALSE	0	Csa6G502070	pro	18296	0.215517	cold up
392	3.11364	0.0370571	0.321168	0.306878	28	6	FALSE	Csa5G198220	15	28	0	0	0.788636	FALSE	0	Csa5G198220	pro	54294	0.180723	cold up
376	2.7358	0.120014	0.365524	0.403077	26	7	FALSE	Csa5G182730	19.9615	26	0	0	0.82642	FALSE	0	Csa5G182730	pro	111496	0.128536	cold up
388	3.15909	0.0345131	0.316547	0.304615	26	6	FALSE	Csa4G307350	14.3462	26	0	0	0.784091	FALSE	0	Csa4G307350	pro	49908	0.183432	cold up
401	2.88352	0.0261775	0.346798	0.396923	26	6	FALSE	Csa4G095600	19.4615	26	0	0	0.811648	FALSE	0	Csa4G095600	pro	39800	0.178193	cold up
402	3.25568	0.00467502	0.307155	0.486154	26	7	FALSE	Csa2G059750	20.5	26	0	0	0.774432	FALSE	0	Csa2G059750	pro	9246	0.277027	cold up
398	3.14205	0.00632775	0.318264	0.486667	25	6	FALSE	Csa2G369060	19.68	25	0	0	0.785795	FALSE	0	Csa2G369060	pro	18444	0.265946	cold up
410	3.14205	0.00632775	0.318264	0.486667	25	6	FALSE	Csa3G118140	19.68	25	0	0	0.785795	FALSE	0	Csa3G118140	pro	18444	0.265946	cold up
386	3.24716	0.0140798	0.307961	0.492754	24	7	FALSE	Csa3G147780	17.25	24	0	0	0.775284	FALSE	0	Csa3G147780	pro	19342	0.232545	cold up
387	3.40341	0.00522557	0.293823	0.536232	24	7	FALSE	Csa3G875430	17.4583	24	0	0	0.759659	FALSE	0	Csa3G875430	pro	10144	0.290972	cold up
420	2.94886	0.0673081	0.339114	0.126812	24	5	FALSE	Csa1G207310	10.2917	24	0	0	0.805114	FALSE	0	Csa1G207310	pro	59262	0.102891	cold up
422	3.3892	0.0149409	0.295054	0.431159	24	7	FALSE	Csa1G630330	15.3333	24	0	0	0.76108	FALSE	0	Csa1G630330	pro	19082	0.254167	cold up
370	3.39489	0.00409748	0.294561	0.588933	23	7	FALSE	Csa4G308550	18.1739	23	0	0	0.760511	FALSE	0	Csa4G308550	pro	10092	0.293128	cold up
407	2.97727	0.010259	0.335878	0.513834	23	6	FALSE	Csa5G171160	19	23	0	0	0.802273	FALSE	0	Csa5G171160	pro	18292	0.197917	cold up
333	3.35795	0.0067382	0.2978	0.701299	22	7	FALSE	Csa1G597760	22	22	0	0	0.764205	FALSE	0	Csa1G597760	pro	9936	0.264513	cold up
343	3.3608	0.00144253	0.297549	0.728571	21	7	FALSE	Csa3G111230	22.619	21	0	0	0.76392	FALSE	0	Csa3G111230	pro	1720	0.275261	cold up
336	3.30398	0.000671	0.302666	0.747368	20	7	FALSE	Csa3G821550	25.7	20	0	0	0.769602	FALSE	0	Csa3G821550	pro	2866	0.295402	cold up
400	2.82955	0.0181449	0.353414	0.594737	20	7	FALSE	Csa4G025200	24.35	20	0	0	0.817045	FALSE	0	Csa4G025200	pro	25392	0.176449	cold up
328	2.90057	0.013123	0.34476	0.730994	19	7	FALSE	Csa5G522940	27.4211	19	0	0	0.809943	FALSE	0	Csa5G522940	pro	19900	0.200154	cold up
340	3.30114	0.00116632	0.302926	0.824561	19	7	FALSE	Csa7G025180	24.6316	19	0	0	0.769886	FALSE	0	Csa7G025180	pro	5150	0.279904	cold up
364	3.41193	0.0102553	0.293089	0.461988	19	7	FALSE	Csa6G188160	17.1579	19	0	0	0.758807	FALSE	0	Csa6G188160	pro	12058	0.284211	cold up
372	3.46875	0.00278957	0.288288	0.654971	19	7	FALSE	Csa5G646700	18.6842	19	0	0	0.753125	FALSE	0	Csa5G646700	pro	6944	0.311404	cold up
413	2.8267	0.0209095	0.353769	0.467836	19	6	FALSE	Csa7G325160	24.7895	19	0	0	0.81733	FALSE	0	Csa7G325160	pro	30704	0.175812	cold up
296	3.10511	0.00284863	0.322049	0.346405	18	7	FALSE	Csa5G601600	14.8333	18	0	0	0.789489	FALSE	0	Csa5G601600	pro	3368	0.139937	cold up
367	3.43182	0.00184601	0.291391	0.679739	18	7	FALSE	Csa2G074240	20.1667	18	0	0	0.756818	FALSE	0	Csa2G074240	pro	4552	0.341808	cold up
373	3.375	0.00780552	0.296296	0.633987	18	7	FALSE	Csa4G664300	19.8889	18	0	0	0.7625	FALSE	0	Csa4G664300	pro	11274	0.301347	cold up
375	3.38068	0.00936563	0.295798	0.48366	18	7	FALSE	Csa2G252020	18.3889	18	0	0	0.761932	FALSE	0	Csa2G252020	pro	10024	0.296595	cold up
371	3.90625	0.000513	0.256	0.691176	17	7	FALSE	Csa6G439930	19.2353	17	0	0	0.709375	FALSE	0	Csa6G439930	pro	1162	0.36991	cold up
374	3.37784	0.00742785	0.296047	0.647059	17	7	FALSE	Csa3G252490	19.9412	17	0	0	0.762216	FALSE	0	Csa3G252490	pro	10732	0.302139	cold up
385	3.26989	0.0173789	0.305821	0.477941	17	6	FALSE	Csa3G002780	18.2941	17	0	0	0.773011	FALSE	0	Csa3G002780	pro	16052	0.242353	cold up
245	3.05114	0.0167947	0.327747	0.275	16	7	FALSE	Csa4G129020	16.5625	16	0	0	0.794886	FALSE	0	Csa4G129020	pro	13740	0.140491	cold up
396	3.34943	0.000445	0.298558	0.741667	16	7	FALSE	Csa6G309950	21.375	16	0	0	0.765057	FALSE	0	Csa6G309950	pro	984	0.35041	cold up
335	3.60795	0.00906448	0.277165	0.619048	15	7	FALSE	Csa7G447120	20.7333	15	0	0	0.739205	FALSE	0	Csa7G447120	pro	12104	0.349153	cold up
297	3.14205	0.000371	0.318264	0.538462	14	7	FALSE	Csa5G650610	17.9286	14	0	0	0.785795	FALSE	0	Csa5G650610	pro	372	0.179286	cold up
319	3.1108	0.00292543	0.321461	0.483516	14	7	FALSE	Csa2G061560	17.6429	14	0	0	0.78892	FALSE	0	Csa2G061560	pro	2494	0.168027	cold up
384	3.44318	0.00081	0.290429	0.782051	13	7	FALSE	Csa3G119840	21.5385	13	0	0	0.755682	FALSE	0	Csa3G119840	pro	2474	0.365059	cold up
126	3.22727	0.0261596	0.309859	0.272727	12	6	FALSE	Csa4G308630	13.1667	12	0	0	0.777273	FALSE	0	Csa4G308630	pro	20606	0.19403	cold up
260	3.03693	0.0101957	0.32928	0.287879	12	7	FALSE	Csa1G616290	15.9167	12	0	0	0.796307	FALSE	0	Csa1G616290	pro	9234	0.154412	cold up
379	4.125	0.00240918	0.242424	0.772727	12	8	FALSE	Csa7G033300	17.0833	12	0	0	0.6875	FALSE	0	Csa7G033300	pro	10456	0.488095	cold up
176	4.04261	0.000537	0.247365	0.727273	11	8	FALSE	Csa1G039250	19.6364	11	0	0	0.695739	FALSE	0	Csa1G039250	pro	760	0.434343	cold up
205	3.08523	0.023042	0.324125	0.2	11	7	FALSE	Csa5G135340	11.4545	11	0	0	0.791477	FALSE	0	Csa5G135340	pro	10712	0.118956	cold up
377	4.13068	2.57e-06	0.242091	0.977778	10	8	FALSE	Csa1G009810	20.3	10	0	0	0.686932	FALSE	0	Csa1G009810	pro	4	0.58	cold up
168	3.63352	0.00104582	0.275215	0.5	9	7	FALSE	Csa3G063650	15.1111	9	0	0	0.736648	FALSE	0	Csa3G063650	pro	1006	0.251852	cold up
239	3.26136	0.00908301	0.30662	0.305556	9	7	FALSE	Csa5G550190	15.5556	9	0	0	0.773864	FALSE	0	Csa5G550190	pro	7026	0.189702	cold up
360	3.26136	0.0181312	0.30662	0.25	9	6	FALSE	Csa3G078250	13.7778	9	0	0	0.773864	FALSE	0	Csa3G078250	pro	15820	0.174402	cold up
382	4.1392	0.00163169	0.241592	0.833333	9	8	FALSE	Csa6G139750	17.3333	9	0	0	0.68608	FALSE	0	Csa6G139750	pro	7316	0.509804	cold up
154	3.3892	0.00352408	0.295054	0.25	8	7	FALSE	Csa2G325960	12.25	8	0	0	0.76108	FALSE	0	Csa2G325960	pro	2694	0.195565	cold up
157	3.41761	0.00568186	0.292602	0.178571	8	7	FALSE	Csa4G179170	7.5	8	0	0	0.758239	FALSE	0	Csa4G179170	pro	5450	0.203571	cold up
247	3.15341	0.00392661	0.317117	0.535714	8	7	FALSE	Csa5G602160	21.375	8	0	0	0.784659	FALSE	0	Csa5G602160	pro	4664	0.207524	cold up
255	3.20739	3.82e-06	0.31178	0.928571	8	7	FALSE	Csa4G308540	24.875	8	0	0	0.779261	FALSE	0	Csa4G308540	pro	4	0.259115	cold up
263	3.1392	0.0158979	0.318552	0.428571	8	6	FALSE	Csa3G009490	16.875	8	0	0	0.78608	FALSE	0	Csa3G009490	pro	8692	0.183424	cold up
300	2.98864	0.009225	0.334601	0.428571	8	7	FALSE	Csa3G822240	26.75	8	0	0	0.801136	FALSE	0	Csa3G822240	pro	5540	0.208008	cold up
415	3.40909	0.0113413	0.293333	0.178571	8	7	FALSE	Csa2G122520	7.5	8	0	0	0.759091	FALSE	0	Csa2G122520	pro	7930	0.197917	cold up
258	3.16193	0.00237063	0.316262	0.666667	7	7	FALSE	Csa2G013240	23.7143	7	0	0	0.783807	FALSE	0	Csa2G013240	pro	2930	0.231092	cold up
265	3.74148	0.00663675	0.267274	0.0952381	7	8	FALSE	Csa3G846560	6.85714	7	0	0	0.725852	FALSE	0	Csa3G846560	pro	6648	0.209524	cold up
346	3.19602	0.0144876	0.312889	0.142857	7	7	FALSE	Csa6G526350	16.2857	7	0	0	0.780398	FALSE	0	Csa6G526350	pro	8308	0.17236	cold up
356	3.875	0.001151	0.258065	0.333333	7	7	FALSE	Csa1G045540	10.4286	7	0	0	0.7125	FALSE	0	Csa1G045540	pro	1674	0.263736	cold up
363	3.89489	2.89e-05	0.256747	0.809524	7	7	FALSE	Csa6G087980	21.4286	7	0	0	0.710511	FALSE	0	Csa6G087980	pro	48	0.437318	cold up
380	3.90341	5.06e-05	0.256186	0.761905	7	7	FALSE	Csa5G609710	25.2857	7	0	0	0.709659	FALSE	0	Csa5G609710	pro	136	0.505714	cold up
111	3.80966	0	0.262491	1	6	7	FALSE	Csa3G914560	23.6667	6	0	0	0.719034	FALSE	0	Csa3G914560	pro	0	0.657407	cold up
139	3.64489	0.00764044	0.274357	0	6	8	FALSE	Csa6G495050	8.83333	6	0	0	0.735511	FALSE	0	Csa6G495050	protein kinase	4172	0.200855	cold up
268	3.32386	0.00153157	0.300855	0.333333	6	6	FALSE	Csa3G073870	12.3333	6	0	0	0.767614	FALSE	0	Csa3G073870	pro	1430	0.253472	cold up
293	3.625	0.0117672	0.275862	0.4	6	6	FALSE	Csa3G127020	9.66667	6	0	0	0.7375	FALSE	0	Csa3G127020	pro	9170	0.279412	cold up
302	3.00284	0.00241622	0.333018	0.533333	6	7	FALSE	Csa5G471090	26.1667	6	0	0	0.799716	FALSE	0	Csa5G471090	pro	2694	0.229532	cold up
351	3.21023	0.00644123	0.311504	0.466667	6	7	FALSE	Csa7G014530	26.8333	6	0	0	0.778977	FALSE	0	Csa7G014530	pro	6188	0.277778	cold up
352	3.21023	0.00644123	0.311504	0.466667	6	7	FALSE	Csa6G486730	26.8333	6	0	0	0.778977	FALSE	0	Csa6G486730	pro	6188	0.277778	cold up
419	3.99716	0.021936	0.250178	0.266667	6	7	FALSE	Csa7G067490	7	6	0	0	0.700284	FALSE	0	Csa7G067490	pro	12704	0.244048	cold up
423	3.93182	0.00238254	0.254335	0.266667	6	7	FALSE	Csa6G518380	9.33333	6	0	0	0.706818	FALSE	0	Csa6G518380	pro	1792	0.286458	cold up
424	3.67898	0.00740826	0.271815	0.333333	6	6	FALSE	Csa3G682170	12.8333	6	0	0	0.732102	FALSE	0	Csa3G682170	pro	6194	0.230303	cold up
171	4.0625	0	0.246154	1	5	7	FALSE	Csa5G505130	29.6	5	0	0	0.69375	FALSE	0	Csa5G505130	pro	0	0.629787	cold up
196	3.30114	0.0231013	0.302926	0.4	5	7	FALSE	Csa3G005560	18	5	0	0	0.769886	FALSE	0	Csa3G005560	pro	10206	0.2225	cold up
233	4.01136	0.0172959	0.249292	0	5	8	FALSE	Csa6G409910	2.2	5	0	0	0.698864	FALSE	0	Csa6G409910	pro	6074	0.24	cold up
242	3.45455	0.00667851	0.289474	0.5	5	7	FALSE	Csa2G011430	14.8	5	0	0	0.754545	FALSE	0	Csa2G011430	pro	3092	0.25614	cold up
287	4.41761	0.0455547	0.226367	0	5	8	FALSE	Csa6G008780	3.6	5	0	0	0.658239	FALSE	0	Csa6G008780	pro	24948	0.2	cold up
291	3.4858	0.00655757	0.286879	0.1	5	7	FALSE	Csa4G093000	7.2	5	0	0	0.75142	FALSE	0	Csa4G093000	pro	3254	0.235714	cold up
314	3.56534	0.0214923	0.280478	0.3	5	6	FALSE	Csa6G011070	11	5	0	0	0.743466	FALSE	0	Csa6G011070	pro	11372	0.276923	cold up
315	3.53693	0.00843372	0.282731	0.4	5	6	FALSE	Csa1G560830	24.4	5	0	0	0.746307	FALSE	0	Csa1G560830	pro	9056	0.38125	cold up
357	4.03125	4.7e-05	0.248062	0.7	5	7	FALSE	Csa5G626040	18.6	5	0	0	0.696875	FALSE	0	Csa5G626040	pro	78	0.502703	cold up
359	4.08239	0.000596	0.244955	0.6	5	7	FALSE	Csa2G296000	13.8	5	0	0	0.691761	FALSE	0	Csa2G296000	pro	662	0.405882	cold up
128	4.0767	0	0.245296	1	4	7	FALSE	Csa5G171750	30.5	4	0	0	0.69233	FALSE	0	Csa5G171750	pro	0	0.709302	cold up
146	3.9858	0.0013513	0.250891	0.5	4	8	FALSE	Csa3G843850	7.25	4	0	0	0.70142	FALSE	0	Csa3G843850	pro	1572	0.345238	cold up
186	3.26989	0.00249166	0.305821	0.166667	4	7	FALSE	Csa6G425110	24.5	4	0	0	0.773011	FALSE	0	Csa6G425110	pro	2940	0.285714	cold up
187	3.26989	0.00249166	0.305821	0.166667	4	7	FALSE	Csa3G122300	24.5	4	0	0	0.773011	FALSE	0	Csa3G122300	pro	2940	0.285714	cold up
227	3.39205	0.00353386	0.294807	0	4	7	FALSE	Csa6G088020	14.25	4	0	0	0.760795	FALSE	0	Csa6G088020	pro	4304	0.281915	cold up
248	3.96023	0.00587734	0.252511	0	4	8	FALSE	Csa4G025170	5.75	4	0	0	0.703977	FALSE	0	Csa4G025170	pro	4030	0.296875	cold up
254	3.9233	0.00620155	0.254888	0	4	8	FALSE	Csa4G031040	8.5	4	0	0	0.70767	FALSE	0	Csa4G031040	pro	3678	0.277778	cold up
264	4.25	0.0285873	0.235294	0.166667	4	7	FALSE	Csa4G194270	3.75	4	0	0	0.675	FALSE	0	Csa4G194270	pro	12390	0.295455	cold up
276	3.61932	0.00588531	0.276295	0.333333	4	7	FALSE	Csa5G367180	14.25	4	0	0	0.738068	FALSE	0	Csa5G367180	pro	5066	0.325581	cold up
289	3.85795	0.0130876	0.259205	0	4	7	FALSE	Csa3G903480	3	4	0	0	0.714205	FALSE	0	Csa3G903480	pro	4326	0.25	cold up
348	3.59659	0.00132544	0.278041	0.333333	4	7	FALSE	Csa1G050250	15	4	0	0	0.740341	FALSE	0	Csa1G050250	pro	1644	0.398649	cold up
394	4.125	0.000273	0.242424	0.5	4	7	FALSE	Csa5G577360	9.75	4	0	0	0.6875	FALSE	0	Csa5G577360	pro	288	0.348214	cold up
418	4.1875	0.00603585	0.238806	0.333333	4	7	FALSE	Csa2G360600	6.5	4	0	0	0.68125	FALSE	0	Csa2G360600	pro	4414	0.347222	cold up
78	5.11648	0	0.195447	1	3	9	FALSE	Csa3G664560	10	3	0	0	0.588352	FALSE	0	Csa3G664560	pro	0	0.833333	cold up
91	5.35227	0.00695272	0.186837	0	3	9	FALSE	Csa7G414410	2.66667	3	0	0	0.564773	FALSE	0	Csa7G414410	pro	3760	0.333333	cold up
94	3.69602	0.00429944	0.270561	0	3	7	FALSE	Csa6G141380	16	3	0	0	0.730398	FALSE	0	Csa6G141380	pro	2320	0.340909	cold up
96	4.21875	0.000136	0.237037	0.666667	3	7	FALSE	Csa5G167150	7	3	0	0	0.678125	FALSE	0	Csa5G167150	pro	238	0.5	cold up
104	3.83239	0.00315777	0.260934	0.333333	3	7	FALSE	Csa1G042170	9	3	0	0	0.716761	FALSE	0	Csa1G042170	pro	1122	0.393939	cold up
117	3.86364	0.00294899	0.258824	0	3	7	FALSE	Csa1G505910	8	3	0	0	0.713636	FALSE	0	Csa1G505910	pro	2144	0.333333	cold up
127	3.89773	0.00281619	0.25656	0	3	7	FALSE	Csa5G576810	15.6667	3	0	0	0.710227	FALSE	0	Csa5G576810	pro	1952	0.385965	cold up
144	3.8608	6.5e-05	0.259014	0.666667	3	8	FALSE	Csa3G697930	16	3	0	0	0.71392	FALSE	0	Csa3G697930	pro	68	0.470588	cold up
222	3.79261	0	0.26367	1	3	7	FALSE	Csa5G348070	22.6667	3	0	0	0.720739	FALSE	0	Csa5G348070	pro	0	0.503704	cold up
231	4.125	0.00542816	0.242424	0	3	7	FALSE	Csa5G633180	12.6667	3	0	0	0.6875	FALSE	0	Csa5G633180	pro	2192	0.343137	cold up
235	5.23295	0.00568182	0.191097	0.333333	3	8	FALSE	Csa5G161980	2.66667	3	0	0	0.576705	FALSE	0	Csa5G161980	pro	2446	0.466667	cold up
317	3.30966	0.00283282	0.302146	0.333333	3	7	FALSE	Csa3G842710	27.6667	3	0	0	0.769034	FALSE	0	Csa3G842710	pro	2358	0.354978	cold up
326	4.17614	0.000499	0.239456	0	3	7	FALSE	Csa1G614130	8.33333	3	0	0	0.682386	FALSE	0	Csa1G614130	pro	484	0.349206	cold up
347	3.30966	0.00283282	0.302146	0.333333	3	7	FALSE	Csa4G000580	27.6667	3	0	0	0.769034	FALSE	0	Csa4G000580	pro	2358	0.354978	cold up
362	4.03977	0	0.247539	1	3	7	FALSE	Csa4G269160	27	3	0	0	0.696023	FALSE	0	Csa4G269160	pro	0	0.75	cold up
378	4.13068	0	0.242091	1	3	7	FALSE	Csa3G222800	21.6667	3	0	0	0.686932	FALSE	0	Csa3G222800	pro	0	0.656566	cold up
83	4.03693	3.24e-05	0.247713	0	2	8	FALSE	Csa2G249830	4	2	0	0	0.696307	FALSE	0	Csa2G249830	pro	4	0.5	cold up
98	3.97159	0.000554	0.251788	0	2	8	FALSE	Csa4G011060	7	2	0	0	0.702841	FALSE	0	Csa4G011060	pro	288	0.5	cold up
114	5.63068	0.00111752	0.177598	0	2	9	FALSE	Csa2G009520	2.5	2	0	0	0.536932	FALSE	0	Csa2G009520	pro	454	0.5	cold up
118	4.23295	0.00021	0.236242	0	2	8	FALSE	Csa7G018780	13.5	2	0	0	0.676705	FALSE	0	Csa7G018780	pro	150	0.5	cold up
125	3.94034	0.00568182	0.253785	0	2	6	FALSE	Csa1G023600	12.5	2	0	0	0.705966	FALSE	0	Csa1G023600	pro	3390	0.5	cold up
156	4.00284	0.00425816	0.249823	0	2	7	FALSE	Csa3G047920	8.5	2	0	0	0.699716	FALSE	0	Csa3G047920	pro	2372	0.5	cold up
158	3.82386	7.04e-05	0.261516	0	2	8	FALSE	Csa5G577340	10	2	0	0	0.717614	FALSE	0	Csa5G577340	pro	52	0.6	cold up
164	4.26989	0	0.234198	1	2	8	FALSE	Csa4G629450	5.5	2	0	0	0.673011	FALSE	0	Csa4G629450	pro	0	0.785714	cold up
200	3.33239	0	0.300085	1	2	7	FALSE	Csa3G645880	39	2	0	0	0.766761	FALSE	0	Csa3G645880	pro	0	0.52	cold up
201	3.33239	0	0.300085	1	2	7	FALSE	Csa1G481200	39	2	0	0	0.766761	FALSE	0	Csa1G481200	pro	0	0.52	cold up
214	4.01136	0.00568182	0.249292	0	2	8	FALSE	Csa6G051490	8.5	2	0	0	0.698864	FALSE	0	Csa6G051490	pro	3184	0.5	cold up
228	4.02841	0.000299	0.248237	0	2	8	FALSE	Csa6G426880	4	2	0	0	0.697159	FALSE	0	Csa6G426880	pro	362	0.6	cold up
269	3.92614	0	0.254703	1	2	6	FALSE	Csa3G748250	15	2	0	0	0.707386	FALSE	0	Csa3G748250	protein kinase	0	0.6	cold up
270	5.77273	0	0.173228	1	2	10	FALSE	Csa6G185840	3.5	2	0	0	0.522727	FALSE	0	Csa6G185840	pro	0	0.875	cold up
271	5.77273	0	0.173228	1	2	10	FALSE	Csa6G123470	3.5	2	0	0	0.522727	FALSE	0	Csa6G123470	protein kinase	0	0.875	cold up
290	3.28409	0.0107113	0.304498	0	2	7	FALSE	Csa3G824830	39	2	0	0	0.771591	FALSE	0	Csa3G824830	pro	3086	0.5	cold up
344	4.30114	5.4e-06	0.232497	0	2	8	FALSE	Csa5G157410	3	2	0	0	0.669886	FALSE	0	Csa5G157410	pro	2	1	cold up
390	4.76705	0.00559033	0.209774	0	2	8	FALSE	Csa3G848140	4.5	2	0	0	0.623295	FALSE	0	Csa3G848140	pro	4508	0.5	cold up
417	4.37216	0.00178198	0.22872	0	2	8	FALSE	Csa1G051810	5	2	0	0	0.662784	FALSE	0	Csa1G051810	pro	924	0.5	cold up
72	4.1392	0	0.241592	0	1	7	FALSE	Csa7G049210	14	1	0	0	0.68608	FALSE	0	Csa7G049210	pro	0	0	cold up
73	4.64205	0	0.215422	0	1	9	FALSE	Csa6G363590	6	1	0	0	0.635795	FALSE	0	Csa6G363590	pro	0	0	cold up
75	4.22443	0	0.236718	0	1	7	FALSE	Csa1G031740	12	1	0	0	0.677557	FALSE	0	Csa1G031740	pro	0	0	cold up
85	3.80398	0	0.262883	0	1	7	FALSE	Csa7G104800	44	1	0	0	0.719602	FALSE	0	Csa7G104800	pro	0	0	cold up
86	3.80398	0	0.262883	0	1	7	FALSE	Csa5G579600	44	1	0	0	0.719602	FALSE	0	Csa5G579600	pro	0	0	cold up
92	6.34943	0	0.157494	0	1	10	FALSE	Csa7G433220	3	1	0	0	0.465057	FALSE	0	Csa7G433220	pro	0	0	cold up
93	4.02557	0	0.248412	0	1	7	FALSE	Csa6G190240	15	1	0	0	0.697443	FALSE	0	Csa6G190240	pro	0	0	cold up
101	3.80398	0	0.262883	0	1	7	FALSE	Csa7G448800	44	1	0	0	0.719602	FALSE	0	Csa7G448800	pro	0	0	cold up
102	4.32386	0	0.231275	0	1	8	FALSE	Csa7G398140	4	1	0	0	0.667614	FALSE	0	Csa7G398140	pro	0	0	cold up
106	3.80398	0	0.262883	0	1	7	FALSE	Csa7G058610	44	1	0	0	0.719602	FALSE	0	Csa7G058610	pro	0	0	cold up
107	4.26705	0	0.234354	0	1	7	FALSE	Csa5G601560	17	1	0	0	0.673295	FALSE	0	Csa5G601560	pro	0	0	cold up
112	3.80398	0	0.262883	0	1	7	FALSE	Csa1G013770	44	1	0	0	0.719602	FALSE	0	Csa1G013770	pro	0	0	cold up
113	4.9375	0	0.202532	0	1	7	FALSE	Csa5G114590	2	1	0	0	0.60625	FALSE	0	Csa5G114590	pro	0	0	cold up
133	4.64205	0	0.215422	0	1	8	FALSE	Csa3G444620	6	1	0	0	0.635795	FALSE	0	Csa3G444620	pro	0	0	cold up
170	3.80398	0	0.262883	0	1	7	FALSE	Csa3G645950	44	1	0	0	0.719602	FALSE	0	Csa3G645950	pro	0	0	cold up
182	3.33807	0	0.299574	0	1	7	FALSE	Csa6G492270	74	1	0	0	0.766193	FALSE	0	Csa6G492270	pro	0	0	cold up
193	3.33807	0	0.299574	0	1	7	FALSE	Csa3G851770	74	1	0	0	0.766193	FALSE	0	Csa3G851770	pro	0	0	cold up
202	3.33807	0	0.299574	0	1	7	FALSE	Csa1G701230	74	1	0	0	0.766193	FALSE	0	Csa1G701230	pro	0	0	cold up
219	3.80398	0	0.262883	0	1	7	FALSE	Csa2G000020	44	1	0	0	0.719602	FALSE	0	Csa2G000020	pro	0	0	cold up
232	5.00852	0	0.19966	0	1	9	FALSE	Csa4G082320	5	1	0	0	0.599148	FALSE	0	Csa4G082320	protein kinase	0	0	cold up
238	5.25852	0	0.190167	0	1	9	FALSE	Csa7G325180	2	1	0	0	0.574148	FALSE	0	Csa7G325180	pro	0	0	cold up
267	3.80398	0	0.262883	0	1	7	FALSE	Csa1G002890	44	1	0	0	0.719602	FALSE	0	Csa1G002890	pro	0	0	cold up
275	4.48295	0	0.223067	0	1	8	FALSE	Csa6G495720	5	1	0	0	0.651705	FALSE	0	Csa6G495720	pro	0	0	cold up
280	4.96023	0	0.201604	0	1	9	FALSE	Csa1G531190	4	1	0	0	0.603977	FALSE	0	Csa1G531190	pro	0	0	cold up
282	4.96023	0	0.201604	0	1	9	FALSE	Csa1G030690	4	1	0	0	0.603977	FALSE	0	Csa1G030690	protein kinase	0	0	cold up
285	6.39489	0	0.156375	0	1	10	FALSE	Csa1G025020	4	1	0	0	0.460511	FALSE	0	Csa1G025020	pro	0	0	cold up
299	3.9858	0	0.250891	0	1	8	FALSE	Csa5G265800	8	1	0	0	0.70142	FALSE	0	Csa5G265800	pro	0	0	cold up
307	3.33807	0	0.299574	0	1	7	FALSE	Csa3G877670	74	1	0	0	0.766193	FALSE	0	Csa3G877670	pro	0	0	cold up
313	4.4858	0	0.222926	0	1	8	FALSE	Csa7G396400	9	1	0	0	0.65142	FALSE	0	Csa7G396400	pro	0	0	cold up
389	4.8267	0	0.207181	0	1	8	FALSE	Csa4G646400	7	1	0	0	0.61733	FALSE	0	Csa4G646400	pro	0	0	cold up

## Sheet: (B)diff_protein_net
Supplementary Table 9. The PPI network of differential phosphoproteins and proteins
(B) The construction of PPI networks for differential proteins
SUID	AverageShortestPathLength	BetweennessCentrality	ClosenessCentrality	ClusteringCoefficient	Degree	Eccentricity	IsSingleNode	MCODE_Cluster	MCODE_Node_Status	MCODE_Score	name	NeighborhoodConnectivity	NumberOfDirectedEdges	NumberOfUndirectedEdges	PartnerOfMultiEdgedNodePairs	Radiality	selected	SelfLoops	shared name	Stress	TopologicalCoefficient	type
104	1.5	0.821429	0.666667	0.1	5	3	FALSE		Unclustered	0.5	Csa5G146950	1.8	5	0	0	0.9	FALSE	0	Csa5G146950	46	0.3	cold_down
78	1	0.666667	1	0.333333	3	1	FALSE	Cluster 1	Seed	2	Csa1G605640	1.66667	3	0	0	1	FALSE	0	Csa1G605640	4	0.666667	cold_up
72	1	1	1	0	2	1	FALSE		Unclustered	0	Csa3G078800	1	2	0	0	1	FALSE	0	Csa3G078800	2	0	cold_down
80	1.33333	0	0.75	1	2	2	FALSE	Cluster 1	Clustered	2	Csa6G077430	2.5	2	0	0	0.833333	FALSE	0	Csa6G077430	0	0.833333	cold_down
82	1.33333	0	0.75	1	2	2	FALSE	Cluster 1	Clustered	2	Csa3G223320	2.5	2	0	0	0.833333	FALSE	0	Csa3G223320	0	0.833333	BR_non_cold_up
91	2.125	0.25	0.470588	0	2	4	FALSE		Unclustered	0	Csa5G602160	3	2	0	0	0.775	FALSE	0	Csa5G602160	14	0.5	cold_up
93	2.5	0.25	0.4	0	2	4	FALSE		Unclustered	0	Csa3G598910	1.5	2	0	0	0.7	FALSE	0	Csa3G598910	14	0.5	cold_down
94	1.875	0.428571	0.533333	0	2	3	FALSE		Unclustered	0.666667	Csa5G320430	3.5	2	0	0	0.825	FALSE	0	Csa5G320430	24	0.5	cold_down
98	1	1	1	0	2	1	FALSE		Unclustered	0	Csa6G147460	1	2	0	0	1	FALSE	0	Csa6G147460	2	0	cold_down
106	2.25	0	0.444444	1	2	4	FALSE		Unclustered	0	Csa6G072990	3.5	2	0	0	0.75	FALSE	0	Csa6G072990	0	0.7	cold_down
107	2.25	0	0.444444	1	2	4	FALSE				Csa2G401440	3.5	2	0	0	0.75	FALSE	0	Csa2G401440	0	0.7	cold_down
73	1.5	0	0.666667	0	1	2	FALSE				Csa6G486730	2	1	0	0	0.75	FALSE	0	Csa6G486730	0	0	BR_non_cold_up
75	1.5	0	0.666667	0	1	2	FALSE				Csa1G528510	2	1	0	0	0.75	FALSE	0	Csa1G528510	0	0	cold_down
77	1.66667	0	0.6	0	1	2	FALSE				Csa3G151370	3	1	0	0	0.666667	FALSE	0	Csa3G151370	0	0	cold_up
84	1	0	1	0	1	1	FALSE				Csa1G042960	1	1	0	0	1	FALSE	0	Csa1G042960	0	0	cold_up
85	1	0	1	0	1	1	FALSE				Csa2G012680	1	1	0	0	1	FALSE	0	Csa2G012680	0	0	cold_up
87	1	0	1	0	1	1	FALSE				Csa6G408200	1	1	0	0	1	FALSE	0	Csa6G408200	0	0	BR_non_cold_up
88	1	0	1	0	1	1	FALSE				Csa2G379340	1	1	0	0	1	FALSE	0	Csa2G379340	0	0	cold_up
90	3	0	0.333333	0	1	5	FALSE				Csa4G638320	2	1	0	0	0.6	FALSE	0	Csa4G638320	0	0	cold_up
96	3.375	0	0.296296	0	1	5	FALSE				Csa4G003620	2	1	0	0	0.525	FALSE	0	Csa4G003620	0	0	cold_down
99	1.5	0	0.666667	0	1	2	FALSE				Csa4G629470	2	1	0	0	0.75	FALSE	0	Csa4G629470	0	0	BR_non_cold_down
101	1.5	0	0.666667	0	1	2	FALSE				Csa2G433350	2	1	0	0	0.75	FALSE	0	Csa2G433350	0	0	cold_down
111	1	0	1	0	1	1	FALSE				Csa1G597770	1	1	0	0	1	FALSE	0	Csa1G597770	0	0	cold_up
112	1	0	1	0	1	1	FALSE				Csa3G826660	1	1	0	0	1	FALSE	0	Csa3G826660	0	0	cold_down
114	2.375	0	0.421053	0	1	4	FALSE				Csa3G150740	5	1	0	0	0.725	FALSE	0	Csa3G150740	0	0	BR_non_cold_down
117	1	0	1	0	1	1	FALSE				Csa2G370390	1	1	0	0	1	FALSE	0	Csa2G370390	0	0	cold_up
118	1	0	1	0	1	1	FALSE				Csa3G873280	1	1	0	0	1	FALSE	0	Csa3G873280	0	0	BR_non_cold_down
120	1	0	1	0	1	1	FALSE				Csa6G522690	1	1	0	0	1	FALSE	0	Csa6G522690	0	0	cold_down
121	1	0	1	0	1	1	FALSE				Csa5G589390	1	1	0	0	1	FALSE	0	Csa5G589390	0	0	cold_down
123	1	0	1	0	1	1	FALSE				Csa7G390240	1	1	0	0	1	FALSE	0	Csa7G390240	0	0	BR_non_cold_up
124	1	0	1	0	1	1	FALSE				Csa1G392600	1	1	0	0	1	FALSE	0	Csa1G392600	0	0	BR_non_cold_up
