# Supplementary material for: Proteome and phosphoproteome analysis of 2,4-epibrassinolide-mediated cold stress response in cucumber seedlings
Source: Front Plant Sci. 2023 Feb 21;14:1104036. doi: 10.3389/fpls.2023.1104036 (PMC9989176; doi:10.3389/fpls.2023.1104036)
Supplement: Supplementary file 17 [file Table_10.xls]

## Sheet: Sheet1
Supplementary Table 10. The data of target genes for cold-resposive TFs
TFv2	TF_name	possible_TF_score	Target_mRNA_in_cold_gene	pi_name	pi_log2fold	pi_qvalue	mRNA_log2fold	mRNA_qvalue
Csa_5G652220.1	bHLH	100	Csa_2G351740.1	Csa_5G652220	-0.531082	0.0422216	-1.01385	3.28e-32
Csa_5G652220.1	bHLH	100	Csa_2G404880.1	Csa_5G652220	-0.531082	0.0422216	-1.0147	0.00087602
Csa_6G373190.1	bHLH	100	Csa_2G258630.1	Csa_6G373190.1	-0.446734	0.0254374	-1.61023	0.000350566
Csa_6G373190.1	bHLH	100	Csa_2G359970.1	Csa_6G373190.1	-0.446734	0.0254374	-1.09675	1.88e-07
Csa_6G373190.1	bHLH	100	Csa_3G854770.1	Csa_6G373190.1	-0.446734	0.0254374	-1.814	0.000272553
Csa_6G373190.1	bHLH	100	Csa_4G622830.1	Csa_6G373190.1	-0.446734	0.0254374	-1.65804	9.49e-05
Csa_3G391380.1	bHLH	99.2	Csa_2G190740.1	Csa_3G391380	-0.5354	0.0471534	-1.48458	1.1e-28
Csa_3G391380.1	bHLH	99.2	Csa_3G827220.1	Csa_3G391380	-0.5354	0.0471534	-1.06566	1.99e-09
Csa_3G391380.1	bHLH	99.2	Csa_6G104650.1	Csa_3G391380	-0.5354	0.0471534	-1.04211	1.2e-52
Csa_5G652220.1	bHLH	100	Csa_1G482740.1	Csa_5G652220	-0.531082	0.0422216	-1.16669	2.14e-09
Csa_5G652220.1	bHLH	100	Csa_2G349630.1	Csa_5G652220	-0.531082	0.0422216	-1.8362	2.18e-16
Csa_5G652220.1	bHLH	100	Csa_3G121750.1	Csa_5G652220	-0.531082	0.0422216	-1.29845	3.04e-07
Csa_5G652220.1	bHLH	100	Csa_3G121750.1	Csa_5G652220	-0.531082	0.0422216	-1.29845	3.04e-07
Csa_5G652220.1	bHLH	100	Csa_3G842740.1	Csa_5G652220	-0.531082	0.0422216	-1.57227	3.55e-43
Csa_5G652220.1	bHLH	100	Csa_4G051530.1	Csa_5G652220	-0.531082	0.0422216	-1.04869	4.68e-10
Csa_5G652220.1	bHLH	100	Csa_4G618520.1	Csa_5G652220	-0.531082	0.0422216	-1.55858	9.42e-159
Csa_5G652220.1	bHLH	100	Csa_5G221940.1	Csa_5G652220	-0.531082	0.0422216	-1.01082	6.05e-16
Csa_5G652220.1	bHLH	100	Csa_5G636510.1	Csa_5G652220	-0.531082	0.0422216	-1.20792	9.33e-19
Csa_5G652220.1	bHLH	100	Csa_5G643230.1	Csa_5G652220	-0.531082	0.0422216	-1.21309	1.44e-13
Csa_5G652220.1	bHLH	100	Csa_6G513790.1	Csa_5G652220	-0.531082	0.0422216	-1.76157	2.42e-10
Csa_5G652220.1	bHLH	100	Csa_7G008440.1	Csa_5G652220	-0.531082	0.0422216	-2.9826	0.000218341
Csa_6G373190.1	bHLH	100	Csa_1G587970.1	Csa_6G373190.1	-0.446734	0.0254374	-1.01821	2.08e-55
Csa_6G373190.1	bHLH	100	Csa_2G004690.1	Csa_6G373190.1	-0.446734	0.0254374	-1.39195	1.52e-136
Csa_6G373190.1	bHLH	100	Csa_2G006080.1	Csa_6G373190.1	-0.446734	0.0254374	-1.53316	4.45e-05
Csa_6G373190.1	bHLH	100	Csa_2G047810.1	Csa_6G373190.1	-0.446734	0.0254374	-4.36106	1.5e-20
Csa_6G373190.1	bHLH	100	Csa_2G118280.1	Csa_6G373190.1	-0.446734	0.0254374	-1.12477	1.07e-23
Csa_6G373190.1	bHLH	100	Csa_2G118280.1	Csa_6G373190.1	-0.446734	0.0254374	-1.12477	1.07e-23
Csa_6G373190.1	bHLH	100	Csa_2G326480.1	Csa_6G373190.1	-0.446734	0.0254374	-1.01124	0.000188008
Csa_6G373190.1	bHLH	100	Csa_3G199590.1	Csa_6G373190.1	-0.446734	0.0254374	-1.28043	2.13e-27
Csa_6G373190.1	bHLH	100	Csa_3G236550.1	Csa_6G373190.1	-0.446734	0.0254374	-1.13356	3.13e-36
Csa_6G373190.1	bHLH	100	Csa_3G710230.1	Csa_6G373190.1	-0.446734	0.0254374	-1.05999	4.5e-07
Csa_6G373190.1	bHLH	100	Csa_3G739050.1	Csa_6G373190.1	-0.446734	0.0254374	-1.58188	5.68e-09
Csa_6G373190.1	bHLH	100	Csa_3G827220.1	Csa_6G373190.1	-0.446734	0.0254374	-1.06566	1.99e-09
Csa_6G373190.1	bHLH	100	Csa_3G894510.1	Csa_6G373190.1	-0.446734	0.0254374	-1.09108	2.34e-19
Csa_6G373190.1	bHLH	100	Csa_3G894510.1	Csa_6G373190.1	-0.446734	0.0254374	-1.09108	2.34e-19
Csa_6G373190.1	bHLH	100	Csa_3G894510.1	Csa_6G373190.1	-0.446734	0.0254374	-1.09108	2.34e-19
Csa_6G373190.1	bHLH	100	Csa_4G331590.1	Csa_6G373190.1	-0.446734	0.0254374	-2.65196	1.07e-68
Csa_6G373190.1	bHLH	100	Csa_5G638340.1	Csa_6G373190.1	-0.446734	0.0254374	-1.45242	2.48e-126
Csa_6G373190.1	bHLH	100	Csa_6G104650.1	Csa_6G373190.1	-0.446734	0.0254374	-1.04211	1.2e-52
Csa_6G373190.1	bHLH	100	Csa_6G148170.1	Csa_6G373190.1	-0.446734	0.0254374	-1.02705	5.94e-09
Csa_6G373190.1	bHLH	100	Csa_6G408800.1	Csa_6G373190.1	-0.446734	0.0254374	-1.40486	2.97e-08
Csa_6G373190.1	bHLH	100	Csa_6G408800.1	Csa_6G373190.1	-0.446734	0.0254374	-1.40486	2.97e-08
Csa_6G373190.1	bHLH	100	Csa_6G523440.1	Csa_6G373190.1	-0.446734	0.0254374	-3.25543	1.29e-14
Csa_6G373190.1	bHLH	100	Csa_7G046690.1	Csa_6G373190.1	-0.446734	0.0254374	-2.37974	4.34e-152
Csa_6G373190.1	bHLH	100	Csa_7G354530.1	Csa_6G373190.1	-0.446734	0.0254374	-1.06687	0.000835566
Csa_6G373190.1	bHLH	100	Csa_7G388390.1	Csa_6G373190.1	-0.446734	0.0254374	-2.27401	2.38e-05
Csa_6G373190.1	bHLH	100	Csa_7G419590.1	Csa_6G373190.1	-0.446734	0.0254374	-1.0693	3.26e-16
Csa_3G391380.1	bHLH	99.2	Csa_2G222130.1	Csa_3G391380	-0.5354	0.0471534	-1.7399	1.78e-18
Csa_3G391380.1	bHLH	99.2	Csa_2G354770.1	Csa_3G391380	-0.5354	0.0471534	-1.50761	1.25e-131
Csa_3G391380.1	bHLH	99.2	Csa_3G822390.1	Csa_3G391380	-0.5354	0.0471534	-1.19055	0.00031318
Csa_3G391380.1	bHLH	99.2	Csa_4G001580.1	Csa_3G391380	-0.5354	0.0471534	-1.11212	1.33e-06
Csa_3G391380.1	bHLH	99.2	Csa_4G291890.1	Csa_3G391380	-0.5354	0.0471534	-1.53758	2.43e-270
Csa_3G391380.1	bHLH	99.2	Csa_4G639220.1	Csa_3G391380	-0.5354	0.0471534	-1.01726	6.43e-29
Csa_3G391380.1	bHLH	99.2	Csa_6G022330.1	Csa_3G391380	-0.5354	0.0471534	-3.38925	0.000932464
Csa_5G652220.1	bHLH	100	Csa_1G003510.1	Csa_5G652220	-0.531082	0.0422216	-1.04516	3.83e-10
Csa_5G652220.1	bHLH	100	Csa_1G009810.1	Csa_5G652220	-0.531082	0.0422216	-1.3067	0
Csa_5G652220.1	bHLH	100	Csa_1G044870.1	Csa_5G652220	-0.531082	0.0422216	-1.05284	0.000203066
Csa_5G652220.1	bHLH	100	Csa_1G046270.1	Csa_5G652220	-0.531082	0.0422216	-1.40928	3.21e-12
Csa_5G652220.1	bHLH	100	Csa_1G064170.1	Csa_5G652220	-0.531082	0.0422216	-1.31982	3.79e-06
Csa_5G652220.1	bHLH	100	Csa_1G533380.1	Csa_5G652220	-0.531082	0.0422216	-1.4297	7.55e-10
Csa_5G652220.1	bHLH	100	Csa_1G678050.1	Csa_5G652220	-0.531082	0.0422216	-1.38817	1.19e-06
Csa_5G652220.1	bHLH	100	Csa_2G361450.1	Csa_5G652220	-0.531082	0.0422216	-1.42193	5.12e-61
Csa_5G652220.1	bHLH	100	Csa_2G379120.1	Csa_5G652220	-0.531082	0.0422216	-1.00627	2.86e-07
Csa_5G652220.1	bHLH	100	Csa_3G015860.1	Csa_5G652220	-0.531082	0.0422216	-1.15847	5.6e-40
Csa_5G652220.1	bHLH	100	Csa_3G099720.1	Csa_5G652220	-0.531082	0.0422216	-1.52821	2.92e-18
Csa_5G652220.1	bHLH	100	Csa_3G121730.1	Csa_5G652220	-0.531082	0.0422216	-1.30845	5.9e-29
Csa_5G652220.1	bHLH	100	Csa_3G150180.1	Csa_5G652220	-0.531082	0.0422216	-1.24367	1.57e-17
Csa_5G652220.1	bHLH	100	Csa_3G182100.1	Csa_5G652220	-0.531082	0.0422216	-1.23042	1.37e-10
Csa_5G652220.1	bHLH	100	Csa_3G731870.1	Csa_5G652220	-0.531082	0.0422216	-2.35427	3.6e-10
Csa_5G652220.1	bHLH	100	Csa_3G814390.1	Csa_5G652220	-0.531082	0.0422216	-1.02699	6.47e-10
Csa_5G652220.1	bHLH	100	Csa_3G822340.1	Csa_5G652220	-0.531082	0.0422216	-1.36602	2.89e-67
Csa_5G652220.1	bHLH	100	Csa_3G852500.1	Csa_5G652220	-0.531082	0.0422216	-1.81009	8.77e-12
Csa_5G652220.1	bHLH	100	Csa_3G881780.1	Csa_5G652220	-0.531082	0.0422216	-1.92487	1.22e-28
Csa_5G652220.1	bHLH	100	Csa_4G047960.1	Csa_5G652220	-0.531082	0.0422216	-1.27109	6.25e-08
Csa_5G652220.1	bHLH	100	Csa_4G049060.1	Csa_5G652220	-0.531082	0.0422216	-1.05695	5.16e-36
Csa_5G652220.1	bHLH	100	Csa_4G628890.1	Csa_5G652220	-0.531082	0.0422216	-2.04107	8.21e-17
Csa_5G652220.1	bHLH	100	Csa_4G645980.1	Csa_5G652220	-0.531082	0.0422216	-1.29184	3.74e-19
Csa_5G652220.1	bHLH	100	Csa_5G158580.1	Csa_5G652220	-0.531082	0.0422216	-1.2844	1.67e-24
Csa_5G652220.1	bHLH	100	Csa_5G165220.1	Csa_5G652220	-0.531082	0.0422216	-1.25918	0.000265452
Csa_5G652220.1	bHLH	100	Csa_5G168740.1	Csa_5G652220	-0.531082	0.0422216	-1.62751	2.2e-110
Csa_5G652220.1	bHLH	100	Csa_5G175800.1	Csa_5G652220	-0.531082	0.0422216	-2.13615	1.55e-08
Csa_5G652220.1	bHLH	100	Csa_5G515000.1	Csa_5G652220	-0.531082	0.0422216	-1.46647	0.000166216
Csa_5G652220.1	bHLH	100	Csa_6G080370.1	Csa_5G652220	-0.531082	0.0422216	-2.39715	1.06e-05
Csa_5G652220.1	bHLH	100	Csa_6G093610.1	Csa_5G652220	-0.531082	0.0422216	-1.03886	5.37e-07
Csa_5G652220.1	bHLH	100	Csa_6G109730.1	Csa_5G652220	-0.531082	0.0422216	-1.16046	7.47e-34
Csa_5G652220.1	bHLH	100	Csa_6G488320.1	Csa_5G652220	-0.531082	0.0422216	-1.31015	3.24e-05
Csa_5G652220.1	bHLH	100	Csa_6G511830.1	Csa_5G652220	-0.531082	0.0422216	-1.62436	3.05e-19
Csa_5G652220.1	bHLH	100	Csa_7G000520.1	Csa_5G652220	-0.531082	0.0422216	-1.05839	2.82e-131
Csa_5G652220.1	bHLH	100	Csa_7G014460.1	Csa_5G652220	-0.531082	0.0422216	-1.96275	1.6e-146
Csa_5G652220.1	bHLH	100	Csa_7G058650.1	Csa_5G652220	-0.531082	0.0422216	-1.76686	2.62e-40
Csa_6G373190.1	bHLH	100	Csa_1G002940.1	Csa_6G373190.1	-0.446734	0.0254374	-1.04387	6.75e-13
Csa_6G373190.1	bHLH	100	Csa_1G009790.1	Csa_6G373190.1	-0.446734	0.0254374	-1.0289	1.62e-65
Csa_6G373190.1	bHLH	100	Csa_1G009790.1	Csa_6G373190.1	-0.446734	0.0254374	-1.0289	1.62e-65
Csa_6G373190.1	bHLH	100	Csa_1G042160.1	Csa_6G373190.1	-0.446734	0.0254374	-1.75308	2.64e-49
Csa_6G373190.1	bHLH	100	Csa_1G043090.1	Csa_6G373190.1	-0.446734	0.0254374	-1.37913	3.36e-09
Csa_6G373190.1	bHLH	100	Csa_1G044870.1	Csa_6G373190.1	-0.446734	0.0254374	-1.05284	0.000203066
Csa_6G373190.1	bHLH	100	Csa_1G046900.1	Csa_6G373190.1	-0.446734	0.0254374	-1.03035	3.22e-18
Csa_6G373190.1	bHLH	100	Csa_1G050480.1	Csa_6G373190.1	-0.446734	0.0254374	-1.33427	6.7e-32
Csa_6G373190.1	bHLH	100	Csa_1G050480.1	Csa_6G373190.1	-0.446734	0.0254374	-1.33427	6.7e-32
Csa_6G373190.1	bHLH	100	Csa_1G288020.1	Csa_6G373190.1	-0.446734	0.0254374	-1.2842	5.98e-05
Csa_6G373190.1	bHLH	100	Csa_1G420360.1	Csa_6G373190.1	-0.446734	0.0254374	-1.94251	2.53e-07
Csa_6G373190.1	bHLH	100	Csa_1G707120.1	Csa_6G373190.1	-0.446734	0.0254374	-1.48176	4.28e-26
Csa_6G373190.1	bHLH	100	Csa_1G707120.1	Csa_6G373190.1	-0.446734	0.0254374	-1.48176	4.28e-26
Csa_6G373190.1	bHLH	100	Csa_2G061540.1	Csa_6G373190.1	-0.446734	0.0254374	-1.72451	1.65e-129
Csa_6G373190.1	bHLH	100	Csa_2G138740.1	Csa_6G373190.1	-0.446734	0.0254374	-1.44489	1.24e-55
Csa_6G373190.1	bHLH	100	Csa_2G222130.1	Csa_6G373190.1	-0.446734	0.0254374	-1.7399	1.78e-18
Csa_6G373190.1	bHLH	100	Csa_2G307850.1	Csa_6G373190.1	-0.446734	0.0254374	-1.6931	0
Csa_6G373190.1	bHLH	100	Csa_2G348790.1	Csa_6G373190.1	-0.446734	0.0254374	-2.30029	0
Csa_6G373190.1	bHLH	100	Csa_2G354770.1	Csa_6G373190.1	-0.446734	0.0254374	-1.50761	1.25e-131
Csa_6G373190.1	bHLH	100	Csa_2G354770.1	Csa_6G373190.1	-0.446734	0.0254374	-1.50761	1.25e-131
Csa_6G373190.1	bHLH	100	Csa_2G355030.1	Csa_6G373190.1	-0.446734	0.0254374	-1.26121	1.28e-19
Csa_6G373190.1	bHLH	100	Csa_2G362450.1	Csa_6G373190.1	-0.446734	0.0254374	-1.22822	5.06e-09
Csa_6G373190.1	bHLH	100	Csa_2G379120.1	Csa_6G373190.1	-0.446734	0.0254374	-1.00627	2.86e-07
Csa_6G373190.1	bHLH	100	Csa_3G129520.1	Csa_6G373190.1	-0.446734	0.0254374	-1.4121	5.27e-12
Csa_6G373190.1	bHLH	100	Csa_3G259700.1	Csa_6G373190.1	-0.446734	0.0254374	-1.51718	3.09e-84
Csa_6G373190.1	bHLH	100	Csa_3G633290.1	Csa_6G373190.1	-0.446734	0.0254374	-2.06812	4.05e-160
Csa_6G373190.1	bHLH	100	Csa_3G633290.1	Csa_6G373190.1	-0.446734	0.0254374	-2.06812	4.05e-160
Csa_6G373190.1	bHLH	100	Csa_3G695850.1	Csa_6G373190.1	-0.446734	0.0254374	-1.63223	2.41e-05
Csa_6G373190.1	bHLH	100	Csa_3G695850.1	Csa_6G373190.1	-0.446734	0.0254374	-1.63223	2.41e-05
Csa_6G373190.1	bHLH	100	Csa_3G695850.1	Csa_6G373190.1	-0.446734	0.0254374	-1.63223	2.41e-05
Csa_6G373190.1	bHLH	100	Csa_3G778370.1	Csa_6G373190.1	-0.446734	0.0254374	-2.07906	2.12e-07
Csa_6G373190.1	bHLH	100	Csa_3G822390.1	Csa_6G373190.1	-0.446734	0.0254374	-1.19055	0.00031318
Csa_6G373190.1	bHLH	100	Csa_3G845480.1	Csa_6G373190.1	-0.446734	0.0254374	-1.26747	1.68e-09
Csa_6G373190.1	bHLH	100	Csa_3G845480.1	Csa_6G373190.1	-0.446734	0.0254374	-1.26747	1.68e-09
Csa_6G373190.1	bHLH	100	Csa_3G853140.1	Csa_6G373190.1	-0.446734	0.0254374	-1.00062	4.64e-18
Csa_6G373190.1	bHLH	100	Csa_3G877650.1	Csa_6G373190.1	-0.446734	0.0254374	-2.08738	1.57e-06
Csa_6G373190.1	bHLH	100	Csa_3G881870.1	Csa_6G373190.1	-0.446734	0.0254374	-1.6327	1.96e-214
Csa_6G373190.1	bHLH	100	Csa_3G903540.1	Csa_6G373190.1	-0.446734	0.0254374	-1.88681	2.39e-16
Csa_6G373190.1	bHLH	100	Csa_3G903550.1	Csa_6G373190.1	-0.446734	0.0254374	-1.04865	8.97e-13
Csa_6G373190.1	bHLH	100	Csa_4G001580.1	Csa_6G373190.1	-0.446734	0.0254374	-1.11212	1.33e-06
Csa_6G373190.1	bHLH	100	Csa_4G002550.1	Csa_6G373190.1	-0.446734	0.0254374	-1.18022	4.66e-18
Csa_6G373190.1	bHLH	100	Csa_4G026920.1	Csa_6G373190.1	-0.446734	0.0254374	-1.4426	3.01e-13
Csa_6G373190.1	bHLH	100	Csa_4G129550.1	Csa_6G373190.1	-0.446734	0.0254374	-1.05182	2.13e-53
Csa_6G373190.1	bHLH	100	Csa_4G279820.1	Csa_6G373190.1	-0.446734	0.0254374	-1.25156	8.9e-11
Csa_6G373190.1	bHLH	100	Csa_4G291890.1	Csa_6G373190.1	-0.446734	0.0254374	-1.53758	2.43e-270
Csa_6G373190.1	bHLH	100	Csa_4G291920.1	Csa_6G373190.1	-0.446734	0.0254374	-1.11558	2.78e-119
Csa_6G373190.1	bHLH	100	Csa_4G308510.1	Csa_6G373190.1	-0.446734	0.0254374	-1.91664	2.78e-08
Csa_6G373190.1	bHLH	100	Csa_4G332100.1	Csa_6G373190.1	-0.446734	0.0254374	-1.57521	4.6e-08
Csa_6G373190.1	bHLH	100	Csa_4G630010.1	Csa_6G373190.1	-0.446734	0.0254374	-2.93103	7.64e-158
Csa_6G373190.1	bHLH	100	Csa_4G630010.1	Csa_6G373190.1	-0.446734	0.0254374	-2.93103	7.64e-158
Csa_6G373190.1	bHLH	100	Csa_4G639220.1	Csa_6G373190.1	-0.446734	0.0254374	-1.01726	6.43e-29
Csa_6G373190.1	bHLH	100	Csa_4G639220.1	Csa_6G373190.1	-0.446734	0.0254374	-1.01726	6.43e-29
Csa_6G373190.1	bHLH	100	Csa_4G645980.1	Csa_6G373190.1	-0.446734	0.0254374	-1.29184	3.74e-19
Csa_6G373190.1	bHLH	100	Csa_5G000020.1	Csa_6G373190.1	-0.446734	0.0254374	-1.44388	3.04e-06
Csa_6G373190.1	bHLH	100	Csa_5G000020.1	Csa_6G373190.1	-0.446734	0.0254374	-1.44388	3.04e-06
Csa_6G373190.1	bHLH	100	Csa_5G161970.1	Csa_6G373190.1	-0.446734	0.0254374	-1.12633	3.5e-17
Csa_6G373190.1	bHLH	100	Csa_5G428440.1	Csa_6G373190.1	-0.446734	0.0254374	-1.40532	0.000719767
Csa_6G373190.1	bHLH	100	Csa_5G428440.1	Csa_6G373190.1	-0.446734	0.0254374	-1.40532	0.000719767
Csa_6G373190.1	bHLH	100	Csa_5G484630.1	Csa_6G373190.1	-0.446734	0.0254374	-1.4198	7.93e-71
Csa_6G373190.1	bHLH	100	Csa_5G550230.1	Csa_6G373190.1	-0.446734	0.0254374	-1.48159	4.26e-07
Csa_6G373190.1	bHLH	100	Csa_5G567800.1	Csa_6G373190.1	-0.446734	0.0254374	-2.60979	1.11e-101
Csa_6G373190.1	bHLH	100	Csa_5G602220.1	Csa_6G373190.1	-0.446734	0.0254374	-1.22438	1.44e-48
Csa_6G373190.1	bHLH	100	Csa_5G602220.1	Csa_6G373190.1	-0.446734	0.0254374	-1.22438	1.44e-48
Csa_6G373190.1	bHLH	100	Csa_5G610340.1	Csa_6G373190.1	-0.446734	0.0254374	-1.50603	1.74e-08
Csa_6G373190.1	bHLH	100	Csa_6G014570.1	Csa_6G373190.1	-0.446734	0.0254374	-1.99457	1.04e-264
Csa_6G373190.1	bHLH	100	Csa_6G014570.1	Csa_6G373190.1	-0.446734	0.0254374	-1.99457	1.04e-264
Csa_6G373190.1	bHLH	100	Csa_6G088160.1	Csa_6G373190.1	-0.446734	0.0254374	-2.75267	6.41e-08
Csa_6G373190.1	bHLH	100	Csa_6G088160.1	Csa_6G373190.1	-0.446734	0.0254374	-2.75267	6.41e-08
Csa_6G373190.1	bHLH	100	Csa_6G088170.1	Csa_6G373190.1	-0.446734	0.0254374	-2.7253	4.45e-06
Csa_6G373190.1	bHLH	100	Csa_6G088170.1	Csa_6G373190.1	-0.446734	0.0254374	-2.7253	4.45e-06
Csa_6G373190.1	bHLH	100	Csa_6G088710.1	Csa_6G373190.1	-0.446734	0.0254374	-2.91418	2.33e-09
Csa_6G373190.1	bHLH	100	Csa_6G088710.1	Csa_6G373190.1	-0.446734	0.0254374	-2.91418	2.33e-09
Csa_6G373190.1	bHLH	100	Csa_6G117200.1	Csa_6G373190.1	-0.446734	0.0254374	-1.61428	6.09e-41
Csa_6G373190.1	bHLH	100	Csa_6G181560.1	Csa_6G373190.1	-0.446734	0.0254374	-1.05047	2.02e-08
Csa_6G373190.1	bHLH	100	Csa_6G289740.1	Csa_6G373190.1	-0.446734	0.0254374	-1.77875	2.7e-23
Csa_6G373190.1	bHLH	100	Csa_6G401530.1	Csa_6G373190.1	-0.446734	0.0254374	-1.15082	1.24e-34
Csa_6G373190.1	bHLH	100	Csa_6G409900.1	Csa_6G373190.1	-0.446734	0.0254374	-1.38026	1.17e-24
Csa_6G373190.1	bHLH	100	Csa_6G409900.1	Csa_6G373190.1	-0.446734	0.0254374	-1.38026	1.17e-24
Csa_6G373190.1	bHLH	100	Csa_6G511670.1	Csa_6G373190.1	-0.446734	0.0254374	-1.1554	3.94e-94
Csa_6G373190.1	bHLH	100	Csa_6G511670.1	Csa_6G373190.1	-0.446734	0.0254374	-1.1554	3.94e-94
Csa_6G373190.1	bHLH	100	Csa_6G517150.1	Csa_6G373190.1	-0.446734	0.0254374	-2.33222	1.78e-05
Csa_6G373190.1	bHLH	100	Csa_6G517150.1	Csa_6G373190.1	-0.446734	0.0254374	-2.33222	1.78e-05
Csa_6G373190.1	bHLH	100	Csa_6G517150.1	Csa_6G373190.1	-0.446734	0.0254374	-2.33222	1.78e-05
Csa_6G373190.1	bHLH	100	Csa_7G000520.1	Csa_6G373190.1	-0.446734	0.0254374	-1.05839	2.82e-131
Csa_6G373190.1	bHLH	100	Csa_7G027870.1	Csa_6G373190.1	-0.446734	0.0254374	-1.16176	0.000578867
Csa_6G373190.1	bHLH	100	Csa_7G031580.1	Csa_6G373190.1	-0.446734	0.0254374	-1.06369	1.97e-06
Csa_6G373190.1	bHLH	100	Csa_7G031580.1	Csa_6G373190.1	-0.446734	0.0254374	-1.06369	1.97e-06
Csa_6G373190.1	bHLH	100	Csa_7G237310.1	Csa_6G373190.1	-0.446734	0.0254374	-1.00328	2.22e-93
Csa_6G373190.1	bHLH	100	Csa_7G396440.1	Csa_6G373190.1	-0.446734	0.0254374	-1.07854	8.77e-16
Csa_3G391380.1	bHLH	99.2	Csa_2G176690.1	Csa_3G391380	-0.5354	0.0471534	1.05045	5.64e-75
Csa_5G652220.1	bHLH	100	Csa_7G352500.1	Csa_5G652220	-0.531082	0.0422216	1.05176	5.02e-05
Csa_6G373190.1	bHLH	100	Csa_1G039960.1	Csa_6G373190.1	-0.446734	0.0254374	4.21579	0.000114957
Csa_6G373190.1	bHLH	100	Csa_3G121560.1	Csa_6G373190.1	-0.446734	0.0254374	2.19105	2.41e-09
Csa_6G373190.1	bHLH	100	Csa_3G121560.1	Csa_6G373190.1	-0.446734	0.0254374	2.19105	2.41e-09
Csa_6G373190.1	bHLH	100	Csa_3G748200.1	Csa_6G373190.1	-0.446734	0.0254374	1.98186	3.4e-09
Csa_6G373190.1	bHLH	100	Csa_5G571480.1	Csa_6G373190.1	-0.446734	0.0254374	1.05399	1.31e-08
Csa_6G373190.1	bHLH	100	Csa_6G495090.1	Csa_6G373190.1	-0.446734	0.0254374	1.41379	6.99e-08
Csa_6G373190.1	bHLH	100	Csa_6G495740.1	Csa_6G373190.1	-0.446734	0.0254374	1.3555	1.92e-06
Csa_6G373190.1	bHLH	100	Csa_7G047400.1	Csa_6G373190.1	-0.446734	0.0254374	2.39346	3.65e-16
Csa_3G391380.1	bHLH	99.2	Csa_1G015810.1	Csa_3G391380	-0.5354	0.0471534	1.01567	1.47e-06
Csa_3G391380.1	bHLH	99.2	Csa_1G039050.1	Csa_3G391380	-0.5354	0.0471534	1.22389	0.000583623
Csa_3G391380.1	bHLH	99.2	Csa_5G155510.1	Csa_3G391380	-0.5354	0.0471534	1.57755	4.64e-47
Csa_3G391380.1	bHLH	99.2	Csa_6G502830.1	Csa_3G391380	-0.5354	0.0471534	1.67578	7.62e-05
Csa_5G652220.1	bHLH	100	Csa_1G002730.1	Csa_5G652220	-0.531082	0.0422216	1.17752	2.1e-06
Csa_5G652220.1	bHLH	100	Csa_1G050110.1	Csa_5G652220	-0.531082	0.0422216	1.12798	1.23e-40
Csa_5G652220.1	bHLH	100	Csa_1G071260.1	Csa_5G652220	-0.531082	0.0422216	1.20641	1.85e-05
Csa_5G652220.1	bHLH	100	Csa_1G071270.1	Csa_5G652220	-0.531082	0.0422216	1.29341	3.71e-27
Csa_5G652220.1	bHLH	100	Csa_1G294100.1	Csa_5G652220	-0.531082	0.0422216	1.02336	1.24e-14
Csa_5G652220.1	bHLH	100	Csa_2G030090.1	Csa_5G652220	-0.531082	0.0422216	1.16496	3.01e-143
Csa_5G652220.1	bHLH	100	Csa_2G116250.1	Csa_5G652220	-0.531082	0.0422216	1.06175	1.18e-44
Csa_5G652220.1	bHLH	100	Csa_2G354940.1	Csa_5G652220	-0.531082	0.0422216	1.17763	7.57e-56
Csa_5G652220.1	bHLH	100	Csa_3G119310.1	Csa_5G652220	-0.531082	0.0422216	1.00823	2.18e-06
Csa_5G652220.1	bHLH	100	Csa_3G278920.1	Csa_5G652220	-0.531082	0.0422216	1.29274	5.21e-06
Csa_5G652220.1	bHLH	100	Csa_3G651750.1	Csa_5G652220	-0.531082	0.0422216	1.82844	5.26e-18
Csa_5G652220.1	bHLH	100	Csa_3G669600.1	Csa_5G652220	-0.531082	0.0422216	1.37389	7.95e-24
Csa_5G652220.1	bHLH	100	Csa_3G731840.1	Csa_5G652220	-0.531082	0.0422216	1.03578	1.72e-29
Csa_5G652220.1	bHLH	100	Csa_4G064040.1	Csa_5G652220	-0.531082	0.0422216	1.24027	9.68e-96
Csa_5G652220.1	bHLH	100	Csa_5G174570.1	Csa_5G652220	-0.531082	0.0422216	2.85984	8.25e-43
Csa_5G652220.1	bHLH	100	Csa_7G018750.1	Csa_5G652220	-0.531082	0.0422216	1.38299	1.58e-13
Csa_5G652220.1	bHLH	100	Csa_7G061710.1	Csa_5G652220	-0.531082	0.0422216	1.19024	9.92e-155
Csa_5G652220.1	bHLH	100	Csa_7G343300.1	Csa_5G652220	-0.531082	0.0422216	1.22037	5.79e-112
Csa_6G373190.1	bHLH	100	Csa_1G002090.1	Csa_6G373190.1	-0.446734	0.0254374	2.19478	0.000136304
Csa_6G373190.1	bHLH	100	Csa_1G015810.1	Csa_6G373190.1	-0.446734	0.0254374	1.01567	1.47e-06
Csa_6G373190.1	bHLH	100	Csa_1G038330.1	Csa_6G373190.1	-0.446734	0.0254374	1.28604	1.62e-55
Csa_6G373190.1	bHLH	100	Csa_1G039050.1	Csa_6G373190.1	-0.446734	0.0254374	1.22389	0.000583623
Csa_6G373190.1	bHLH	100	Csa_1G481740.1	Csa_6G373190.1	-0.446734	0.0254374	1.51568	1.36e-29
Csa_6G373190.1	bHLH	100	Csa_1G481740.1	Csa_6G373190.1	-0.446734	0.0254374	1.51568	1.36e-29
Csa_6G373190.1	bHLH	100	Csa_2G070840.1	Csa_6G373190.1	-0.446734	0.0254374	1.04226	4.35e-41
Csa_6G373190.1	bHLH	100	Csa_2G360640.1	Csa_6G373190.1	-0.446734	0.0254374	3.62255	9.53e-15
Csa_6G373190.1	bHLH	100	Csa_2G369020.1	Csa_6G373190.1	-0.446734	0.0254374	2.52747	8.8e-295
Csa_6G373190.1	bHLH	100	Csa_2G369020.1	Csa_6G373190.1	-0.446734	0.0254374	2.52747	8.8e-295
Csa_6G373190.1	bHLH	100	Csa_2G369020.1	Csa_6G373190.1	-0.446734	0.0254374	2.52747	8.8e-295
Csa_6G373190.1	bHLH	100	Csa_2G372780.1	Csa_6G373190.1	-0.446734	0.0254374	2.16571	7.48e-07
Csa_6G373190.1	bHLH	100	Csa_3G042390.1	Csa_6G373190.1	-0.446734	0.0254374	3.56204	0.000690968
Csa_6G373190.1	bHLH	100	Csa_3G849900.1	Csa_6G373190.1	-0.446734	0.0254374	1.12322	2.52e-127
Csa_6G373190.1	bHLH	100	Csa_3G889690.1	Csa_6G373190.1	-0.446734	0.0254374	1.25747	2.17e-57
Csa_6G373190.1	bHLH	100	Csa_3G891640.1	Csa_6G373190.1	-0.446734	0.0254374	1.19168	1.69e-08
Csa_6G373190.1	bHLH	100	Csa_3G903540.1	Csa_6G373190.1	-0.446734	0.0254374	1.08666	2.14e-11
Csa_6G373190.1	bHLH	100	Csa_4G010990.1	Csa_6G373190.1	-0.446734	0.0254374	1.12776	3.01e-72
Csa_6G373190.1	bHLH	100	Csa_4G010990.1	Csa_6G373190.1	-0.446734	0.0254374	1.12776	3.01e-72
Csa_6G373190.1	bHLH	100	Csa_5G155510.1	Csa_6G373190.1	-0.446734	0.0254374	1.57755	4.64e-47
Csa_6G373190.1	bHLH	100	Csa_5G174570.1	Csa_6G373190.1	-0.446734	0.0254374	2.85984	8.25e-43
Csa_6G373190.1	bHLH	100	Csa_5G366670.1	Csa_6G373190.1	-0.446734	0.0254374	1.30398	1.58e-09
Csa_6G373190.1	bHLH	100	Csa_5G428440.1	Csa_6G373190.1	-0.446734	0.0254374	1.39976	6.9e-09
Csa_6G373190.1	bHLH	100	Csa_5G428440.1	Csa_6G373190.1	-0.446734	0.0254374	1.39976	6.9e-09
Csa_6G373190.1	bHLH	100	Csa_5G517150.1	Csa_6G373190.1	-0.446734	0.0254374	2.46843	3.8e-89
Csa_6G373190.1	bHLH	100	Csa_5G576840.1	Csa_6G373190.1	-0.446734	0.0254374	1.09399	6.75e-11
Csa_6G373190.1	bHLH	100	Csa_5G622590.1	Csa_6G373190.1	-0.446734	0.0254374	1.39815	1.72e-06
Csa_6G373190.1	bHLH	100	Csa_6G499800.1	Csa_6G373190.1	-0.446734	0.0254374	2.22054	1.16e-217
Csa_6G373190.1	bHLH	100	Csa_6G499800.1	Csa_6G373190.1	-0.446734	0.0254374	2.22054	1.16e-217
Csa_6G373190.1	bHLH	100	Csa_6G502830.1	Csa_6G373190.1	-0.446734	0.0254374	1.67578	7.62e-05
Csa_6G373190.1	bHLH	100	Csa_6G511770.1	Csa_6G373190.1	-0.446734	0.0254374	1.05679	1.58e-12
Csa_6G373190.1	bHLH	100	Csa_7G407550.1	Csa_6G373190.1	-0.446734	0.0254374	1.19913	2.34e-128
Csa_3G391380.1	bHLH	99.2	Csa_5G148800.1	Csa_3G391380	-0.5354	0.0471534	1.31513	5.23e-18
Csa_3G391380.1	bHLH	99.2	Csa_5G429970.1	Csa_3G391380	-0.5354	0.0471534	1.38253	0.000416185
Csa_5G652220.1	bHLH	100	Csa_1G005770.1	Csa_5G652220	-0.531082	0.0422216	1.1078	1.13e-38
Csa_5G652220.1	bHLH	100	Csa_1G042370.1	Csa_5G652220	-0.531082	0.0422216	1.16004	1.33e-06
Csa_5G652220.1	bHLH	100	Csa_1G045480.1	Csa_5G652220	-0.531082	0.0422216	1.45247	6.84e-09
Csa_5G652220.1	bHLH	100	Csa_1G525310.1	Csa_5G652220	-0.531082	0.0422216	2.17717	4.05e-06
Csa_5G652220.1	bHLH	100	Csa_1G525310.1	Csa_5G652220	-0.531082	0.0422216	2.17717	4.05e-06
Csa_5G652220.1	bHLH	100	Csa_2G009300.1	Csa_5G652220	-0.531082	0.0422216	1.23583	5.84e-17
Csa_5G652220.1	bHLH	100	Csa_2G009490.1	Csa_5G652220	-0.531082	0.0422216	1.37833	0
Csa_5G652220.1	bHLH	100	Csa_2G072990.1	Csa_5G652220	-0.531082	0.0422216	1.0523	8.67e-16
Csa_5G652220.1	bHLH	100	Csa_2G264580.1	Csa_5G652220	-0.531082	0.0422216	2.67249	1.31e-53
Csa_5G652220.1	bHLH	100	Csa_2G361640.1	Csa_5G652220	-0.531082	0.0422216	1.28945	5.56e-07
Csa_5G652220.1	bHLH	100	Csa_2G361640.1	Csa_5G652220	-0.531082	0.0422216	1.28945	5.56e-07
Csa_5G652220.1	bHLH	100	Csa_3G017320.1	Csa_5G652220	-0.531082	0.0422216	1.61933	1.96e-85
Csa_5G652220.1	bHLH	100	Csa_3G642710.1	Csa_5G652220	-0.531082	0.0422216	1.41117	1.43e-05
Csa_5G652220.1	bHLH	100	Csa_3G816090.1	Csa_5G652220	-0.531082	0.0422216	1.20203	1.02e-41
Csa_5G652220.1	bHLH	100	Csa_3G904120.1	Csa_5G652220	-0.531082	0.0422216	4.92844	8.32e-27
Csa_5G652220.1	bHLH	100	Csa_4G045040.1	Csa_5G652220	-0.531082	0.0422216	1.79166	0.000635091
Csa_5G652220.1	bHLH	100	Csa_4G639780.1	Csa_5G652220	-0.531082	0.0422216	1.06778	2.18e-05
Csa_5G652220.1	bHLH	100	Csa_4G649600.1	Csa_5G652220	-0.531082	0.0422216	5.11487	2.53e-36
Csa_5G652220.1	bHLH	100	Csa_5G027950.1	Csa_5G652220	-0.531082	0.0422216	2.08997	7.9e-10
Csa_5G652220.1	bHLH	100	Csa_5G515040.1	Csa_5G652220	-0.531082	0.0422216	1.03281	1.48e-05
Csa_5G652220.1	bHLH	100	Csa_5G593390.1	Csa_5G652220	-0.531082	0.0422216	1.2365	1.1e-151
Csa_5G652220.1	bHLH	100	Csa_6G012800.1	Csa_5G652220	-0.531082	0.0422216	2.99135	2.8e-19
Csa_5G652220.1	bHLH	100	Csa_6G012800.1	Csa_5G652220	-0.531082	0.0422216	2.99135	2.8e-19
Csa_5G652220.1	bHLH	100	Csa_6G091960.1	Csa_5G652220	-0.531082	0.0422216	1.74017	0.000116924
Csa_5G652220.1	bHLH	100	Csa_6G094680.1	Csa_5G652220	-0.531082	0.0422216	2.89976	1.99e-07
Csa_5G652220.1	bHLH	100	Csa_6G507250.1	Csa_5G652220	-0.531082	0.0422216	1.27915	1.66e-46
Csa_5G652220.1	bHLH	100	Csa_7G011880.1	Csa_5G652220	-0.531082	0.0422216	2.28194	4.54e-13
Csa_6G373190.1	bHLH	100	Csa_1G009590.1	Csa_6G373190.1	-0.446734	0.0254374	2.70057	2.72e-16
Csa_6G373190.1	bHLH	100	Csa_1G586250.1	Csa_6G373190.1	-0.446734	0.0254374	3.41467	0.000642199
Csa_6G373190.1	bHLH	100	Csa_2G000390.1	Csa_6G373190.1	-0.446734	0.0254374	3.99994	1.41e-09
Csa_6G373190.1	bHLH	100	Csa_2G009490.1	Csa_6G373190.1	-0.446734	0.0254374	1.37833	0
Csa_6G373190.1	bHLH	100	Csa_2G033340.1	Csa_6G373190.1	-0.446734	0.0254374	2.01593	5.59e-06
Csa_6G373190.1	bHLH	100	Csa_2G033950.1	Csa_6G373190.1	-0.446734	0.0254374	1.42858	1.52e-45
Csa_6G373190.1	bHLH	100	Csa_3G129600.1	Csa_6G373190.1	-0.446734	0.0254374	1.17895	9.42e-08
Csa_6G373190.1	bHLH	100	Csa_3G150820.1	Csa_6G373190.1	-0.446734	0.0254374	1.00721	6.6e-25
Csa_6G373190.1	bHLH	100	Csa_3G739030.1	Csa_6G373190.1	-0.446734	0.0254374	3.45648	2.08e-15
Csa_6G373190.1	bHLH	100	Csa_3G739030.1	Csa_6G373190.1	-0.446734	0.0254374	3.45648	2.08e-15
Csa_6G373190.1	bHLH	100	Csa_3G894510.1	Csa_6G373190.1	-0.446734	0.0254374	1.11597	1.02e-43
Csa_6G373190.1	bHLH	100	Csa_3G894510.1	Csa_6G373190.1	-0.446734	0.0254374	1.11597	1.02e-43
Csa_6G373190.1	bHLH	100	Csa_3G894510.1	Csa_6G373190.1	-0.446734	0.0254374	1.11597	1.02e-43
Csa_6G373190.1	bHLH	100	Csa_5G160140.1	Csa_6G373190.1	-0.446734	0.0254374	2.48362	9.18e-08
Csa_6G373190.1	bHLH	100	Csa_5G167120.1	Csa_6G373190.1	-0.446734	0.0254374	1.48643	6.41e-114
Csa_6G373190.1	bHLH	100	Csa_5G167120.1	Csa_6G373190.1	-0.446734	0.0254374	1.48643	6.41e-114
Csa_6G373190.1	bHLH	100	Csa_5G429970.1	Csa_6G373190.1	-0.446734	0.0254374	1.38253	0.000416185
Csa_6G373190.1	bHLH	100	Csa_5G606840.1	Csa_6G373190.1	-0.446734	0.0254374	3.36915	3.54e-06
Csa_6G373190.1	bHLH	100	Csa_6G383520.1	Csa_6G373190.1	-0.446734	0.0254374	1.02165	3.57e-101
Csa_6G373190.1	bHLH	100	Csa_6G383520.1	Csa_6G373190.1	-0.446734	0.0254374	1.02165	3.57e-101
Csa_6G373190.1	bHLH	100	Csa_6G383520.1	Csa_6G373190.1	-0.446734	0.0254374	1.02165	3.57e-101
Csa_6G373190.1	bHLH	100	Csa_7G044910.1	Csa_6G373190.1	-0.446734	0.0254374	2.2662	0.00085357
Csa_6G051480.2	bZIP	100	Csa_3G826660.1	Csa_6G051480.1	-0.424074	0.0326735	-1.14724	6.21e-37
Csa_6G051480.2	bZIP	100	Csa_4G622830.1	Csa_6G051480.1	-0.424074	0.0326735	-1.65804	9.49e-05
Csa_6G051480.2	bZIP	100	Csa_4G622830.1	Csa_6G051480.1	-0.424074	0.0326735	-1.65804	9.49e-05
Csa_2G357210.1	bZIP	100	Csa_4G622830.1	Csa_2G357210	-0.969302	3.63e-14	-1.65804	9.49e-05
Csa_2G357210.1	bZIP	100	Csa_4G622830.1	Csa_2G357210	-0.969302	3.63e-14	-1.65804	9.49e-05
Csa_6G051480.2	bZIP	100	Csa_1G033250.1	Csa_6G051480.1	-0.424074	0.0326735	-1.06377	3.81e-95
Csa_6G051480.2	bZIP	100	Csa_2G004690.1	Csa_6G051480.1	-0.424074	0.0326735	-1.39195	1.52e-136
Csa_6G051480.2	bZIP	100	Csa_2G009440.1	Csa_6G051480.1	-0.424074	0.0326735	-1.93375	2.82e-70
Csa_6G051480.2	bZIP	100	Csa_2G238760.1	Csa_6G051480.1	-0.424074	0.0326735	-1.27705	3.35e-22
Csa_6G051480.2	bZIP	100	Csa_2G286540.1	Csa_6G051480.1	-0.424074	0.0326735	-1.14936	3.44e-07
Csa_6G051480.2	bZIP	100	Csa_2G286540.1	Csa_6G051480.1	-0.424074	0.0326735	-1.14936	3.44e-07
Csa_6G051480.2	bZIP	100	Csa_3G048430.1	Csa_6G051480.1	-0.424074	0.0326735	-1.14243	2.98e-09
Csa_6G051480.2	bZIP	100	Csa_3G133180.1	Csa_6G051480.1	-0.424074	0.0326735	-1.01172	1.48e-24
Csa_6G051480.2	bZIP	100	Csa_3G144170.1	Csa_6G051480.1	-0.424074	0.0326735	-2.16152	2.37e-182
Csa_6G051480.2	bZIP	100	Csa_3G144170.1	Csa_6G051480.1	-0.424074	0.0326735	-2.16152	2.37e-182
Csa_6G051480.2	bZIP	100	Csa_3G199590.1	Csa_6G051480.1	-0.424074	0.0326735	-1.28043	2.13e-27
Csa_6G051480.2	bZIP	100	Csa_3G644790.1	Csa_6G051480.1	-0.424074	0.0326735	-1.2002	5.73e-05
Csa_6G051480.2	bZIP	100	Csa_3G644790.1	Csa_6G051480.1	-0.424074	0.0326735	-1.2002	5.73e-05
Csa_6G051480.2	bZIP	100	Csa_3G646010.1	Csa_6G051480.1	-0.424074	0.0326735	-1.12569	9.63e-57
Csa_6G051480.2	bZIP	100	Csa_3G710230.1	Csa_6G051480.1	-0.424074	0.0326735	-1.05999	4.5e-07
Csa_6G051480.2	bZIP	100	Csa_3G739050.1	Csa_6G051480.1	-0.424074	0.0326735	-1.58188	5.68e-09
Csa_6G051480.2	bZIP	100	Csa_3G827220.1	Csa_6G051480.1	-0.424074	0.0326735	-1.06566	1.99e-09
Csa_6G051480.2	bZIP	100	Csa_3G827220.1	Csa_6G051480.1	-0.424074	0.0326735	-1.06566	1.99e-09
Csa_6G051480.2	bZIP	100	Csa_3G827220.1	Csa_6G051480.1	-0.424074	0.0326735	-1.06566	1.99e-09
Csa_6G051480.2	bZIP	100	Csa_3G827220.1	Csa_6G051480.1	-0.424074	0.0326735	-1.06566	1.99e-09
Csa_6G051480.2	bZIP	100	Csa_3G827220.1	Csa_6G051480.1	-0.424074	0.0326735	-1.06566	1.99e-09
Csa_6G051480.2	bZIP	100	Csa_3G827220.1	Csa_6G051480.1	-0.424074	0.0326735	-1.06566	1.99e-09
Csa_6G051480.2	bZIP	100	Csa_3G894510.1	Csa_6G051480.1	-0.424074	0.0326735	-1.09108	2.34e-19
Csa_6G051480.2	bZIP	100	Csa_3G902270.1	Csa_6G051480.1	-0.424074	0.0326735	-1.13556	2.08e-18
Csa_6G051480.2	bZIP	100	Csa_3G902270.1	Csa_6G051480.1	-0.424074	0.0326735	-1.13556	2.08e-18
Csa_6G051480.2	bZIP	100	Csa_4G280500.1	Csa_6G051480.1	-0.424074	0.0326735	-1.9526	4.09e-112
Csa_6G051480.2	bZIP	100	Csa_4G639930.1	Csa_6G051480.1	-0.424074	0.0326735	-2.19911	3.88e-08
Csa_6G051480.2	bZIP	100	Csa_4G646410.1	Csa_6G051480.1	-0.424074	0.0326735	-1.01495	5.25e-05
Csa_6G051480.2	bZIP	100	Csa_6G055410.1	Csa_6G051480.1	-0.424074	0.0326735	-1.02073	2.94e-37
Csa_6G051480.2	bZIP	100	Csa_6G092560.1	Csa_6G051480.1	-0.424074	0.0326735	-1.16053	1.73e-21
Csa_6G051480.2	bZIP	100	Csa_6G104650.1	Csa_6G051480.1	-0.424074	0.0326735	-1.04211	1.2e-52
Csa_6G051480.2	bZIP	100	Csa_6G408800.1	Csa_6G051480.1	-0.424074	0.0326735	-1.40486	2.97e-08
Csa_6G051480.2	bZIP	100	Csa_6G408800.1	Csa_6G051480.1	-0.424074	0.0326735	-1.40486	2.97e-08
Csa_6G051480.2	bZIP	100	Csa_6G408800.1	Csa_6G051480.1	-0.424074	0.0326735	-1.40486	2.97e-08
Csa_6G051480.2	bZIP	100	Csa_6G484580.1	Csa_6G051480.1	-0.424074	0.0326735	-1.13694	4.04e-08
Csa_6G051480.2	bZIP	100	Csa_6G496410.1	Csa_6G051480.1	-0.424074	0.0326735	-1.07292	0.000821138
Csa_6G051480.2	bZIP	100	Csa_6G523440.1	Csa_6G051480.1	-0.424074	0.0326735	-3.25543	1.29e-14
Csa_6G051480.2	bZIP	100	Csa_7G046690.1	Csa_6G051480.1	-0.424074	0.0326735	-2.37974	4.34e-152
Csa_6G051480.2	bZIP	100	Csa_7G394580.1	Csa_6G051480.1	-0.424074	0.0326735	-1.42479	3.43e-08
Csa_2G357210.1	bZIP	100	Csa_1G033250.1	Csa_2G357210	-0.969302	3.63e-14	-1.06377	3.81e-95
Csa_2G357210.1	bZIP	100	Csa_2G004690.1	Csa_2G357210	-0.969302	3.63e-14	-1.39195	1.52e-136
Csa_2G357210.1	bZIP	100	Csa_2G009440.1	Csa_2G357210	-0.969302	3.63e-14	-1.93375	2.82e-70
Csa_2G357210.1	bZIP	100	Csa_2G238760.1	Csa_2G357210	-0.969302	3.63e-14	-1.27705	3.35e-22
Csa_2G357210.1	bZIP	100	Csa_2G286540.1	Csa_2G357210	-0.969302	3.63e-14	-1.14936	3.44e-07
Csa_2G357210.1	bZIP	100	Csa_2G286540.1	Csa_2G357210	-0.969302	3.63e-14	-1.14936	3.44e-07
Csa_2G357210.1	bZIP	100	Csa_3G144170.1	Csa_2G357210	-0.969302	3.63e-14	-2.16152	2.37e-182
Csa_2G357210.1	bZIP	100	Csa_3G199590.1	Csa_2G357210	-0.969302	3.63e-14	-1.28043	2.13e-27
Csa_2G357210.1	bZIP	100	Csa_3G644790.1	Csa_2G357210	-0.969302	3.63e-14	-1.2002	5.73e-05
Csa_2G357210.1	bZIP	100	Csa_3G644790.1	Csa_2G357210	-0.969302	3.63e-14	-1.2002	5.73e-05
Csa_2G357210.1	bZIP	100	Csa_3G646010.1	Csa_2G357210	-0.969302	3.63e-14	-1.12569	9.63e-57
Csa_2G357210.1	bZIP	100	Csa_3G710230.1	Csa_2G357210	-0.969302	3.63e-14	-1.05999	4.5e-07
Csa_2G357210.1	bZIP	100	Csa_3G710230.1	Csa_2G357210	-0.969302	3.63e-14	-1.05999	4.5e-07
Csa_2G357210.1	bZIP	100	Csa_3G739050.1	Csa_2G357210	-0.969302	3.63e-14	-1.58188	5.68e-09
Csa_2G357210.1	bZIP	100	Csa_3G825020.1	Csa_2G357210	-0.969302	3.63e-14	-1.03116	5.28e-44
Csa_2G357210.1	bZIP	100	Csa_3G827220.1	Csa_2G357210	-0.969302	3.63e-14	-1.06566	1.99e-09
Csa_2G357210.1	bZIP	100	Csa_3G827220.1	Csa_2G357210	-0.969302	3.63e-14	-1.06566	1.99e-09
Csa_2G357210.1	bZIP	100	Csa_3G827220.1	Csa_2G357210	-0.969302	3.63e-14	-1.06566	1.99e-09
Csa_2G357210.1	bZIP	100	Csa_3G827220.1	Csa_2G357210	-0.969302	3.63e-14	-1.06566	1.99e-09
Csa_2G357210.1	bZIP	100	Csa_3G827220.1	Csa_2G357210	-0.969302	3.63e-14	-1.06566	1.99e-09
Csa_2G357210.1	bZIP	100	Csa_3G894510.1	Csa_2G357210	-0.969302	3.63e-14	-1.09108	2.34e-19
Csa_2G357210.1	bZIP	100	Csa_3G902270.1	Csa_2G357210	-0.969302	3.63e-14	-1.13556	2.08e-18
Csa_2G357210.1	bZIP	100	Csa_3G902270.1	Csa_2G357210	-0.969302	3.63e-14	-1.13556	2.08e-18
Csa_2G357210.1	bZIP	100	Csa_4G280500.1	Csa_2G357210	-0.969302	3.63e-14	-1.9526	4.09e-112
Csa_2G357210.1	bZIP	100	Csa_4G646410.1	Csa_2G357210	-0.969302	3.63e-14	-1.01495	5.25e-05
Csa_2G357210.1	bZIP	100	Csa_4G648590.1	Csa_2G357210	-0.969302	3.63e-14	-1.39983	2.44e-11
Csa_2G357210.1	bZIP	100	Csa_6G055410.1	Csa_2G357210	-0.969302	3.63e-14	-1.02073	2.94e-37
Csa_2G357210.1	bZIP	100	Csa_6G092560.1	Csa_2G357210	-0.969302	3.63e-14	-1.16053	1.73e-21
Csa_2G357210.1	bZIP	100	Csa_6G104650.1	Csa_2G357210	-0.969302	3.63e-14	-1.04211	1.2e-52
Csa_2G357210.1	bZIP	100	Csa_6G408800.1	Csa_2G357210	-0.969302	3.63e-14	-1.40486	2.97e-08
Csa_2G357210.1	bZIP	100	Csa_6G408800.1	Csa_2G357210	-0.969302	3.63e-14	-1.40486	2.97e-08
Csa_2G357210.1	bZIP	100	Csa_6G408800.1	Csa_2G357210	-0.969302	3.63e-14	-1.40486	2.97e-08
Csa_2G357210.1	bZIP	100	Csa_6G484580.1	Csa_2G357210	-0.969302	3.63e-14	-1.13694	4.04e-08
Csa_2G357210.1	bZIP	100	Csa_6G496410.1	Csa_2G357210	-0.969302	3.63e-14	-1.07292	0.000821138
Csa_2G357210.1	bZIP	100	Csa_6G523440.1	Csa_2G357210	-0.969302	3.63e-14	-3.25543	1.29e-14
Csa_2G357210.1	bZIP	100	Csa_7G046690.1	Csa_2G357210	-0.969302	3.63e-14	-2.37974	4.34e-152
Csa_2G357210.1	bZIP	100	Csa_7G394580.1	Csa_2G357210	-0.969302	3.63e-14	-1.42479	3.43e-08
Csa_6G051480.2	bZIP	100	Csa_1G002940.1	Csa_6G051480.1	-0.424074	0.0326735	-1.04387	6.75e-13
Csa_6G051480.2	bZIP	100	Csa_1G005600.1	Csa_6G051480.1	-0.424074	0.0326735	-1.33197	1.96e-09
Csa_6G051480.2	bZIP	100	Csa_1G009790.1	Csa_6G051480.1	-0.424074	0.0326735	-1.0289	1.62e-65
Csa_6G051480.2	bZIP	100	Csa_1G009790.1	Csa_6G051480.1	-0.424074	0.0326735	-1.0289	1.62e-65
Csa_6G051480.2	bZIP	100	Csa_1G009790.1	Csa_6G051480.1	-0.424074	0.0326735	-1.0289	1.62e-65
Csa_6G051480.2	bZIP	100	Csa_1G009790.1	Csa_6G051480.1	-0.424074	0.0326735	-1.0289	1.62e-65
Csa_6G051480.2	bZIP	100	Csa_1G009790.1	Csa_6G051480.1	-0.424074	0.0326735	-1.0289	1.62e-65
Csa_6G051480.2	bZIP	100	Csa_1G009790.1	Csa_6G051480.1	-0.424074	0.0326735	-1.0289	1.62e-65
Csa_6G051480.2	bZIP	100	Csa_1G042160.1	Csa_6G051480.1	-0.424074	0.0326735	-1.75308	2.64e-49
Csa_6G051480.2	bZIP	100	Csa_1G042160.1	Csa_6G051480.1	-0.424074	0.0326735	-1.75308	2.64e-49
Csa_6G051480.2	bZIP	100	Csa_1G045990.1	Csa_6G051480.1	-0.424074	0.0326735	-1.0025	7.21e-16
Csa_6G051480.2	bZIP	100	Csa_1G045990.1	Csa_6G051480.1	-0.424074	0.0326735	-1.0025	7.21e-16
Csa_6G051480.2	bZIP	100	Csa_1G046900.1	Csa_6G051480.1	-0.424074	0.0326735	-1.03035	3.22e-18
Csa_6G051480.2	bZIP	100	Csa_1G074900.1	Csa_6G051480.1	-0.424074	0.0326735	-1.0317	2.02e-05
Csa_6G051480.2	bZIP	100	Csa_1G132680.1	Csa_6G051480.1	-0.424074	0.0326735	-1.60769	3.04e-36
Csa_6G051480.2	bZIP	100	Csa_1G269890.1	Csa_6G051480.1	-0.424074	0.0326735	-1.0992	2.69e-11
Csa_6G051480.2	bZIP	100	Csa_1G534780.1	Csa_6G051480.1	-0.424074	0.0326735	-1.9933	1.72e-78
Csa_6G051480.2	bZIP	100	Csa_1G597090.1	Csa_6G051480.1	-0.424074	0.0326735	-1.63517	5.86e-22
Csa_6G051480.2	bZIP	100	Csa_1G597730.1	Csa_6G051480.1	-0.424074	0.0326735	-1.31468	0.000258963
Csa_6G051480.2	bZIP	100	Csa_1G699550.1	Csa_6G051480.1	-0.424074	0.0326735	-1.08684	1.08e-12
Csa_6G051480.2	bZIP	100	Csa_1G699550.1	Csa_6G051480.1	-0.424074	0.0326735	-1.08684	1.08e-12
Csa_6G051480.2	bZIP	100	Csa_1G707120.1	Csa_6G051480.1	-0.424074	0.0326735	-1.48176	4.28e-26
Csa_6G051480.2	bZIP	100	Csa_2G000700.1	Csa_6G051480.1	-0.424074	0.0326735	-1.13039	3.96e-101
Csa_6G051480.2	bZIP	100	Csa_2G004720.1	Csa_6G051480.1	-0.424074	0.0326735	-1.16303	0.000124814
Csa_6G051480.2	bZIP	100	Csa_2G031190.1	Csa_6G051480.1	-0.424074	0.0326735	-1.32397	3.84e-62
Csa_6G051480.2	bZIP	100	Csa_2G108600.1	Csa_6G051480.1	-0.424074	0.0326735	-1.86385	2.8e-24
Csa_6G051480.2	bZIP	100	Csa_2G287080.1	Csa_6G051480.1	-0.424074	0.0326735	-1.05188	2.56e-16
Csa_6G051480.2	bZIP	100	Csa_2G307850.1	Csa_6G051480.1	-0.424074	0.0326735	-1.6931	0
Csa_6G051480.2	bZIP	100	Csa_2G307850.1	Csa_6G051480.1	-0.424074	0.0326735	-1.6931	0
Csa_6G051480.2	bZIP	100	Csa_2G355030.1	Csa_6G051480.1	-0.424074	0.0326735	-1.26121	1.28e-19
Csa_6G051480.2	bZIP	100	Csa_2G355030.1	Csa_6G051480.1	-0.424074	0.0326735	-1.26121	1.28e-19
Csa_6G051480.2	bZIP	100	Csa_2G379120.1	Csa_6G051480.1	-0.424074	0.0326735	-1.00627	2.86e-07
Csa_6G051480.2	bZIP	100	Csa_2G379120.1	Csa_6G051480.1	-0.424074	0.0326735	-1.00627	2.86e-07
Csa_6G051480.2	bZIP	100	Csa_2G379120.1	Csa_6G051480.1	-0.424074	0.0326735	-1.00627	2.86e-07
Csa_6G051480.2	bZIP	100	Csa_2G404840.1	Csa_6G051480.1	-0.424074	0.0326735	-2.32689	5.53e-05
Csa_6G051480.2	bZIP	100	Csa_2G429010.1	Csa_6G051480.1	-0.424074	0.0326735	-1.3298	2e-32
Csa_6G051480.2	bZIP	100	Csa_3G135070.1	Csa_6G051480.1	-0.424074	0.0326735	-1.63918	1.85e-66
Csa_6G051480.2	bZIP	100	Csa_3G171170.1	Csa_6G051480.1	-0.424074	0.0326735	-1.87217	2.25e-211
Csa_6G051480.2	bZIP	100	Csa_3G179200.1	Csa_6G051480.1	-0.424074	0.0326735	-1.58659	9.17e-23
Csa_6G051480.2	bZIP	100	Csa_3G179200.1	Csa_6G051480.1	-0.424074	0.0326735	-1.58659	9.17e-23
Csa_6G051480.2	bZIP	100	Csa_3G259700.1	Csa_6G051480.1	-0.424074	0.0326735	-1.51718	3.09e-84
Csa_6G051480.2	bZIP	100	Csa_3G418790.1	Csa_6G051480.1	-0.424074	0.0326735	-1.4216	7.2e-05
Csa_6G051480.2	bZIP	100	Csa_3G600020.1	Csa_6G051480.1	-0.424074	0.0326735	-1.47607	6.33e-68
Csa_6G051480.2	bZIP	100	Csa_3G600020.1	Csa_6G051480.1	-0.424074	0.0326735	-1.47607	6.33e-68
Csa_6G051480.2	bZIP	100	Csa_3G610800.1	Csa_6G051480.1	-0.424074	0.0326735	-1.07565	9.95e-21
Csa_6G051480.2	bZIP	100	Csa_3G633290.1	Csa_6G051480.1	-0.424074	0.0326735	-2.06812	4.05e-160
Csa_6G051480.2	bZIP	100	Csa_3G633290.1	Csa_6G051480.1	-0.424074	0.0326735	-2.06812	4.05e-160
Csa_6G051480.2	bZIP	100	Csa_3G633290.1	Csa_6G051480.1	-0.424074	0.0326735	-2.06812	4.05e-160
Csa_6G051480.2	bZIP	100	Csa_3G633290.1	Csa_6G051480.1	-0.424074	0.0326735	-2.06812	4.05e-160
Csa_6G051480.2	bZIP	100	Csa_3G633290.1	Csa_6G051480.1	-0.424074	0.0326735	-2.06812	4.05e-160
Csa_6G051480.2	bZIP	100	Csa_3G633290.1	Csa_6G051480.1	-0.424074	0.0326735	-2.06812	4.05e-160
Csa_6G051480.2	bZIP	100	Csa_3G695850.1	Csa_6G051480.1	-0.424074	0.0326735	-1.63223	2.41e-05
Csa_6G051480.2	bZIP	100	Csa_3G695850.1	Csa_6G051480.1	-0.424074	0.0326735	-1.63223	2.41e-05
Csa_6G051480.2	bZIP	100	Csa_3G732470.1	Csa_6G051480.1	-0.424074	0.0326735	-1.202	1.78e-07
Csa_6G051480.2	bZIP	100	Csa_3G734110.1	Csa_6G051480.1	-0.424074	0.0326735	-1.49952	4.09e-06
Csa_6G051480.2	bZIP	100	Csa_3G734110.1	Csa_6G051480.1	-0.424074	0.0326735	-1.49952	4.09e-06
Csa_6G051480.2	bZIP	100	Csa_3G735030.1	Csa_6G051480.1	-0.424074	0.0326735	-1.35456	4.64e-29
Csa_6G051480.2	bZIP	100	Csa_3G736900.1	Csa_6G051480.1	-0.424074	0.0326735	-2.54772	0.000473862
Csa_6G051480.2	bZIP	100	Csa_3G740220.1	Csa_6G051480.1	-0.424074	0.0326735	-1.28603	3.16e-209
Csa_6G051480.2	bZIP	100	Csa_3G778440.1	Csa_6G051480.1	-0.424074	0.0326735	-1.47695	1.1e-20
Csa_6G051480.2	bZIP	100	Csa_3G881870.1	Csa_6G051480.1	-0.424074	0.0326735	-1.6327	1.96e-214
Csa_6G051480.2	bZIP	100	Csa_3G889170.1	Csa_6G051480.1	-0.424074	0.0326735	-1.62889	1.61e-19
Csa_6G051480.2	bZIP	100	Csa_3G904070.1	Csa_6G051480.1	-0.424074	0.0326735	-1.43037	0.000361694
Csa_6G051480.2	bZIP	100	Csa_4G000970.1	Csa_6G051480.1	-0.424074	0.0326735	-1.00078	3.56e-08
Csa_6G051480.2	bZIP	100	Csa_4G007660.1	Csa_6G051480.1	-0.424074	0.0326735	-1.02412	0.000294356
Csa_6G051480.2	bZIP	100	Csa_4G046610.1	Csa_6G051480.1	-0.424074	0.0326735	-1.37615	1.73e-35
Csa_6G051480.2	bZIP	100	Csa_4G291890.1	Csa_6G051480.1	-0.424074	0.0326735	-1.53758	2.43e-270
Csa_6G051480.2	bZIP	100	Csa_4G291920.1	Csa_6G051480.1	-0.424074	0.0326735	-1.11558	2.78e-119
Csa_6G051480.2	bZIP	100	Csa_4G303180.1	Csa_6G051480.1	-0.424074	0.0326735	-1.26952	6.82e-06
Csa_6G051480.2	bZIP	100	Csa_4G332100.1	Csa_6G051480.1	-0.424074	0.0326735	-1.57521	4.6e-08
Csa_6G051480.2	bZIP	100	Csa_4G332100.1	Csa_6G051480.1	-0.424074	0.0326735	-1.57521	4.6e-08
Csa_6G051480.2	bZIP	100	Csa_4G337290.1	Csa_6G051480.1	-0.424074	0.0326735	-1.43126	2.43e-10
Csa_6G051480.2	bZIP	100	Csa_4G337290.1	Csa_6G051480.1	-0.424074	0.0326735	-1.43126	2.43e-10
Csa_6G051480.2	bZIP	100	Csa_4G372620.1	Csa_6G051480.1	-0.424074	0.0326735	-1.12045	1.52e-51
Csa_6G051480.2	bZIP	100	Csa_4G639070.1	Csa_6G051480.1	-0.424074	0.0326735	-1.30944	5.89e-12
Csa_6G051480.2	bZIP	100	Csa_4G646070.1	Csa_6G051480.1	-0.424074	0.0326735	-1.07238	5.72e-28
Csa_6G051480.2	bZIP	100	Csa_5G165300.1	Csa_6G051480.1	-0.424074	0.0326735	-1.64734	1.08e-34
Csa_6G051480.2	bZIP	100	Csa_5G576680.1	Csa_6G051480.1	-0.424074	0.0326735	-1.31179	1.05e-08
Csa_6G051480.2	bZIP	100	Csa_5G601470.1	Csa_6G051480.1	-0.424074	0.0326735	-2.29395	2.03e-37
Csa_6G051480.2	bZIP	100	Csa_5G601470.1	Csa_6G051480.1	-0.424074	0.0326735	-2.29395	2.03e-37
Csa_6G051480.2	bZIP	100	Csa_5G601620.1	Csa_6G051480.1	-0.424074	0.0326735	-3.01765	0
Csa_6G051480.2	bZIP	100	Csa_5G601620.1	Csa_6G051480.1	-0.424074	0.0326735	-3.01765	0
Csa_6G051480.2	bZIP	100	Csa_5G610340.1	Csa_6G051480.1	-0.424074	0.0326735	-1.50603	1.74e-08
Csa_6G051480.2	bZIP	100	Csa_5G610340.1	Csa_6G051480.1	-0.424074	0.0326735	-1.50603	1.74e-08
Csa_6G051480.2	bZIP	100	Csa_5G610340.1	Csa_6G051480.1	-0.424074	0.0326735	-1.50603	1.74e-08
Csa_6G051480.2	bZIP	100	Csa_6G014570.1	Csa_6G051480.1	-0.424074	0.0326735	-1.99457	1.04e-264
Csa_6G051480.2	bZIP	100	Csa_6G076750.1	Csa_6G051480.1	-0.424074	0.0326735	-1.44987	3.39e-08
Csa_6G051480.2	bZIP	100	Csa_6G088710.1	Csa_6G051480.1	-0.424074	0.0326735	-2.91418	2.33e-09
Csa_6G051480.2	bZIP	100	Csa_6G111910.1	Csa_6G051480.1	-0.424074	0.0326735	-1.80654	0.000415503
Csa_6G051480.2	bZIP	100	Csa_6G111910.1	Csa_6G051480.1	-0.424074	0.0326735	-1.80654	0.000415503
Csa_6G051480.2	bZIP	100	Csa_6G289740.1	Csa_6G051480.1	-0.424074	0.0326735	-1.77875	2.7e-23
Csa_6G051480.2	bZIP	100	Csa_6G405960.1	Csa_6G051480.1	-0.424074	0.0326735	-1.51094	1.9e-10
Csa_6G051480.2	bZIP	100	Csa_6G405960.1	Csa_6G051480.1	-0.424074	0.0326735	-1.51094	1.9e-10
Csa_6G051480.2	bZIP	100	Csa_6G488320.1	Csa_6G051480.1	-0.424074	0.0326735	-1.31015	3.24e-05
Csa_6G051480.2	bZIP	100	Csa_6G497210.1	Csa_6G051480.1	-0.424074	0.0326735	-1.41714	4.08e-05
Csa_6G051480.2	bZIP	100	Csa_6G497210.1	Csa_6G051480.1	-0.424074	0.0326735	-1.41714	4.08e-05
Csa_6G051480.2	bZIP	100	Csa_6G500550.1	Csa_6G051480.1	-0.424074	0.0326735	-1.3785	3.29e-130
Csa_6G051480.2	bZIP	100	Csa_6G511670.1	Csa_6G051480.1	-0.424074	0.0326735	-1.1554	3.94e-94
Csa_6G051480.2	bZIP	100	Csa_6G513670.1	Csa_6G051480.1	-0.424074	0.0326735	-1.40317	0
Csa_6G051480.2	bZIP	100	Csa_6G516850.1	Csa_6G051480.1	-0.424074	0.0326735	-1.69318	2.01e-22
Csa_6G051480.2	bZIP	100	Csa_6G516850.1	Csa_6G051480.1	-0.424074	0.0326735	-1.69318	2.01e-22
Csa_6G051480.2	bZIP	100	Csa_7G000520.1	Csa_6G051480.1	-0.424074	0.0326735	-1.05839	2.82e-131
Csa_6G051480.2	bZIP	100	Csa_7G009100.1	Csa_6G051480.1	-0.424074	0.0326735	-14.0665	0.000157268
Csa_6G051480.2	bZIP	100	Csa_7G047970.1	Csa_6G051480.1	-0.424074	0.0326735	-2.57838	1e-20
Csa_6G051480.2	bZIP	100	Csa_7G190690.1	Csa_6G051480.1	-0.424074	0.0326735	-2.52177	7.9e-05
Csa_6G051480.2	bZIP	100	Csa_7G237310.1	Csa_6G051480.1	-0.424074	0.0326735	-1.00328	2.22e-93
Csa_6G051480.2	bZIP	100	Csa_7G237310.1	Csa_6G051480.1	-0.424074	0.0326735	-1.00328	2.22e-93
Csa_6G051480.2	bZIP	100	Csa_7G237310.1	Csa_6G051480.1	-0.424074	0.0326735	-1.00328	2.22e-93
Csa_6G051480.2	bZIP	100	Csa_7G450630.1	Csa_6G051480.1	-0.424074	0.0326735	-1.0864	1.93e-09
Csa_6G051480.2	bZIP	100	Csa_7G450630.1	Csa_6G051480.1	-0.424074	0.0326735	-1.0864	1.93e-09
Csa_6G051480.2	bZIP	100	Csa_7G450630.1	Csa_6G051480.1	-0.424074	0.0326735	-1.0864	1.93e-09
Csa_2G357210.1	bZIP	100	Csa_1G002940.1	Csa_2G357210	-0.969302	3.63e-14	-1.04387	6.75e-13
Csa_2G357210.1	bZIP	100	Csa_1G009790.1	Csa_2G357210	-0.969302	3.63e-14	-1.0289	1.62e-65
Csa_2G357210.1	bZIP	100	Csa_1G009790.1	Csa_2G357210	-0.969302	3.63e-14	-1.0289	1.62e-65
Csa_2G357210.1	bZIP	100	Csa_1G009790.1	Csa_2G357210	-0.969302	3.63e-14	-1.0289	1.62e-65
Csa_2G357210.1	bZIP	100	Csa_1G009790.1	Csa_2G357210	-0.969302	3.63e-14	-1.0289	1.62e-65
Csa_2G357210.1	bZIP	100	Csa_1G009790.1	Csa_2G357210	-0.969302	3.63e-14	-1.0289	1.62e-65
Csa_2G357210.1	bZIP	100	Csa_1G009790.1	Csa_2G357210	-0.969302	3.63e-14	-1.0289	1.62e-65
Csa_2G357210.1	bZIP	100	Csa_1G042160.1	Csa_2G357210	-0.969302	3.63e-14	-1.75308	2.64e-49
Csa_2G357210.1	bZIP	100	Csa_1G042160.1	Csa_2G357210	-0.969302	3.63e-14	-1.75308	2.64e-49
Csa_2G357210.1	bZIP	100	Csa_1G045990.1	Csa_2G357210	-0.969302	3.63e-14	-1.0025	7.21e-16
Csa_2G357210.1	bZIP	100	Csa_1G045990.1	Csa_2G357210	-0.969302	3.63e-14	-1.0025	7.21e-16
Csa_2G357210.1	bZIP	100	Csa_1G045990.1	Csa_2G357210	-0.969302	3.63e-14	-1.0025	7.21e-16
Csa_2G357210.1	bZIP	100	Csa_1G046900.1	Csa_2G357210	-0.969302	3.63e-14	-1.03035	3.22e-18
Csa_2G357210.1	bZIP	100	Csa_1G074900.1	Csa_2G357210	-0.969302	3.63e-14	-1.0317	2.02e-05
Csa_2G357210.1	bZIP	100	Csa_1G132680.1	Csa_2G357210	-0.969302	3.63e-14	-1.60769	3.04e-36
Csa_2G357210.1	bZIP	100	Csa_1G173190.1	Csa_2G357210	-0.969302	3.63e-14	-2.5563	2.17e-06
Csa_2G357210.1	bZIP	100	Csa_1G256190.1	Csa_2G357210	-0.969302	3.63e-14	-1.26208	3.37e-13
Csa_2G357210.1	bZIP	100	Csa_1G269890.1	Csa_2G357210	-0.969302	3.63e-14	-1.0992	2.69e-11
Csa_2G357210.1	bZIP	100	Csa_1G481200.1	Csa_2G357210	-0.969302	3.63e-14	-1.11979	3.81e-55
Csa_2G357210.1	bZIP	100	Csa_1G534780.1	Csa_2G357210	-0.969302	3.63e-14	-1.9933	1.72e-78
Csa_2G357210.1	bZIP	100	Csa_1G597090.1	Csa_2G357210	-0.969302	3.63e-14	-1.63517	5.86e-22
Csa_2G357210.1	bZIP	100	Csa_1G597730.1	Csa_2G357210	-0.969302	3.63e-14	-1.31468	0.000258963
Csa_2G357210.1	bZIP	100	Csa_1G699550.1	Csa_2G357210	-0.969302	3.63e-14	-1.08684	1.08e-12
Csa_2G357210.1	bZIP	100	Csa_1G699550.1	Csa_2G357210	-0.969302	3.63e-14	-1.08684	1.08e-12
Csa_2G357210.1	bZIP	100	Csa_1G707120.1	Csa_2G357210	-0.969302	3.63e-14	-1.48176	4.28e-26
Csa_2G357210.1	bZIP	100	Csa_1G707120.1	Csa_2G357210	-0.969302	3.63e-14	-1.48176	4.28e-26
Csa_2G357210.1	bZIP	100	Csa_2G000700.1	Csa_2G357210	-0.969302	3.63e-14	-1.13039	3.96e-101
Csa_2G357210.1	bZIP	100	Csa_2G004720.1	Csa_2G357210	-0.969302	3.63e-14	-1.16303	0.000124814
Csa_2G357210.1	bZIP	100	Csa_2G031190.1	Csa_2G357210	-0.969302	3.63e-14	-1.32397	3.84e-62
Csa_2G357210.1	bZIP	100	Csa_2G108600.1	Csa_2G357210	-0.969302	3.63e-14	-1.86385	2.8e-24
Csa_2G357210.1	bZIP	100	Csa_2G287080.1	Csa_2G357210	-0.969302	3.63e-14	-1.05188	2.56e-16
Csa_2G357210.1	bZIP	100	Csa_2G307850.1	Csa_2G357210	-0.969302	3.63e-14	-1.6931	0
Csa_2G357210.1	bZIP	100	Csa_2G307850.1	Csa_2G357210	-0.969302	3.63e-14	-1.6931	0
Csa_2G357210.1	bZIP	100	Csa_2G355030.1	Csa_2G357210	-0.969302	3.63e-14	-1.26121	1.28e-19
Csa_2G357210.1	bZIP	100	Csa_2G355030.1	Csa_2G357210	-0.969302	3.63e-14	-1.26121	1.28e-19
Csa_2G357210.1	bZIP	100	Csa_2G379120.1	Csa_2G357210	-0.969302	3.63e-14	-1.00627	2.86e-07
Csa_2G357210.1	bZIP	100	Csa_2G379120.1	Csa_2G357210	-0.969302	3.63e-14	-1.00627	2.86e-07
Csa_2G357210.1	bZIP	100	Csa_2G379120.1	Csa_2G357210	-0.969302	3.63e-14	-1.00627	2.86e-07
Csa_2G357210.1	bZIP	100	Csa_2G404840.1	Csa_2G357210	-0.969302	3.63e-14	-2.32689	5.53e-05
Csa_2G357210.1	bZIP	100	Csa_2G429010.1	Csa_2G357210	-0.969302	3.63e-14	-1.3298	2e-32
Csa_2G357210.1	bZIP	100	Csa_3G002750.1	Csa_2G357210	-0.969302	3.63e-14	-1.09173	3.98e-25
Csa_2G357210.1	bZIP	100	Csa_3G171170.1	Csa_2G357210	-0.969302	3.63e-14	-1.87217	2.25e-211
Csa_2G357210.1	bZIP	100	Csa_3G179200.1	Csa_2G357210	-0.969302	3.63e-14	-1.58659	9.17e-23
Csa_2G357210.1	bZIP	100	Csa_3G179200.1	Csa_2G357210	-0.969302	3.63e-14	-1.58659	9.17e-23
Csa_2G357210.1	bZIP	100	Csa_3G259700.1	Csa_2G357210	-0.969302	3.63e-14	-1.51718	3.09e-84
Csa_2G357210.1	bZIP	100	Csa_3G418790.1	Csa_2G357210	-0.969302	3.63e-14	-1.4216	7.2e-05
Csa_2G357210.1	bZIP	100	Csa_3G600020.1	Csa_2G357210	-0.969302	3.63e-14	-1.47607	6.33e-68
Csa_2G357210.1	bZIP	100	Csa_3G610800.1	Csa_2G357210	-0.969302	3.63e-14	-1.07565	9.95e-21
Csa_2G357210.1	bZIP	100	Csa_3G633290.1	Csa_2G357210	-0.969302	3.63e-14	-2.06812	4.05e-160
Csa_2G357210.1	bZIP	100	Csa_3G633290.1	Csa_2G357210	-0.969302	3.63e-14	-2.06812	4.05e-160
Csa_2G357210.1	bZIP	100	Csa_3G633290.1	Csa_2G357210	-0.969302	3.63e-14	-2.06812	4.05e-160
Csa_2G357210.1	bZIP	100	Csa_3G633290.1	Csa_2G357210	-0.969302	3.63e-14	-2.06812	4.05e-160
Csa_2G357210.1	bZIP	100	Csa_3G633290.1	Csa_2G357210	-0.969302	3.63e-14	-2.06812	4.05e-160
Csa_2G357210.1	bZIP	100	Csa_3G633290.1	Csa_2G357210	-0.969302	3.63e-14	-2.06812	4.05e-160
Csa_2G357210.1	bZIP	100	Csa_3G633290.1	Csa_2G357210	-0.969302	3.63e-14	-2.06812	4.05e-160
Csa_2G357210.1	bZIP	100	Csa_3G695850.1	Csa_2G357210	-0.969302	3.63e-14	-1.63223	2.41e-05
Csa_2G357210.1	bZIP	100	Csa_3G732470.1	Csa_2G357210	-0.969302	3.63e-14	-1.202	1.78e-07
Csa_2G357210.1	bZIP	100	Csa_3G734110.1	Csa_2G357210	-0.969302	3.63e-14	-1.49952	4.09e-06
Csa_2G357210.1	bZIP	100	Csa_3G734110.1	Csa_2G357210	-0.969302	3.63e-14	-1.49952	4.09e-06
Csa_2G357210.1	bZIP	100	Csa_3G735030.1	Csa_2G357210	-0.969302	3.63e-14	-1.35456	4.64e-29
Csa_2G357210.1	bZIP	100	Csa_3G736900.1	Csa_2G357210	-0.969302	3.63e-14	-2.54772	0.000473862
Csa_2G357210.1	bZIP	100	Csa_3G740220.1	Csa_2G357210	-0.969302	3.63e-14	-1.28603	3.16e-209
Csa_2G357210.1	bZIP	100	Csa_3G881870.1	Csa_2G357210	-0.969302	3.63e-14	-1.6327	1.96e-214
Csa_2G357210.1	bZIP	100	Csa_3G889170.1	Csa_2G357210	-0.969302	3.63e-14	-1.62889	1.61e-19
Csa_2G357210.1	bZIP	100	Csa_4G000970.1	Csa_2G357210	-0.969302	3.63e-14	-1.00078	3.56e-08
Csa_2G357210.1	bZIP	100	Csa_4G007660.1	Csa_2G357210	-0.969302	3.63e-14	-1.02412	0.000294356
Csa_2G357210.1	bZIP	100	Csa_4G011850.1	Csa_2G357210	-0.969302	3.63e-14	-1.16425	2.09e-52
Csa_2G357210.1	bZIP	100	Csa_4G046610.1	Csa_2G357210	-0.969302	3.63e-14	-1.37615	1.73e-35
Csa_2G357210.1	bZIP	100	Csa_4G290740.1	Csa_2G357210	-0.969302	3.63e-14	-1.47972	2.17e-232
Csa_2G357210.1	bZIP	100	Csa_4G291890.1	Csa_2G357210	-0.969302	3.63e-14	-1.53758	2.43e-270
Csa_2G357210.1	bZIP	100	Csa_4G291920.1	Csa_2G357210	-0.969302	3.63e-14	-1.11558	2.78e-119
Csa_2G357210.1	bZIP	100	Csa_4G303180.1	Csa_2G357210	-0.969302	3.63e-14	-1.26952	6.82e-06
Csa_2G357210.1	bZIP	100	Csa_4G332100.1	Csa_2G357210	-0.969302	3.63e-14	-1.57521	4.6e-08
Csa_2G357210.1	bZIP	100	Csa_4G337290.1	Csa_2G357210	-0.969302	3.63e-14	-1.43126	2.43e-10
Csa_2G357210.1	bZIP	100	Csa_4G337290.1	Csa_2G357210	-0.969302	3.63e-14	-1.43126	2.43e-10
Csa_2G357210.1	bZIP	100	Csa_4G372620.1	Csa_2G357210	-0.969302	3.63e-14	-1.12045	1.52e-51
Csa_2G357210.1	bZIP	100	Csa_4G639070.1	Csa_2G357210	-0.969302	3.63e-14	-1.30944	5.89e-12
Csa_2G357210.1	bZIP	100	Csa_4G646070.1	Csa_2G357210	-0.969302	3.63e-14	-1.07238	5.72e-28
Csa_2G357210.1	bZIP	100	Csa_5G146940.1	Csa_2G357210	-0.969302	3.63e-14	-1.55347	6.46e-15
Csa_2G357210.1	bZIP	100	Csa_5G161970.1	Csa_2G357210	-0.969302	3.63e-14	-1.12633	3.5e-17
Csa_2G357210.1	bZIP	100	Csa_5G210020.1	Csa_2G357210	-0.969302	3.63e-14	-1.59271	1.18e-12
Csa_2G357210.1	bZIP	100	Csa_5G576680.1	Csa_2G357210	-0.969302	3.63e-14	-1.31179	1.05e-08
Csa_2G357210.1	bZIP	100	Csa_5G601470.1	Csa_2G357210	-0.969302	3.63e-14	-2.29395	2.03e-37
Csa_2G357210.1	bZIP	100	Csa_5G601470.1	Csa_2G357210	-0.969302	3.63e-14	-2.29395	2.03e-37
Csa_2G357210.1	bZIP	100	Csa_5G601620.1	Csa_2G357210	-0.969302	3.63e-14	-3.01765	0
Csa_2G357210.1	bZIP	100	Csa_5G601620.1	Csa_2G357210	-0.969302	3.63e-14	-3.01765	0
Csa_2G357210.1	bZIP	100	Csa_5G610340.1	Csa_2G357210	-0.969302	3.63e-14	-1.50603	1.74e-08
Csa_2G357210.1	bZIP	100	Csa_5G610340.1	Csa_2G357210	-0.969302	3.63e-14	-1.50603	1.74e-08
Csa_2G357210.1	bZIP	100	Csa_5G610340.1	Csa_2G357210	-0.969302	3.63e-14	-1.50603	1.74e-08
Csa_2G357210.1	bZIP	100	Csa_6G006820.1	Csa_2G357210	-0.969302	3.63e-14	-1.69208	1.03e-25
Csa_2G357210.1	bZIP	100	Csa_6G014570.1	Csa_2G357210	-0.969302	3.63e-14	-1.99457	1.04e-264
Csa_2G357210.1	bZIP	100	Csa_6G076750.1	Csa_2G357210	-0.969302	3.63e-14	-1.44987	3.39e-08
Csa_2G357210.1	bZIP	100	Csa_6G088710.1	Csa_2G357210	-0.969302	3.63e-14	-2.91418	2.33e-09
Csa_2G357210.1	bZIP	100	Csa_6G111910.1	Csa_2G357210	-0.969302	3.63e-14	-1.80654	0.000415503
Csa_2G357210.1	bZIP	100	Csa_6G111910.1	Csa_2G357210	-0.969302	3.63e-14	-1.80654	0.000415503
Csa_2G357210.1	bZIP	100	Csa_6G289740.1	Csa_2G357210	-0.969302	3.63e-14	-1.77875	2.7e-23
Csa_2G357210.1	bZIP	100	Csa_6G405960.1	Csa_2G357210	-0.969302	3.63e-14	-1.51094	1.9e-10
Csa_2G357210.1	bZIP	100	Csa_6G405960.1	Csa_2G357210	-0.969302	3.63e-14	-1.51094	1.9e-10
Csa_2G357210.1	bZIP	100	Csa_6G488320.1	Csa_2G357210	-0.969302	3.63e-14	-1.31015	3.24e-05
Csa_2G357210.1	bZIP	100	Csa_6G497210.1	Csa_2G357210	-0.969302	3.63e-14	-1.41714	4.08e-05
Csa_2G357210.1	bZIP	100	Csa_6G497210.1	Csa_2G357210	-0.969302	3.63e-14	-1.41714	4.08e-05
Csa_2G357210.1	bZIP	100	Csa_6G500550.1	Csa_2G357210	-0.969302	3.63e-14	-1.3785	3.29e-130
Csa_2G357210.1	bZIP	100	Csa_6G501220.1	Csa_2G357210	-0.969302	3.63e-14	-2.1009	0.000172993
Csa_2G357210.1	bZIP	100	Csa_6G511670.1	Csa_2G357210	-0.969302	3.63e-14	-1.1554	3.94e-94
Csa_2G357210.1	bZIP	100	Csa_6G513670.1	Csa_2G357210	-0.969302	3.63e-14	-1.40317	0
Csa_2G357210.1	bZIP	100	Csa_6G516850.1	Csa_2G357210	-0.969302	3.63e-14	-1.69318	2.01e-22
Csa_2G357210.1	bZIP	100	Csa_6G516850.1	Csa_2G357210	-0.969302	3.63e-14	-1.69318	2.01e-22
Csa_2G357210.1	bZIP	100	Csa_7G000520.1	Csa_2G357210	-0.969302	3.63e-14	-1.05839	2.82e-131
Csa_2G357210.1	bZIP	100	Csa_7G047970.1	Csa_2G357210	-0.969302	3.63e-14	-2.57838	1e-20
Csa_2G357210.1	bZIP	100	Csa_7G190690.1	Csa_2G357210	-0.969302	3.63e-14	-2.52177	7.9e-05
Csa_2G357210.1	bZIP	100	Csa_7G237310.1	Csa_2G357210	-0.969302	3.63e-14	-1.00328	2.22e-93
Csa_2G357210.1	bZIP	100	Csa_7G237310.1	Csa_2G357210	-0.969302	3.63e-14	-1.00328	2.22e-93
Csa_2G357210.1	bZIP	100	Csa_7G237310.1	Csa_2G357210	-0.969302	3.63e-14	-1.00328	2.22e-93
Csa_2G357210.1	bZIP	100	Csa_7G307400.1	Csa_2G357210	-0.969302	3.63e-14	-1.118	1.65e-18
Csa_2G357210.1	bZIP	100	Csa_7G450630.1	Csa_2G357210	-0.969302	3.63e-14	-1.0864	1.93e-09
Csa_2G357210.1	bZIP	100	Csa_7G450630.1	Csa_2G357210	-0.969302	3.63e-14	-1.0864	1.93e-09
Csa_2G357210.1	bZIP	100	Csa_7G450630.1	Csa_2G357210	-0.969302	3.63e-14	-1.0864	1.93e-09
Csa_6G051480.2	bZIP	100	Csa_1G039960.1	Csa_6G051480.1	-0.424074	0.0326735	4.21579	0.000114957
Csa_6G051480.2	bZIP	100	Csa_1G039960.1	Csa_6G051480.1	-0.424074	0.0326735	4.21579	0.000114957
Csa_6G051480.2	bZIP	100	Csa_3G748200.1	Csa_6G051480.1	-0.424074	0.0326735	1.98186	3.4e-09
Csa_6G051480.2	bZIP	100	Csa_3G748200.1	Csa_6G051480.1	-0.424074	0.0326735	1.98186	3.4e-09
Csa_6G051480.2	bZIP	100	Csa_5G155570.1	Csa_6G051480.1	-0.424074	0.0326735	1.50734	0.000181842
Csa_6G051480.2	bZIP	100	Csa_5G571480.1	Csa_6G051480.1	-0.424074	0.0326735	1.05399	1.31e-08
Csa_6G051480.2	bZIP	100	Csa_5G571480.1	Csa_6G051480.1	-0.424074	0.0326735	1.05399	1.31e-08
Csa_6G051480.2	bZIP	100	Csa_6G198280.1	Csa_6G051480.1	-0.424074	0.0326735	1.34506	4e-11
Csa_6G051480.2	bZIP	100	Csa_6G445140.1	Csa_6G051480.1	-0.424074	0.0326735	1.00775	4.12e-36
Csa_6G051480.2	bZIP	100	Csa_6G495090.1	Csa_6G051480.1	-0.424074	0.0326735	1.41379	6.99e-08
Csa_6G051480.2	bZIP	100	Csa_6G495090.1	Csa_6G051480.1	-0.424074	0.0326735	1.41379	6.99e-08
Csa_6G051480.2	bZIP	100	Csa_7G047400.1	Csa_6G051480.1	-0.424074	0.0326735	2.39346	3.65e-16
Csa_6G051480.2	bZIP	100	Csa_7G047400.1	Csa_6G051480.1	-0.424074	0.0326735	2.39346	3.65e-16
Csa_2G357210.1	bZIP	100	Csa_1G039960.1	Csa_2G357210	-0.969302	3.63e-14	4.21579	0.000114957
Csa_2G357210.1	bZIP	100	Csa_3G748200.1	Csa_2G357210	-0.969302	3.63e-14	1.98186	3.4e-09
Csa_2G357210.1	bZIP	100	Csa_3G748200.1	Csa_2G357210	-0.969302	3.63e-14	1.98186	3.4e-09
Csa_2G357210.1	bZIP	100	Csa_3G748200.1	Csa_2G357210	-0.969302	3.63e-14	1.98186	3.4e-09
Csa_2G357210.1	bZIP	100	Csa_5G155570.1	Csa_2G357210	-0.969302	3.63e-14	1.50734	0.000181842
Csa_2G357210.1	bZIP	100	Csa_5G571480.1	Csa_2G357210	-0.969302	3.63e-14	1.05399	1.31e-08
Csa_2G357210.1	bZIP	100	Csa_5G571480.1	Csa_2G357210	-0.969302	3.63e-14	1.05399	1.31e-08
Csa_2G357210.1	bZIP	100	Csa_5G571480.1	Csa_2G357210	-0.969302	3.63e-14	1.05399	1.31e-08
Csa_2G357210.1	bZIP	100	Csa_6G198280.1	Csa_2G357210	-0.969302	3.63e-14	1.34506	4e-11
Csa_2G357210.1	bZIP	100	Csa_6G424530.1	Csa_2G357210	-0.969302	3.63e-14	1.05093	2.81e-19
Csa_2G357210.1	bZIP	100	Csa_6G445140.1	Csa_2G357210	-0.969302	3.63e-14	1.00775	4.12e-36
Csa_2G357210.1	bZIP	100	Csa_6G445140.1	Csa_2G357210	-0.969302	3.63e-14	1.00775	4.12e-36
Csa_2G357210.1	bZIP	100	Csa_6G495090.1	Csa_2G357210	-0.969302	3.63e-14	1.41379	6.99e-08
Csa_2G357210.1	bZIP	100	Csa_6G495090.1	Csa_2G357210	-0.969302	3.63e-14	1.41379	6.99e-08
Csa_2G357210.1	bZIP	100	Csa_7G047400.1	Csa_2G357210	-0.969302	3.63e-14	2.39346	3.65e-16
Csa_2G357210.1	bZIP	100	Csa_7G047400.1	Csa_2G357210	-0.969302	3.63e-14	2.39346	3.65e-16
Csa_6G051480.2	bZIP	100	Csa_1G002090.1	Csa_6G051480.1	-0.424074	0.0326735	2.19478	0.000136304
Csa_6G051480.2	bZIP	100	Csa_1G264530.1	Csa_6G051480.1	-0.424074	0.0326735	1.03537	3.8e-49
Csa_6G051480.2	bZIP	100	Csa_1G532310.1	Csa_6G051480.1	-0.424074	0.0326735	1.05558	4.48e-33
Csa_6G051480.2	bZIP	100	Csa_1G532310.1	Csa_6G051480.1	-0.424074	0.0326735	1.05558	4.48e-33
Csa_6G051480.2	bZIP	100	Csa_1G589650.1	Csa_6G051480.1	-0.424074	0.0326735	1.16797	2.02e-100
Csa_6G051480.2	bZIP	100	Csa_2G006890.1	Csa_6G051480.1	-0.424074	0.0326735	5.40101	1.9e-40
Csa_6G051480.2	bZIP	100	Csa_2G010240.1	Csa_6G051480.1	-0.424074	0.0326735	1.17994	2.85e-07
Csa_6G051480.2	bZIP	100	Csa_2G351540.1	Csa_6G051480.1	-0.424074	0.0326735	1.77763	3.98e-14
Csa_6G051480.2	bZIP	100	Csa_2G351540.1	Csa_6G051480.1	-0.424074	0.0326735	1.77763	3.98e-14
Csa_6G051480.2	bZIP	100	Csa_2G352960.1	Csa_6G051480.1	-0.424074	0.0326735	1.55508	4.21e-12
Csa_6G051480.2	bZIP	100	Csa_2G352960.1	Csa_6G051480.1	-0.424074	0.0326735	1.55508	4.21e-12
Csa_6G051480.2	bZIP	100	Csa_2G372780.1	Csa_6G051480.1	-0.424074	0.0326735	2.16571	7.48e-07
Csa_6G051480.2	bZIP	100	Csa_3G119700.1	Csa_6G051480.1	-0.424074	0.0326735	1.45199	1.65e-267
Csa_6G051480.2	bZIP	100	Csa_3G122490.1	Csa_6G051480.1	-0.424074	0.0326735	1.09544	2.71e-19
Csa_6G051480.2	bZIP	100	Csa_3G133990.1	Csa_6G051480.1	-0.424074	0.0326735	1.0247	0.000196265
Csa_6G051480.2	bZIP	100	Csa_3G149980.1	Csa_6G051480.1	-0.424074	0.0326735	1.07615	1.65e-17
Csa_6G051480.2	bZIP	100	Csa_3G150000.1	Csa_6G051480.1	-0.424074	0.0326735	1.74158	4.04e-46
Csa_6G051480.2	bZIP	100	Csa_3G731840.1	Csa_6G051480.1	-0.424074	0.0326735	1.03578	1.72e-29
Csa_6G051480.2	bZIP	100	Csa_3G778290.1	Csa_6G051480.1	-0.424074	0.0326735	1.24287	4.27e-06
Csa_6G051480.2	bZIP	100	Csa_3G778290.1	Csa_6G051480.1	-0.424074	0.0326735	1.24287	4.27e-06
Csa_6G051480.2	bZIP	100	Csa_3G849900.1	Csa_6G051480.1	-0.424074	0.0326735	1.12322	2.52e-127
Csa_6G051480.2	bZIP	100	Csa_3G889690.1	Csa_6G051480.1	-0.424074	0.0326735	1.25747	2.17e-57
Csa_6G051480.2	bZIP	100	Csa_3G889690.1	Csa_6G051480.1	-0.424074	0.0326735	1.25747	2.17e-57
Csa_6G051480.2	bZIP	100	Csa_4G010990.1	Csa_6G051480.1	-0.424074	0.0326735	1.12776	3.01e-72
Csa_6G051480.2	bZIP	100	Csa_4G293130.1	Csa_6G051480.1	-0.424074	0.0326735	1.10726	3.49e-20
Csa_6G051480.2	bZIP	100	Csa_4G311230.1	Csa_6G051480.1	-0.424074	0.0326735	1.61812	8.03e-06
Csa_6G051480.2	bZIP	100	Csa_5G174570.1	Csa_6G051480.1	-0.424074	0.0326735	2.85984	8.25e-43
Csa_6G051480.2	bZIP	100	Csa_5G174570.1	Csa_6G051480.1	-0.424074	0.0326735	2.85984	8.25e-43
Csa_6G051480.2	bZIP	100	Csa_5G517150.1	Csa_6G051480.1	-0.424074	0.0326735	2.46843	3.8e-89
Csa_6G051480.2	bZIP	100	Csa_5G576840.1	Csa_6G051480.1	-0.424074	0.0326735	1.09399	6.75e-11
Csa_6G051480.2	bZIP	100	Csa_5G622590.1	Csa_6G051480.1	-0.424074	0.0326735	1.39815	1.72e-06
Csa_6G051480.2	bZIP	100	Csa_6G327430.1	Csa_6G051480.1	-0.424074	0.0326735	1.01137	2.36e-18
Csa_6G051480.2	bZIP	100	Csa_6G492310.1	Csa_6G051480.1	-0.424074	0.0326735	1.26232	0.000343492
Csa_6G051480.2	bZIP	100	Csa_6G499150.1	Csa_6G051480.1	-0.424074	0.0326735	1.49128	4.28e-32
Csa_6G051480.2	bZIP	100	Csa_6G516960.1	Csa_6G051480.1	-0.424074	0.0326735	1.22392	1.11e-160
Csa_6G051480.2	bZIP	100	Csa_6G516960.1	Csa_6G051480.1	-0.424074	0.0326735	1.22392	1.11e-160
Csa_6G051480.2	bZIP	100	Csa_6G516960.1	Csa_6G051480.1	-0.424074	0.0326735	1.22392	1.11e-160
Csa_6G051480.2	bZIP	100	Csa_6G518030.1	Csa_6G051480.1	-0.424074	0.0326735	1.8633	0.000963372
Csa_6G051480.2	bZIP	100	Csa_6G518030.1	Csa_6G051480.1	-0.424074	0.0326735	1.8633	0.000963372
Csa_6G051480.2	bZIP	100	Csa_6G519470.1	Csa_6G051480.1	-0.424074	0.0326735	1.62888	1.34e-08
Csa_6G051480.2	bZIP	100	Csa_7G037500.1	Csa_6G051480.1	-0.424074	0.0326735	1.14506	3.8e-20
Csa_6G051480.2	bZIP	100	Csa_7G072830.1	Csa_6G051480.1	-0.424074	0.0326735	1.14999	6.42e-06
Csa_6G051480.2	bZIP	100	Csa_7G073520.1	Csa_6G051480.1	-0.424074	0.0326735	1.35983	1.37e-97
Csa_6G051480.2	bZIP	100	Csa_7G394060.1	Csa_6G051480.1	-0.424074	0.0326735	1.06414	2.79e-21
Csa_6G051480.2	bZIP	100	Csa_7G430780.1	Csa_6G051480.1	-0.424074	0.0326735	1.05443	6.79e-06
Csa_2G357210.1	bZIP	100	Csa_1G264530.1	Csa_2G357210	-0.969302	3.63e-14	1.03537	3.8e-49
Csa_2G357210.1	bZIP	100	Csa_1G532310.1	Csa_2G357210	-0.969302	3.63e-14	1.05558	4.48e-33
Csa_2G357210.1	bZIP	100	Csa_1G532310.1	Csa_2G357210	-0.969302	3.63e-14	1.05558	4.48e-33
Csa_2G357210.1	bZIP	100	Csa_1G589650.1	Csa_2G357210	-0.969302	3.63e-14	1.16797	2.02e-100
Csa_2G357210.1	bZIP	100	Csa_2G006890.1	Csa_2G357210	-0.969302	3.63e-14	5.40101	1.9e-40
Csa_2G357210.1	bZIP	100	Csa_2G010240.1	Csa_2G357210	-0.969302	3.63e-14	1.17994	2.85e-07
Csa_2G357210.1	bZIP	100	Csa_2G351540.1	Csa_2G357210	-0.969302	3.63e-14	1.77763	3.98e-14
Csa_2G357210.1	bZIP	100	Csa_2G351540.1	Csa_2G357210	-0.969302	3.63e-14	1.77763	3.98e-14
Csa_2G357210.1	bZIP	100	Csa_2G352960.1	Csa_2G357210	-0.969302	3.63e-14	1.55508	4.21e-12
Csa_2G357210.1	bZIP	100	Csa_2G352960.1	Csa_2G357210	-0.969302	3.63e-14	1.55508	4.21e-12
Csa_2G357210.1	bZIP	100	Csa_2G372780.1	Csa_2G357210	-0.969302	3.63e-14	2.16571	7.48e-07
Csa_2G357210.1	bZIP	100	Csa_2G381800.1	Csa_2G357210	-0.969302	3.63e-14	1.18237	1.12e-68
Csa_2G357210.1	bZIP	100	Csa_3G122490.1	Csa_2G357210	-0.969302	3.63e-14	1.09544	2.71e-19
Csa_2G357210.1	bZIP	100	Csa_3G133990.1	Csa_2G357210	-0.969302	3.63e-14	1.0247	0.000196265
Csa_2G357210.1	bZIP	100	Csa_3G149980.1	Csa_2G357210	-0.969302	3.63e-14	1.07615	1.65e-17
Csa_2G357210.1	bZIP	100	Csa_3G150000.1	Csa_2G357210	-0.969302	3.63e-14	1.74158	4.04e-46
Csa_2G357210.1	bZIP	100	Csa_3G731840.1	Csa_2G357210	-0.969302	3.63e-14	1.03578	1.72e-29
Csa_2G357210.1	bZIP	100	Csa_3G778290.1	Csa_2G357210	-0.969302	3.63e-14	1.24287	4.27e-06
Csa_2G357210.1	bZIP	100	Csa_3G778290.1	Csa_2G357210	-0.969302	3.63e-14	1.24287	4.27e-06
Csa_2G357210.1	bZIP	100	Csa_3G850630.1	Csa_2G357210	-0.969302	3.63e-14	1.15725	1.91e-97
Csa_2G357210.1	bZIP	100	Csa_3G889690.1	Csa_2G357210	-0.969302	3.63e-14	1.25747	2.17e-57
Csa_2G357210.1	bZIP	100	Csa_3G889690.1	Csa_2G357210	-0.969302	3.63e-14	1.25747	2.17e-57
Csa_2G357210.1	bZIP	100	Csa_4G010990.1	Csa_2G357210	-0.969302	3.63e-14	1.12776	3.01e-72
Csa_2G357210.1	bZIP	100	Csa_4G293130.1	Csa_2G357210	-0.969302	3.63e-14	1.10726	3.49e-20
Csa_2G357210.1	bZIP	100	Csa_4G311230.1	Csa_2G357210	-0.969302	3.63e-14	1.61812	8.03e-06
Csa_2G357210.1	bZIP	100	Csa_5G155510.1	Csa_2G357210	-0.969302	3.63e-14	1.57755	4.64e-47
Csa_2G357210.1	bZIP	100	Csa_5G174570.1	Csa_2G357210	-0.969302	3.63e-14	2.85984	8.25e-43
Csa_2G357210.1	bZIP	100	Csa_5G174570.1	Csa_2G357210	-0.969302	3.63e-14	2.85984	8.25e-43
Csa_2G357210.1	bZIP	100	Csa_5G517150.1	Csa_2G357210	-0.969302	3.63e-14	2.46843	3.8e-89
Csa_2G357210.1	bZIP	100	Csa_5G576840.1	Csa_2G357210	-0.969302	3.63e-14	1.09399	6.75e-11
Csa_2G357210.1	bZIP	100	Csa_5G608080.1	Csa_2G357210	-0.969302	3.63e-14	1.48349	1.41e-39
Csa_2G357210.1	bZIP	100	Csa_5G622590.1	Csa_2G357210	-0.969302	3.63e-14	1.39815	1.72e-06
Csa_2G357210.1	bZIP	100	Csa_6G327430.1	Csa_2G357210	-0.969302	3.63e-14	1.01137	2.36e-18
Csa_2G357210.1	bZIP	100	Csa_6G492310.1	Csa_2G357210	-0.969302	3.63e-14	1.26232	0.000343492
Csa_2G357210.1	bZIP	100	Csa_6G499150.1	Csa_2G357210	-0.969302	3.63e-14	1.49128	4.28e-32
Csa_2G357210.1	bZIP	100	Csa_6G516960.1	Csa_2G357210	-0.969302	3.63e-14	1.22392	1.11e-160
Csa_2G357210.1	bZIP	100	Csa_6G516960.1	Csa_2G357210	-0.969302	3.63e-14	1.22392	1.11e-160
Csa_2G357210.1	bZIP	100	Csa_6G516960.1	Csa_2G357210	-0.969302	3.63e-14	1.22392	1.11e-160
Csa_2G357210.1	bZIP	100	Csa_6G518030.1	Csa_2G357210	-0.969302	3.63e-14	1.8633	0.000963372
Csa_2G357210.1	bZIP	100	Csa_6G519470.1	Csa_2G357210	-0.969302	3.63e-14	1.62888	1.34e-08
Csa_2G357210.1	bZIP	100	Csa_7G037500.1	Csa_2G357210	-0.969302	3.63e-14	1.14506	3.8e-20
Csa_2G357210.1	bZIP	100	Csa_7G072830.1	Csa_2G357210	-0.969302	3.63e-14	1.14999	6.42e-06
Csa_2G357210.1	bZIP	100	Csa_7G073520.1	Csa_2G357210	-0.969302	3.63e-14	1.35983	1.37e-97
Csa_2G357210.1	bZIP	100	Csa_7G394060.1	Csa_2G357210	-0.969302	3.63e-14	1.06414	2.79e-21
Csa_2G357210.1	bZIP	100	Csa_7G430780.1	Csa_2G357210	-0.969302	3.63e-14	1.05443	6.79e-06
Csa_6G051480.2	bZIP	100	Csa_1G009590.1	Csa_6G051480.1	-0.424074	0.0326735	2.70057	2.72e-16
Csa_6G051480.2	bZIP	100	Csa_1G058100.1	Csa_6G051480.1	-0.424074	0.0326735	1.29901	2.71e-23
Csa_6G051480.2	bZIP	100	Csa_1G248110.1	Csa_6G051480.1	-0.424074	0.0326735	2.99393	3.01e-05
Csa_6G051480.2	bZIP	100	Csa_2G000390.1	Csa_6G051480.1	-0.424074	0.0326735	3.99994	1.41e-09
Csa_6G051480.2	bZIP	100	Csa_2G004730.1	Csa_6G051480.1	-0.424074	0.0326735	1.24642	1.26e-05
Csa_6G051480.2	bZIP	100	Csa_2G005340.1	Csa_6G051480.1	-0.424074	0.0326735	1.26382	1.39e-17
Csa_6G051480.2	bZIP	100	Csa_2G009490.1	Csa_6G051480.1	-0.424074	0.0326735	1.37833	0
Csa_6G051480.2	bZIP	100	Csa_2G248690.1	Csa_6G051480.1	-0.424074	0.0326735	2.13456	9.16e-05
Csa_6G051480.2	bZIP	100	Csa_2G248690.1	Csa_6G051480.1	-0.424074	0.0326735	2.13456	9.16e-05
Csa_6G051480.2	bZIP	100	Csa_2G248690.1	Csa_6G051480.1	-0.424074	0.0326735	2.13456	9.16e-05
Csa_6G051480.2	bZIP	100	Csa_2G308350.1	Csa_6G051480.1	-0.424074	0.0326735	1.03118	1.35e-08
Csa_6G051480.2	bZIP	100	Csa_3G129600.1	Csa_6G051480.1	-0.424074	0.0326735	1.17895	9.42e-08
Csa_6G051480.2	bZIP	100	Csa_3G129600.1	Csa_6G051480.1	-0.424074	0.0326735	1.17895	9.42e-08
Csa_6G051480.2	bZIP	100	Csa_3G739030.1	Csa_6G051480.1	-0.424074	0.0326735	3.45648	2.08e-15
Csa_6G051480.2	bZIP	100	Csa_3G808370.1	Csa_6G051480.1	-0.424074	0.0326735	1.04198	1.09e-08
Csa_6G051480.2	bZIP	100	Csa_3G808370.1	Csa_6G051480.1	-0.424074	0.0326735	1.04198	1.09e-08
Csa_6G051480.2	bZIP	100	Csa_3G808370.1	Csa_6G051480.1	-0.424074	0.0326735	1.04198	1.09e-08
Csa_6G051480.2	bZIP	100	Csa_3G808370.1	Csa_6G051480.1	-0.424074	0.0326735	1.04198	1.09e-08
Csa_6G051480.2	bZIP	100	Csa_3G894510.1	Csa_6G051480.1	-0.424074	0.0326735	1.11597	1.02e-43
Csa_6G051480.2	bZIP	100	Csa_4G293050.1	Csa_6G051480.1	-0.424074	0.0326735	1.34807	4.04e-46
Csa_6G051480.2	bZIP	100	Csa_4G293050.1	Csa_6G051480.1	-0.424074	0.0326735	1.34807	4.04e-46
Csa_6G051480.2	bZIP	100	Csa_4G293050.1	Csa_6G051480.1	-0.424074	0.0326735	1.34807	4.04e-46
Csa_6G051480.2	bZIP	100	Csa_5G139010.1	Csa_6G051480.1	-0.424074	0.0326735	1.45049	3.85e-17
Csa_6G051480.2	bZIP	100	Csa_5G154800.1	Csa_6G051480.1	-0.424074	0.0326735	1.42322	0.000608562
Csa_6G051480.2	bZIP	100	Csa_5G606710.1	Csa_6G051480.1	-0.424074	0.0326735	14.4538	2.26e-08
Csa_6G051480.2	bZIP	100	Csa_5G606840.1	Csa_6G051480.1	-0.424074	0.0326735	3.36915	3.54e-06
Csa_6G051480.2	bZIP	100	Csa_5G606840.1	Csa_6G051480.1	-0.424074	0.0326735	3.36915	3.54e-06
Csa_6G051480.2	bZIP	100	Csa_6G091930.1	Csa_6G051480.1	-0.424074	0.0326735	1.05534	2.6e-27
Csa_6G051480.2	bZIP	100	Csa_6G151640.1	Csa_6G051480.1	-0.424074	0.0326735	1.80294	9.04e-05
Csa_6G051480.2	bZIP	100	Csa_6G383520.1	Csa_6G051480.1	-0.424074	0.0326735	1.02165	3.57e-101
Csa_6G051480.2	bZIP	100	Csa_6G421630.1	Csa_6G051480.1	-0.424074	0.0326735	1.23394	4.14e-41
Csa_6G051480.2	bZIP	100	Csa_6G491710.1	Csa_6G051480.1	-0.424074	0.0326735	1.16514	3e-11
Csa_6G051480.2	bZIP	100	Csa_6G491710.1	Csa_6G051480.1	-0.424074	0.0326735	1.16514	3e-11
Csa_6G051480.2	bZIP	100	Csa_6G495120.1	Csa_6G051480.1	-0.424074	0.0326735	1.55171	2.21e-13
Csa_6G051480.2	bZIP	100	Csa_7G048060.1	Csa_6G051480.1	-0.424074	0.0326735	1.53594	3.59e-163
Csa_2G357210.1	bZIP	100	Csa_1G009590.1	Csa_2G357210	-0.969302	3.63e-14	2.70057	2.72e-16
Csa_2G357210.1	bZIP	100	Csa_1G058100.1	Csa_2G357210	-0.969302	3.63e-14	1.29901	2.71e-23
Csa_2G357210.1	bZIP	100	Csa_1G248110.1	Csa_2G357210	-0.969302	3.63e-14	2.99393	3.01e-05
Csa_2G357210.1	bZIP	100	Csa_2G000390.1	Csa_2G357210	-0.969302	3.63e-14	3.99994	1.41e-09
Csa_2G357210.1	bZIP	100	Csa_2G004730.1	Csa_2G357210	-0.969302	3.63e-14	1.24642	1.26e-05
Csa_2G357210.1	bZIP	100	Csa_2G005340.1	Csa_2G357210	-0.969302	3.63e-14	1.26382	1.39e-17
Csa_2G357210.1	bZIP	100	Csa_2G009490.1	Csa_2G357210	-0.969302	3.63e-14	1.37833	0
Csa_2G357210.1	bZIP	100	Csa_2G248690.1	Csa_2G357210	-0.969302	3.63e-14	2.13456	9.16e-05
Csa_2G357210.1	bZIP	100	Csa_2G248690.1	Csa_2G357210	-0.969302	3.63e-14	2.13456	9.16e-05
Csa_2G357210.1	bZIP	100	Csa_2G248690.1	Csa_2G357210	-0.969302	3.63e-14	2.13456	9.16e-05
Csa_2G357210.1	bZIP	100	Csa_2G248690.1	Csa_2G357210	-0.969302	3.63e-14	2.13456	9.16e-05
Csa_2G357210.1	bZIP	100	Csa_2G308350.1	Csa_2G357210	-0.969302	3.63e-14	1.03118	1.35e-08
Csa_2G357210.1	bZIP	100	Csa_3G129600.1	Csa_2G357210	-0.969302	3.63e-14	1.17895	9.42e-08
Csa_2G357210.1	bZIP	100	Csa_3G129600.1	Csa_2G357210	-0.969302	3.63e-14	1.17895	9.42e-08
Csa_2G357210.1	bZIP	100	Csa_3G739030.1	Csa_2G357210	-0.969302	3.63e-14	3.45648	2.08e-15
Csa_2G357210.1	bZIP	100	Csa_3G808370.1	Csa_2G357210	-0.969302	3.63e-14	1.04198	1.09e-08
Csa_2G357210.1	bZIP	100	Csa_3G808370.1	Csa_2G357210	-0.969302	3.63e-14	1.04198	1.09e-08
Csa_2G357210.1	bZIP	100	Csa_3G808370.1	Csa_2G357210	-0.969302	3.63e-14	1.04198	1.09e-08
Csa_2G357210.1	bZIP	100	Csa_3G808370.1	Csa_2G357210	-0.969302	3.63e-14	1.04198	1.09e-08
Csa_2G357210.1	bZIP	100	Csa_3G894510.1	Csa_2G357210	-0.969302	3.63e-14	1.11597	1.02e-43
Csa_2G357210.1	bZIP	100	Csa_4G293050.1	Csa_2G357210	-0.969302	3.63e-14	1.34807	4.04e-46
Csa_2G357210.1	bZIP	100	Csa_4G293050.1	Csa_2G357210	-0.969302	3.63e-14	1.34807	4.04e-46
Csa_2G357210.1	bZIP	100	Csa_4G293050.1	Csa_2G357210	-0.969302	3.63e-14	1.34807	4.04e-46
Csa_2G357210.1	bZIP	100	Csa_5G139010.1	Csa_2G357210	-0.969302	3.63e-14	1.45049	3.85e-17
Csa_2G357210.1	bZIP	100	Csa_5G154800.1	Csa_2G357210	-0.969302	3.63e-14	1.42322	0.000608562
Csa_2G357210.1	bZIP	100	Csa_5G606710.1	Csa_2G357210	-0.969302	3.63e-14	14.4538	2.26e-08
Csa_2G357210.1	bZIP	100	Csa_5G606840.1	Csa_2G357210	-0.969302	3.63e-14	3.36915	3.54e-06
Csa_2G357210.1	bZIP	100	Csa_5G606840.1	Csa_2G357210	-0.969302	3.63e-14	3.36915	3.54e-06
Csa_2G357210.1	bZIP	100	Csa_6G091930.1	Csa_2G357210	-0.969302	3.63e-14	1.05534	2.6e-27
Csa_2G357210.1	bZIP	100	Csa_6G151640.1	Csa_2G357210	-0.969302	3.63e-14	1.80294	9.04e-05
Csa_2G357210.1	bZIP	100	Csa_6G425740.1	Csa_2G357210	-0.969302	3.63e-14	1.79031	0.000404051
Csa_2G357210.1	bZIP	100	Csa_6G491710.1	Csa_2G357210	-0.969302	3.63e-14	1.16514	3e-11
Csa_2G357210.1	bZIP	100	Csa_6G495120.1	Csa_2G357210	-0.969302	3.63e-14	1.55171	2.21e-13
Csa_2G357210.1	bZIP	100	Csa_7G048060.1	Csa_2G357210	-0.969302	3.63e-14	1.53594	3.59e-163
Csa_7G062840.1	CAMTA	99.91	Csa_2G349630.1	Csa_7G062840.2	0.990684	3.53e-12	-1.8362	2.18e-16
Csa_7G062840.1	CAMTA	99.91	Csa_5G352090.1	Csa_7G062840.2	0.990684	3.53e-12	-1.14523	5.02e-09
Csa_7G062840.1	CAMTA	99.91	Csa_1G597730.1	Csa_7G062840.2	0.990684	3.53e-12	-1.31468	0.000258963
Csa_7G062840.1	CAMTA	99.91	Csa_2G258640.1	Csa_7G062840.2	0.990684	3.53e-12	-2.63271	3.87e-05
Csa_7G062840.1	CAMTA	99.91	Csa_3G036470.1	Csa_7G062840.2	0.990684	3.53e-12	-2.32717	3.24e-11
Csa_7G062840.1	CAMTA	99.91	Csa_3G118150.1	Csa_7G062840.2	0.990684	3.53e-12	-1.4437	1.15e-07
Csa_7G062840.1	CAMTA	99.91	Csa_3G264750.1	Csa_7G062840.2	0.990684	3.53e-12	-1.24167	9.96e-19
Csa_7G062840.1	CAMTA	99.91	Csa_3G881870.1	Csa_7G062840.2	0.990684	3.53e-12	-1.6327	1.96e-214
Csa_7G062840.1	CAMTA	99.91	Csa_4G026920.1	Csa_7G062840.2	0.990684	3.53e-12	-1.4426	3.01e-13
Csa_7G062840.1	CAMTA	99.91	Csa_4G095570.1	Csa_7G062840.2	0.990684	3.53e-12	-1.06182	3.77e-16
Csa_7G062840.1	CAMTA	99.91	Csa_4G192180.1	Csa_7G062840.2	0.990684	3.53e-12	-1.07765	2.8e-22
Csa_7G062840.1	CAMTA	99.91	Csa_4G291890.1	Csa_7G062840.2	0.990684	3.53e-12	-1.53758	2.43e-270
Csa_7G062840.1	CAMTA	99.91	Csa_4G296260.1	Csa_7G062840.2	0.990684	3.53e-12	-1.25235	8.93e-26
Csa_7G062840.1	CAMTA	99.91	Csa_4G425730.1	Csa_7G062840.2	0.990684	3.53e-12	-1.25522	8.8e-11
Csa_7G062840.1	CAMTA	99.91	Csa_5G097460.1	Csa_7G062840.2	0.990684	3.53e-12	-1.11242	1.21e-05
Csa_7G062840.1	CAMTA	99.91	Csa_5G209480.1	Csa_7G062840.2	0.990684	3.53e-12	-1.01047	3.23e-111
Csa_7G062840.1	CAMTA	99.91	Csa_5G641590.1	Csa_7G062840.2	0.990684	3.53e-12	-1.38923	3.89e-05
Csa_7G062840.1	CAMTA	99.91	Csa_6G016950.1	Csa_7G062840.2	0.990684	3.53e-12	-1.92417	1.16e-151
Csa_7G062840.1	CAMTA	99.91	Csa_6G022330.1	Csa_7G062840.2	0.990684	3.53e-12	-3.38925	0.000932464
Csa_7G062840.1	CAMTA	99.91	Csa_6G169310.1	Csa_7G062840.2	0.990684	3.53e-12	-1.45974	1.33e-50
Csa_7G062840.1	CAMTA	99.91	Csa_7G407620.1	Csa_7G062840.2	0.990684	3.53e-12	-2.65534	2.95e-51
Csa_7G062840.1	CAMTA	99.91	Csa_2G349630.1	Csa_7G062840.4	-0.414996	0.0176047	-1.8362	2.18e-16
Csa_7G062840.1	CAMTA	99.91	Csa_5G352090.1	Csa_7G062840.4	-0.414996	0.0176047	-1.14523	5.02e-09
Csa_6G309970.1	CAMTA	99.67	Csa_1G553520.1	Csa_6G309970	-0.495111	9.3e-05	-1.29798	6.83e-24
Csa_6G309970.1	CAMTA	99.67	Csa_3G176350.1	Csa_6G309970	-0.495111	9.3e-05	-2.06498	3.55e-10
Csa_6G309970.1	CAMTA	99.67	Csa_3G199590.1	Csa_6G309970	-0.495111	9.3e-05	-1.28043	2.13e-27
Csa_6G309970.1	CAMTA	99.67	Csa_3G199590.1	Csa_6G309970	-0.495111	9.3e-05	-1.28043	2.13e-27
Csa_6G309970.1	CAMTA	99.67	Csa_3G739050.1	Csa_6G309970	-0.495111	9.3e-05	-1.58188	5.68e-09
Csa_6G309970.1	CAMTA	99.67	Csa_4G627170.1	Csa_6G309970	-0.495111	9.3e-05	-1.17355	2.89e-06
Csa_6G309970.1	CAMTA	99.67	Csa_4G638420.1	Csa_6G309970	-0.495111	9.3e-05	-1.09932	1.33e-06
Csa_6G309970.1	CAMTA	99.67	Csa_5G589890.1	Csa_6G309970	-0.495111	9.3e-05	-1.24378	4.13e-31
Csa_6G309970.1	CAMTA	99.67	Csa_5G605760.1	Csa_6G309970	-0.495111	9.3e-05	-1.00734	3.87e-14
Csa_7G062840.1	CAMTA	99.91	Csa_1G597730.1	Csa_7G062840.4	-0.414996	0.0176047	-1.31468	0.000258963
Csa_7G062840.1	CAMTA	99.91	Csa_2G258640.1	Csa_7G062840.4	-0.414996	0.0176047	-2.63271	3.87e-05
Csa_7G062840.1	CAMTA	99.91	Csa_3G036470.1	Csa_7G062840.4	-0.414996	0.0176047	-2.32717	3.24e-11
Csa_7G062840.1	CAMTA	99.91	Csa_3G118150.1	Csa_7G062840.4	-0.414996	0.0176047	-1.4437	1.15e-07
Csa_7G062840.1	CAMTA	99.91	Csa_3G264750.1	Csa_7G062840.4	-0.414996	0.0176047	-1.24167	9.96e-19
Csa_7G062840.1	CAMTA	99.91	Csa_3G881870.1	Csa_7G062840.4	-0.414996	0.0176047	-1.6327	1.96e-214
Csa_7G062840.1	CAMTA	99.91	Csa_4G026920.1	Csa_7G062840.4	-0.414996	0.0176047	-1.4426	3.01e-13
Csa_7G062840.1	CAMTA	99.91	Csa_4G095570.1	Csa_7G062840.4	-0.414996	0.0176047	-1.06182	3.77e-16
Csa_7G062840.1	CAMTA	99.91	Csa_4G192180.1	Csa_7G062840.4	-0.414996	0.0176047	-1.07765	2.8e-22
Csa_7G062840.1	CAMTA	99.91	Csa_4G291890.1	Csa_7G062840.4	-0.414996	0.0176047	-1.53758	2.43e-270
Csa_7G062840.1	CAMTA	99.91	Csa_4G296260.1	Csa_7G062840.4	-0.414996	0.0176047	-1.25235	8.93e-26
Csa_7G062840.1	CAMTA	99.91	Csa_4G425730.1	Csa_7G062840.4	-0.414996	0.0176047	-1.25522	8.8e-11
Csa_7G062840.1	CAMTA	99.91	Csa_5G097460.1	Csa_7G062840.4	-0.414996	0.0176047	-1.11242	1.21e-05
Csa_7G062840.1	CAMTA	99.91	Csa_5G209480.1	Csa_7G062840.4	-0.414996	0.0176047	-1.01047	3.23e-111
Csa_7G062840.1	CAMTA	99.91	Csa_5G641590.1	Csa_7G062840.4	-0.414996	0.0176047	-1.38923	3.89e-05
Csa_7G062840.1	CAMTA	99.91	Csa_6G016950.1	Csa_7G062840.4	-0.414996	0.0176047	-1.92417	1.16e-151
Csa_7G062840.1	CAMTA	99.91	Csa_6G022330.1	Csa_7G062840.4	-0.414996	0.0176047	-3.38925	0.000932464
Csa_7G062840.1	CAMTA	99.91	Csa_6G169310.1	Csa_7G062840.4	-0.414996	0.0176047	-1.45974	1.33e-50
Csa_7G062840.1	CAMTA	99.91	Csa_7G407620.1	Csa_7G062840.4	-0.414996	0.0176047	-2.65534	2.95e-51
Csa_6G309970.1	CAMTA	99.67	Csa_1G044870.1	Csa_6G309970	-0.495111	9.3e-05	-1.05284	0.000203066
Csa_6G309970.1	CAMTA	99.67	Csa_1G269880.1	Csa_6G309970	-0.495111	9.3e-05	-1.11951	5.64e-238
Csa_6G309970.1	CAMTA	99.67	Csa_1G288020.1	Csa_6G309970	-0.495111	9.3e-05	-1.2842	5.98e-05
Csa_6G309970.1	CAMTA	99.67	Csa_1G701230.1	Csa_6G309970	-0.495111	9.3e-05	-1.08139	1.82e-09
Csa_6G309970.1	CAMTA	99.67	Csa_2G354960.1	Csa_6G309970	-0.495111	9.3e-05	-1.45379	1.86e-12
Csa_6G309970.1	CAMTA	99.67	Csa_3G135070.1	Csa_6G309970	-0.495111	9.3e-05	-1.63918	1.85e-66
Csa_6G309970.1	CAMTA	99.67	Csa_3G735030.1	Csa_6G309970	-0.495111	9.3e-05	-1.35456	4.64e-29
Csa_6G309970.1	CAMTA	99.67	Csa_4G046610.1	Csa_6G309970	-0.495111	9.3e-05	-1.37615	1.73e-35
Csa_6G309970.1	CAMTA	99.67	Csa_4G291890.1	Csa_6G309970	-0.495111	9.3e-05	-1.53758	2.43e-270
Csa_6G309970.1	CAMTA	99.67	Csa_4G332100.1	Csa_6G309970	-0.495111	9.3e-05	-1.57521	4.6e-08
Csa_6G309970.1	CAMTA	99.67	Csa_4G377710.1	Csa_6G309970	-0.495111	9.3e-05	-1.08283	8.61e-06
Csa_6G309970.1	CAMTA	99.67	Csa_4G425730.1	Csa_6G309970	-0.495111	9.3e-05	-1.25522	8.8e-11
Csa_6G309970.1	CAMTA	99.67	Csa_4G642550.1	Csa_6G309970	-0.495111	9.3e-05	-2.40211	3.91e-29
Csa_6G309970.1	CAMTA	99.67	Csa_5G097460.1	Csa_6G309970	-0.495111	9.3e-05	-1.11242	1.21e-05
Csa_6G309970.1	CAMTA	99.67	Csa_5G602220.1	Csa_6G309970	-0.495111	9.3e-05	-1.22438	1.44e-48
Csa_6G309970.1	CAMTA	99.67	Csa_5G610340.1	Csa_6G309970	-0.495111	9.3e-05	-1.50603	1.74e-08
Csa_6G309970.1	CAMTA	99.67	Csa_6G014570.1	Csa_6G309970	-0.495111	9.3e-05	-1.99457	1.04e-264
Csa_6G309970.1	CAMTA	99.67	Csa_6G014570.1	Csa_6G309970	-0.495111	9.3e-05	-1.99457	1.04e-264
Csa_6G309970.1	CAMTA	99.67	Csa_6G088160.1	Csa_6G309970	-0.495111	9.3e-05	-2.75267	6.41e-08
Csa_6G309970.1	CAMTA	99.67	Csa_6G088160.1	Csa_6G309970	-0.495111	9.3e-05	-2.75267	6.41e-08
Csa_6G309970.1	CAMTA	99.67	Csa_6G088170.1	Csa_6G309970	-0.495111	9.3e-05	-2.7253	4.45e-06
Csa_6G309970.1	CAMTA	99.67	Csa_6G088170.1	Csa_6G309970	-0.495111	9.3e-05	-2.7253	4.45e-06
Csa_6G309970.1	CAMTA	99.67	Csa_6G147540.1	Csa_6G309970	-0.495111	9.3e-05	-1.11	6.81e-06
Csa_6G309970.1	CAMTA	99.67	Csa_6G446450.1	Csa_6G309970	-0.495111	9.3e-05	-1.86588	6.46e-36
Csa_6G309970.1	CAMTA	99.67	Csa_6G499760.1	Csa_6G309970	-0.495111	9.3e-05	-1.32703	0.000855004
Csa_6G309970.1	CAMTA	99.67	Csa_6G511670.1	Csa_6G309970	-0.495111	9.3e-05	-1.1554	3.94e-94
Csa_6G309970.1	CAMTA	99.67	Csa_6G511670.1	Csa_6G309970	-0.495111	9.3e-05	-1.1554	3.94e-94
Csa_6G309970.1	CAMTA	99.67	Csa_7G407620.1	Csa_6G309970	-0.495111	9.3e-05	-2.65534	2.95e-51
Csa_7G062840.1	CAMTA	99.91	Csa_4G296260.1	Csa_7G062840.4	-0.414996	0.0176047	1.09558	2.92e-35
Csa_7G062840.1	CAMTA	99.91	Csa_7G298820.1	Csa_7G062840.4	-0.414996	0.0176047	1.42348	7.64e-85
Csa_6G309970.1	CAMTA	99.67	Csa_1G002110.1	Csa_6G309970	-0.495111	9.3e-05	1.05876	2.98e-07
Csa_6G309970.1	CAMTA	99.67	Csa_1G435790.1	Csa_6G309970	-0.495111	9.3e-05	2.46348	2.68e-16
Csa_6G309970.1	CAMTA	99.67	Csa_3G121560.1	Csa_6G309970	-0.495111	9.3e-05	2.19105	2.41e-09
Csa_6G309970.1	CAMTA	99.67	Csa_3G829160.1	Csa_6G309970	-0.495111	9.3e-05	1.04754	2.49e-11
Csa_6G309970.1	CAMTA	99.67	Csa_4G652740.1	Csa_6G309970	-0.495111	9.3e-05	1.64549	3.33e-07
Csa_6G309970.1	CAMTA	99.67	Csa_5G155570.1	Csa_6G309970	-0.495111	9.3e-05	1.50734	0.000181842
Csa_6G309970.1	CAMTA	99.67	Csa_6G425720.1	Csa_6G309970	-0.495111	9.3e-05	1.23562	2.64e-13
Csa_7G062840.1	CAMTA	99.91	Csa_1G422990.1	Csa_7G062840.4	-0.414996	0.0176047	2.16561	2.45e-148
Csa_7G062840.1	CAMTA	99.91	Csa_1G422990.1	Csa_7G062840.4	-0.414996	0.0176047	2.16561	2.45e-148
Csa_7G062840.1	CAMTA	99.91	Csa_1G467120.1	Csa_7G062840.4	-0.414996	0.0176047	1.41009	1.6e-36
Csa_7G062840.1	CAMTA	99.91	Csa_1G589720.1	Csa_7G062840.4	-0.414996	0.0176047	1.13235	2.57e-14
Csa_7G062840.1	CAMTA	99.91	Csa_2G381800.1	Csa_7G062840.4	-0.414996	0.0176047	1.18237	1.12e-68
Csa_7G062840.1	CAMTA	99.91	Csa_3G405510.1	Csa_7G062840.4	-0.414996	0.0176047	1.0389	2.26e-46
Csa_7G062840.1	CAMTA	99.91	Csa_4G001850.1	Csa_7G062840.4	-0.414996	0.0176047	1.35717	1.16e-06
Csa_7G062840.1	CAMTA	99.91	Csa_4G094000.1	Csa_7G062840.4	-0.414996	0.0176047	1.10554	6.29e-143
Csa_7G062840.1	CAMTA	99.91	Csa_4G214830.1	Csa_7G062840.4	-0.414996	0.0176047	1.82008	3.31e-223
Csa_7G062840.1	CAMTA	99.91	Csa_4G297480.1	Csa_7G062840.4	-0.414996	0.0176047	2.68792	5.8e-18
Csa_7G062840.1	CAMTA	99.91	Csa_4G642440.1	Csa_7G062840.4	-0.414996	0.0176047	3.59736	2.76e-14
Csa_7G062840.1	CAMTA	99.91	Csa_5G155510.1	Csa_7G062840.4	-0.414996	0.0176047	1.57755	4.64e-47
Csa_7G062840.1	CAMTA	99.91	Csa_6G133830.1	Csa_7G062840.4	-0.414996	0.0176047	1.14336	1.7e-36
Csa_7G062840.1	CAMTA	99.91	Csa_6G140840.1	Csa_7G062840.4	-0.414996	0.0176047	1.2422	7.75e-25
Csa_7G062840.1	CAMTA	99.91	Csa_6G486790.1	Csa_7G062840.4	-0.414996	0.0176047	1.88831	4.01e-56
Csa_7G062840.1	CAMTA	99.91	Csa_6G499090.1	Csa_7G062840.4	-0.414996	0.0176047	1.11366	3.74e-53
Csa_6G309970.1	CAMTA	99.67	Csa_1G264530.1	Csa_6G309970	-0.495111	9.3e-05	1.03537	3.8e-49
Csa_6G309970.1	CAMTA	99.67	Csa_1G265630.1	Csa_6G309970	-0.495111	9.3e-05	1.34767	1.91e-85
Csa_6G309970.1	CAMTA	99.67	Csa_1G589720.1	Csa_6G309970	-0.495111	9.3e-05	1.13235	2.57e-14
Csa_6G309970.1	CAMTA	99.67	Csa_2G030090.1	Csa_6G309970	-0.495111	9.3e-05	1.16496	3.01e-143
Csa_6G309970.1	CAMTA	99.67	Csa_2G352960.1	Csa_6G309970	-0.495111	9.3e-05	1.55508	4.21e-12
Csa_6G309970.1	CAMTA	99.67	Csa_2G369020.1	Csa_6G309970	-0.495111	9.3e-05	2.52747	8.8e-295
Csa_6G309970.1	CAMTA	99.67	Csa_3G278920.1	Csa_6G309970	-0.495111	9.3e-05	1.29274	5.21e-06
Csa_6G309970.1	CAMTA	99.67	Csa_3G278920.1	Csa_6G309970	-0.495111	9.3e-05	1.29274	5.21e-06
Csa_6G309970.1	CAMTA	99.67	Csa_3G727960.1	Csa_6G309970	-0.495111	9.3e-05	1.00242	4.3e-27
Csa_6G309970.1	CAMTA	99.67	Csa_3G889690.1	Csa_6G309970	-0.495111	9.3e-05	1.25747	2.17e-57
Csa_6G309970.1	CAMTA	99.67	Csa_4G001850.1	Csa_6G309970	-0.495111	9.3e-05	1.35717	1.16e-06
Csa_6G309970.1	CAMTA	99.67	Csa_4G214830.1	Csa_6G309970	-0.495111	9.3e-05	1.82008	3.31e-223
Csa_6G309970.1	CAMTA	99.67	Csa_4G297480.1	Csa_6G309970	-0.495111	9.3e-05	2.68792	5.8e-18
Csa_6G309970.1	CAMTA	99.67	Csa_4G361850.1	Csa_6G309970	-0.495111	9.3e-05	1.53659	1.56e-29
Csa_6G309970.1	CAMTA	99.67	Csa_4G361850.1	Csa_6G309970	-0.495111	9.3e-05	1.53659	1.56e-29
Csa_6G309970.1	CAMTA	99.67	Csa_4G507960.1	Csa_6G309970	-0.495111	9.3e-05	1.33119	3.85e-43
Csa_6G309970.1	CAMTA	99.67	Csa_5G174570.1	Csa_6G309970	-0.495111	9.3e-05	2.85984	8.25e-43
Csa_6G309970.1	CAMTA	99.67	Csa_5G174570.1	Csa_6G309970	-0.495111	9.3e-05	2.85984	8.25e-43
Csa_6G309970.1	CAMTA	99.67	Csa_5G547610.1	Csa_6G309970	-0.495111	9.3e-05	1.48032	2.92e-89
Csa_6G309970.1	CAMTA	99.67	Csa_5G576840.1	Csa_6G309970	-0.495111	9.3e-05	1.09399	6.75e-11
Csa_6G309970.1	CAMTA	99.67	Csa_5G609660.1	Csa_6G309970	-0.495111	9.3e-05	1.12329	6.67e-09
Csa_6G309970.1	CAMTA	99.67	Csa_6G358710.1	Csa_6G309970	-0.495111	9.3e-05	1.60373	3.03e-172
Csa_6G309970.1	CAMTA	99.67	Csa_6G486790.1	Csa_6G309970	-0.495111	9.3e-05	1.88831	4.01e-56
Csa_6G309970.1	CAMTA	99.67	Csa_6G511770.1	Csa_6G309970	-0.495111	9.3e-05	1.05679	1.58e-12
Csa_6G309970.1	CAMTA	99.67	Csa_7G073520.1	Csa_6G309970	-0.495111	9.3e-05	1.35983	1.37e-97
Csa_6G309970.1	CAMTA	99.67	Csa_7G451370.1	Csa_6G309970	-0.495111	9.3e-05	1.15604	5.46e-88
Csa_7G062840.1	CAMTA	99.91	Csa_2G010220.1	Csa_7G062840.4	-0.414996	0.0176047	4.11407	6.43e-06
Csa_7G062840.1	CAMTA	99.91	Csa_2G264570.1	Csa_7G062840.4	-0.414996	0.0176047	1.19618	7.26e-148
Csa_7G062840.1	CAMTA	99.91	Csa_4G293050.1	Csa_7G062840.4	-0.414996	0.0176047	1.34807	4.04e-46
Csa_7G062840.1	CAMTA	99.91	Csa_7G048060.1	Csa_7G062840.4	-0.414996	0.0176047	1.53594	3.59e-163
Csa_6G309970.1	CAMTA	99.67	Csa_1G303700.1	Csa_6G309970	-0.495111	9.3e-05	1.06305	2.51e-30
Csa_6G309970.1	CAMTA	99.67	Csa_1G479630.1	Csa_6G309970	-0.495111	9.3e-05	1.13974	0
Csa_6G309970.1	CAMTA	99.67	Csa_3G019910.1	Csa_6G309970	-0.495111	9.3e-05	1.12692	4.09e-97
Csa_6G309970.1	CAMTA	99.67	Csa_3G808370.1	Csa_6G309970	-0.495111	9.3e-05	1.04198	1.09e-08
Csa_6G309970.1	CAMTA	99.67	Csa_4G665100.1	Csa_6G309970	-0.495111	9.3e-05	1.38709	1.77e-25
Csa_6G309970.1	CAMTA	99.67	Csa_5G319910.1	Csa_6G309970	-0.495111	9.3e-05	1.07093	1.06e-05
Csa_6G309970.1	CAMTA	99.67	Csa_5G647480.1	Csa_6G309970	-0.495111	9.3e-05	1.91733	1.3e-35
Csa_6G309970.1	CAMTA	99.67	Csa_6G091930.1	Csa_6G309970	-0.495111	9.3e-05	1.05534	2.6e-27
Csa_6G309970.1	CAMTA	99.67	Csa_6G421630.1	Csa_6G309970	-0.495111	9.3e-05	1.23394	4.14e-41
Csa_6G309970.1	CAMTA	99.67	Csa_6G421630.1	Csa_6G309970	-0.495111	9.3e-05	1.23394	4.14e-41
Csa_6G309970.1	CAMTA	99.67	Csa_6G504680.1	Csa_6G309970	-0.495111	9.3e-05	3.94167	6.57e-17
Csa_6G309970.1	CAMTA	99.67	Csa_6G504680.1	Csa_6G309970	-0.495111	9.3e-05	3.94167	6.57e-17
Csa_6G309970.1	CAMTA	99.67	Csa_6G525320.1	Csa_6G309970	-0.495111	9.3e-05	1.08535	0.000108441
Csa_7G062840.1	CAMTA	99.91	Csa_4G296260.1	Csa_7G062840.2	0.990684	3.53e-12	1.09558	2.92e-35
Csa_7G062840.1	CAMTA	99.91	Csa_7G298820.1	Csa_7G062840.2	0.990684	3.53e-12	1.42348	7.64e-85
Csa_7G062840.1	CAMTA	99.91	Csa_1G422990.1	Csa_7G062840.2	0.990684	3.53e-12	2.16561	2.45e-148
Csa_7G062840.1	CAMTA	99.91	Csa_1G422990.1	Csa_7G062840.2	0.990684	3.53e-12	2.16561	2.45e-148
Csa_7G062840.1	CAMTA	99.91	Csa_1G467120.1	Csa_7G062840.2	0.990684	3.53e-12	1.41009	1.6e-36
Csa_7G062840.1	CAMTA	99.91	Csa_1G589720.1	Csa_7G062840.2	0.990684	3.53e-12	1.13235	2.57e-14
Csa_7G062840.1	CAMTA	99.91	Csa_2G381800.1	Csa_7G062840.2	0.990684	3.53e-12	1.18237	1.12e-68
Csa_7G062840.1	CAMTA	99.91	Csa_3G405510.1	Csa_7G062840.2	0.990684	3.53e-12	1.0389	2.26e-46
Csa_7G062840.1	CAMTA	99.91	Csa_4G001850.1	Csa_7G062840.2	0.990684	3.53e-12	1.35717	1.16e-06
Csa_7G062840.1	CAMTA	99.91	Csa_4G094000.1	Csa_7G062840.2	0.990684	3.53e-12	1.10554	6.29e-143
Csa_7G062840.1	CAMTA	99.91	Csa_4G214830.1	Csa_7G062840.2	0.990684	3.53e-12	1.82008	3.31e-223
Csa_7G062840.1	CAMTA	99.91	Csa_4G297480.1	Csa_7G062840.2	0.990684	3.53e-12	2.68792	5.8e-18
Csa_7G062840.1	CAMTA	99.91	Csa_4G642440.1	Csa_7G062840.2	0.990684	3.53e-12	3.59736	2.76e-14
Csa_7G062840.1	CAMTA	99.91	Csa_5G155510.1	Csa_7G062840.2	0.990684	3.53e-12	1.57755	4.64e-47
Csa_7G062840.1	CAMTA	99.91	Csa_6G133830.1	Csa_7G062840.2	0.990684	3.53e-12	1.14336	1.7e-36
Csa_7G062840.1	CAMTA	99.91	Csa_6G140840.1	Csa_7G062840.2	0.990684	3.53e-12	1.2422	7.75e-25
Csa_7G062840.1	CAMTA	99.91	Csa_6G486790.1	Csa_7G062840.2	0.990684	3.53e-12	1.88831	4.01e-56
Csa_7G062840.1	CAMTA	99.91	Csa_6G499090.1	Csa_7G062840.2	0.990684	3.53e-12	1.11366	3.74e-53
Csa_7G062840.1	CAMTA	99.91	Csa_2G010220.1	Csa_7G062840.2	0.990684	3.53e-12	4.11407	6.43e-06
Csa_7G062840.1	CAMTA	99.91	Csa_2G264570.1	Csa_7G062840.2	0.990684	3.53e-12	1.19618	7.26e-148
Csa_7G062840.1	CAMTA	99.91	Csa_4G293050.1	Csa_7G062840.2	0.990684	3.53e-12	1.34807	4.04e-46
Csa_7G062840.1	CAMTA	99.91	Csa_7G048060.1	Csa_7G062840.2	0.990684	3.53e-12	1.53594	3.59e-163
Csa_6G074030.1	HD-ZIP	100	Csa_1G063500.1	Csa_6G074030	0.362139	0.0384187	-1.03607	8.17e-05
Csa_6G074030.1	HD-ZIP	100	Csa_1G418800.1	Csa_6G074030	0.362139	0.0384187	-2.14277	4.14e-23
Csa_6G074030.1	HD-ZIP	100	Csa_1G570140.1	Csa_6G074030	0.362139	0.0384187	-1.24878	1.09e-71
Csa_6G074030.1	HD-ZIP	100	Csa_2G406070.1	Csa_6G074030	0.362139	0.0384187	-1.43192	2.46e-07
Csa_6G074030.1	HD-ZIP	100	Csa_3G199590.1	Csa_6G074030	0.362139	0.0384187	-1.28043	2.13e-27
Csa_6G074030.1	HD-ZIP	100	Csa_6G137590.1	Csa_6G074030	0.362139	0.0384187	-1.77343	5.73e-09
Csa_6G074030.1	HD-ZIP	100	Csa_6G303770.1	Csa_6G074030	0.362139	0.0384187	-1.08201	7.15e-06
Csa_6G074030.1	HD-ZIP	100	Csa_1G045900.1	Csa_6G074030	0.362139	0.0384187	-4.49171	0.000417108
Csa_6G074030.1	HD-ZIP	100	Csa_1G126030.1	Csa_6G074030	0.362139	0.0384187	-1.89268	1.01e-10
Csa_6G074030.1	HD-ZIP	100	Csa_1G532370.1	Csa_6G074030	0.362139	0.0384187	-1.9097	4.18e-09
Csa_6G074030.1	HD-ZIP	100	Csa_1G553510.1	Csa_6G074030	0.362139	0.0384187	-1.56773	2.36e-07
Csa_6G074030.1	HD-ZIP	100	Csa_1G705610.1	Csa_6G074030	0.362139	0.0384187	-1.08744	4.77e-17
Csa_6G074030.1	HD-ZIP	100	Csa_2G350270.1	Csa_6G074030	0.362139	0.0384187	-1.17418	2.4e-15
Csa_6G074030.1	HD-ZIP	100	Csa_2G369830.1	Csa_6G074030	0.362139	0.0384187	-2.24474	1.51e-17
Csa_6G074030.1	HD-ZIP	100	Csa_2G379990.1	Csa_6G074030	0.362139	0.0384187	-1.39578	7.2e-253
Csa_6G074030.1	HD-ZIP	100	Csa_3G099720.1	Csa_6G074030	0.362139	0.0384187	-1.52821	2.92e-18
Csa_6G074030.1	HD-ZIP	100	Csa_3G175080.1	Csa_6G074030	0.362139	0.0384187	-1.11865	1.08e-48
Csa_6G074030.1	HD-ZIP	100	Csa_3G732440.1	Csa_6G074030	0.362139	0.0384187	-2.55639	9.03e-06
Csa_6G074030.1	HD-ZIP	100	Csa_3G732440.1	Csa_6G074030	0.362139	0.0384187	-2.55639	9.03e-06
Csa_6G074030.1	HD-ZIP	100	Csa_3G877650.1	Csa_6G074030	0.362139	0.0384187	-2.08738	1.57e-06
Csa_6G074030.1	HD-ZIP	100	Csa_4G280660.1	Csa_6G074030	0.362139	0.0384187	-1.39392	6.13e-06
Csa_6G074030.1	HD-ZIP	100	Csa_4G664370.1	Csa_6G074030	0.362139	0.0384187	-1.10039	5.2e-174
Csa_6G074030.1	HD-ZIP	100	Csa_5G284520.1	Csa_6G074030	0.362139	0.0384187	-1.1829	5.07e-153
Csa_6G074030.1	HD-ZIP	100	Csa_5G305760.1	Csa_6G074030	0.362139	0.0384187	-1.31922	2.13e-12
Csa_6G074030.1	HD-ZIP	100	Csa_5G603290.1	Csa_6G074030	0.362139	0.0384187	-1.31888	2.49e-29
Csa_6G074030.1	HD-ZIP	100	Csa_5G610340.1	Csa_6G074030	0.362139	0.0384187	-1.50603	1.74e-08
Csa_6G074030.1	HD-ZIP	100	Csa_5G637660.1	Csa_6G074030	0.362139	0.0384187	-1.76778	1.86e-52
Csa_6G074030.1	HD-ZIP	100	Csa_6G080370.1	Csa_6G074030	0.362139	0.0384187	-2.39715	1.06e-05
Csa_6G074030.1	HD-ZIP	100	Csa_6G446450.1	Csa_6G074030	0.362139	0.0384187	-1.86588	6.46e-36
Csa_6G074030.1	HD-ZIP	100	Csa_6G517000.1	Csa_6G074030	0.362139	0.0384187	-2.25934	1.78e-10
Csa_6G074030.1	HD-ZIP	100	Csa_7G009730.1	Csa_6G074030	0.362139	0.0384187	-1.37132	5.13e-32
Csa_6G074030.1	HD-ZIP	100	Csa_1G039960.1	Csa_6G074030	0.362139	0.0384187	4.21579	0.000114957
Csa_6G074030.1	HD-ZIP	100	Csa_5G550240.1	Csa_6G074030	0.362139	0.0384187	1.0222	0.000436942
Csa_6G074030.1	HD-ZIP	100	Csa_1G002730.1	Csa_6G074030	0.362139	0.0384187	1.17752	2.1e-06
Csa_6G074030.1	HD-ZIP	100	Csa_2G408940.1	Csa_6G074030	0.362139	0.0384187	1.14488	3.46e-16
Csa_6G074030.1	HD-ZIP	100	Csa_3G078290.1	Csa_6G074030	0.362139	0.0384187	1.59877	1.66e-150
Csa_6G074030.1	HD-ZIP	100	Csa_3G133990.1	Csa_6G074030	0.362139	0.0384187	1.0247	0.000196265
Csa_6G074030.1	HD-ZIP	100	Csa_3G175690.1	Csa_6G074030	0.362139	0.0384187	1.05351	7.25e-92
Csa_6G074030.1	HD-ZIP	100	Csa_4G411390.1	Csa_6G074030	0.362139	0.0384187	1.01714	3.15e-21
Csa_6G074030.1	HD-ZIP	100	Csa_6G302190.1	Csa_6G074030	0.362139	0.0384187	2.17339	5.95e-67
Csa_6G074030.1	HD-ZIP	100	Csa_6G497340.1	Csa_6G074030	0.362139	0.0384187	1.84622	1.57e-06
Csa_6G074030.1	HD-ZIP	100	Csa_6G497340.1	Csa_6G074030	0.362139	0.0384187	1.84622	1.57e-06
Csa_6G074030.1	HD-ZIP	100	Csa_7G433370.1	Csa_6G074030	0.362139	0.0384187	1.74145	3.27e-06
Csa_6G074030.1	HD-ZIP	100	Csa_3G127170.1	Csa_6G074030	0.362139	0.0384187	1.07299	1.26e-08
Csa_6G074030.1	HD-ZIP	100	Csa_3G129500.1	Csa_6G074030	0.362139	0.0384187	1.09145	0.000361177
Csa_6G074030.1	HD-ZIP	100	Csa_3G904120.1	Csa_6G074030	0.362139	0.0384187	4.92844	8.32e-27
Csa_6G074030.1	HD-ZIP	100	Csa_4G083560.1	Csa_6G074030	0.362139	0.0384187	4.27874	0.000781572
Csa_6G074030.1	HD-ZIP	100	Csa_5G152820.1	Csa_6G074030	0.362139	0.0384187	1.59851	7.38e-14
Csa_6G074030.1	HD-ZIP	100	Csa_6G507090.1	Csa_6G074030	0.362139	0.0384187	5.4031	6.7e-30
Csa_7G431360.1	MYB	93.97	Csa_1G570140.1	Csa_7G431360	0.586386	6.6e-05	-1.24878	1.09e-71
Csa_1G682630.1	MYB	96.08	Csa_1G570140.1	Csa_1G682630	0.968676	1.65e-14	-1.24878	1.09e-71
Csa_7G431360.1	MYB	93.97	Csa_1G042160.1	Csa_7G431360	0.586386	6.6e-05	-1.75308	2.64e-49
Csa_7G431360.1	MYB	93.97	Csa_1G690370.1	Csa_7G431360	0.586386	6.6e-05	-2.13408	4.89e-27
Csa_7G431360.1	MYB	93.97	Csa_2G369840.1	Csa_7G431360	0.586386	6.6e-05	-1.14843	8.7e-26
Csa_7G431360.1	MYB	93.97	Csa_2G402640.1	Csa_7G431360	0.586386	6.6e-05	-1.6182	3.52e-06
Csa_7G431360.1	MYB	93.97	Csa_3G121730.1	Csa_7G431360	0.586386	6.6e-05	-1.30845	5.9e-29
Csa_7G431360.1	MYB	93.97	Csa_3G890020.1	Csa_7G431360	0.586386	6.6e-05	-1.05334	6.67e-26
Csa_7G431360.1	MYB	93.97	Csa_4G286400.1	Csa_7G431360	0.586386	6.6e-05	-2.05959	4.65e-23
Csa_7G431360.1	MYB	93.97	Csa_5G603290.1	Csa_7G431360	0.586386	6.6e-05	-1.31888	2.49e-29
Csa_7G431360.1	MYB	93.97	Csa_6G181520.1	Csa_7G431360	0.586386	6.6e-05	-1.59138	2.76e-09
Csa_7G431360.1	MYB	93.97	Csa_6G187400.1	Csa_7G431360	0.586386	6.6e-05	-1.98151	3.36e-05
Csa_1G682630.1	MYB	96.08	Csa_1G042160.1	Csa_1G682630	0.968676	1.65e-14	-1.75308	2.64e-49
Csa_1G682630.1	MYB	96.08	Csa_1G690370.1	Csa_1G682630	0.968676	1.65e-14	-2.13408	4.89e-27
Csa_1G682630.1	MYB	96.08	Csa_2G369840.1	Csa_1G682630	0.968676	1.65e-14	-1.14843	8.7e-26
Csa_1G682630.1	MYB	96.08	Csa_2G402640.1	Csa_1G682630	0.968676	1.65e-14	-1.6182	3.52e-06
Csa_1G682630.1	MYB	96.08	Csa_3G121730.1	Csa_1G682630	0.968676	1.65e-14	-1.30845	5.9e-29
Csa_1G682630.1	MYB	96.08	Csa_3G890020.1	Csa_1G682630	0.968676	1.65e-14	-1.05334	6.67e-26
Csa_1G682630.1	MYB	96.08	Csa_4G286400.1	Csa_1G682630	0.968676	1.65e-14	-2.05959	4.65e-23
Csa_1G682630.1	MYB	96.08	Csa_5G603290.1	Csa_1G682630	0.968676	1.65e-14	-1.31888	2.49e-29
Csa_1G682630.1	MYB	96.08	Csa_6G181520.1	Csa_1G682630	0.968676	1.65e-14	-1.59138	2.76e-09
Csa_1G682630.1	MYB	96.08	Csa_6G187400.1	Csa_1G682630	0.968676	1.65e-14	-1.98151	3.36e-05
Csa_7G431360.1	MYB	93.97	Csa_1G570140.1	Csa_7G431360.1	-1.13532	2.82e-09	-1.24878	1.09e-71
Csa_7G431360.1	MYB	93.97	Csa_1G042160.1	Csa_7G431360.1	-1.13532	2.82e-09	-1.75308	2.64e-49
Csa_7G431360.1	MYB	93.97	Csa_1G690370.1	Csa_7G431360.1	-1.13532	2.82e-09	-2.13408	4.89e-27
Csa_7G431360.1	MYB	93.97	Csa_2G369840.1	Csa_7G431360.1	-1.13532	2.82e-09	-1.14843	8.7e-26
Csa_7G431360.1	MYB	93.97	Csa_2G402640.1	Csa_7G431360.1	-1.13532	2.82e-09	-1.6182	3.52e-06
Csa_7G431360.1	MYB	93.97	Csa_3G121730.1	Csa_7G431360.1	-1.13532	2.82e-09	-1.30845	5.9e-29
Csa_7G431360.1	MYB	93.97	Csa_3G890020.1	Csa_7G431360.1	-1.13532	2.82e-09	-1.05334	6.67e-26
Csa_7G431360.1	MYB	93.97	Csa_4G286400.1	Csa_7G431360.1	-1.13532	2.82e-09	-2.05959	4.65e-23
Csa_7G431360.1	MYB	93.97	Csa_5G603290.1	Csa_7G431360.1	-1.13532	2.82e-09	-1.31888	2.49e-29
Csa_7G431360.1	MYB	93.97	Csa_6G181520.1	Csa_7G431360.1	-1.13532	2.82e-09	-1.59138	2.76e-09
Csa_7G431360.1	MYB	93.97	Csa_6G187400.1	Csa_7G431360.1	-1.13532	2.82e-09	-1.98151	3.36e-05
Csa_7G431360.1	MYB	93.97	Csa_1G532300.1	Csa_7G431360.1	-1.13532	2.82e-09	1.60573	1.25e-213
Csa_7G431360.1	MYB	93.97	Csa_2G360700.1	Csa_7G431360.1	-1.13532	2.82e-09	1.70695	5.58e-66
Csa_7G431360.1	MYB	93.97	Csa_3G172400.1	Csa_7G431360.1	-1.13532	2.82e-09	1.23251	3.41e-44
Csa_7G431360.1	MYB	93.97	Csa_3G812780.1	Csa_7G431360.1	-1.13532	2.82e-09	1.66334	1.12e-06
Csa_7G431360.1	MYB	93.97	Csa_4G645250.1	Csa_7G431360.1	-1.13532	2.82e-09	1.15791	7.19e-28
Csa_7G431360.1	MYB	93.97	Csa_6G006890.1	Csa_7G431360.1	-1.13532	2.82e-09	1.02052	1.69e-95
Csa_7G431360.1	MYB	93.97	Csa_6G239680.1	Csa_7G431360.1	-1.13532	2.82e-09	1.20249	4.81e-11
Csa_7G431360.1	MYB	93.97	Csa_6G239680.1	Csa_7G431360.1	-1.13532	2.82e-09	1.20249	4.81e-11
Csa_7G431360.1	MYB	93.97	Csa_6G500450.1	Csa_7G431360.1	-1.13532	2.82e-09	1.43216	1.22e-05
Csa_7G431360.1	MYB	93.97	Csa_2G248680.1	Csa_7G431360.1	-1.13532	2.82e-09	1.41947	4.71e-05
Csa_7G431360.1	MYB	93.97	Csa_3G881710.1	Csa_7G431360.1	-1.13532	2.82e-09	1.08206	1.44e-10
Csa_7G431360.1	MYB	93.97	Csa_5G523000.1	Csa_7G431360.1	-1.13532	2.82e-09	1.01746	2.48e-05
Csa_7G431360.1	MYB	93.97	Csa_6G526420.1	Csa_7G431360.1	-1.13532	2.82e-09	3.18297	0.000899983
Csa_7G431360.1	MYB	93.97	Csa_7G450500.1	Csa_7G431360.1	-1.13532	2.82e-09	5.3168	0
Csa_7G431360.1	MYB	93.97	Csa_1G532300.1	Csa_7G431360	0.586386	6.6e-05	1.60573	1.25e-213
Csa_7G431360.1	MYB	93.97	Csa_2G360700.1	Csa_7G431360	0.586386	6.6e-05	1.70695	5.58e-66
Csa_7G431360.1	MYB	93.97	Csa_3G172400.1	Csa_7G431360	0.586386	6.6e-05	1.23251	3.41e-44
Csa_7G431360.1	MYB	93.97	Csa_3G812780.1	Csa_7G431360	0.586386	6.6e-05	1.66334	1.12e-06
Csa_7G431360.1	MYB	93.97	Csa_4G645250.1	Csa_7G431360	0.586386	6.6e-05	1.15791	7.19e-28
Csa_7G431360.1	MYB	93.97	Csa_6G006890.1	Csa_7G431360	0.586386	6.6e-05	1.02052	1.69e-95
Csa_7G431360.1	MYB	93.97	Csa_6G239680.1	Csa_7G431360	0.586386	6.6e-05	1.20249	4.81e-11
Csa_7G431360.1	MYB	93.97	Csa_6G239680.1	Csa_7G431360	0.586386	6.6e-05	1.20249	4.81e-11
Csa_7G431360.1	MYB	93.97	Csa_6G500450.1	Csa_7G431360	0.586386	6.6e-05	1.43216	1.22e-05
Csa_1G682630.1	MYB	96.08	Csa_1G532300.1	Csa_1G682630	0.968676	1.65e-14	1.60573	1.25e-213
Csa_1G682630.1	MYB	96.08	Csa_2G360700.1	Csa_1G682630	0.968676	1.65e-14	1.70695	5.58e-66
Csa_1G682630.1	MYB	96.08	Csa_3G172400.1	Csa_1G682630	0.968676	1.65e-14	1.23251	3.41e-44
Csa_1G682630.1	MYB	96.08	Csa_3G812780.1	Csa_1G682630	0.968676	1.65e-14	1.66334	1.12e-06
Csa_1G682630.1	MYB	96.08	Csa_4G645250.1	Csa_1G682630	0.968676	1.65e-14	1.15791	7.19e-28
Csa_1G682630.1	MYB	96.08	Csa_6G006890.1	Csa_1G682630	0.968676	1.65e-14	1.02052	1.69e-95
Csa_1G682630.1	MYB	96.08	Csa_6G239680.1	Csa_1G682630	0.968676	1.65e-14	1.20249	4.81e-11
Csa_1G682630.1	MYB	96.08	Csa_6G239680.1	Csa_1G682630	0.968676	1.65e-14	1.20249	4.81e-11
Csa_1G682630.1	MYB	96.08	Csa_6G500450.1	Csa_1G682630	0.968676	1.65e-14	1.43216	1.22e-05
Csa_7G431360.1	MYB	93.97	Csa_2G248680.1	Csa_7G431360	0.586386	6.6e-05	1.41947	4.71e-05
Csa_7G431360.1	MYB	93.97	Csa_3G881710.1	Csa_7G431360	0.586386	6.6e-05	1.08206	1.44e-10
Csa_7G431360.1	MYB	93.97	Csa_5G523000.1	Csa_7G431360	0.586386	6.6e-05	1.01746	2.48e-05
Csa_7G431360.1	MYB	93.97	Csa_6G526420.1	Csa_7G431360	0.586386	6.6e-05	3.18297	0.000899983
Csa_7G431360.1	MYB	93.97	Csa_7G450500.1	Csa_7G431360	0.586386	6.6e-05	5.3168	0
Csa_1G682630.1	MYB	96.08	Csa_2G248680.1	Csa_1G682630	0.968676	1.65e-14	1.41947	4.71e-05
Csa_1G682630.1	MYB	96.08	Csa_3G881710.1	Csa_1G682630	0.968676	1.65e-14	1.08206	1.44e-10
Csa_1G682630.1	MYB	96.08	Csa_5G523000.1	Csa_1G682630	0.968676	1.65e-14	1.01746	2.48e-05
Csa_1G682630.1	MYB	96.08	Csa_6G526420.1	Csa_1G682630	0.968676	1.65e-14	3.18297	0.000899983
Csa_1G682630.1	MYB	96.08	Csa_7G450500.1	Csa_1G682630	0.968676	1.65e-14	5.3168	0
Csa_1G009680.1	TCP	100	Csa_3G854770.1	Csa_1G009680	-0.526239	8.6e-05	-1.814	0.000272553
Csa_1G009680.1	TCP	100	Csa_6G155030.1	Csa_1G009680	-0.526239	8.6e-05	-1.55475	9.51e-07
Csa_1G009680.1	TCP	100	Csa_1G231010.1	Csa_1G009680	-0.526239	8.6e-05	-1.04924	0.000450896
Csa_1G009680.1	TCP	100	Csa_1G439830.1	Csa_1G009680	-0.526239	8.6e-05	-1.28487	8.79e-05
Csa_1G009680.1	TCP	100	Csa_1G439830.1	Csa_1G009680	-0.526239	8.6e-05	-1.28487	8.79e-05
Csa_1G009680.1	TCP	100	Csa_2G118280.1	Csa_1G009680	-0.526239	8.6e-05	-1.12477	1.07e-23
Csa_1G009680.1	TCP	100	Csa_2G118280.1	Csa_1G009680	-0.526239	8.6e-05	-1.12477	1.07e-23
Csa_1G009680.1	TCP	100	Csa_2G190740.1	Csa_1G009680	-0.526239	8.6e-05	-1.48458	1.1e-28
Csa_1G009680.1	TCP	100	Csa_2G349630.1	Csa_1G009680	-0.526239	8.6e-05	-1.8362	2.18e-16
Csa_1G009680.1	TCP	100	Csa_3G199590.1	Csa_1G009680	-0.526239	8.6e-05	-1.28043	2.13e-27
Csa_1G009680.1	TCP	100	Csa_3G523580.1	Csa_1G009680	-0.526239	8.6e-05	-2.19723	1.37e-55
Csa_1G009680.1	TCP	100	Csa_3G523580.1	Csa_1G009680	-0.526239	8.6e-05	-2.19723	1.37e-55
Csa_1G009680.1	TCP	100	Csa_3G642640.1	Csa_1G009680	-0.526239	8.6e-05	-1.59989	4.49e-09
Csa_1G009680.1	TCP	100	Csa_3G646010.1	Csa_1G009680	-0.526239	8.6e-05	-1.12569	9.63e-57
Csa_1G009680.1	TCP	100	Csa_3G710230.1	Csa_1G009680	-0.526239	8.6e-05	-1.05999	4.5e-07
Csa_1G009680.1	TCP	100	Csa_3G852630.1	Csa_1G009680	-0.526239	8.6e-05	-2.00871	0.000476038
Csa_1G009680.1	TCP	100	Csa_4G011770.1	Csa_1G009680	-0.526239	8.6e-05	-1.34782	4.13e-52
Csa_1G009680.1	TCP	100	Csa_4G017150.1	Csa_1G009680	-0.526239	8.6e-05	-1.4766	1.67e-98
Csa_1G009680.1	TCP	100	Csa_4G331590.1	Csa_1G009680	-0.526239	8.6e-05	-2.65196	1.07e-68
Csa_1G009680.1	TCP	100	Csa_4G343590.1	Csa_1G009680	-0.526239	8.6e-05	-1.60493	2.51e-07
Csa_1G009680.1	TCP	100	Csa_4G436980.1	Csa_1G009680	-0.526239	8.6e-05	-1.00405	8.87e-21
Csa_1G009680.1	TCP	100	Csa_4G436980.1	Csa_1G009680	-0.526239	8.6e-05	-1.00405	8.87e-21
Csa_1G009680.1	TCP	100	Csa_4G556180.1	Csa_1G009680	-0.526239	8.6e-05	-1.91478	7.29e-33
Csa_1G009680.1	TCP	100	Csa_5G221940.1	Csa_1G009680	-0.526239	8.6e-05	-1.01082	6.05e-16
Csa_1G009680.1	TCP	100	Csa_5G352090.1	Csa_1G009680	-0.526239	8.6e-05	-1.14523	5.02e-09
Csa_1G009680.1	TCP	100	Csa_5G352090.1	Csa_1G009680	-0.526239	8.6e-05	-1.14523	5.02e-09
Csa_1G009680.1	TCP	100	Csa_5G576590.1	Csa_1G009680	-0.526239	8.6e-05	-1.24569	4.81e-61
Csa_1G009680.1	TCP	100	Csa_5G605760.1	Csa_1G009680	-0.526239	8.6e-05	-1.00734	3.87e-14
Csa_1G009680.1	TCP	100	Csa_6G038510.1	Csa_1G009680	-0.526239	8.6e-05	-2.32029	1.47e-15
Csa_1G009680.1	TCP	100	Csa_6G043490.1	Csa_1G009680	-0.526239	8.6e-05	-1.16818	2.59e-54
Csa_1G009680.1	TCP	100	Csa_6G043490.1	Csa_1G009680	-0.526239	8.6e-05	-1.16818	2.59e-54
Csa_1G009680.1	TCP	100	Csa_6G043490.1	Csa_1G009680	-0.526239	8.6e-05	-1.16818	2.59e-54
Csa_1G009680.1	TCP	100	Csa_6G046250.1	Csa_1G009680	-0.526239	8.6e-05	-1.3936	3.25e-08
Csa_1G009680.1	TCP	100	Csa_6G109710.1	Csa_1G009680	-0.526239	8.6e-05	-1.27066	2.24e-05
Csa_1G009680.1	TCP	100	Csa_6G141350.1	Csa_1G009680	-0.526239	8.6e-05	-1.79957	7.07e-24
Csa_1G009680.1	TCP	100	Csa_6G141350.1	Csa_1G009680	-0.526239	8.6e-05	-1.79957	7.07e-24
Csa_1G009680.1	TCP	100	Csa_6G513790.1	Csa_1G009680	-0.526239	8.6e-05	-1.76157	2.42e-10
Csa_1G009680.1	TCP	100	Csa_6G513790.1	Csa_1G009680	-0.526239	8.6e-05	-1.76157	2.42e-10
Csa_1G009680.1	TCP	100	Csa_6G513790.1	Csa_1G009680	-0.526239	8.6e-05	-1.76157	2.42e-10
Csa_1G009680.1	TCP	100	Csa_6G513790.1	Csa_1G009680	-0.526239	8.6e-05	-1.76157	2.42e-10
Csa_1G009680.1	TCP	100	Csa_6G513790.1	Csa_1G009680	-0.526239	8.6e-05	-1.76157	2.42e-10
Csa_1G009680.1	TCP	100	Csa_6G513790.1	Csa_1G009680	-0.526239	8.6e-05	-1.76157	2.42e-10
Csa_1G009680.1	TCP	100	Csa_7G008430.1	Csa_1G009680	-0.526239	8.6e-05	-1.4842	5.84e-09
Csa_1G009680.1	TCP	100	Csa_7G046690.1	Csa_1G009680	-0.526239	8.6e-05	-2.37974	4.34e-152
Csa_1G009680.1	TCP	100	Csa_1G002940.1	Csa_1G009680	-0.526239	8.6e-05	-1.04387	6.75e-13
Csa_1G009680.1	TCP	100	Csa_1G002940.1	Csa_1G009680	-0.526239	8.6e-05	-1.04387	6.75e-13
Csa_1G009680.1	TCP	100	Csa_1G002940.1	Csa_1G009680	-0.526239	8.6e-05	-1.04387	6.75e-13
Csa_1G009680.1	TCP	100	Csa_1G005570.1	Csa_1G009680	-0.526239	8.6e-05	-1.01528	1.17e-15
Csa_1G009680.1	TCP	100	Csa_1G005570.1	Csa_1G009680	-0.526239	8.6e-05	-1.01528	1.17e-15
Csa_1G009680.1	TCP	100	Csa_1G005650.1	Csa_1G009680	-0.526239	8.6e-05	-1.15078	1.35e-75
Csa_1G009680.1	TCP	100	Csa_1G009790.1	Csa_1G009680	-0.526239	8.6e-05	-1.0289	1.62e-65
Csa_1G009680.1	TCP	100	Csa_1G042270.1	Csa_1G009680	-0.526239	8.6e-05	-2.1779	6.31e-53
Csa_1G009680.1	TCP	100	Csa_1G042270.1	Csa_1G009680	-0.526239	8.6e-05	-2.1779	6.31e-53
Csa_1G009680.1	TCP	100	Csa_1G046040.1	Csa_1G009680	-0.526239	8.6e-05	-1.14777	1.26e-11
Csa_1G009680.1	TCP	100	Csa_1G046040.1	Csa_1G009680	-0.526239	8.6e-05	-1.14777	1.26e-11
Csa_1G009680.1	TCP	100	Csa_1G046900.1	Csa_1G009680	-0.526239	8.6e-05	-1.03035	3.22e-18
Csa_1G009680.1	TCP	100	Csa_1G050270.1	Csa_1G009680	-0.526239	8.6e-05	-1.87327	2.07e-165
Csa_1G009680.1	TCP	100	Csa_1G070580.1	Csa_1G009680	-0.526239	8.6e-05	-1.17337	1.27e-14
Csa_1G009680.1	TCP	100	Csa_1G074900.1	Csa_1G009680	-0.526239	8.6e-05	-1.0317	2.02e-05
Csa_1G009680.1	TCP	100	Csa_1G166760.1	Csa_1G009680	-0.526239	8.6e-05	-1.35545	1.58e-14
Csa_1G009680.1	TCP	100	Csa_1G168920.1	Csa_1G009680	-0.526239	8.6e-05	-1.51404	3.49e-223
Csa_1G009680.1	TCP	100	Csa_1G168920.1	Csa_1G009680	-0.526239	8.6e-05	-1.51404	3.49e-223
Csa_1G009680.1	TCP	100	Csa_1G264020.1	Csa_1G009680	-0.526239	8.6e-05	-1.2631	2.7e-72
Csa_1G009680.1	TCP	100	Csa_1G264020.1	Csa_1G009680	-0.526239	8.6e-05	-1.2631	2.7e-72
Csa_1G009680.1	TCP	100	Csa_1G288020.1	Csa_1G009680	-0.526239	8.6e-05	-1.2842	5.98e-05
Csa_1G009680.1	TCP	100	Csa_1G467720.1	Csa_1G009680	-0.526239	8.6e-05	-1.86599	2.35e-161
Csa_1G009680.1	TCP	100	Csa_1G705610.1	Csa_1G009680	-0.526239	8.6e-05	-1.08744	4.77e-17
Csa_1G009680.1	TCP	100	Csa_1G707120.1	Csa_1G009680	-0.526239	8.6e-05	-1.48176	4.28e-26
Csa_1G009680.1	TCP	100	Csa_1G707120.1	Csa_1G009680	-0.526239	8.6e-05	-1.48176	4.28e-26
Csa_1G009680.1	TCP	100	Csa_2G047790.1	Csa_1G009680	-0.526239	8.6e-05	-1.68564	1.68e-35
Csa_1G009680.1	TCP	100	Csa_2G061540.1	Csa_1G009680	-0.526239	8.6e-05	-1.72451	1.65e-129
Csa_1G009680.1	TCP	100	Csa_2G307850.1	Csa_1G009680	-0.526239	8.6e-05	-1.6931	0
Csa_1G009680.1	TCP	100	Csa_2G350270.1	Csa_1G009680	-0.526239	8.6e-05	-1.17418	2.4e-15
Csa_1G009680.1	TCP	100	Csa_2G361540.1	Csa_1G009680	-0.526239	8.6e-05	-1.85124	2.77e-16
Csa_1G009680.1	TCP	100	Csa_2G361540.1	Csa_1G009680	-0.526239	8.6e-05	-1.85124	2.77e-16
Csa_1G009680.1	TCP	100	Csa_2G382540.1	Csa_1G009680	-0.526239	8.6e-05	-2.5956	0.000109204
Csa_1G009680.1	TCP	100	Csa_2G382540.1	Csa_1G009680	-0.526239	8.6e-05	-2.5956	0.000109204
Csa_1G009680.1	TCP	100	Csa_2G382680.1	Csa_1G009680	-0.526239	8.6e-05	-1.06912	1.71e-33
Csa_1G009680.1	TCP	100	Csa_2G437050.1	Csa_1G009680	-0.526239	8.6e-05	-1.09195	2.68e-07
Csa_1G009680.1	TCP	100	Csa_3G008330.1	Csa_1G009680	-0.526239	8.6e-05	-1.33428	4.86e-11
Csa_1G009680.1	TCP	100	Csa_3G036470.1	Csa_1G009680	-0.526239	8.6e-05	-2.32717	3.24e-11
Csa_1G009680.1	TCP	100	Csa_3G110010.1	Csa_1G009680	-0.526239	8.6e-05	-2.46344	6.87e-05
Csa_1G009680.1	TCP	100	Csa_3G118730.1	Csa_1G009680	-0.526239	8.6e-05	-1.23684	7.63e-24
Csa_1G009680.1	TCP	100	Csa_3G125540.1	Csa_1G009680	-0.526239	8.6e-05	-1.09477	1.93e-12
Csa_1G009680.1	TCP	100	Csa_3G135070.1	Csa_1G009680	-0.526239	8.6e-05	-1.63918	1.85e-66
Csa_1G009680.1	TCP	100	Csa_3G151490.1	Csa_1G009680	-0.526239	8.6e-05	-1.1503	2.53e-18
Csa_1G009680.1	TCP	100	Csa_3G151490.1	Csa_1G009680	-0.526239	8.6e-05	-1.1503	2.53e-18
Csa_1G009680.1	TCP	100	Csa_3G164460.1	Csa_1G009680	-0.526239	8.6e-05	-2.70761	1.54e-07
Csa_1G009680.1	TCP	100	Csa_3G165090.1	Csa_1G009680	-0.526239	8.6e-05	-1.14527	1.3e-20
Csa_1G009680.1	TCP	100	Csa_3G165090.1	Csa_1G009680	-0.526239	8.6e-05	-1.14527	1.3e-20
Csa_1G009680.1	TCP	100	Csa_3G418790.1	Csa_1G009680	-0.526239	8.6e-05	-1.4216	7.2e-05
Csa_1G009680.1	TCP	100	Csa_3G457670.1	Csa_1G009680	-0.526239	8.6e-05	-3.13619	1.4e-05
Csa_1G009680.1	TCP	100	Csa_3G457670.1	Csa_1G009680	-0.526239	8.6e-05	-3.13619	1.4e-05
Csa_1G009680.1	TCP	100	Csa_3G457670.1	Csa_1G009680	-0.526239	8.6e-05	-3.13619	1.4e-05
Csa_1G009680.1	TCP	100	Csa_3G610800.1	Csa_1G009680	-0.526239	8.6e-05	-1.07565	9.95e-21
Csa_1G009680.1	TCP	100	Csa_3G633290.1	Csa_1G009680	-0.526239	8.6e-05	-2.06812	4.05e-160
Csa_1G009680.1	TCP	100	Csa_3G684690.1	Csa_1G009680	-0.526239	8.6e-05	-2.24443	2.03e-79
Csa_1G009680.1	TCP	100	Csa_3G684690.1	Csa_1G009680	-0.526239	8.6e-05	-2.24443	2.03e-79
Csa_1G009680.1	TCP	100	Csa_3G710850.1	Csa_1G009680	-0.526239	8.6e-05	-1.23452	4.68e-08
Csa_1G009680.1	TCP	100	Csa_3G710850.1	Csa_1G009680	-0.526239	8.6e-05	-1.23452	4.68e-08
Csa_1G009680.1	TCP	100	Csa_3G750890.1	Csa_1G009680	-0.526239	8.6e-05	-1.84817	7.92e-33
Csa_1G009680.1	TCP	100	Csa_3G818270.1	Csa_1G009680	-0.526239	8.6e-05	-1.45481	0.00011571
Csa_1G009680.1	TCP	100	Csa_3G844860.1	Csa_1G009680	-0.526239	8.6e-05	-2.15677	0
Csa_1G009680.1	TCP	100	Csa_3G846010.1	Csa_1G009680	-0.526239	8.6e-05	-1.8728	0.000883499
Csa_1G009680.1	TCP	100	Csa_3G853140.1	Csa_1G009680	-0.526239	8.6e-05	-1.00062	4.64e-18
Csa_1G009680.1	TCP	100	Csa_3G853140.1	Csa_1G009680	-0.526239	8.6e-05	-1.00062	4.64e-18
Csa_1G009680.1	TCP	100	Csa_3G855430.1	Csa_1G009680	-0.526239	8.6e-05	-1.15238	1.83e-11
Csa_1G009680.1	TCP	100	Csa_3G889170.1	Csa_1G009680	-0.526239	8.6e-05	-1.62889	1.61e-19
Csa_1G009680.1	TCP	100	Csa_3G889170.1	Csa_1G009680	-0.526239	8.6e-05	-1.62889	1.61e-19
Csa_1G009680.1	TCP	100	Csa_3G895680.1	Csa_1G009680	-0.526239	8.6e-05	-13.5693	0.000205265
Csa_1G009680.1	TCP	100	Csa_3G910700.1	Csa_1G009680	-0.526239	8.6e-05	-1.2891	8.07e-10
Csa_1G009680.1	TCP	100	Csa_4G006490.1	Csa_1G009680	-0.526239	8.6e-05	-1.30922	1.09e-11
Csa_1G009680.1	TCP	100	Csa_4G188990.1	Csa_1G009680	-0.526239	8.6e-05	-2.38417	1.25e-08
Csa_1G009680.1	TCP	100	Csa_4G188990.1	Csa_1G009680	-0.526239	8.6e-05	-2.38417	1.25e-08
Csa_1G009680.1	TCP	100	Csa_4G332100.1	Csa_1G009680	-0.526239	8.6e-05	-1.57521	4.6e-08
Csa_1G009680.1	TCP	100	Csa_4G332100.1	Csa_1G009680	-0.526239	8.6e-05	-1.57521	4.6e-08
Csa_1G009680.1	TCP	100	Csa_4G332100.1	Csa_1G009680	-0.526239	8.6e-05	-1.57521	4.6e-08
Csa_1G009680.1	TCP	100	Csa_4G371070.1	Csa_1G009680	-0.526239	8.6e-05	-1.12545	1.2e-15
Csa_1G009680.1	TCP	100	Csa_4G628890.1	Csa_1G009680	-0.526239	8.6e-05	-2.04107	8.21e-17
Csa_1G009680.1	TCP	100	Csa_4G645920.1	Csa_1G009680	-0.526239	8.6e-05	-1.1979	0.000256627
Csa_1G009680.1	TCP	100	Csa_4G645920.1	Csa_1G009680	-0.526239	8.6e-05	-1.1979	0.000256627
Csa_1G009680.1	TCP	100	Csa_4G645920.1	Csa_1G009680	-0.526239	8.6e-05	-1.1979	0.000256627
Csa_1G009680.1	TCP	100	Csa_4G645980.1	Csa_1G009680	-0.526239	8.6e-05	-1.29184	3.74e-19
Csa_1G009680.1	TCP	100	Csa_4G645980.1	Csa_1G009680	-0.526239	8.6e-05	-1.29184	3.74e-19
Csa_1G009680.1	TCP	100	Csa_4G658590.1	Csa_1G009680	-0.526239	8.6e-05	-1.03559	0
Csa_1G009680.1	TCP	100	Csa_5G156220.1	Csa_1G009680	-0.526239	8.6e-05	-4.62797	8.29e-17
Csa_1G009680.1	TCP	100	Csa_5G196580.1	Csa_1G009680	-0.526239	8.6e-05	-1.6426	6.12e-11
Csa_1G009680.1	TCP	100	Csa_5G423880.1	Csa_1G009680	-0.526239	8.6e-05	-1.60134	1.45e-06
Csa_1G009680.1	TCP	100	Csa_5G488810.1	Csa_1G009680	-0.526239	8.6e-05	-1.26222	6.56e-24
Csa_1G009680.1	TCP	100	Csa_5G569350.1	Csa_1G009680	-0.526239	8.6e-05	-1.18715	4.03e-34
Csa_1G009680.1	TCP	100	Csa_5G602220.1	Csa_1G009680	-0.526239	8.6e-05	-1.22438	1.44e-48
Csa_1G009680.1	TCP	100	Csa_6G014570.1	Csa_1G009680	-0.526239	8.6e-05	-1.99457	1.04e-264
Csa_1G009680.1	TCP	100	Csa_6G014570.1	Csa_1G009680	-0.526239	8.6e-05	-1.99457	1.04e-264
Csa_1G009680.1	TCP	100	Csa_6G042370.1	Csa_1G009680	-0.526239	8.6e-05	-1.40396	5.03e-119
Csa_1G009680.1	TCP	100	Csa_6G078510.1	Csa_1G009680	-0.526239	8.6e-05	-1.56952	0.00041351
Csa_1G009680.1	TCP	100	Csa_6G087690.1	Csa_1G009680	-0.526239	8.6e-05	-1.03003	0.000954459
Csa_1G009680.1	TCP	100	Csa_6G092550.1	Csa_1G009680	-0.526239	8.6e-05	-1.65991	1.22e-10
Csa_1G009680.1	TCP	100	Csa_6G117200.1	Csa_1G009680	-0.526239	8.6e-05	-1.61428	6.09e-41
Csa_1G009680.1	TCP	100	Csa_6G117200.1	Csa_1G009680	-0.526239	8.6e-05	-1.61428	6.09e-41
Csa_1G009680.1	TCP	100	Csa_6G188110.1	Csa_1G009680	-0.526239	8.6e-05	-1.88433	1.85e-45
Csa_1G009680.1	TCP	100	Csa_6G188110.1	Csa_1G009680	-0.526239	8.6e-05	-1.88433	1.85e-45
Csa_1G009680.1	TCP	100	Csa_6G190250.1	Csa_1G009680	-0.526239	8.6e-05	-1.09184	1.23e-13
Csa_1G009680.1	TCP	100	Csa_6G190250.1	Csa_1G009680	-0.526239	8.6e-05	-1.09184	1.23e-13
Csa_1G009680.1	TCP	100	Csa_6G338090.1	Csa_1G009680	-0.526239	8.6e-05	-1.49546	4.13e-10
Csa_1G009680.1	TCP	100	Csa_6G338090.1	Csa_1G009680	-0.526239	8.6e-05	-1.49546	4.13e-10
Csa_1G009680.1	TCP	100	Csa_6G405960.1	Csa_1G009680	-0.526239	8.6e-05	-1.51094	1.9e-10
Csa_1G009680.1	TCP	100	Csa_6G439970.1	Csa_1G009680	-0.526239	8.6e-05	-2.23167	1.33e-23
Csa_1G009680.1	TCP	100	Csa_6G454420.1	Csa_1G009680	-0.526239	8.6e-05	-1.44944	1.75e-07
Csa_1G009680.1	TCP	100	Csa_6G454420.1	Csa_1G009680	-0.526239	8.6e-05	-1.44944	1.75e-07
Csa_1G009680.1	TCP	100	Csa_6G484010.1	Csa_1G009680	-0.526239	8.6e-05	-1.65969	8.9e-40
Csa_1G009680.1	TCP	100	Csa_6G517150.1	Csa_1G009680	-0.526239	8.6e-05	-2.33222	1.78e-05
Csa_1G009680.1	TCP	100	Csa_6G517410.1	Csa_1G009680	-0.526239	8.6e-05	-1.75699	7.01e-13
Csa_1G009680.1	TCP	100	Csa_6G519500.1	Csa_1G009680	-0.526239	8.6e-05	-1.81105	2.65e-50
Csa_1G009680.1	TCP	100	Csa_6G520340.1	Csa_1G009680	-0.526239	8.6e-05	-1.03032	6.61e-22
Csa_1G009680.1	TCP	100	Csa_7G000520.1	Csa_1G009680	-0.526239	8.6e-05	-1.05839	2.82e-131
Csa_1G009680.1	TCP	100	Csa_7G033390.1	Csa_1G009680	-0.526239	8.6e-05	-1.13688	7.26e-13
Csa_1G009680.1	TCP	100	Csa_7G049230.1	Csa_1G009680	-0.526239	8.6e-05	-1.57437	3.43e-111
Csa_1G009680.1	TCP	100	Csa_7G049230.1	Csa_1G009680	-0.526239	8.6e-05	-1.57437	3.43e-111
Csa_1G009680.1	TCP	100	Csa_7G058650.1	Csa_1G009680	-0.526239	8.6e-05	-1.76686	2.62e-40
Csa_1G009680.1	TCP	100	Csa_7G237310.1	Csa_1G009680	-0.526239	8.6e-05	-1.00328	2.22e-93
Csa_1G009680.1	TCP	100	Csa_7G431970.1	Csa_1G009680	-0.526239	8.6e-05	-1.56354	1.11e-18
Csa_1G009680.1	TCP	100	Csa_1G435790.1	Csa_1G009680	-0.526239	8.6e-05	2.46348	2.68e-16
Csa_1G009680.1	TCP	100	Csa_3G779010.1	Csa_1G009680	-0.526239	8.6e-05	1.39943	1.1e-124
Csa_1G009680.1	TCP	100	Csa_3G779010.1	Csa_1G009680	-0.526239	8.6e-05	1.39943	1.1e-124
Csa_1G009680.1	TCP	100	Csa_5G550240.1	Csa_1G009680	-0.526239	8.6e-05	1.0222	0.000436942
Csa_1G009680.1	TCP	100	Csa_5G550240.1	Csa_1G009680	-0.526239	8.6e-05	1.0222	0.000436942
Csa_1G009680.1	TCP	100	Csa_6G338090.1	Csa_1G009680	-0.526239	8.6e-05	1.16518	6.15e-15
Csa_1G009680.1	TCP	100	Csa_6G338090.1	Csa_1G009680	-0.526239	8.6e-05	1.16518	6.15e-15
Csa_1G009680.1	TCP	100	Csa_1G009600.1	Csa_1G009680	-0.526239	8.6e-05	1.59216	4.13e-182
Csa_1G009680.1	TCP	100	Csa_1G038330.1	Csa_1G009680	-0.526239	8.6e-05	1.28604	1.62e-55
Csa_1G009680.1	TCP	100	Csa_1G294030.1	Csa_1G009680	-0.526239	8.6e-05	1.19231	0.000133999
Csa_1G009680.1	TCP	100	Csa_1G294030.1	Csa_1G009680	-0.526239	8.6e-05	1.19231	0.000133999
Csa_1G009680.1	TCP	100	Csa_1G422470.1	Csa_1G009680	-0.526239	8.6e-05	1.79186	4.76e-80
Csa_1G009680.1	TCP	100	Csa_1G534750.1	Csa_1G009680	-0.526239	8.6e-05	1.39945	2.62e-208
Csa_1G009680.1	TCP	100	Csa_2G234570.1	Csa_1G009680	-0.526239	8.6e-05	1.24498	9.79e-45
Csa_1G009680.1	TCP	100	Csa_2G234570.1	Csa_1G009680	-0.526239	8.6e-05	1.24498	9.79e-45
Csa_1G009680.1	TCP	100	Csa_2G351800.1	Csa_1G009680	-0.526239	8.6e-05	1.16146	1.14e-135
Csa_1G009680.1	TCP	100	Csa_3G073920.1	Csa_1G009680	-0.526239	8.6e-05	1.20747	7.86e-21
Csa_1G009680.1	TCP	100	Csa_3G076020.1	Csa_1G009680	-0.526239	8.6e-05	1.76905	1.53e-123
Csa_1G009680.1	TCP	100	Csa_3G076020.1	Csa_1G009680	-0.526239	8.6e-05	1.76905	1.53e-123
Csa_1G009680.1	TCP	100	Csa_3G278920.1	Csa_1G009680	-0.526239	8.6e-05	1.29274	5.21e-06
Csa_1G009680.1	TCP	100	Csa_3G278920.1	Csa_1G009680	-0.526239	8.6e-05	1.29274	5.21e-06
Csa_1G009680.1	TCP	100	Csa_3G278920.1	Csa_1G009680	-0.526239	8.6e-05	1.29274	5.21e-06
Csa_1G009680.1	TCP	100	Csa_3G732510.1	Csa_1G009680	-0.526239	8.6e-05	1.6494	1.74e-06
Csa_1G009680.1	TCP	100	Csa_3G743410.1	Csa_1G009680	-0.526239	8.6e-05	2.60656	0.00016031
Csa_1G009680.1	TCP	100	Csa_3G750350.1	Csa_1G009680	-0.526239	8.6e-05	1.2484	7.26e-18
Csa_1G009680.1	TCP	100	Csa_3G750350.1	Csa_1G009680	-0.526239	8.6e-05	1.2484	7.26e-18
Csa_1G009680.1	TCP	100	Csa_3G750350.1	Csa_1G009680	-0.526239	8.6e-05	1.2484	7.26e-18
Csa_1G009680.1	TCP	100	Csa_3G750350.1	Csa_1G009680	-0.526239	8.6e-05	1.2484	7.26e-18
Csa_1G009680.1	TCP	100	Csa_3G780530.1	Csa_1G009680	-0.526239	8.6e-05	1.4378	2.76e-06
Csa_1G009680.1	TCP	100	Csa_3G845500.1	Csa_1G009680	-0.526239	8.6e-05	1.65415	7.46e-197
Csa_1G009680.1	TCP	100	Csa_5G262260.1	Csa_1G009680	-0.526239	8.6e-05	1.62046	2.26e-09
Csa_1G009680.1	TCP	100	Csa_5G262260.1	Csa_1G009680	-0.526239	8.6e-05	1.62046	2.26e-09
Csa_1G009680.1	TCP	100	Csa_5G418770.1	Csa_1G009680	-0.526239	8.6e-05	1.26432	7.57e-15
Csa_1G009680.1	TCP	100	Csa_5G418770.1	Csa_1G009680	-0.526239	8.6e-05	1.26432	7.57e-15
Csa_1G009680.1	TCP	100	Csa_5G605070.1	Csa_1G009680	-0.526239	8.6e-05	1.51021	8.56e-05
Csa_1G009680.1	TCP	100	Csa_6G239680.1	Csa_1G009680	-0.526239	8.6e-05	1.20249	4.81e-11
Csa_1G009680.1	TCP	100	Csa_6G358710.1	Csa_1G009680	-0.526239	8.6e-05	1.60373	3.03e-172
Csa_1G009680.1	TCP	100	Csa_6G423360.1	Csa_1G009680	-0.526239	8.6e-05	2.34858	0.000261612
Csa_1G009680.1	TCP	100	Csa_6G423400.1	Csa_1G009680	-0.526239	8.6e-05	2.82521	1.89e-15
Csa_1G009680.1	TCP	100	Csa_6G486960.1	Csa_1G009680	-0.526239	8.6e-05	1.23677	5.85e-111
Csa_1G009680.1	TCP	100	Csa_6G492310.1	Csa_1G009680	-0.526239	8.6e-05	1.26232	0.000343492
Csa_1G009680.1	TCP	100	Csa_6G493850.1	Csa_1G009680	-0.526239	8.6e-05	1.056	2.7e-33
Csa_1G009680.1	TCP	100	Csa_6G493850.1	Csa_1G009680	-0.526239	8.6e-05	1.056	2.7e-33
Csa_1G009680.1	TCP	100	Csa_6G500450.1	Csa_1G009680	-0.526239	8.6e-05	1.43216	1.22e-05
Csa_1G009680.1	TCP	100	Csa_6G516960.1	Csa_1G009680	-0.526239	8.6e-05	1.22392	1.11e-160
Csa_1G009680.1	TCP	100	Csa_6G516960.1	Csa_1G009680	-0.526239	8.6e-05	1.22392	1.11e-160
Csa_1G009680.1	TCP	100	Csa_6G519470.1	Csa_1G009680	-0.526239	8.6e-05	1.62888	1.34e-08
Csa_1G009680.1	TCP	100	Csa_6G524660.1	Csa_1G009680	-0.526239	8.6e-05	1.0994	3.21e-43
Csa_1G009680.1	TCP	100	Csa_7G047240.1	Csa_1G009680	-0.526239	8.6e-05	1.2122	1.52e-06
Csa_1G009680.1	TCP	100	Csa_7G047240.1	Csa_1G009680	-0.526239	8.6e-05	1.2122	1.52e-06
Csa_1G009680.1	TCP	100	Csa_7G061710.1	Csa_1G009680	-0.526239	8.6e-05	1.19024	9.92e-155
Csa_1G009680.1	TCP	100	Csa_7G061710.1	Csa_1G009680	-0.526239	8.6e-05	1.19024	9.92e-155
Csa_1G009680.1	TCP	100	Csa_7G073520.1	Csa_1G009680	-0.526239	8.6e-05	1.35983	1.37e-97
Csa_1G009680.1	TCP	100	Csa_7G394060.1	Csa_1G009680	-0.526239	8.6e-05	1.06414	2.79e-21
Csa_1G009680.1	TCP	100	Csa_7G432510.1	Csa_1G009680	-0.526239	8.6e-05	4.61623	0.000477577
Csa_1G009680.1	TCP	100	Csa_7G451370.1	Csa_1G009680	-0.526239	8.6e-05	1.15604	5.46e-88
Csa_1G009680.1	TCP	100	Csa_1G002760.1	Csa_1G009680	-0.526239	8.6e-05	1.58979	0.000729671
Csa_1G009680.1	TCP	100	Csa_1G039100.1	Csa_1G009680	-0.526239	8.6e-05	1.00287	2.99e-07
Csa_1G009680.1	TCP	100	Csa_1G042610.1	Csa_1G009680	-0.526239	8.6e-05	1.50398	6.17e-18
Csa_1G009680.1	TCP	100	Csa_1G196260.1	Csa_1G009680	-0.526239	8.6e-05	2.27812	6.32e-07
Csa_1G009680.1	TCP	100	Csa_1G294050.1	Csa_1G009680	-0.526239	8.6e-05	1.56807	1.95e-05
Csa_1G009680.1	TCP	100	Csa_1G294050.1	Csa_1G009680	-0.526239	8.6e-05	1.56807	1.95e-05
Csa_1G009680.1	TCP	100	Csa_2G072990.1	Csa_1G009680	-0.526239	8.6e-05	1.0523	8.67e-16
Csa_1G009680.1	TCP	100	Csa_2G074230.1	Csa_1G009680	-0.526239	8.6e-05	3.00854	4.14e-78
Csa_1G009680.1	TCP	100	Csa_2G370580.1	Csa_1G009680	-0.526239	8.6e-05	1.15908	1.01e-22
Csa_1G009680.1	TCP	100	Csa_2G370580.1	Csa_1G009680	-0.526239	8.6e-05	1.15908	1.01e-22
Csa_1G009680.1	TCP	100	Csa_2G379360.1	Csa_1G009680	-0.526239	8.6e-05	1.61134	1.09e-15
Csa_1G009680.1	TCP	100	Csa_3G732520.1	Csa_1G009680	-0.526239	8.6e-05	1.03542	2.41e-21
Csa_1G009680.1	TCP	100	Csa_3G732520.1	Csa_1G009680	-0.526239	8.6e-05	1.03542	2.41e-21
Csa_1G009680.1	TCP	100	Csa_3G739030.1	Csa_1G009680	-0.526239	8.6e-05	3.45648	2.08e-15
Csa_1G009680.1	TCP	100	Csa_3G778430.1	Csa_1G009680	-0.526239	8.6e-05	1.77568	2.66e-09
Csa_1G009680.1	TCP	100	Csa_3G791510.1	Csa_1G009680	-0.526239	8.6e-05	1.11586	3.66e-72
Csa_1G009680.1	TCP	100	Csa_3G791510.1	Csa_1G009680	-0.526239	8.6e-05	1.11586	3.66e-72
Csa_1G009680.1	TCP	100	Csa_4G165910.1	Csa_1G009680	-0.526239	8.6e-05	4.13921	1.56e-10
Csa_1G009680.1	TCP	100	Csa_4G193250.1	Csa_1G009680	-0.526239	8.6e-05	2.42444	3.78e-47
Csa_1G009680.1	TCP	100	Csa_4G193250.1	Csa_1G009680	-0.526239	8.6e-05	2.42444	3.78e-47
Csa_1G009680.1	TCP	100	Csa_4G410830.1	Csa_1G009680	-0.526239	8.6e-05	1.10223	4.09e-49
Csa_1G009680.1	TCP	100	Csa_4G664290.1	Csa_1G009680	-0.526239	8.6e-05	1.33832	1.03e-08
Csa_1G009680.1	TCP	100	Csa_4G665090.1	Csa_1G009680	-0.526239	8.6e-05	1.2183	2.9e-35
Csa_1G009680.1	TCP	100	Csa_5G608140.1	Csa_1G009680	-0.526239	8.6e-05	1.63788	0.000375622
Csa_1G009680.1	TCP	100	Csa_5G647540.1	Csa_1G009680	-0.526239	8.6e-05	1.1315	1e-105
Csa_1G009680.1	TCP	100	Csa_5G647540.1	Csa_1G009680	-0.526239	8.6e-05	1.1315	1e-105
Csa_1G009680.1	TCP	100	Csa_6G008840.1	Csa_1G009680	-0.526239	8.6e-05	1.25344	0.000158574
Csa_1G009680.1	TCP	100	Csa_6G058200.1	Csa_1G009680	-0.526239	8.6e-05	1.27342	1.55e-12
Csa_1G009680.1	TCP	100	Csa_6G091930.1	Csa_1G009680	-0.526239	8.6e-05	1.05534	2.6e-27
Csa_1G009680.1	TCP	100	Csa_6G421630.1	Csa_1G009680	-0.526239	8.6e-05	1.23394	4.14e-41
Csa_1G009680.1	TCP	100	Csa_6G497070.1	Csa_1G009680	-0.526239	8.6e-05	2.9055	1.27e-47
Csa_1G009680.1	TCP	100	Csa_7G048060.1	Csa_1G009680	-0.526239	8.6e-05	1.53594	3.59e-163
Csa_1G009680.1	TCP	100	Csa_7G450500.1	Csa_1G009680	-0.526239	8.6e-05	5.3168	0
Csa_1G009680.1	TCP	100	Csa_UNG030420.1	Csa_1G009680	-0.526239	8.6e-05	1.56696	1.16e-08
Csa_5G637800.1	WRKY	100	Csa_2G359970.1	Csa_5G6378000.1_WRKY37	0.659037	0.0104113	-1.09675	1.88e-07
Csa_5G637800.1	WRKY	100	Csa_1G022530.1	Csa_5G6378000.1_WRKY37	0.659037	0.0104113	-1.2135	2.57e-37
Csa_5G637800.1	WRKY	100	Csa_1G085370.1	Csa_5G6378000.1_WRKY37	0.659037	0.0104113	-1.43335	1.05e-05
Csa_5G637800.1	WRKY	100	Csa_2G047810.1	Csa_5G6378000.1_WRKY37	0.659037	0.0104113	-4.36106	1.5e-20
Csa_5G637800.1	WRKY	100	Csa_3G133180.1	Csa_5G6378000.1_WRKY37	0.659037	0.0104113	-1.01172	1.48e-24
Csa_5G637800.1	WRKY	100	Csa_4G038790.1	Csa_5G6378000.1_WRKY37	0.659037	0.0104113	-1.05488	0.000107266
Csa_5G637800.1	WRKY	100	Csa_5G171710.1	Csa_5G6378000.1_WRKY37	0.659037	0.0104113	-1.23081	6.52e-17
Csa_5G637800.1	WRKY	100	Csa_5G182120.1	Csa_5G6378000.1_WRKY37	0.659037	0.0104113	-1.92484	2.81e-05
Csa_5G637800.1	WRKY	100	Csa_6G492230.1	Csa_5G6378000.1_WRKY37	0.659037	0.0104113	-1.92687	1.3e-108
Csa_5G637800.1	WRKY	100	Csa_1G003510.1	Csa_5G6378000.1_WRKY37	0.659037	0.0104113	-1.04516	3.83e-10
Csa_5G637800.1	WRKY	100	Csa_1G059750.1	Csa_5G6378000.1_WRKY37	0.659037	0.0104113	-1.6773	2.18e-14
Csa_5G637800.1	WRKY	100	Csa_1G074900.1	Csa_5G6378000.1_WRKY37	0.659037	0.0104113	-1.0317	2.02e-05
Csa_5G637800.1	WRKY	100	Csa_1G535790.1	Csa_5G6378000.1_WRKY37	0.659037	0.0104113	-1.97367	4.38e-99
Csa_5G637800.1	WRKY	100	Csa_2G346020.1	Csa_5G6378000.1_WRKY37	0.659037	0.0104113	-1.83735	0.000235094
Csa_5G637800.1	WRKY	100	Csa_2G350210.1	Csa_5G6378000.1_WRKY37	0.659037	0.0104113	-2.17122	2.03e-57
Csa_5G637800.1	WRKY	100	Csa_2G358880.1	Csa_5G6378000.1_WRKY37	0.659037	0.0104113	-1.0561	1.43e-07
Csa_5G637800.1	WRKY	100	Csa_2G381690.1	Csa_5G6378000.1_WRKY37	0.659037	0.0104113	-1.47266	3.2e-82
Csa_5G637800.1	WRKY	100	Csa_3G535090.1	Csa_5G6378000.1_WRKY37	0.659037	0.0104113	-2.56371	1.04e-20
Csa_5G637800.1	WRKY	100	Csa_3G730920.1	Csa_5G6378000.1_WRKY37	0.659037	0.0104113	-1.16745	1.79e-50
Csa_5G637800.1	WRKY	100	Csa_3G778440.1	Csa_5G6378000.1_WRKY37	0.659037	0.0104113	-1.47695	1.1e-20
Csa_5G637800.1	WRKY	100	Csa_3G854760.1	Csa_5G6378000.1_WRKY37	0.659037	0.0104113	-1.08647	1.46e-16
Csa_5G637800.1	WRKY	100	Csa_3G889870.1	Csa_5G6378000.1_WRKY37	0.659037	0.0104113	-1.39531	1.48e-11
Csa_5G637800.1	WRKY	100	Csa_4G355130.1	Csa_5G6378000.1_WRKY37	0.659037	0.0104113	-1.36884	2.66e-88
Csa_5G637800.1	WRKY	100	Csa_4G645300.1	Csa_5G6378000.1_WRKY37	0.659037	0.0104113	-1.23282	3.52e-24
Csa_5G637800.1	WRKY	100	Csa_4G649640.1	Csa_5G6378000.1_WRKY37	0.659037	0.0104113	-1.08976	2.28e-23
Csa_5G637800.1	WRKY	100	Csa_5G165220.1	Csa_5G6378000.1_WRKY37	0.659037	0.0104113	-1.25918	0.000265452
Csa_5G637800.1	WRKY	100	Csa_5G635950.1	Csa_5G6378000.1_WRKY37	0.659037	0.0104113	-1.21971	9.25e-07
Csa_5G637800.1	WRKY	100	Csa_6G009430.1	Csa_5G6378000.1_WRKY37	0.659037	0.0104113	-1.70846	7.78e-07
Csa_5G637800.1	WRKY	100	Csa_6G012250.1	Csa_5G6378000.1_WRKY37	0.659037	0.0104113	-1.26258	2.28e-05
Csa_5G637800.1	WRKY	100	Csa_6G139190.1	Csa_5G6378000.1_WRKY37	0.659037	0.0104113	-2.23569	1.59e-142
Csa_5G637800.1	WRKY	100	Csa_6G190300.1	Csa_5G6378000.1_WRKY37	0.659037	0.0104113	-1.16945	1.73e-19
Csa_5G637800.1	WRKY	100	Csa_6G491690.1	Csa_5G6378000.1_WRKY37	0.659037	0.0104113	-1.04391	1.68e-28
Csa_5G637800.1	WRKY	100	Csa_6G495650.1	Csa_5G6378000.1_WRKY37	0.659037	0.0104113	-2.54443	8.74e-22
Csa_5G637800.1	WRKY	100	Csa_6G497210.1	Csa_5G6378000.1_WRKY37	0.659037	0.0104113	-1.41714	4.08e-05
Csa_5G637800.1	WRKY	100	Csa_6G499760.1	Csa_5G6378000.1_WRKY37	0.659037	0.0104113	-1.32703	0.000855004
Csa_5G637800.1	WRKY	100	Csa_7G066220.1	Csa_5G6378000.1_WRKY37	0.659037	0.0104113	-1.24833	7.42e-10
Csa_5G637800.1	WRKY	100	Csa_7G374680.1	Csa_5G6378000.1_WRKY37	0.659037	0.0104113	-1.03156	0.000131074
Csa_5G637800.1	WRKY	100	Csa_7G432080.1	Csa_5G6378000.1_WRKY37	0.659037	0.0104113	-7.2314	3.19e-10
Csa_5G637800.1	WRKY	100	Csa_7G446730.1	Csa_5G6378000.1_WRKY37	0.659037	0.0104113	-2.14383	1.64e-13
Csa_5G637800.1	WRKY	100	Csa_UNG017140.1	Csa_5G6378000.1_WRKY37	0.659037	0.0104113	-1.17056	8.39e-41
Csa_5G637800.1	WRKY	100	Csa_5G610410.1	Csa_5G6378000.1_WRKY37	0.659037	0.0104113	1.25648	3.3e-08
Csa_5G637800.1	WRKY	100	Csa_1G025970.1	Csa_5G6378000.1_WRKY37	0.659037	0.0104113	2.55772	2.4e-83
Csa_5G637800.1	WRKY	100	Csa_1G071260.1	Csa_5G6378000.1_WRKY37	0.659037	0.0104113	1.20641	1.85e-05
Csa_5G637800.1	WRKY	100	Csa_1G071270.1	Csa_5G6378000.1_WRKY37	0.659037	0.0104113	1.29341	3.71e-27
Csa_5G637800.1	WRKY	100	Csa_1G085890.1	Csa_5G6378000.1_WRKY37	0.659037	0.0104113	1.13325	1.13e-53
Csa_5G637800.1	WRKY	100	Csa_1G532310.1	Csa_5G6378000.1_WRKY37	0.659037	0.0104113	1.05558	4.48e-33
Csa_5G637800.1	WRKY	100	Csa_1G575010.1	Csa_5G6378000.1_WRKY37	0.659037	0.0104113	1.306	1.73e-06
Csa_5G637800.1	WRKY	100	Csa_2G006880.1	Csa_5G6378000.1_WRKY37	0.659037	0.0104113	1.13086	4.96e-23
Csa_5G637800.1	WRKY	100	Csa_2G010240.1	Csa_5G6378000.1_WRKY37	0.659037	0.0104113	1.17994	2.85e-07
Csa_5G637800.1	WRKY	100	Csa_2G435460.1	Csa_5G6378000.1_WRKY37	0.659037	0.0104113	1.02025	7.93e-42
Csa_5G637800.1	WRKY	100	Csa_3G076020.1	Csa_5G6378000.1_WRKY37	0.659037	0.0104113	1.76905	1.53e-123
Csa_5G637800.1	WRKY	100	Csa_3G078290.1	Csa_5G6378000.1_WRKY37	0.659037	0.0104113	1.59877	1.66e-150
Csa_5G637800.1	WRKY	100	Csa_3G181990.1	Csa_5G6378000.1_WRKY37	0.659037	0.0104113	1.31323	3.44e-09
Csa_5G637800.1	WRKY	100	Csa_3G183380.1	Csa_5G6378000.1_WRKY37	0.659037	0.0104113	1.08624	4.44e-30
Csa_5G637800.1	WRKY	100	Csa_3G760550.1	Csa_5G6378000.1_WRKY37	0.659037	0.0104113	2.21317	4.21e-59
Csa_5G637800.1	WRKY	100	Csa_3G835840.1	Csa_5G6378000.1_WRKY37	0.659037	0.0104113	1.04408	7.77e-08
Csa_5G637800.1	WRKY	100	Csa_3G835850.1	Csa_5G6378000.1_WRKY37	0.659037	0.0104113	1.462	3.85e-39
Csa_5G637800.1	WRKY	100	Csa_4G008760.1	Csa_5G6378000.1_WRKY37	0.659037	0.0104113	1.88011	4.18e-177
Csa_5G637800.1	WRKY	100	Csa_4G028970.1	Csa_5G6378000.1_WRKY37	0.659037	0.0104113	1.51411	5.91e-10
Csa_5G637800.1	WRKY	100	Csa_4G642440.1	Csa_5G6378000.1_WRKY37	0.659037	0.0104113	3.59736	2.76e-14
Csa_5G637800.1	WRKY	100	Csa_5G207940.1	Csa_5G6378000.1_WRKY37	0.659037	0.0104113	1.17473	5.19e-187
Csa_5G637800.1	WRKY	100	Csa_5G547610.1	Csa_5G6378000.1_WRKY37	0.659037	0.0104113	1.48032	2.92e-89
Csa_5G637800.1	WRKY	100	Csa_5G605070.1	Csa_5G6378000.1_WRKY37	0.659037	0.0104113	1.51021	8.56e-05
Csa_5G637800.1	WRKY	100	Csa_6G014480.1	Csa_5G6378000.1_WRKY37	0.659037	0.0104113	1.21767	3.05e-05
Csa_5G637800.1	WRKY	100	Csa_6G046420.1	Csa_5G6378000.1_WRKY37	0.659037	0.0104113	1.06579	4.71e-36
Csa_5G637800.1	WRKY	100	Csa_6G152950.1	Csa_5G6378000.1_WRKY37	0.659037	0.0104113	1.07282	3.03e-15
Csa_5G637800.1	WRKY	100	Csa_6G499090.1	Csa_5G6378000.1_WRKY37	0.659037	0.0104113	1.11366	3.74e-53
Csa_5G637800.1	WRKY	100	Csa_6G500450.1	Csa_5G6378000.1_WRKY37	0.659037	0.0104113	1.43216	1.22e-05
Csa_5G637800.1	WRKY	100	Csa_6G502830.1	Csa_5G6378000.1_WRKY37	0.659037	0.0104113	1.67578	7.62e-05
Csa_5G637800.1	WRKY	100	Csa_7G033410.1	Csa_5G6378000.1_WRKY37	0.659037	0.0104113	1.15661	6.24e-77
Csa_5G637800.1	WRKY	100	Csa_7G071520.1	Csa_5G6378000.1_WRKY37	0.659037	0.0104113	1.15083	1.31e-50
Csa_5G637800.1	WRKY	100	Csa_7G372360.1	Csa_5G6378000.1_WRKY37	0.659037	0.0104113	1.08162	1.4e-37
Csa_5G637800.1	WRKY	100	Csa_1G267230.1	Csa_5G6378000.1_WRKY37	0.659037	0.0104113	1.05911	7.06e-26
Csa_5G637800.1	WRKY	100	Csa_2G010420.1	Csa_5G6378000.1_WRKY37	0.659037	0.0104113	1.27562	3.55e-78
Csa_5G637800.1	WRKY	100	Csa_2G033950.1	Csa_5G6378000.1_WRKY37	0.659037	0.0104113	1.42858	1.52e-45
Csa_5G637800.1	WRKY	100	Csa_2G237140.1	Csa_5G6378000.1_WRKY37	0.659037	0.0104113	1.22176	3.54e-25
Csa_5G637800.1	WRKY	100	Csa_2G356680.1	Csa_5G6378000.1_WRKY37	0.659037	0.0104113	1.14942	5.29e-23
Csa_5G637800.1	WRKY	100	Csa_3G134950.1	Csa_5G6378000.1_WRKY37	0.659037	0.0104113	4.53517	5.39e-06
Csa_5G637800.1	WRKY	100	Csa_4G051420.1	Csa_5G6378000.1_WRKY37	0.659037	0.0104113	1.0328	7.57e-152
Csa_5G637800.1	WRKY	100	Csa_4G285740.1	Csa_5G6378000.1_WRKY37	0.659037	0.0104113	1.04124	8.03e-122
Csa_5G637800.1	WRKY	100	Csa_5G167050.1	Csa_5G6378000.1_WRKY37	0.659037	0.0104113	1.12451	3e-99
Csa_5G637800.1	WRKY	100	Csa_5G589320.1	Csa_5G6378000.1_WRKY37	0.659037	0.0104113	1.46505	8.41e-05
Csa_5G637800.1	WRKY	100	Csa_5G606840.1	Csa_5G6378000.1_WRKY37	0.659037	0.0104113	3.36915	3.54e-06
Csa_5G637800.1	WRKY	100	Csa_5G647520.1	Csa_5G6378000.1_WRKY37	0.659037	0.0104113	1.74619	0.000694989
Csa_5G637800.1	WRKY	100	Csa_6G108500.1	Csa_5G6378000.1_WRKY37	0.659037	0.0104113	1.01234	8.56e-14
Csa_5G637800.1	WRKY	100	Csa_6G151640.1	Csa_5G6378000.1_WRKY37	0.659037	0.0104113	1.80294	9.04e-05
Csa_5G637800.1	WRKY	100	Csa_6G421730.1	Csa_5G6378000.1_WRKY37	0.659037	0.0104113	14.8344	6.55e-11
Csa_5G637800.1	WRKY	100	Csa_7G017150.1	Csa_5G6378000.1_WRKY37	0.659037	0.0104113	1.42802	1.33e-07
Csa_5G637800.1	WRKY	100	Csa_7G031730.1	Csa_5G6378000.1_WRKY37	0.659037	0.0104113	2.49397	2.05e-16
Csa_2G361700.1	ZF-HD	95.94	Csa_6G439940.1	Csa_2G361700	0.309441	0.020601	-1.02175	0.000749944
Csa_2G361700.1	ZF-HD	95.94	Csa_4G508500.1	Csa_2G361700	0.309441	0.020601	-1.47085	0.000143536
Csa_2G361700.1	ZF-HD	95.94	Csa_5G146260.1	Csa_2G361700	0.309441	0.020601	-1.65367	2.53e-35
Csa_2G361700.1	ZF-HD	95.94	Csa_1G166760.1	Csa_2G361700	0.309441	0.020601	-1.35545	1.58e-14
Csa_2G361700.1	ZF-HD	95.94	Csa_2G350230.1	Csa_2G361700	0.309441	0.020601	-1.10698	5.23e-83
Csa_2G361700.1	ZF-HD	95.94	Csa_2G351550.1	Csa_2G361700	0.309441	0.020601	-2.02179	8.08e-18
Csa_2G361700.1	ZF-HD	95.94	Csa_2G382680.1	Csa_2G361700	0.309441	0.020601	-1.06912	1.71e-33
Csa_2G361700.1	ZF-HD	95.94	Csa_2G402630.1	Csa_2G361700	0.309441	0.020601	-1.21359	7.17e-06
Csa_2G361700.1	ZF-HD	95.94	Csa_2G402640.1	Csa_2G361700	0.309441	0.020601	-1.6182	3.52e-06
Csa_2G361700.1	ZF-HD	95.94	Csa_3G733300.1	Csa_2G361700	0.309441	0.020601	-1.03379	0.000245872
Csa_2G361700.1	ZF-HD	95.94	Csa_3G895620.1	Csa_2G361700	0.309441	0.020601	-1.21103	7.45e-06
Csa_2G361700.1	ZF-HD	95.94	Csa_4G043890.1	Csa_2G361700	0.309441	0.020601	-2.5334	9.75e-08
Csa_2G361700.1	ZF-HD	95.94	Csa_4G045030.1	Csa_2G361700	0.309441	0.020601	-1.39058	0.000765215
Csa_2G361700.1	ZF-HD	95.94	Csa_4G627220.1	Csa_2G361700	0.309441	0.020601	-1.79306	1.64e-32
Csa_2G361700.1	ZF-HD	95.94	Csa_4G639220.1	Csa_2G361700	0.309441	0.020601	-1.01726	6.43e-29
Csa_2G361700.1	ZF-HD	95.94	Csa_5G139770.1	Csa_2G361700	0.309441	0.020601	-1.31693	9.57e-17
Csa_2G361700.1	ZF-HD	95.94	Csa_5G165310.1	Csa_2G361700	0.309441	0.020601	-1.63965	2.84e-20
Csa_2G361700.1	ZF-HD	95.94	Csa_5G605080.1	Csa_2G361700	0.309441	0.020601	-1.93355	0.00023582
Csa_2G361700.1	ZF-HD	95.94	Csa_6G153490.1	Csa_2G361700	0.309441	0.020601	-1.20873	1.25e-27
Csa_2G361700.1	ZF-HD	95.94	Csa_6G495090.1	Csa_2G361700	0.309441	0.020601	1.41379	6.99e-08
Csa_2G361700.1	ZF-HD	95.94	Csa_3G149980.1	Csa_2G361700	0.309441	0.020601	1.07615	1.65e-17
Csa_2G361700.1	ZF-HD	95.94	Csa_4G152270.1	Csa_2G361700	0.309441	0.020601	1.87177	2.27e-12
Csa_2G361700.1	ZF-HD	95.94	Csa_5G576840.1	Csa_2G361700	0.309441	0.020601	1.09399	6.75e-11
Csa_2G361700.1	ZF-HD	95.94	Csa_5G609660.1	Csa_2G361700	0.309441	0.020601	1.12329	6.67e-09
Csa_2G361700.1	ZF-HD	95.94	Csa_1G554580.1	Csa_2G361700	0.309441	0.020601	1.07693	1.43e-07
Csa_2G361700.1	ZF-HD	95.94	Csa_4G285740.1	Csa_2G361700	0.309441	0.020601	1.04124	8.03e-122
Csa_2G361700.1	ZF-HD	95.94	Csa_5G152820.1	Csa_2G361700	0.309441	0.020601	1.59851	7.38e-14
Csa_2G361700.1	ZF-HD	95.94	Csa_5G172880.1	Csa_2G361700	0.309441	0.020601	3.32558	3.7e-11
