# Supplementary material for: Proteome and phosphoproteome analysis of 2,4-epibrassinolide-mediated cold stress response in cucumber seedlings
Source: Front Plant Sci. 2023 Feb 21;14:1104036. doi: 10.3389/fpls.2023.1104036 (PMC9989176; doi:10.3389/fpls.2023.1104036)
Supplement: Supplementary file 18 [file Table_11.xls]

## Sheet: Sheet1
Supplementary Table 11. The qRT-PCR primers
Gene Name	Fprimer	Rprimer
90A1	TCTTCATCATCTTGTCACCCAA	TCGTTCTTACGCGTCACATATA
90B1	GATCTTGAAGTTCATCGAACGG	AGATCATCATCCTCGAACTCAC
A-ARR8	GAACAACAACAACAACGTGAAC	TAATTGCAACTGTTCTTGCTCC
Actin-F	TTCTGGTGATGGTGTGAGTC	GGCAGTGGTGGTGAACATG
AUX/IAA11	CCGATGATTCCGAAATCGAATT	CCTCAGCCGTTAAAATTCTACG
AUX/IAA20	GACCAAAGGCTCGTTTAAAGAG	TGTCCTTCCTGTCATCATCTTC
AUX/IAA5	GAGCTGGCAAAGGAAGAATATG	TGAACACTAGATGCAATCCACT
BAK1-1	AGTCATCCCTGTCAATGGTTC	TGTTCGTGGTGTATCTGTCCT
BAK1-2	TAAGGGACGGTTGGCTGATGG	CACGCAGGCGGAGCAGATTAC
BES1	CTCTCTCTCTTTCCCAATCGAA	CGATTCTTCAGTTCCGACAATC
BES2	TTGGGAAGGAGAGAGAATTCAC	TTAAGAACTAGCAACTCCCGTT
BES3	GTTACGATGCCAATAATCCGTC	GATTCTAAGAGGAGGAAGCGAA
BES4	ATGGAAGTTCACTTATCCCCTG	ATGGCTGGGAGGAATAGTATTG
BIN2-1	AGAACCCAATGCTCGTCTCCC	GACCCATTTGTCGCTTCACTT
BIN2-2	GCAATGGACACCGATAAGGAA	TCCAAATGAGCCACTACCCAC
BKI1-1	GAGATTACCGAGCAAGACGATA	GGTTCTCTTTCCTCCATCTGAA
BKI1-2	CAATGAACACTGCCAAAACAAC	TTTTCTTGCTCTTCAACGTCAG
BRI1	CCTCACATCATTCACAGGGACA	GCACTCATCAGTCTTGCCATTC
BZR1	GTTACGATGCCAATAATCCGTC	GATTCTAAGAGGAGGAAGCGAA
BZR1-1	CGGGAGAATAATCGGACCAGA	CCAACCAGCTTCAGCACAGAG
BZR1-2	TATCCTCTATTCCTGCTAATCTACC	ATGGACTCCCAATCTGGCTTT
COR15b	GAAGGCGAAGGAAGGAACAA	TCGCCATCTCCTTTGTCTTATC
DELLA	ACAATCTGAATATAGCGGAGGC	TATCGGACACTGAATGATCGAG
GH3-1	AGCTAATGGACTATGCGATCTC	AAGTGAACAGAAGTCACCCTAG
HOS1-F	TGCCATACTCGCTGTGTCTC	GAATGCAGGTACGGGAAGAA
ICE1	TCTGATAACTTCCTCTTACACCCTT	AAACTGGAACCGCAAACAACG
ICE1-like 1	GTTCACTGATTTAAGCCCAAC	TCCCGAACAATTATCACTCAT
ICE1-like 2	TCAACGATGGAGCACAAAACG	GCTCCCACTGAGGGAAAAGAT
JAZ	TTGCCTCTCTATACACCTCTCT	CGACTTCTTTCTTGCAATTGGA
KIN1-R	CCAGAACATGAGCTACCAGATT	CTGCTGTCCTCCTTCTTGTATT
MAPKKK24	AGTGGAGACTTGGAGTTTGGG	TTGGGCATCTGATTCTGTGG
MYC2	GCGTTTTTCGATTCCAATCCTA	CCTTATTCATCAGATCGGAGCT
PYR/PYL2	GAACAATTACCGATCAGTGACG	CGACGAACATTTTGGTATCCTC
PYR/PYL4	GAAGAAACGTGTGTGTTCGTAA	GTCGGTTTACATCGACCAAAAA
SAUR10	GGAGTACGGATACAACTGTCAA	AATCTCTTCGGAGTTGGATACC
SAUR21-1	AGAGGAGTTTGGTTTCCATCAT	TGAGCCATTCAAACTTTGAGTG
SAUR21-2	ATGGGATTCCGTCTGATAAACA	ATGTCGTCTCTTTTGTGTCTCT
SAUR24	CGAGATCCTTCCTTCCTAGTTC	GAGTTTCAGAGGAAGCGATTTG
SAUR50	AGTCTAGGCCGAAAACAAGATC	CCACCTCTTCACAAGGAATAGT
SAUR71	GTTAGTGCCGAATTACTCAACC	CCTTTCTGTTCATACCCGTACT
SAUR-like1	ACCAAGAACCATCAATTGTTCG	AGCTTGACAGAGCAAATCTTTG
SAUR-like2	TCGAGAAAGAATCTGACCAACA	CAAGACTGGAAAGACAAAGCAA
TCH4-1	ACAGAAACTTCAATGAGAACGC	ACGTCAGTGCAGTAATTGTAGA
TCH4-2	CAATGTGTTTAGCCAAGGGAAA	GAATACGTGTGGAAATCAGCAG
