# Supplementary material for: Proteome and phosphoproteome analysis of 2,4-epibrassinolide-mediated cold stress response in cucumber seedlings
Source: Front Plant Sci. 2023 Feb 21;14:1104036. doi: 10.3389/fpls.2023.1104036 (PMC9989176; doi:10.3389/fpls.2023.1104036)
Supplement: Supplementary file 19 [file Table_12.xls]

## Sheet: Sheet1
Supplementary Table 12. The data of qRT-PCR
A	TCH4-1	WT	WT-Standerd Error	EBR	EBR-Standerd Error	BRZ	BRZ-Standerd Error
	0h	1.01	0.01	0.57	0.04	0.93	0.01
	4h	9.7	0.34	10.52	0.15	11.23	0.44
	12h	14.08	0.37	19.6	0.07	10.03	0.07
	TCH4-2	WT	WT-Standerd Error	EBR	EBR-Standerd Error	BRZ	BRZ-Standerd Error
	0h	1	0.05	0.45	0.02	1.07	0.07
	4h	2.96	0.3	5.14	0.21	4.34	0.48
	12h	6.97	0.39	7.13	0.27	5.26	0.38
	BKI1-1	WT	WT-Standerd Error	EBR	EBR-Standerd Error	BRZ	BRZ-Standerd Error
	0h	1	0.02	0.62	0.02	1.25	0.07
	4h	1.25	0.06	1.46	0.06	1.15	0.07
	12h	0.41	0.04	1.5	0.05	0.55	0.03
	BKI1-2	WT	WT-Standerd Error	EBR	EBR-Standerd Error	BRZ	BRZ-Standerd Error
	0h	1	0.06	0.54	0.01	0.8	0.05
	4h	0.79	0	1.12	0.07	0.99	0.05
	12h	0.61	0.04	1.97	0.1	0.54	0.03
	BZR1	WT	WT-Standerd Error	EBR	EBR-Standerd Error	BRZ	BRZ-Standerd Error
	0h	1	0.02	0.54	0.04	1.14	0.09
	4h	1.2	0.03	1.86	0.03	1.45	0.06
	12h	0.76	0.07	1.97	0.01	0.76	0.04
B	PYR/PYL2	WT	WT-Standerd Error	EBR	EBR-Standerd Error	BRZ	BRZ-Standerd Error
	0h	1	0.03	0.88	0.05	1.38	0.04
	4h	1.27	0.01	2.16	0.09	1.29	0.08
	12h	0.7	0.01	2.42	0.2	0.64	0.06
	PYR/PYL4	WT	WT-Standerd Error	EBR	EBR-Standerd Error	BRZ	BRZ-Standerd Error
	0h	1	0.05	0.35	0.02	1.4	0.02
	4h	2.1	0.03	3.96	0.08	1.82	0.1
	12h	2.22	0.13	7.77	0.11	4.77	0.37
C	A-ARR8	WT	WT-Standerd Error	EBR	EBR-Standerd Error	BRZ	BRZ-Standerd Error
	0h	1	0.09	0.69	0.09	1.77	0.16
	4h	1.14	0.07	1.24	0.08	1.02	0.01
	12h	0.42	0.02	2.24	0.22	0.54	0.02
D	MYC2	WT	WT-Standerd Error	EBR	EBR-Standerd Error	BRZ	BRZ-Standerd Error
	0h	1	0.06	0.85	0.07	1.3	0.13
	4h	1.09	0.1	0.9	0.05	0.79	0.1
	12h	0.33	0.01	1.26	0.05	0.44	0.03
	JAZ	WT	WT-Standerd Error	EBR	EBR-Standerd Error	BRZ	BRZ-Standerd Error
	0h	1	0.01	1.87	0.08	1.36	0.11
	4h	1.17	0.06	1.47	0.06	1.27	0.09
	12h	0.67	0.08	1.99	0.06	1.04	0.06
E	DELLA	WT	WT-Standerd Error	EBR	EBR-Standerd Error	BRZ	BRZ-Standerd Error
	0h	1	0.07	0.98	0.1	0.95	0.07
	4h	1.09	0.04	1.2	0.1	0.84	0.04
	12h	0.55	0.04	1.31	0.11	0.46	0.03
F	GH3-1	WT	WT-Standerd Error	EBR	EBR-Standerd Error	BRZ	BRZ-Standerd Error
	0h	1	0.04	0.49	0.06	1.28	0.28
	4h	1.83	0.14	2.22	0.18	1.33	0.14
	12h	0.73	0.13	4.08	0.25	0.61	0.05
	SAUR10	WT	WT-Standerd Error	EBR	EBR-Standerd Error	BRZ	BRZ-Standerd Error
	0h	1.01	0.12	0.38	0.04	1.05	0.11
	4h	0.7	0.04	0.69	0.05	0.57	0.01
	12h	0.27	0.03	0.7	0.07	0.2	0.01
	SAUR-like1	WT	WT-Standerd Error	EBR	EBR-Standerd Error	BRZ	BRZ-Standerd Error
	0h	1	0.02	0.36	0.01	0.69	0.01
	4h	0.82	0.04	0.79	0.12	0.56	0.08
	12h	0.47	0.05	1.19	0.06	0.4	0.05
	SAUR-like2	WT	WT-Standerd Error	EBR	EBR-Standerd Error	BRZ	BRZ-Standerd Error
	0h	1	0.02	0.91	0.08	0.79	0.05
	4h	0.97	0.08	1.36	0.1	1.01	0.1
	12h	0.49	0.06	2.34	0.06	0.47	0.03
	SAUR24	WT	WT-Standerd Error	EBR	EBR-Standerd Error	BRZ	BRZ-Standerd Error
	0h	1.01	0.1	0.46	0.04	1.14	0.08
	4h	0.78	0.05	1.32	0.07	1.32	0.16
	12h	0.52	0.07	1.94	0.16	0.44	0.07
	SAUR71	WT	WT-Standerd Error	EBR	EBR-Standerd Error	BRZ	BRZ-Standerd Error
	0h	1	0	0.62	0.03	1.56	0.05
	4h	0.59	0.05	2.73	0.44	0.58	0.04
	12h	0.53	0.01	0.74	0.09	0.85	0.15
	AUX/IAA5	WT	WT-Standerd Error	EBR	EBR-Standerd Error	BRZ	BRZ-Standerd Error
	0h	1.06	0.35	0.83	0.18	2.08	0.17
	4h	1.82	0.16	3.62	0.2	2.42	0.17
	12h	1.98	0.14	7.21	0.4	2.28	0.23
	AUX/IAA11	WT	WT-Standerd Error	EBR	EBR-Standerd Error	BRZ	BRZ-Standerd Error
	0h	1.03	0.23	0.93	0.15	1.63	0.06
	4h	1.79	0.14	2.71	0.26	1.83	0.08
	12h	0.84	0.08	4.46	0.05	0.73	0.11
	AUX/IAA20	WT	WT-Standerd Error	EBR	EBR-Standerd Error	BRZ	BRZ-Standerd Error
	0h	1	0.08	0.79	0.08	0.87	0.18
	4h	1.59	0.01	3.45	0.28	1.63	0.16
	12h	0.64	0.11	4.46	0.09	0.52	0.07
	SAUR50	WT	WT-Standerd Error	EBR	EBR-Standerd Error	BRZ	BRZ-Standerd Error
	0h	1	0.07	0.44	0.04	0.82	0.08
	4h	0.3	0.04	0.38	0.08	0.2	0.03
	12h	0.15	0.02	0.46	0.01	0.09	0.01
	SAUR21-2	WT	WT-Standerd Error	EBR	EBR-Standerd Error	BRZ	BRZ-Standerd Error
	0h	1.01	0.15	0.67	0.02	1.2	0.09
	4h	0.94	0.04	1.94	0.21	1	0.01
	12h	0.7	0.02	2.1	0.12	0.43	0.03
	SAUR21-1	WT	WT-Standerd Error	EBR	EBR-Standerd Error	BRZ	BRZ-Standerd Error
	0h	1	0	1.11	0.17	1.45	0.13
	4h	1.69	0.19	3.34	0.14	1.7	0.34
	12h	0.98	0.08	4.48	0.12	0.74	0.05
